# Supplementary material for: Cortico-striatal differences in the epigenome in attention-deficit/ hyperactivity disorder
Source: Transl Psychiatry. 2024 Apr 11;14:189. doi: 10.1038/s41398-024-02896-x (PMC11009227; doi:10.1038/s41398-024-02896-x)
Supplement: Supplementary file 4 — Supplemental file 1 [file 41398_2024_2896_MOESM4_ESM.xlsx]

## Sheet: ACC
CPG.Labels	T.statistic	P.value	Holm.sig	FDR	gc.p.value	df.top	df.bottom	adj.intercept	effect.size	std.error	chr	pos	Relation_to_Island	UCSC_RefGene_Name	UCSC_RefGene_Group
cg15416329	-5.27643	3.64558e-06	FALSE	0.952878	5.09325e-06	1	45	-0.695072	-0.179514	0.034022	chr14	74706016	N_Shore	VSX2	TSS200
cg20426042	-5.21169	4.53187e-06	FALSE	0.952878	6.30071e-06	1	45	0.937574	-0.331523	0.0636114	chr8	97778709	OpenSea	PGCP	5'UTR
cg25054793	5.17293	5.16139e-06	FALSE	0.952878	7.15493e-06	1	45	1.73256	0.236712	0.0457597	chr18	48655084	OpenSea
cg27599079	5.10668	6.44349e-06	FALSE	0.952878	8.88736e-06	1	45	1.67701	0.38257	0.0749156	chr10	83683745	OpenSea	NRG3;NRG3;NRG3	Body;Body;Body
cg12806067	-4.99569	9.33203e-06	FALSE	0.952878	1.27625e-05	1	45	3.97881	-0.360159	0.0720939	chr12	132554024	OpenSea	EP400	Body
cg17737641	-4.98843	9.56031e-06	FALSE	0.952878	1.30673e-05	1	45	-3.37277	-0.296756	0.0594888	chr12	71834466	S_Shore	LGR5	Body
cg00588691	-4.97432	1.00199e-05	FALSE	0.952878	1.36806e-05	1	45	-0.406875	-0.159836	0.0321323	chr4	14864543	Island
cg13153394	-4.93883	1.1274e-05	FALSE	0.952878	1.53508e-05	1	45	-1.17006	-0.326355	0.0660794	chr3	45209196	OpenSea
cg13689470	4.93176	1.15417e-05	FALSE	0.952878	1.57067e-05	1	45	2.21366	0.286862	0.0581662	chr2	123498683	OpenSea
cg18485154	-4.92973	1.16197e-05	FALSE	0.952878	1.58104e-05	1	45	-3.95939	-4.18958	0.84986	chr2	219575996	Island	TTLL4	5'UTR
cg06460856	4.82758	1.62964e-05	FALSE	0.98906	2.19984e-05	1	45	1.33566	0.444583	0.0920924	chr8	99400126	OpenSea
cg24888975	4.81376	1.70567e-05	FALSE	0.98906	2.29999e-05	1	45	0.982072	0.25685	0.0533575	chr2	171459744	OpenSea	MYO3B;MYO3B;MYO3B;MYO3B;MYO3B	Body;Body;Body;Body;Body
cg02985381	-4.81352	1.70702e-05	FALSE	0.98906	2.30177e-05	1	45	-2.33374	-0.265915	0.0552432	chr13	37494744	Island	SMAD9;SMAD9	TSS1500;TSS1500
cg15319126	-4.81029	1.72534e-05	FALSE	0.98906	2.32588e-05	1	45	0.742757	-0.274453	0.0570554	chr8	94457064	OpenSea
ch.4.1647744F	-4.75703	2.0563e-05	FALSE	0.98906	2.76051e-05	1	45	-2.90629	-3.22325	0.677577	chr4	85766242	OpenSea	WDFY3;WDFY3	Body;Body
cg01786360	4.70183	2.46514e-05	FALSE	0.98906	3.29504e-05	1	45	0.67487	0.310492	0.0660365	chr6	106804977	N_Shelf
cg25676156	4.68279	2.62387e-05	FALSE	0.98906	3.50195e-05	1	45	1.57667	0.310675	0.0663439	chr3	46305444	OpenSea	CCR3;CCR3;CCR3;CCR3	5'UTR;5'UTR;5'UTR;5'UTR
cg19128113	-4.64312	2.98765e-05	FALSE	0.98906	3.975e-05	1	45	-1.7079	-0.223051	0.0480391	chr4	174439300	N_Shore
cg12339822	-4.63437	3.07429e-05	FALSE	0.98906	4.08745e-05	1	45	-2.64985	-0.354885	0.0765768	chr1	204256384	OpenSea	PLEKHA6	5'UTR
cg07743843	4.573	3.7555e-05	FALSE	0.98906	4.96893e-05	1	45	1.67936	0.316175	0.0691395	chr19	49812698	OpenSea	MIR4324;SLC6A16	TSS1500;Body
cg23580038	-4.56654	3.83531e-05	FALSE	0.98906	5.07193e-05	1	45	0.0350139	-0.140882	0.030851	chr11	45201741	N_Shore	PRDM11	Body
cg05095466	4.56199	3.89249e-05	FALSE	0.98906	5.14569e-05	1	45	1.53083	0.380135	0.0833266	chr5	37207622	N_Shore	C5orf42	Body
cg12351660	-4.55607	3.96811e-05	FALSE	0.98906	5.24318e-05	1	45	-4.49737	-3.76903	0.827255	chr10	75670793	Island	PLAU;C10orf55;PLAU	TSS200;3'UTR;TSS200
cg03895270	-4.54661	4.09204e-05	FALSE	0.98906	5.40287e-05	1	45	0.81702	-0.181547	0.0399302	chr22	23241828	OpenSea
cg03324003	4.52869	4.33725e-05	FALSE	0.98906	5.71847e-05	1	45	1.54797	0.188465	0.0416158	chr16	23366650	OpenSea	SCNN1B	Body
cg08930878	4.5156	4.52542e-05	FALSE	0.98906	5.96035e-05	1	45	-2.65926	0.284385	0.0629785	chr13	45564262	S_Shore	NUFIP1;KIAA1704	TSS1500;Body
cg01498384	-4.51024	4.60466e-05	FALSE	0.98906	6.06214e-05	1	45	-4.55007	-3.9361	0.872704	chr19	47551847	Island	TMEM160	1stExon
cg26194212	4.49697	4.80705e-05	FALSE	0.98906	6.3219e-05	1	45	-1.73092	0.324388	0.0721348	chr6	37468022	S_Shore	C6orf129	TSS1500
cg11158629	4.46107	5.39883e-05	FALSE	0.98906	7.07986e-05	1	45	1.7708	0.158883	0.0356155	chr4	9922462	OpenSea	SLC2A9;SLC2A9	Body;Body
cg14558728	-4.4397	5.78459e-05	FALSE	0.98906	7.5728e-05	1	45	0.770351	-0.0892949	0.0201129	chr5	83095255	OpenSea
cg08231870	-4.4337	5.89761e-05	FALSE	0.98906	7.71706e-05	1	45	-0.564273	-0.376864	0.0849999	chr10	103070372	Island
cg22701078	-4.42558	6.05395e-05	FALSE	0.98906	7.91648e-05	1	45	-3.40323	-1.19775	0.270643	chr1	26231656	N_Shore	STMN1;STMN1;STMN1;STMN1	5'UTR;5'UTR;5'UTR;5'UTR
cg14950515	-4.40377	6.49441e-05	FALSE	0.98906	8.47764e-05	1	45	-0.847783	-0.164366	0.0373238	chr4	8689852	N_Shore
cg05526757	4.39511	6.67784e-05	FALSE	0.98906	8.71104e-05	1	45	1.56302	0.246611	0.0561102	chr6	169633324	S_Shore	THBS2	Body
cg16125306	4.39417	6.69815e-05	FALSE	0.98906	8.73688e-05	1	45	1.80757	0.332864	0.0757514	chr15	43438125	OpenSea	TMEM62	Body
cg02073900	-4.39195	6.74607e-05	FALSE	0.98906	8.79781e-05	1	45	1.79475	-0.322598	0.0734521	chr7	157161102	OpenSea	DNAJB6;DNAJB6	Body;Body
cg14469703	-4.37861	7.04153e-05	FALSE	0.98906	9.17332e-05	1	45	-3.17782	-0.193863	0.0442751	chr8	48873350	Island	MCM4;MCM4;MCM4;MCM4;PRKDC;PRKDC	1stExon;5'UTR;5'UTR;1stExon;TSS1500;TSS1500
cg11861731	-4.36709	7.30693e-05	FALSE	0.98906	9.51029e-05	1	45	-0.465011	-0.222257	0.0508936	chr19	2721819	N_Shore	DIRAS1	TSS1500
cg18540328	-4.3466	7.80309e-05	FALSE	0.98906	0.000101394	1	45	-1.40435	-0.327944	0.0754484	chr5	90575362	N_Shore
cg22873420	-4.3434	7.8835e-05	FALSE	0.98906	0.000102412	1	45	-3.91181	-0.458416	0.105543	chr7	98923366	Island	ARPC1A	TSS200
cg00950971	-4.33922	7.98972e-05	FALSE	0.98906	0.000103757	1	45	-0.265614	-0.103135	0.023768	chr10	72015325	Island	NPFFR1	Body
cg21073776	4.33775	8.02755e-05	FALSE	0.98906	0.000104236	1	45	1.33331	0.153353	0.0353532	chr6	7426189	OpenSea
cg27286106	4.33196	8.17763e-05	FALSE	0.98906	0.000106136	1	45	-2.8853	0.692303	0.159813	chr10	46222487	Island	FAM21C;FAM21C;FAM21C	TSS200;TSS200;TSS200
cg15092772	4.3188	8.52945e-05	FALSE	0.98906	0.000110585	1	45	0.868059	0.108745	0.0251795	chr1	12785787	OpenSea	AADACL3;AADACL3	Body;Body
cg00183742	-4.31732	8.56984e-05	FALSE	0.98906	0.000111095	1	45	-3.62514	-0.418262	0.09688	chr1	71513499	Island	PTGER3;PTGER3;PTGER3;PTGER3;PTGER3;PTGER3;PTGER3;PTGER3;PTGER3;PTGER3;ZRANB2-AS1	TSS200;TSS200;TSS200;TSS200;TSS200;TSS200;TSS200;TSS200;TSS200;TSS200;Body
cg13398806	-4.31294	8.69053e-05	FALSE	0.98906	0.00011262	1	45	-3.26715	-0.222052	0.0514851	chr15	98503783	Island	ARRDC4	TSS200
cg12796916	4.30834	8.81924e-05	FALSE	0.98906	0.000114246	1	45	0.8044	0.209029	0.0485172	chr11	67471698	OpenSea
cg13323701	-4.30357	8.9546e-05	FALSE	0.98906	0.000115955	1	45	-3.26327	-0.384056	0.0892412	chr6	118228508	Island	SLC35F1	TSS200
cg04747510	-4.30308	8.96878e-05	FALSE	0.98906	0.000116134	1	45	-2.13704	-0.282441	0.065637	chr6	31370923	Island	MICA	TSS1500
cg26133835	-4.2917	9.30069e-05	FALSE	0.98906	0.000120322	1	45	-0.152118	-0.119043	0.027738	chr19	7809486	OpenSea	CD209;CD209;CD209;CD209;CD209;CD209;CD209;CD209	Body;Body;Body;Body;Body;Body;Body;Body
cg20233368	-4.28872	9.38934e-05	FALSE	0.98906	0.000121439	1	45	-4.06551	-0.693308	0.161658	chr2	240964763	Island	NDUFA10;NDUFA10	1stExon;5'UTR
cg02174952	4.2881	9.40803e-05	FALSE	0.98906	0.000121675	1	45	1.55054	0.349419	0.0814859	chr2	40962548	OpenSea
cg03518058	-4.28439	9.51992e-05	FALSE	0.98906	0.000123085	1	45	-2.08933	-0.246367	0.0575034	chr3	124606583	Island	ITGB5	TSS1500
cg25221774	-4.28343	9.54924e-05	FALSE	0.98906	0.000123455	1	45	0.676871	-0.253358	0.0591485	chr13	101173669	OpenSea	PCCA;PCCA	Body;Body
cg03567706	-4.28235	9.58199e-05	FALSE	0.98906	0.000123868	1	45	0.78688	-0.191301	0.044672	chr10	120515676	S_Shore	CACUL1	TSS1500
cg22736458	-4.27776	9.72348e-05	FALSE	0.98906	0.00012565	1	45	1.02489	-0.141585	0.0330979	chr22	23247198	OpenSea
cg20224334	-4.27144	9.92125e-05	FALSE	0.98906	0.000128141	1	45	-3.46976	-0.277511	0.0649691	chr2	224821929	Island	MRPL44	TSS200
cg00152777	-4.27121	9.92857e-05	FALSE	0.98906	0.000128233	1	45	0.232408	-0.160231	0.0375142	chr11	60638190	OpenSea	ZP1	Body
cg24971227	4.26896	9.99973e-05	FALSE	0.98906	0.000129128	1	45	1.68918	0.27193	0.0636992	chr8	77890638	OpenSea
cg21970554	-4.26786	0.000100349	FALSE	0.98906	0.000129571	1	45	-4.12113	-3.55908	0.833926	chr19	57050370	Island	ZFP28;ZFP28	1stExon;5'UTR
cg05849566	-4.26771	0.000100397	FALSE	0.98906	0.000129631	1	45	-2.60661	-3.93048	0.92098	chr5	177503187	OpenSea
cg05775593	4.26768	0.000100408	FALSE	0.98906	0.000129646	1	45	1.55305	0.364426	0.0853922	chr6	158806377	OpenSea	TULP4;TULP4	Body;Body
cg14826683	-4.26298	0.000101919	FALSE	0.98906	0.000131547	1	45	1.54111	-0.292665	0.0686527	chr1	153013830	OpenSea	SPRR2D	TSS1500
cg17881452	-4.26203	0.000102231	FALSE	0.98906	0.000131939	1	45	2.26681	-0.247451	0.0580594	chr9	16449378	OpenSea	BNC2	Body
cg24816084	4.26194	0.000102259	FALSE	0.98906	0.000131974	1	45	1.67138	0.179838	0.0421963	chr5	102305112	OpenSea	PAM;PAM;PAM;PAM;PAM;PAM	Body;Body;Body;Body;Body;Body
cg19260144	4.26162	0.000102362	FALSE	0.98906	0.000132104	1	45	0.922895	0.200411	0.047027	chr22	49763965	N_Shore
cg02326796	4.25685	0.000103929	FALSE	0.98906	0.000134075	1	45	-3.08213	0.210774	0.0495141	chr15	23086975	S_Shore	NIPA1;NIPA1	TSS200;TSS1500
cg11106287	-4.25336	0.000105089	FALSE	0.98906	0.000135533	1	45	-1.53187	-0.199736	0.0469596	chr6	33265605	N_Shore	RGL2;RGL2	Body;Body
cg23624891	4.24946	0.0001064	FALSE	0.98906	0.000137181	1	45	1.26995	0.244881	0.0576262	chr6	30570123	OpenSea	PPP1R10	Body
cg05444201	-4.23919	0.000109932	FALSE	0.98906	0.000141618	1	45	1.01629	-0.211541	0.0499013	chr7	84510315	OpenSea
cg22562942	-4.23905	0.000109981	FALSE	0.98906	0.000141679	1	45	-3.54144	-0.578037	0.13636	chr8	24772309	Island	NEFM;NEFM	TSS200;1stExon
cg00284493	4.23181	0.000112541	FALSE	0.98906	0.000144892	1	45	1.58156	0.15428	0.0364573	chr5	171522397	OpenSea	STK10	Body
cg08924430	-4.23015	0.000113135	FALSE	0.98906	0.000145637	1	45	-1.54737	-0.225678	0.05335	chr4	106067052	N_Shore	TET2;TET2	TSS1500;TSS1500
cg21212401	4.22854	0.000113714	FALSE	0.98906	0.000146363	1	45	1.51825	0.238405	0.0563799	chr9	140245792	N_Shelf	EXD3	Body
cg08282784	4.2225	0.000115916	FALSE	0.98906	0.000149125	1	45	-1.01826	0.146308	0.0346497	chr12	121454133	N_Shore	C12orf43	1stExon
cg23304339	4.21166	0.00011997	FALSE	0.98906	0.000154206	1	45	-3.99363	0.468088	0.111141	chr19	37862045	Island	ZNF527	TSS200
cg08314723	4.20833	0.000121242	FALSE	0.98906	0.000155799	1	45	1.90125	0.212004	0.0503771	chr6	163647329	OpenSea	PACRG;PACRG;PACRG	Body;Body;Body
cg20501069	4.20447	0.000122737	FALSE	0.98906	0.000157671	1	45	-4.68224	0.575413	0.136857	chr17	7475816	N_Shore	EIF4A1	TSS1500
cg08183291	-4.19909	0.000124847	FALSE	0.98906	0.000160312	1	45	-3.27912	-0.262477	0.0625081	chr6	99873747	S_Shore	SFRS18;SFRS18	TSS1500;TSS1500
cg22958715	4.19192	0.000127713	FALSE	0.98906	0.000163897	1	45	2.06114	0.257318	0.0613843	chr14	23855309	OpenSea	MYH6	Body
cg21401426	-4.1815	0.000131993	FALSE	0.98906	0.000169247	1	45	-0.427184	-0.212599	0.0508427	chr14	95011762	OpenSea
cg06123435	4.17624	0.000134208	FALSE	0.98906	0.000172014	1	45	1.41213	0.214732	0.0514175	chr16	82084892	OpenSea	HSD17B2	Body
cg02368953	4.17361	0.000135327	FALSE	0.98906	0.000173412	1	45	1.35603	0.153947	0.0368859	chr2	75141774	OpenSea	LINC01291	Body
cg15242490	4.17195	0.000136038	FALSE	0.98906	0.0001743	1	45	-3.62667	0.185649	0.0444994	chr3	138313011	Island	CEP70	5'UTR
cg14615868	-4.16361	0.00013967	FALSE	0.98906	0.000178833	1	45	-4.0403	-0.909573	0.218458	chr1	236558696	Island	EDARADD;EDARADD	TSS200;Body
cg16431154	4.16121	0.000140733	FALSE	0.98906	0.000180159	1	45	0.379531	0.293242	0.0704705	chr9	140621159	OpenSea	EHMT1;EHMT1	Body;Body
cg17331296	4.16113	0.000140767	FALSE	0.98906	0.000180201	1	45	-2.47028	0.17222	0.0413878	chr8	41754181	Island	ANK1;ANK1	1stExon;5'UTR
cg00542638	4.15643	0.00014287	FALSE	0.98906	0.000182823	1	45	0.894118	0.127373	0.0306448	chr22	20007500	N_Shore	C22orf25	TSS1500
cg03605566	4.15641	0.000142879	FALSE	0.98906	0.000182834	1	45	-2.20712	0.189818	0.0456686	chr9	132597593	Island	USP20;USP20;USP20;C9orf78	TSS200;TSS200;TSS200;TSS200
cg16764274	-4.15543	0.000143325	FALSE	0.98906	0.00018339	1	45	-1.77438	-0.178915	0.0430558	chr2	223290168	S_Shore	SGPP2	Body
cg03225093	-4.15014	0.000145735	FALSE	0.98906	0.000186395	1	45	0.213755	-0.216207	0.0520962	chr5	2008713	S_Shore
cg10440521	4.14987	0.00014586	FALSE	0.98906	0.000186551	1	45	1.38432	0.404168	0.0973931	chr6	32704691	OpenSea
cg25664353	4.14964	0.000145963	FALSE	0.98906	0.000186679	1	45	1.73398	0.19234	0.0463509	chr6	114019348	OpenSea
cg02194384	4.14272	0.000149186	FALSE	0.98906	0.000190694	1	45	1.12461	0.128591	0.0310403	chr10	73549505	OpenSea	MIR7152;CDH23	TSS1500;Body
cg08641866	-4.14216	0.000149449	FALSE	0.98906	0.000191022	1	45	-2.29627	-0.401912	0.0970296	chr1	1141790	Island	TNFRSF18;TNFRSF18;TNFRSF18	1stExon;1stExon;1stExon
cg00627298	-4.13495	0.000152883	FALSE	0.98906	0.000195297	1	45	1.11823	-0.221369	0.0535361	chr14	101444634	OpenSea	SNHG24	Body
cg15196793	-4.1239	0.000158296	FALSE	0.98906	0.000202031	1	45	-3.22122	-0.362198	0.0878291	chr19	33462892	Island	C19orf40;CCDC123	TSS1500;TSS200
cg13177052	4.12224	0.000159124	FALSE	0.98906	0.000203061	1	45	0.757022	0.167241	0.0405704	chr17	7319319	N_Shore	NLGN2	Body
cg04240589	4.11927	0.000160617	FALSE	0.98906	0.000204917	1	45	-4.36727	0.597884	0.145143	chr12	50017272	Island	PRPF40B	TSS200
cg24795745	4.11524	0.000162666	FALSE	0.98906	0.000207463	1	45	1.6453	0.312149	0.075852	chr5	155752506	OpenSea	SGCD;SGCD;SGCD	TSS1500;TSS1500;TSS1500
cg26089241	4.10863	0.000166083	FALSE	0.98906	0.000211709	1	45	1.79723	0.214275	0.0521525	chr13	59102684	OpenSea
cg26993038	-4.1079	0.000166463	FALSE	0.98906	0.00021218	1	45	-0.148035	-0.222902	0.0542618	chr14	104686639	N_Shore
cg22718061	-4.10628	0.000167314	FALSE	0.98906	0.000213236	1	45	0.170718	-0.162898	0.0396704	chr8	84860061	OpenSea
cg26789319	-4.10619	0.000167361	FALSE	0.98906	0.000213295	1	45	1.48292	-0.193212	0.0470539	chr5	60995472	OpenSea	FLJ37543	Body
cg13995746	4.10366	0.000168698	FALSE	0.98906	0.000214955	1	45	1.58258	0.178899	0.043595	chr1	43749951	OpenSea	C1orf210;C1orf210	5'UTR;5'UTR
cg14249877	4.10083	0.0001702	FALSE	0.98906	0.000216819	1	45	2.0004	0.269368	0.065686	chr10	32322959	OpenSea	KIF5B	Body
cg13354304	4.0983	0.000171561	FALSE	0.98906	0.000218508	1	45	1.21083	0.14037	0.0342508	chr17	4082105	OpenSea	ANKFY1	Body
cg10302487	4.09734	0.000172078	FALSE	0.98906	0.000219149	1	45	1.95747	0.269937	0.0658811	chr22	35790960	OpenSea
cg00319014	4.09638	0.000172598	FALSE	0.98906	0.000219795	1	45	-3.9497	0.446765	0.109063	chr2	211341522	Island	CPS1;LANCL1;LANCL1;LANCL1	TSS1500;TSS200;TSS200;TSS200
cg24585149	4.08805	0.00017717	FALSE	0.98906	0.000225464	1	45	1.66581	0.179847	0.0439933	chr2	238356294	OpenSea
cg25756590	-4.08609	0.000178261	FALSE	0.98906	0.000226817	1	45	-3.04061	-0.167279	0.0409386	chr13	50018352	Island	CAB39L;SETDB2	TSS200;TSS200
cg27305917	-4.07961	0.000181918	FALSE	0.98906	0.00023135	1	45	0.237449	-0.150869	0.0369812	chr21	47396773	S_Shelf
cg13713350	-4.0794	0.000182041	FALSE	0.98906	0.000231502	1	45	1.5242	-0.265301	0.0650344	chr13	94796565	OpenSea	GPC6	Body
cg11532800	4.0793	0.000182099	FALSE	0.98906	0.000231573	1	45	-2.97353	0.181135	0.0444034	chr5	118788137	Island	HSD17B4	TSS200
cg03492907	4.07717	0.000183315	FALSE	0.98906	0.00023308	1	45	1.79207	0.228654	0.0560816	chr8	128136543	OpenSea
cg06350524	-4.06847	0.000188378	FALSE	0.98906	0.000239349	1	45	-2.00287	-0.188502	0.0463323	chr2	169747178	S_Shore	SPC25	TSS1500
cg15390527	-4.06681	0.000189365	FALSE	0.98906	0.00024057	1	45	1.04823	-0.253413	0.0623126	chr6	138894416	OpenSea	NHSL1	TSS1500
cg24530250	-4.06387	0.000191112	FALSE	0.98906	0.000242732	1	45	-3.10702	-0.346095	0.0851639	chr11	71955599	Island	PHOX2A	TSS1500
cg13259318	-4.06372	0.000191202	FALSE	0.98906	0.000242843	1	45	1.43001	-0.21572	0.0530843	chr6	76109818	OpenSea	FILIP1;FILIP1;FILIP1;LOC101928540	Body;Body;Body;Body
cg27574140	4.06331	0.00019145	FALSE	0.98906	0.000243151	1	45	-2.82884	0.207388	0.0510393	chr12	57482756	Island	NAB2;NAB2	5'UTR;1stExon
cg09960202	-4.04579	0.000202231	FALSE	0.98906	0.000256478	1	45	-0.405325	-0.156306	0.0386341	chr12	132969203	Island
cg08393356	-4.04381	0.000203484	FALSE	0.98906	0.000258026	1	45	1.57108	-0.181964	0.0449981	chr19	35550551	Island	LOC100128675;HPN;HPN	Body;Body;Body
cg07628717	4.04274	0.00020417	FALSE	0.98906	0.000258874	1	45	1.4181	0.304844	0.0754053	chr7	4752018	OpenSea	FOXK1	Body
cg14449571	4.04214	0.000204549	FALSE	0.98906	0.000259341	1	45	-3.10585	0.274892	0.0680066	chr2	223520861	Island	FARSB	TSS200
cg03810545	-4.04178	0.000204782	FALSE	0.98906	0.000259629	1	45	1.60523	-0.224105	0.0554472	chr2	44028016	OpenSea	DYNC2LI1;DYNC2LI1	Body;Body
cg05265484	-4.0414	0.000205027	FALSE	0.98906	0.000259932	1	45	-1.19053	-0.210503	0.0520866	chr17	52977445	N_Shore	TOM1L1	TSS1500
cg04839849	-4.04038	0.00020568	FALSE	0.98906	0.000260738	1	45	-3.15954	-0.392764	0.0972097	chr1	859844	Island	SAMD11	TSS1500
cg08236831	4.03973	0.000206095	FALSE	0.98906	0.00026125	1	45	1.37777	0.197518	0.0488937	chr2	152018130	OpenSea
cg13935024	-4.03181	0.000211258	FALSE	0.98906	0.000267623	1	45	0.603022	-0.179481	0.0445164	chr14	36419999	OpenSea
cg03772792	4.02742	0.000214172	FALSE	0.98906	0.000271218	1	45	1.46921	0.129598	0.0321789	chr16	30865298	OpenSea	BCL7C	Body
cg14694828	-4.02424	0.000216305	FALSE	0.98906	0.000273849	1	45	-3.39359	-0.480694	0.11945	chr10	180467	N_Shore	ZMYND11;ZMYND11;ZMYND11;ZMYND11;ZMYND11;ZMYND11	5'UTR;5'UTR;5'UTR;1stExon;1stExon;1stExon
cg22648868	-4.02404	0.000216437	FALSE	0.98906	0.000274011	1	45	0.652665	-0.0903141	0.0224436	chr14	104942348	S_Shore
cg18362429	-4.02136	0.000218255	FALSE	0.98906	0.000276253	1	45	-3.76507	-2.4688	0.613921	chr11	47664250	Island	MTCH2	TSS200
cg00992417	4.02103	0.000218478	FALSE	0.98906	0.000276528	1	45	1.66236	0.226703	0.0563792	chr5	917891	OpenSea	TRIP13	3'UTR
cg25090985	-4.01913	0.000219777	FALSE	0.98906	0.000278129	1	45	1.41631	-0.26997	0.0671713	chr2	37817443	OpenSea
cg06553462	-4.01808	0.000220502	FALSE	0.98906	0.000279023	1	45	-0.439387	-0.090757	0.0225872	chr2	131268685	OpenSea
cg15930041	-4.01549	0.000222283	FALSE	0.98906	0.000281218	1	45	0.840925	-0.191151	0.0476033	chr19	15162971	OpenSea	CASP14	TSS200
cg14305269	4.01494	0.000222667	FALSE	0.98906	0.000281691	1	45	1.72484	0.229778	0.0572307	chr1	178633890	OpenSea
cg23957920	4.01282	0.000224142	FALSE	0.98906	0.000283508	1	45	0.811479	0.0978557	0.0243858	chr14	105609831	S_Shore	JAG2;JAG2	Body;Body
cg16065050	-4.01247	0.000224384	FALSE	0.98906	0.000283807	1	45	-1.47436	-0.341236	0.0850437	chr5	43000640	Island
cg02209976	4.01174	0.000224901	FALSE	0.98906	0.000284444	1	45	-2.72684	0.257877	0.0642806	chr3	133293138	S_Shore	CDV3;CDV3;CDV3;CDV3;CDV3;CDV3;CDV3	5'UTR;TSS200;TSS200;TSS200;TSS200;Body;Body
cg19391974	-4.00986	0.000226221	FALSE	0.98906	0.00028607	1	45	0.772434	-0.096805	0.0241418	chr19	52931013	OpenSea
cg02239805	-4.00602	0.00022894	FALSE	0.98906	0.000289417	1	45	-1.85531	-0.145265	0.0362616	chr7	114562316	Island	MDFIC;MDFIC;MDFIC;MDFIC;MDFIC;MDFIC	5'UTR;1stExon;1stExon;5'UTR;5'UTR;1stExon
cg04011353	-4.00452	0.000230012	FALSE	0.98906	0.000290738	1	45	-3.88251	-0.670024	0.167317	chr1	85155872	Island	SSX2IP;SSX2IP;SSX2IP;SSX2IP;SSX2IP;SSX2IP;SSX2IP	1stExon;1stExon;5'UTR;5'UTR;5'UTR;5'UTR;5'UTR
cg15157856	-4.00329	0.000230892	FALSE	0.98906	0.000291821	1	45	-0.781281	-0.121024	0.0302311	chr22	20483668	Island
cg06330593	-4.00107	0.000232494	FALSE	0.98906	0.000293793	1	45	1.08068	-0.23147	0.0578521	chr17	39537455	OpenSea	KRT34	Body
cg18585107	-3.99913	0.000233904	FALSE	0.98906	0.000295527	1	45	1.42597	-0.167503	0.041885	chr11	64138839	S_Shore	RPS6KA4;RPS6KA4	Body;Body
cg17468390	3.99714	0.000235357	FALSE	0.98906	0.000297315	1	45	1.37027	0.146605	0.0366776	chr6	3831060	OpenSea
cg23378937	3.99551	0.000236548	FALSE	0.98906	0.000298781	1	45	-3.83949	0.300941	0.0753197	chr10	89419782	Island	PAPSS2;PAPSS2	Body;Body
cg17590805	3.99275	0.000238593	FALSE	0.98906	0.000301296	1	45	0.88735	0.156752	0.0392593	chr11	128680490	Island	FLI1;FLI1	Body;Body
cg22916251	3.99129	0.000239674	FALSE	0.98906	0.000302626	1	45	1.99968	0.202297	0.0506845	chr12	109212042	OpenSea	SSH1;SSH1;SSH1;SSH1;SSH1;SSH1	ExonBnd;ExonBnd;ExonBnd;Body;Body;Body
cg04490136	3.99026	0.000240446	FALSE	0.98906	0.000303574	1	45	-2.96718	0.201519	0.0505028	chr11	34073216	Island	CAPRIN1;CAPRIN1	TSS200;TSS200
cg17231906	3.98978	0.0002408	FALSE	0.98906	0.000304011	1	45	-3.61285	0.542906	0.136074	chr5	114632628	S_Shore	CCDC112;CCDC112	TSS1500;TSS200
cg05488459	3.9854	0.0002441	FALSE	0.98906	0.000308067	1	45	1.77793	0.1757	0.0440859	chr11	126197301	OpenSea	DCPS	Body
cg05798339	-3.98402	0.000245152	FALSE	0.98906	0.000309359	1	45	-1.64397	-0.231392	0.0580799	chr3	9344105	OpenSea
cg06955417	-3.98398	0.00024518	FALSE	0.98906	0.000309394	1	45	-0.125862	-0.228139	0.057264	chr7	16890879	Island
cg26527487	-3.98309	0.000245859	FALSE	0.98906	0.000310229	1	45	-2.76376	-0.334049	0.0838668	chr1	99469819	N_Shore	LPPR5;LPPR5	Body;Body
cg25102759	3.98046	0.000247876	FALSE	0.98906	0.000312707	1	45	1.95574	0.368121	0.092482	chr1	54376557	OpenSea	DIO1;DIO1;DIO1;DIO1	3'UTR;3'UTR;3'UTR;3'UTR
cg04112845	-3.97753	0.000250142	FALSE	0.98906	0.00031549	1	45	-3.5868	-0.375524	0.0944112	chr2	172379619	Island	CYBRD1;CYBRD1	Body;Body
cg21920015	3.97579	0.000251502	FALSE	0.98906	0.000317161	1	45	1.60421	0.153875	0.0387031	chr1	229093246	OpenSea
cg05657292	3.96853	0.000257228	FALSE	0.98906	0.000324191	1	45	-1.97009	0.290415	0.0731795	chr22	17980996	OpenSea	CECR2	Body
cg14319249	-3.96578	0.000259431	FALSE	0.98906	0.000326895	1	45	-2.47864	-0.214692	0.0541362	chr9	98269526	Island	PTCH1;PTCH1;PTCH1;PTCH1;PTCH1;PTCH1;PTCH1;PTCH1	Body;TSS200;Body;5'UTR;1stExon;5'UTR;Body;5'UTR
cg03632172	3.96041	0.000263784	FALSE	0.98906	0.000332235	1	45	-3.60648	0.368065	0.092936	chr16	30366690	Island	CD2BP2;CD2BP2	TSS1500;TSS200
cg25970099	-3.95979	0.000264294	FALSE	0.98906	0.000332861	1	45	0.367328	-0.572676	0.144623	chr17	34409651	OpenSea
cg19987354	-3.95967	0.000264394	FALSE	0.98906	0.000332984	1	45	1.77515	-0.237989	0.0601033	chr14	64357795	OpenSea	SYNE2;SYNE2	5'UTR;5'UTR
cg22500280	3.95437	0.000268775	FALSE	0.98906	0.000338355	1	45	1.66697	0.14365	0.0363269	chr7	2007588	N_Shore	MAD1L1;MAD1L1;MAD1L1	Body;Body;Body
cg12322373	-3.9504	0.000272094	FALSE	0.98906	0.000342424	1	45	-3.11687	-0.165996	0.04202	chr10	3827644	Island	KLF6;KLF6;KLF6;KLF6	TSS200;TSS200;TSS200;TSS200
cg09229466	-3.95038	0.000272113	FALSE	0.98906	0.000342446	1	45	-1.7027	-0.224439	0.0568145	chr1	15499061	OpenSea	TMEM51;TMEM51;TMEM51;TMEM51;C1orf195;C1orf195	5'UTR;5'UTR;5'UTR;5'UTR;TSS1500;TSS1500
cg23601030	-3.94972	0.000272669	FALSE	0.98906	0.000343128	1	45	-1.38222	-0.401434	0.101636	chr20	52276760	Island
cg19504123	-3.94938	0.000272959	FALSE	0.98906	0.000343484	1	45	-2.10121	-0.331174	0.0838547	chr17	27044881	Island	RAB34;RAB34;RAB34;RAB34;NARR;RAB34;RAB34;RAB34;RAB34;RAB34;RAB34;NARR	Body;Body;Body;Body;1stExon;1stExon;1stExon;5'UTR;5'UTR;5'UTR;5'UTR;5'UTR
cg07340660	3.94886	0.000273402	FALSE	0.98906	0.000344026	1	45	1.66022	0.315424	0.0798774	chr14	31043993	OpenSea	G2E3;G2E3	5'UTR;5'UTR
cg13225565	-3.94882	0.000273433	FALSE	0.98906	0.000344065	1	45	-0.169335	-0.407053	0.103082	chr14	93106414	Island	RIN3	Body
cg11088307	3.94567	0.000276108	FALSE	0.98906	0.000347342	1	45	1.62717	0.204427	0.0518105	chr12	122301413	OpenSea	HPD	5'UTR
cg18374265	-3.94399	0.000277553	FALSE	0.98906	0.000349111	1	45	-0.630202	-0.0796171	0.020187	chr19	36343523	N_Shelf	NPHS1	TSS1500
cg24343361	-3.94343	0.000278031	FALSE	0.98906	0.000349697	1	45	-1.00204	-0.131139	0.0332551	chr22	48884089	N_Shore	FAM19A5	TSS1500
cg12897947	-3.93946	0.000281468	FALSE	0.98906	0.000353907	1	45	-2.01894	-0.283774	0.0720337	chr17	76125152	N_Shelf	TMC6;TMC6	5'UTR;TSS1500
cg02263880	-3.93917	0.000281722	FALSE	0.98906	0.000354217	1	45	-2.52018	-2.92302	0.742041	chr4	37827702	N_Shore	PGM2	TSS1500
cg15369743	3.93755	0.000283137	FALSE	0.98906	0.000355949	1	45	-3.52717	0.359346	0.0912614	chr2	42721425	Island	KCNG3;KCNG3	TSS200;TSS200
cg26047950	-3.93688	0.000283721	FALSE	0.98906	0.000356665	1	45	-3.60679	-0.722577	0.18354	chr10	125425692	Island	GPR26	TSS200
cg23860337	-3.935	0.000285379	FALSE	0.98906	0.000358694	1	45	-0.473169	-0.227673	0.0578586	chr19	42434572	N_Shelf
cg12428218	3.93377	0.000286467	FALSE	0.98906	0.000360025	1	45	1.13389	0.180408	0.0458613	chr19	7540638	N_Shore
cg26822773	3.93292	0.000287216	FALSE	0.98906	0.000360941	1	45	-3.72336	0.242212	0.0615857	chr16	58767688	Island	GOT2;GOT2	Body;Body
cg14765885	3.93227	0.000287794	FALSE	0.98906	0.000361649	1	45	1.42144	0.152303	0.0387316	chr21	44199701	OpenSea
cg16567586	-3.93091	0.000289004	FALSE	0.98906	0.00036313	1	45	-2.72022	-0.389853	0.0991761	chr15	32162783	OpenSea
cg06187843	3.92777	0.000291828	FALSE	0.98906	0.000366585	1	45	-2.69353	0.216125	0.0550249	chr1	47973794	Island
cg04997273	-3.92771	0.000291884	FALSE	0.98906	0.000366653	1	45	-4.0349	-1.61999	0.412452	chr1	117452884	Island	PTGFRN	Body
cg06513075	-3.92721	0.000292332	FALSE	0.98906	0.0003672	1	45	-3.27337	-0.283805	0.0722662	chr11	34126714	N_Shore	NAT10;NAT10	TSS1500;TSS1500
cg04152629	-3.92715	0.00029239	FALSE	0.98906	0.000367271	1	45	-1.89563	-0.285573	0.0727177	chr12	49211867	N_Shore	CACNB3	TSS1500
cg06602596	3.92634	0.000293122	FALSE	0.98906	0.000368167	1	45	1.6932	0.148289	0.0377677	chr2	11646156	OpenSea
cg16064612	-3.92561	0.00029378	FALSE	0.98906	0.000368972	1	45	-3.42039	-0.25423	0.064762	chr6	31865866	N_Shore	EHMT2;EHMT2	TSS1500;TSS1500
cg11138231	3.92512	0.000294225	FALSE	0.98906	0.000369516	1	45	1.53639	0.331416	0.0844346	chr7	99475824	OpenSea	OR2AE1	TSS1500
cg11856234	3.92386	0.000295373	FALSE	0.98906	0.00037092	1	45	-2.18236	0.202553	0.0516208	chr16	1464813	S_Shore	UNKL;UNKL	TSS200;TSS200
cg14046757	3.92292	0.000296235	FALSE	0.98906	0.000371973	1	45	-3.59584	0.277693	0.0707873	chr14	89029605	Island	ZC3H14;ZC3H14;ZC3H14;ZC3H14;ZC3H14	TSS200;Body;Body;Body;Body
cg21211585	-3.92088	0.000298103	FALSE	0.98906	0.000374258	1	45	-0.73056	-0.145164	0.0370233	chr19	18496984	N_Shore	GDF15;GDF15	1stExon;5'UTR
cg14076860	3.92042	0.000298526	FALSE	0.98906	0.000374775	1	45	0.911158	0.25157	0.0641692	chr2	73443584	S_Shore	SMYD5	Body
cg03678138	3.91788	0.00030088	FALSE	0.98906	0.000377652	1	45	-3.29813	0.254897	0.0650601	chr15	43029643	S_Shore	CDAN1	TSS1500
cg08860411	3.91693	0.000301764	FALSE	0.98906	0.000378732	1	45	-0.524051	0.108148	0.0276104	chr12	8390405	OpenSea	FAM86FP;LOC101927905;LOC101927905	Body;Body;Body
cg10031516	-3.91422	0.000304289	FALSE	0.98906	0.000381818	1	45	-3.03708	-0.325085	0.0830522	chr14	97924890	OpenSea
cg27295185	3.91365	0.000304826	FALSE	0.98906	0.000382474	1	45	-4.11164	0.537477	0.137334	chr5	154320610	S_Shelf	MRPL22;MRPL22	TSS200;TSS200
cg08638312	3.91115	0.000307189	FALSE	0.98906	0.000385361	1	45	-3.12872	0.451219	0.115367	chr10	12171805	Island	SEC61A2;SEC61A2;SEC61A2;SEC61A2;SEC61A2	Body;Body;Body;Body;Body
cg22930312	3.91037	0.00030793	FALSE	0.98906	0.000386266	1	45	-3.70545	0.425928	0.108923	chr3	142167140	S_Shore	XRN1;XRN1	TSS1500;TSS1500
cg01441127	3.90643	0.00031169	FALSE	0.98906	0.000390857	1	45	1.39456	0.273184	0.0699318	chr1	181012492	OpenSea	MR1	Body
cg26565578	3.9055	0.000312588	FALSE	0.98906	0.000391954	1	45	-3.90232	0.307384	0.0787054	chr12	10766330	Island	MAGOHB	TSS200
cg21300122	3.90324	0.000314773	FALSE	0.98906	0.000394621	1	45	1.2328	0.149092	0.0381969	chr1	112284627	S_Shore	C1orf183	Body
cg24749185	3.90309	0.000314923	FALSE	0.98906	0.000394804	1	45	1.46537	0.200127	0.0512741	chr7	36787616	OpenSea
cg16905207	3.89943	0.00031849	FALSE	0.98906	0.000399157	1	45	1.60849	0.112238	0.0287833	chr19	14593766	S_Shelf	GIPC1;GIPC1;GIPC1;GIPC1;GIPC1;GIPC1	Body;5'UTR;5'UTR;Body;5'UTR;Body
cg10385367	3.89487	0.000322998	FALSE	0.98906	0.000404657	1	45	1.01039	0.112119	0.0287864	chr10	132495342	OpenSea
cg10621026	3.89349	0.000324373	FALSE	0.98906	0.000406334	1	45	1.31462	0.151208	0.0388361	chr22	27874834	OpenSea
cg18995027	-3.89336	0.000324506	FALSE	0.98906	0.000406497	1	45	0.471568	-0.44752	0.114945	chr7	39843788	OpenSea
cg00658890	-3.89254	0.000325326	FALSE	0.98906	0.000407497	1	45	1.90803	-0.239576	0.0615475	chr5	527640	N_Shore
cg06587443	-3.88389	0.000334095	FALSE	0.98906	0.000418188	1	45	1.34014	-0.208806	0.0537621	chr4	47955755	OpenSea	CNGA1;CNGA1	5'UTR;Body
cg00582902	-3.88372	0.000334277	FALSE	0.98906	0.000418409	1	45	1.18063	-0.194331	0.0500373	chr1	118251417	OpenSea
cg07284558	-3.88286	0.000335163	FALSE	0.98906	0.000419489	1	45	-1.38358	-0.227558	0.0586059	chr10	134122421	Island	STK32C	TSS1500
cg21054179	-3.88269	0.000335338	FALSE	0.98906	0.000419702	1	45	-3.8209	-0.448562	0.115529	chr12	49412581	Island	PRKAG1;PRKAG1;PRKAG1;PRKAG1	1stExon;1stExon;5'UTR;5'UTR
cg03265213	-3.88021	0.000337896	FALSE	0.98906	0.000422819	1	45	0.808252	-0.131533	0.0338983	chr3	108738082	OpenSea	MORC1	Body
cg17183999	3.8786	0.00033958	FALSE	0.98906	0.000424871	1	45	1.42706	0.190967	0.0492362	chr16	8998406	OpenSea	USP7;USP7;USP7;USP7;USP7;USP7	ExonBnd;ExonBnd;ExonBnd;Body;Body;Body
cg16851417	-3.87781	0.000340401	FALSE	0.98906	0.00042587	1	45	-1.19885	-0.198739	0.0512504	chr21	38077042	Island	SIM2;SIM2	Body;Body
cg27039960	3.87774	0.000340481	FALSE	0.98906	0.000425967	1	45	-2.9141	0.314795	0.0811802	chr21	40721085	Island	HMGN1	TSS200
cg01967510	3.87734	0.000340895	FALSE	0.98906	0.000426472	1	45	0.802992	0.17748	0.0457737	chr19	59028492	Island	ZBTB45	Body
cg11267205	3.87717	0.000341076	FALSE	0.98906	0.000426692	1	45	1.19034	0.170537	0.0439849	chr5	1382569	N_Shelf
cg00149976	-3.87346	0.00034498	FALSE	0.98906	0.000431446	1	45	-2.94917	-0.144067	0.0371932	chr3	127541529	Island	MGLL;MGLL;MGLL	5'UTR;5'UTR;1stExon
cg12321073	3.87239	0.000346118	FALSE	0.98906	0.000432832	1	45	-4.77291	0.67605	0.174582	chr6	43138853	Island	SRF	TSS200
cg11929489	-3.87098	0.000347622	FALSE	0.98906	0.000434664	1	45	1.49683	-0.175884	0.0454367	chr5	112371198	OpenSea	MCC;MCC	Body;Body
cg24631482	-3.8689	0.000349853	FALSE	0.98906	0.000437379	1	45	-2.22229	-0.36052	0.0931841	chr2	42329446	Island
cg27015302	-3.8684	0.000350392	FALSE	0.98906	0.000438035	1	45	2.12081	-1.87747	0.485336	chr8	126484708	OpenSea
cg23779994	3.86834	0.000350458	FALSE	0.98906	0.000438115	1	45	2.0184	0.229486	0.0593242	chr2	30363690	OpenSea
cg08570639	-3.86195	0.000357396	FALSE	0.98906	0.000446558	1	45	0.703216	-0.259491	0.0671917	chr6	113371757	OpenSea
cg01016917	-3.859	0.000360643	FALSE	0.98906	0.000450506	1	45	-0.114783	-0.18015	0.046683	chr14	85786597	OpenSea
cg17528580	-3.85739	0.000362435	FALSE	0.98906	0.000452685	1	45	-0.119359	-0.183445	0.0475569	chr10	69962886	OpenSea	MYPN	Body
cg10361095	-3.85539	0.00036466	FALSE	0.98906	0.000455392	1	45	0.0811057	-0.199688	0.0517946	chr3	42727425	Island	KBTBD5	1stExon
cg27316795	3.85337	0.000366934	FALSE	0.98906	0.000458155	1	45	1.90112	0.196586	0.0510168	chr1	161981053	OpenSea	OLFML2B;OLFML2B	Body;Body
cg08743751	-3.84921	0.000371636	FALSE	0.98906	0.00046387	1	45	-0.700141	-0.223042	0.0579447	chr5	66462471	S_Shelf	MAST4;MAST4	Body;Body
cg21784420	3.8487	0.000372223	FALSE	0.98906	0.000464584	1	45	1.73518	0.241714	0.0628041	chr4	42311541	OpenSea
cg08080334	3.8483	0.000372678	FALSE	0.98906	0.000465136	1	45	-2.20123	0.21185	0.0550503	chr6	28574585	OpenSea
cg10300255	-3.84767	0.000373392	FALSE	0.98906	0.000466004	1	45	-2.20566	-0.22238	0.0577961	chr14	73706367	Island	PAPLN	5'UTR
cg15403375	-3.84658	0.000374643	FALSE	0.98906	0.000467523	1	45	1.83069	-0.196802	0.0511628	chr8	26834308	OpenSea
cg06623778	-3.84582	0.000375521	FALSE	0.98906	0.00046859	1	45	0.27987	-0.272224	0.0707845	chr1	848409	S_Shelf
cg05822229	-3.84521	0.000376225	FALSE	0.98906	0.000469445	1	45	0.721493	-0.261751	0.0680721	chr10	13470252	OpenSea
cg00027745	-3.84492	0.00037656	FALSE	0.98906	0.000469852	1	45	-2.89447	-0.219992	0.0572163	chr7	1452678	Island
ch.12.2480290F	-3.84431	0.000377255	FALSE	0.98906	0.000470697	1	45	-0.365038	-0.262191	0.0682023	chr12	120471011	OpenSea	CCDC64	Body
cg04290376	-3.84253	0.000379324	FALSE	0.98906	0.000473209	1	45	-4.52818	-2.74222	0.71365	chr6	26056765	Island	HIST1H1C	TSS200
cg06099315	-3.84011	0.00038214	FALSE	0.98906	0.000476629	1	45	-2.1267	-0.47422	0.123491	chr18	112528	Island	MIR8078;ROCK1P1	TSS200;Body
cg02889450	3.83657	0.000386311	FALSE	0.98906	0.000481693	1	45	1.28057	0.223356	0.0582176	chr16	5084885	S_Shore	NAGPA	TSS1500
cg09692277	3.83501	0.000388156	FALSE	0.98906	0.000483932	1	45	1.00463	0.125034	0.0326034	chr12	53261087	OpenSea
cg12227611	3.83404	0.000389311	FALSE	0.98906	0.000485334	1	45	-0.000199741	0.21	0.0547725	chr19	44871447	OpenSea
cg25129124	-3.83282	0.000390768	FALSE	0.98906	0.000487102	1	45	-0.358177	-0.284413	0.0742047	chr3	42727489	Island	KBTBD5	1stExon
cg07533159	3.83159	0.00039224	FALSE	0.98906	0.000488888	1	45	-3.60337	0.353871	0.0923563	chr6	126307930	Island	TRMT11	Body
cg07103675	-3.82924	0.000395069	FALSE	0.98906	0.00049232	1	45	2.04818	-0.301431	0.0787183	chr22	50615586	Island	PANX2;PANX2;PANX2	Body;Body;Body
cg16493722	3.82921	0.000395111	FALSE	0.98906	0.000492371	1	45	-3.08648	0.180829	0.0472237	chr1	170501211	OpenSea	GORAB;GORAB;GORAB;LOC101928650	TSS200;TSS200;TSS200;Body
cg11748577	3.8286	0.000395841	FALSE	0.98906	0.000493256	1	45	-3.22448	0.279662	0.0730455	chr10	91152280	OpenSea	IFIT1;IFIT1;IFIT1;IFIT1;IFIT1	TSS200;TSS200;TSS200;TSS200;TSS200
cg10146216	3.82574	0.000399317	FALSE	0.98906	0.000497473	1	45	1.66621	0.188486	0.0492677	chr4	77176869	S_Shelf	FAM47E	Body
cg03135653	3.82538	0.000399757	FALSE	0.98906	0.000498006	1	45	1.74735	0.228378	0.0597007	chr20	47260617	OpenSea	PREX1	Body
cg25024717	-3.82492	0.00040032	FALSE	0.98906	0.000498689	1	45	-2.11575	-0.317413	0.0829854	chr12	54324583	S_Shelf
cg24666046	-3.82489	0.00040036	FALSE	0.98906	0.000498738	1	45	0.292687	-0.255519	0.0668043	chr2	159823997	N_Shore	TANC1;TANC1	TSS1500;TSS1500
cg08885224	-3.82453	0.000400801	FALSE	0.98906	0.000499272	1	45	1.44954	-0.258774	0.0676617	chr6	133561368	N_Shore	EYA4;EYA4;EYA4	TSS1500;TSS1500;TSS1500
cg09195389	-3.82438	0.000400985	FALSE	0.98906	0.000499496	1	45	-1.23406	-0.270433	0.0707128	chr13	20767968	S_Shore	GJB2	TSS1500
cg15298793	3.82209	0.000403799	FALSE	0.98906	0.000502907	1	45	1.7307	0.235894	0.0617186	chr10	36730722	OpenSea
cg20370839	3.82123	0.000404868	FALSE	0.98906	0.000504203	1	45	2.11516	0.178665	0.046756	chr8	42295009	Island	SLC20A2	Body
cg01741352	3.82055	0.000405703	FALSE	0.98906	0.000505216	1	45	1.53019	0.245746	0.0643222	chr5	118741229	OpenSea
cg01859360	-3.82023	0.000406106	FALSE	0.98906	0.000505704	1	45	-0.486099	-0.19619	0.0513556	chr17	26990458	S_Shore	SUPT6H	5'UTR
cg04830056	-3.81756	0.000409433	FALSE	0.98906	0.000509737	1	45	-0.618328	-0.152933	0.0400603	chr3	182982965	OpenSea	MCF2L2;B3GNT5	Body;5'UTR
cg24241291	3.8165	0.000410758	FALSE	0.98906	0.000511343	1	45	1.40044	0.126227	0.0330741	chr4	113614967	OpenSea
cg14047734	3.8158	0.000411632	FALSE	0.98906	0.000512401	1	45	0.826191	0.112277	0.0294243	chr17	39142732	OpenSea	KRT40	5'UTR
cg04118611	-3.81573	0.000411728	FALSE	0.98906	0.000512517	1	45	1.33769	-0.250852	0.0657416	chr11	70275200	OpenSea	CTTN;CTTN;CTTN	Body;Body;Body
cg15953921	3.8141	0.000413777	FALSE	0.98906	0.000515001	1	45	-1.04572	0.20268	0.0531397	chr10	6130580	N_Shore	RBM17;RBM17	TSS1500;TSS1500
cg22483613	-3.8139	0.000414035	FALSE	0.98906	0.000515312	1	45	1.16598	-0.290487	0.0761653	chr4	15781661	S_Shore	CD38	Body
cg16541852	-3.81302	0.000415141	FALSE	0.98906	0.000516653	1	45	-3.46297	-0.407208	0.106794	chr2	219763059	Island
cg16913263	-3.81236	0.000415977	FALSE	0.98906	0.000517665	1	45	0.59914	-0.149031	0.0390916	chr11	2323929	OpenSea	C11orf21;C11orf21;TSPAN32	TSS1500;TSS1500;Body
cg00450651	-3.81147	0.000417112	FALSE	0.98906	0.000519041	1	45	0.0803686	-0.19101	0.0501146	chr5	139485902	N_Shore
cg03258495	3.81147	0.000417117	FALSE	0.98906	0.000519047	1	45	1.37455	0.238341	0.0625325	chr8	135490140	N_Shore	ZFAT;ZFAT	3'UTR;3'UTR
cg10270640	-3.81135	0.000417269	FALSE	0.98906	0.00051923	1	45	-1.1744	-0.236131	0.0619546	chr1	19354633	OpenSea
cg08950470	3.81057	0.000418258	FALSE	0.98906	0.000520429	1	45	1.71752	0.178697	0.0468952	chr2	7007959	S_Shore	CMPK2	TSS1500
cg04903157	-3.81017	0.000418768	FALSE	0.98906	0.000521046	1	45	-2.71894	-0.169524	0.0444924	chr22	35795952	Island	MCM5	TSS200
cg05471670	3.80815	0.00042136	FALSE	0.98906	0.000524185	1	45	-3.29287	0.276959	0.072728	chr8	103251125	Island	UBR5-AS1;RRM2B;RRM2B;RRM2B;RRM2B;RRM2B	TSS1500;1stExon;1stExon;TSS200;5'UTR;5'UTR
cg00341522	3.80778	0.000421841	FALSE	0.98906	0.000524768	1	45	1.45894	0.393331	0.103297	chr2	237981972	OpenSea
cg05256612	3.80621	0.000423867	FALSE	0.98906	0.00052722	1	45	-3.55231	0.380902	0.100074	chr17	47841787	S_Shore	FAM117A	TSS1500
cg06653141	-3.80572	0.0004245	FALSE	0.98906	0.000527987	1	45	-2.33022	-0.15985	0.0420025	chr5	36745541	Island
cg13691641	-3.80402	0.000426711	FALSE	0.98906	0.000530664	1	45	0.107021	-0.137997	0.0362766	chr5	169372529	OpenSea	DOCK2;FAM196B	Body;5'UTR
cg13464401	3.80228	0.000428979	FALSE	0.98906	0.00053341	1	45	1.07456	0.194525	0.0511601	chr21	44477740	Island	CBS	Body
cg04611087	3.80163	0.000429832	FALSE	0.98906	0.000534442	1	45	2.28656	0.297243	0.0781884	chr7	791760	N_Shore	HEATR2	Body
cg11409659	-3.8002	0.000431708	FALSE	0.98906	0.000536712	1	45	-3.64861	-3.25326	0.856077	chr12	85305829	Island	SLC6A15;SLC6A15;SLC6A15	5'UTR;5'UTR;5'UTR
cg03413508	3.79787	0.000434779	FALSE	0.98906	0.000540428	1	45	1.61789	0.153689	0.0404671	chr5	169627053	OpenSea	LINC01187	TSS1500
cg24157325	3.79773	0.000434973	FALSE	0.98906	0.000540663	1	45	1.61918	0.250805	0.0660407	chr3	197224727	N_Shore
cg05868142	-3.79746	0.00043532	FALSE	0.98906	0.000541083	1	45	-3.23803	-0.325721	0.0857733	chr7	128503425	S_Shore	ATP6V1F	Body
cg03414202	-3.79556	0.00043786	FALSE	0.98906	0.000544155	1	45	-1.6216	-3.1703	0.835266	chr12	128850432	N_Shore	TMEM132C	Body
cg11107167	3.79379	0.00044022	FALSE	0.98906	0.000547009	1	45	1.66922	0.223167	0.0588242	chr14	93930221	OpenSea	UNC79	5'UTR
cg01647728	3.78854	0.000447325	FALSE	0.98906	0.000555602	1	45	1.76771	0.256276	0.0676452	chr3	134368122	N_Shore	KY	Body
cg09171381	3.78825	0.000447721	FALSE	0.98906	0.00055608	1	45	-3.7211	0.211956	0.0559511	chr3	160938910	N_Shore	NMD3	TSS200
cg08808791	3.78592	0.000450904	FALSE	0.98906	0.000559927	1	45	0.887445	0.222894	0.0588746	chr2	133090122	OpenSea
cg02669216	3.78545	0.000451543	FALSE	0.98906	0.000560701	1	45	1.50235	0.139568	0.0368695	chr16	55601072	OpenSea	CAPNS2;LPCAT2	1stExon;Body
cg02151273	3.78533	0.000451718	FALSE	0.98906	0.000560912	1	45	1.27318	0.160932	0.0425147	chr3	170019826	OpenSea	PRKCI	Body
cg23335414	-3.78514	0.000451976	FALSE	0.98906	0.000561223	1	45	-1.62096	-0.139402	0.0368289	chr12	13254620	Island	GSG1;GSG1	Body;Body
cg15977002	-3.78298	0.000454955	FALSE	0.98906	0.000564823	1	45	1.50357	-0.247208	0.0653475	chr2	1418294	OpenSea	TPO;TPO;TPO;TPO	Body;Body;Body;Body
cg24774961	3.78236	0.000455815	FALSE	0.98906	0.000565863	1	45	1.31818	0.201016	0.0531456	chr11	117320141	OpenSea	DSCAML1	Body
cg16357179	-3.78194	0.000456399	FALSE	0.98906	0.000566568	1	45	-0.193748	-0.192903	0.0510065	chr7	56562731	OpenSea	DKFZp434L192	TSS1500
cg00311654	-3.78175	0.000456666	FALSE	0.98906	0.000566891	1	45	-3.96981	-2.85827	0.755806	chr19	1067147	Island	HMHA1	TSS200
cg22143490	3.78119	0.000457434	FALSE	0.98906	0.000567819	1	45	-4.09095	0.392963	0.103926	chr19	49375485	Island	PPP1R15A	TSS200
cg27551605	-3.78085	0.000457912	FALSE	0.98906	0.000568396	1	45	-1.43231	-0.286405	0.0757514	chr17	43862910	Island	CRHR1;CRHR1;CRHR1;CRHR1	Body;Body;Body;Body
cg03584568	-3.78069	0.000458131	FALSE	0.98906	0.000568661	1	45	-0.485832	-0.122791	0.0324784	chr14	97494036	OpenSea
cg15899743	-3.78014	0.000458906	FALSE	0.98906	0.000569597	1	45	0.597602	-0.271736	0.0718853	chr14	22985112	OpenSea
cg15124207	-3.77958	0.000459691	FALSE	0.98906	0.000570546	1	45	0.830959	-0.260085	0.0688132	chr5	119669655	OpenSea
cg18609339	3.77842	0.000461306	FALSE	0.98906	0.000572496	1	45	-2.86641	0.213757	0.056573	chr17	42015557	Island
cg01077403	3.77468	0.000466595	FALSE	0.98906	0.000578885	1	45	1.09253	0.370554	0.0981685	chr10	79489295	OpenSea
cg02740643	3.77393	0.000467647	FALSE	0.98906	0.000580155	1	45	0.333231	0.0818322	0.0216835	chr21	23582206	OpenSea
cg01905250	-3.77283	0.000469227	FALSE	0.98906	0.000582063	1	45	1.46392	-0.185657	0.049209	chr18	74371125	OpenSea
cg02073919	3.77277	0.000469308	FALSE	0.98906	0.000582161	1	45	-3.7182	0.273874	0.0725922	chr3	28282917	Island	CMC1	TSS1500
cg22072462	3.77191	0.000470538	FALSE	0.98906	0.000583645	1	45	0.228187	0.12037	0.0319122	chr3	142158711	OpenSea	XRN1;XRN1;XRN1	Body;Body;Body
cg02835005	-3.77077	0.000472162	FALSE	0.98906	0.000585606	1	45	-3.15842	-0.225761	0.0598714	chr16	71322945	N_Shore	FTSJD1;FTSJD1	5'UTR;5'UTR
cg24205662	3.7706	0.000472406	FALSE	0.98906	0.0005859	1	45	1.39575	0.148057	0.039266	chr6	3289040	OpenSea	SLC22A23;SLC22A23;SLC22A23;SLC22A23	Body;Body;Body;Body
cg27542948	3.76868	0.00047518	FALSE	0.98906	0.000589249	1	45	1.69198	0.193886	0.0514468	chr7	64453684	OpenSea
cg23337866	-3.76777	0.000476497	FALSE	0.98906	0.000590838	1	45	-0.307254	-0.2549	0.0676528	chr4	170696369	S_Shore
cg20882848	-3.76629	0.000478639	FALSE	0.98906	0.000593423	1	45	1.11302	-0.254216	0.0674978	chr2	219483328	OpenSea	PLCD4	Body
cg03782662	3.76459	0.00048111	FALSE	0.98906	0.000596404	1	45	1.15032	0.247859	0.0658396	chr6	30169120	OpenSea	TRIM26	5'UTR
cg00961127	-3.76421	0.000481674	FALSE	0.98906	0.000597085	1	45	2.54231	-0.267024	0.0709375	chr10	526813	S_Shore	DIP2C	Body
cg01958230	-3.76414	0.00048177	FALSE	0.98906	0.0005972	1	45	-2.97937	-0.211325	0.0561416	chr17	40428024	Island	STAT5B	5'UTR
cg03984780	-3.76153	0.00048561	FALSE	0.98906	0.000601834	1	45	-2.54574	-0.171751	0.0456599	chr11	27722617	Island	BDNF;BDNF;BDNF;BDNF;BDNF;BDNF;BDNF;BDNF;BDNF;BDNF;BDNF;BDNF;BDNF;BDNF;BDNF;BDNF	TSS200;Body;5'UTR;5'UTR;TSS200;TSS1500;TSS200;5'UTR;TSS1500;TSS1500;5'UTR;5'UTR;TSS200;TSS1500;TSS1500;TSS200
cg16719993	3.76101	0.000486374	FALSE	0.98906	0.000602755	1	45	0.67372	0.0938317	0.0249485	chr8	129134033	OpenSea
cg09147392	3.76094	0.000486485	FALSE	0.98906	0.000602889	1	45	-2.80141	0.357335	0.0950122	chr19	7953359	Island	LRRC8E;LRRC8E;LRRC8E	TSS200;TSS200;TSS200
cg17586107	-3.7606	0.000486975	FALSE	0.98906	0.00060348	1	45	0.664262	-0.268614	0.0714285	chr2	228605602	OpenSea
cg20704162	-3.75958	0.000488493	FALSE	0.98906	0.00060531	1	45	0.693298	-0.121848	0.03241	chr1	23291868	OpenSea	LACTBL1	1stExon
cg03933321	3.75816	0.000490599	FALSE	0.98906	0.00060785	1	45	-1.18902	0.359737	0.0957215	chr1	145076239	S_Shore	PDE4DIP	TSS200
cg09040994	-3.75655	0.000493004	FALSE	0.98906	0.00061075	1	45	1.43571	-0.225642	0.0600662	chr5	103849273	OpenSea
cg10667457	3.75647	0.000493122	FALSE	0.98906	0.000610893	1	45	1.14375	0.307569	0.081877	chr6	143256248	OpenSea	HIVEP2	5'UTR
cg22733642	-3.75644	0.000493175	FALSE	0.98906	0.000610956	1	45	1.92304	-0.299828	0.0798171	chr2	154024818	OpenSea
cg10414058	-3.75618	0.000493565	FALSE	0.98906	0.000611427	1	45	-0.980071	-0.113671	0.0302624	chr5	141017903	S_Shore	RELL2;HDAC3;RELL2	1stExon;TSS1500;Body
cg10641368	3.75553	0.000494538	FALSE	0.98906	0.000612599	1	45	-5.32008	0.775335	0.206452	chr5	180650158	Island	TRIM41;TRIM41	TSS200;TSS200
cg13006591	-3.7555	0.000494583	FALSE	0.98906	0.000612653	1	45	1.42073	-0.154551	0.0411532	chr4	38831665	OpenSea	TLR6	5'UTR
cg19137886	-3.75531	0.000494863	FALSE	0.98906	0.000612991	1	45	2.47307	-0.221915	0.0590937	chr5	145266941	OpenSea
cg24080181	-3.75423	0.000496483	FALSE	0.98906	0.000614945	1	45	-4.08616	-0.362183	0.0964733	chr19	36036226	Island	TMEM147	TSS1500
cg23339629	-3.75353	0.000497539	FALSE	0.98906	0.000616217	1	45	-1.43813	-0.213945	0.0569984	chr10	71168951	Island	TACR2	Body
cg25721291	-3.75352	0.000497561	FALSE	0.98906	0.000616244	1	45	-3.64668	-0.52451	0.139738	chr11	129234203	Island
cg02356847	3.75303	0.000498291	FALSE	0.98906	0.000617124	1	45	0.78952	0.137588	0.0366604	chr1	171953197	OpenSea	DNM3;DNM3;DNM3	Body;Body;Body
cg07802839	-3.75268	0.000498821	FALSE	0.98906	0.000617763	1	45	1.57448	-0.196962	0.0524857	chr10	135252808	N_Shore
cg04557975	3.75252	0.000499067	FALSE	0.98906	0.00061806	1	45	1.75468	0.209087	0.0557191	chr8	37580486	OpenSea	LOC101929622	Body
cg04218035	-3.75173	0.000500271	FALSE	0.98906	0.00061951	1	45	-1.83934	-0.257611	0.0686645	chr7	103086829	Island	SLC26A5;SLC26A5;SLC26A5;SLC26A5;SLC26A5	TSS1500;TSS1500;TSS1500;TSS1500;TSS1500
cg19088627	3.75124	0.000501008	FALSE	0.98906	0.000620399	1	45	1.57184	0.296907	0.079149	chr1	107749196	OpenSea	NTNG1;NTNG1;NTNG1	Body;Body;Body
cg15164871	-3.74863	0.000504996	FALSE	0.98906	0.000625204	1	45	-1.88866	-0.125996	0.0336113	chr12	123380523	Island	VPS37B	1stExon
cg02278803	3.7484	0.000505337	FALSE	0.98906	0.000625616	1	45	1.16936	0.102149	0.0272512	chr8	124625796	OpenSea
cg16053434	-3.74689	0.000507667	FALSE	0.98906	0.000628422	1	45	-3.55536	-0.665901	0.177721	chr3	160118246	Island	SMC4;SMC4;IFT80	TSS200;5'UTR;TSS1500
cg16079799	3.74516	0.000510329	FALSE	0.98906	0.000631629	1	45	1.34163	0.17518	0.0467751	chr18	73635690	OpenSea
cg12062843	3.74334	0.000513156	FALSE	0.98906	0.000635035	1	45	0.420239	0.108652	0.0290256	chr7	97567812	N_Shore
cg07617039	-3.74259	0.000514327	FALSE	0.98906	0.000636444	1	45	0.592566	-0.196155	0.0524116	chr6	127438746	N_Shore	RSPO3	TSS1500
cg06332637	3.74243	0.000514567	FALSE	0.98906	0.000636734	1	45	2.04005	0.242594	0.0648227	chr19	52802185	S_Shore	ZNF480;ZNF480;ZNF480	5'UTR;5'UTR;5'UTR
cg15970565	-3.74196	0.000515298	FALSE	0.98906	0.000637613	1	45	-0.554546	-0.141882	0.0379165	chr12	52615715	OpenSea	LINC00592	Body
cg17386515	-3.74088	0.000516995	FALSE	0.98906	0.000639657	1	45	0.651129	-0.113886	0.0304437	chr1	35409158	OpenSea
cg26460952	-3.74032	0.000517873	FALSE	0.98906	0.000640715	1	45	1.04224	-0.205936	0.0550585	chr15	96590167	OpenSea
cg14556531	3.73899	0.000519961	FALSE	0.98906	0.000643229	1	45	-3.22653	0.314795	0.0841926	chr15	37392114	N_Shore	MEIS2;MEIS2;MEIS2;MEIS2;MEIS2;MEIS2;MEIS2;MEIS2;MEIS2;MEIS2;MEIS2;MEIS2	5'UTR;1stExon;1stExon;1stExon;1stExon;5'UTR;5'UTR;5'UTR;5'UTR;5'UTR;TSS1500;Body
cg18358767	3.73862	0.000520535	FALSE	0.98906	0.000643919	1	45	1.58851	0.200191	0.0535467	chr18	35005733	OpenSea	CELF4;CELF4;CELF4;CELF4	Body;Body;Body;Body
cg12769200	-3.73715	0.000522861	FALSE	0.98906	0.00064672	1	45	0.150078	-0.140752	0.0376628	chr14	107041858	OpenSea
cg23886662	-3.73582	0.000524979	FALSE	0.98906	0.000649269	1	45	1.14283	-0.194127	0.0519638	chr7	136564429	OpenSea	CHRM2;CHRM2;CHRM2;CHRM2;CHRM2;CHRM2;CHRM2;CHRM2	5'UTR;5'UTR;5'UTR;5'UTR;5'UTR;5'UTR;5'UTR;5'UTR
cg12905176	-3.7357	0.000525163	FALSE	0.98906	0.000649491	1	45	1.7495	-0.23656	0.0633241	chr3	66027307	S_Shore
cg06718696	3.73548	0.000525517	FALSE	0.98906	0.000649917	1	45	-3.71224	0.331931	0.0888592	chr17	78121285	Island	EIF4A3	TSS1500
cg13557799	3.73158	0.000531753	FALSE	0.98906	0.000657421	1	45	-3.37458	0.306597	0.0821629	chr17	1359749	Island	CRK;CRK	TSS200;TSS200
cg00661970	3.73143	0.000531997	FALSE	0.98906	0.000657715	1	45	-2.32343	0.287831	0.0771369	chr12	115135027	N_Shore
cg25757332	3.72871	0.000536384	FALSE	0.98906	0.000662993	1	45	1.87008	0.273675	0.0733966	chr6	45233226	OpenSea	SUPT3H;SUPT3H;SUPT3H	Body;Body;5'UTR
cg21216118	-3.72566	0.000541355	FALSE	0.98906	0.000668972	1	45	-2.09788	-0.1712	0.0459515	chr2	68547655	S_Shore	CNRIP1;CNRIP1	TSS1500;TSS1500
cg06730468	3.72545	0.000541706	FALSE	0.98906	0.000669394	1	45	-3.45989	0.175053	0.0469885	chr19	48867056	N_Shore	TMEM143;SYNGR4	Body;TSS1500
cg06073499	-3.72537	0.000541836	FALSE	0.98906	0.00066955	1	45	-2.17349	-0.408324	0.109606	chr1	34368645	OpenSea	CSMD2;CSMD2	Body;Body
cg08983248	-3.72518	0.000542151	FALSE	0.98906	0.000669928	1	45	-1.6623	-0.26337	0.0706999	chr20	21379146	S_Shore	NKX2-4	TSS1500
cg14516183	3.72516	0.000542181	FALSE	0.98906	0.000669965	1	45	1.67455	0.274034	0.0735631	chr3	122928186	OpenSea	SEC22A	Body
cg26930364	3.72348	0.000544943	FALSE	0.98906	0.000673286	1	45	1.57582	0.129313	0.034729	chr22	25079223	N_Shelf
cg00256166	3.72101	0.000549033	FALSE	0.98906	0.000678203	1	45	-3.34605	0.14179	0.0381053	chr15	86338428	Island	KLHL25	TSS1500
cg02539911	-3.72091	0.000549194	FALSE	0.98906	0.000678396	1	45	-2.84396	-0.164544	0.0442215	chr17	58677246	Island	PPM1D	TSS1500
cg21722680	-3.72054	0.0005498	FALSE	0.98906	0.000679125	1	45	-3.27875	-0.266805	0.0717114	chr12	64846210	Island	TBK1	5'UTR
cg18342872	3.71938	0.00055174	FALSE	0.98906	0.000681456	1	45	1.33967	0.275377	0.0740386	chr4	177190855	OpenSea	ASB5	TSS1500
cg11867012	3.71816	0.000553783	FALSE	0.98906	0.000683912	1	45	-1.64502	0.239472	0.0644061	chr19	42364667	Island	RPS19	5'UTR
cg03811319	-3.71403	0.000560723	FALSE	0.98906	0.000692252	1	45	-2.12835	-0.21788	0.0586639	chr11	2884118	Island
cg15539645	3.71356	0.000561528	FALSE	0.98906	0.000693219	1	45	1.7901	0.174153	0.0468966	chr21	33635292	OpenSea
cg19368203	-3.71323	0.000562085	FALSE	0.98906	0.000693888	1	45	1.62992	-0.202252	0.0544679	chr2	3387465	N_Shelf	TTC15	5'UTR
cg23286173	-3.71275	0.000562904	FALSE	0.98906	0.000694872	1	45	2.02086	-0.16549	0.0445734	chr8	142436030	N_Shore	PTP4A3;PTP4A3	Body;Body
cg01230988	-3.71258	0.000563183	FALSE	0.98906	0.000695207	1	45	0.631524	-0.254385	0.0685198	chr17	19374265	OpenSea
cg15684481	-3.71109	0.00056573	FALSE	0.98906	0.000698267	1	45	-3.62869	-0.685944	0.184836	chr3	111698265	S_Shore	ABHD10	Body
cg22778734	-3.71079	0.000566242	FALSE	0.98906	0.000698882	1	45	1.31218	-0.209722	0.0565169	chr22	42170162	OpenSea	MEI1	Body
cg17056089	3.71053	0.000566688	FALSE	0.98906	0.000699417	1	45	1.84918	0.248774	0.0670455	chr1	104112143	OpenSea	LOC648740;AMY2B	Body;5'UTR
cg11060528	3.71007	0.000567474	FALSE	0.98906	0.000700362	1	45	1.15903	0.123524	0.0332944	chr1	226017146	OpenSea	EPHX1;EPHX1;EPHX1	Body;Body;Body
cg24428978	3.70952	0.000568417	FALSE	0.98906	0.000701494	1	45	-3.77965	0.404746	0.10911	chr8	41347837	Island	GOLGA7;GOLGA7;GOLGA7	TSS1500;TSS1500;TSS1500
cg14398877	3.70906	0.0005692	FALSE	0.98906	0.000702434	1	45	1.71615	0.224646	0.0605668	chr9	116346499	Island	RGS3;RGS3;RGS3;RGS3	Body;Body;Body;5'UTR
cg02030350	3.70894	0.000569409	FALSE	0.98906	0.000702685	1	45	1.74088	0.217516	0.0586463	chr14	102476349	OpenSea	DYNC1H1	Body
cg00070899	-3.70812	0.000570825	FALSE	0.98906	0.000704386	1	45	0.412917	-0.197777	0.0533361	chr6	34024479	S_Shore	GRM4	Body
cg21229103	-3.7078	0.000571367	FALSE	0.98906	0.000705036	1	45	0.6857	-0.166995	0.0450388	chr9	140738145	S_Shore
cg15967692	-3.7074	0.000572066	FALSE	0.98906	0.000705876	1	45	0.588208	-0.207805	0.0560514	chr14	101444834	OpenSea	SNHG24	Body
cg17611752	-3.70704	0.000572679	FALSE	0.98906	0.000706611	1	45	0.954399	-0.249696	0.0673571	chr3	46618257	N_Shore	TDGF1;TDGF1	5'UTR;TSS1500
cg22935238	3.70699	0.00057277	FALSE	0.98906	0.000706721	1	45	1.68766	0.292468	0.0788962	chr11	67073293	S_Shore	SSH3	Body
cg15637243	-3.70614	0.000574236	FALSE	0.98906	0.000708481	1	45	0.284455	-0.246846	0.0666044	chr1	82315137	OpenSea	ADGRL2;ADGRL2;ADGRL2;ADGRL2	Body;Body;Body;Body
cg14516796	-3.70573	0.000574953	FALSE	0.98906	0.000709342	1	45	0.593824	-0.188439	0.0508506	chr9	88695311	OpenSea	GOLM1;GOLM1	5'UTR;5'UTR
cg22124697	3.70557	0.000575235	FALSE	0.98906	0.000709681	1	45	1.20984	0.210941	0.0569255	chr12	93708430	OpenSea	LOC643339	Body
cg13513849	3.70325	0.000579265	FALSE	0.98906	0.000714519	1	45	1.71138	0.188899	0.0510091	chr12	57434066	OpenSea	MYO1A;MYO1A	Body;Body
cg23630145	3.70308	0.000579574	FALSE	0.98906	0.00071489	1	45	1.32191	0.175402	0.0473667	chr9	36144545	OpenSea	GLIPR2;GLIPR2;GLIPR2;GLIPR2;GLIPR2;GLIPR2;GLIPR2;GLIPR2;GLIPR2;GLIPR2;GLIPR2	Body;Body;Body;Body;Body;Body;Body;Body;Body;Body;Body
cg18758298	3.70231	0.000580915	FALSE	0.98906	0.000716499	1	45	-9.45885	4.06783	1.09873	chr6	167040735	Island	RPS6KA2;RPS6KA2	TSS200;Body
cg02137421	3.70089	0.000583414	FALSE	0.98906	0.000719498	1	45	1.63885	0.205769	0.0556	chr17	65442474	OpenSea	PITPNC1;PITPNC1	Body;Body
cg15182643	-3.70035	0.000584365	FALSE	0.98906	0.000720639	1	45	-1.96681	-0.172552	0.0466313	chr5	38257516	N_Shore	EGFLAM	TSS1500
cg20143022	-3.69901	0.000586727	FALSE	0.98906	0.000723474	1	45	-2.86853	-0.198796	0.053743	chr14	74100803	Island
cg10145022	3.69826	0.000588046	FALSE	0.98906	0.000725056	1	45	1.53572	0.147826	0.0399718	chr19	33075551	S_Shelf	PDCD5	Body
cg23995914	-3.6981	0.00058834	FALSE	0.98906	0.000725409	1	45	-1.167	-0.265013	0.0716621	chr4	10459228	Island	ZNF518B	TSS200
cg05137386	3.69767	0.000589105	FALSE	0.98906	0.000726327	1	45	2.15877	0.239466	0.0647612	chr14	105102977	N_Shore
cg07938048	-3.69766	0.000589117	FALSE	0.98906	0.000726341	1	45	1.14039	-0.250065	0.067628	chr20	56156009	OpenSea
cg13752239	3.6973	0.000589752	FALSE	0.98906	0.000727103	1	45	1.99244	0.170042	0.0459909	chr17	79409497	N_Shelf	BAHCC1	Body
cg14843842	3.69711	0.000590091	FALSE	0.98906	0.00072751	1	45	-3.29363	0.218818	0.0591861	chr6	41888877	Island	MED20;BYSL	TSS200;TSS200
cg07231955	-3.69677	0.000590706	FALSE	0.98906	0.000728248	1	45	-2.68696	-0.283804	0.076771	chr3	169386507	Island
cg02261771	-3.69589	0.000592272	FALSE	0.98906	0.000730126	1	45	-0.554586	-0.123753	0.0334839	chr3	194090647	OpenSea	LRRC15;LRRC15	TSS200;TSS200
cg15094617	3.69532	0.000593281	FALSE	0.98906	0.000731336	1	45	1.22991	0.222225	0.0601368	chr3	159486373	S_Shelf	IQCJ-SCHIP1-AS1;IQCJ-SCHIP1;IQCJ-SCHIP1;SCHIP1;SCHIP1;SCHIP1	Body;Body;Body;Body;Body;Body
cg04625217	3.69324	0.000597019	FALSE	0.98906	0.00073582	1	45	1.32481	0.122096	0.0330593	chr18	72822982	OpenSea
cg15207041	-3.69308	0.000597307	FALSE	0.98906	0.000736166	1	45	1.90559	-0.209731	0.0567902	chr4	25239580	S_Shelf	PI4K2B	Body
cg00386551	-3.69242	0.000598487	FALSE	0.98906	0.000737581	1	45	-2.82236	-0.189609	0.0513507	chr3	192126244	Island	FGF12;FGF12;FGF12	5'UTR;1stExon;Body
cg06899053	3.68927	0.000604194	FALSE	0.98906	0.000744424	1	45	-8.31693	3.50647	0.950451	chr1	33896703	Island
cg10259889	-3.68919	0.000604349	FALSE	0.98906	0.00074461	1	45	-1.1236	-0.256994	0.0696613	chr7	101936430	Island	SH2B2	Body
cg22206608	-3.68913	0.000604456	FALSE	0.98906	0.000744739	1	45	-2.0489	-0.184871	0.0501124	chr10	125732632	Island
cg26495393	3.68857	0.000605472	FALSE	0.98906	0.000745956	1	45	2.3075	0.234291	0.063518	chr16	31473952	N_Shore	ARMC5;ARMC5	Body;Body
cg18692678	-3.68818	0.000606183	FALSE	0.98906	0.000746808	1	45	-0.31917	-0.21781	0.0590563	chr12	114838772	Island	TBX5;TBX5;TBX5;TBX5	Body;Body;Body;Body
cg16044222	-3.68804	0.000606439	FALSE	0.98906	0.000747115	1	45	-2.97754	-0.425876	0.115475	chr15	48280471	OpenSea
cg04139789	-3.68773	0.000607007	FALSE	0.98906	0.000747797	1	45	-1.11136	-0.144016	0.0390527	chr17	11143288	N_Shore	SHISA6;SHISA6;SHISA6	TSS1500;TSS1500;TSS1500
cg03735065	3.6867	0.000608899	FALSE	0.98906	0.000750065	1	45	1.81869	0.198066	0.0537245	chr10	71713683	OpenSea	COL13A1;COL13A1;COL13A1;COL13A1;COL13A1;COL13A1	Body;Body;Body;Body;Body;Body
cg12680071	3.68522	0.000611618	FALSE	0.98906	0.000753323	1	45	-3.47508	0.163816	0.0444521	chr19	36139062	S_Shelf	COX6B1	TSS200
cg08162426	3.68282	0.000616042	FALSE	0.98906	0.000758625	1	45	1.75717	0.284806	0.0773335	chr12	39139855	OpenSea	CPNE8	Body
cg20953187	-3.68244	0.000616748	FALSE	0.98906	0.000759472	1	45	-4.19023	-1.83111	0.497254	chr3	45837898	Island	SLC6A20;SLC6A20	1stExon;1stExon
cg08688317	-3.68146	0.000618563	FALSE	0.98906	0.000761646	1	45	0.674333	-0.193688	0.0526116	chr12	52289218	OpenSea
cg15062470	-3.68141	0.000618659	FALSE	0.98906	0.000761761	1	45	-0.0679953	-0.177332	0.0481694	chr2	27718710	S_Shore	FNDC4;GCKR	TSS1500;TSS1500
cg21288644	3.6808	0.000619795	FALSE	0.98906	0.000763122	1	45	1.57427	0.215317	0.0584973	chr5	24909298	OpenSea
cg20721282	-3.67974	0.000621776	FALSE	0.98906	0.000765495	1	45	-2.57158	-0.167393	0.0454905	chr6	111805608	S_Shore	REV3L;REV3L;REV3L;TRAF3IP2-AS1;TRAF3IP2-AS1;TRAF3IP2-AS1;TRAF3IP2-AS1	TSS1500;TSS1500;TSS1500;Body;Body;Body;Body
cg25673693	-3.67899	0.000623181	FALSE	0.98906	0.000767178	1	45	1.27183	-0.145652	0.0395901	chr15	83783816	OpenSea	TM6SF1;TM6SF1	Body;Body
cg20635102	3.67798	0.000625085	FALSE	0.98906	0.000769459	1	45	0.424216	0.39998	0.10875	chr12	26578619	OpenSea	ITPR2	Body
cg16321705	-3.67792	0.000625201	FALSE	0.98906	0.000769598	1	45	1.69866	-0.280017	0.0761348	chr20	42949055	OpenSea
cg03218303	-3.67752	0.000625942	FALSE	0.98906	0.000770485	1	45	-4.20565	-1.68794	0.458989	chr19	45596386	Island
cg08005660	-3.67705	0.00062683	FALSE	0.98906	0.000771549	1	45	-1.57073	-0.32241	0.0876818	chr12	47226005	S_Shore
cg01678833	-3.67673	0.000627435	FALSE	0.98906	0.000772274	1	45	-0.409209	-0.133949	0.0364315	chr22	43547171	N_Shore	TSPO;TSPO	TSS1500;TSS1500
cg24406902	3.67558	0.000629604	FALSE	0.98906	0.000774871	1	45	1.53795	0.348245	0.0947457	chr4	84692932	OpenSea
cg23604158	-3.67553	0.000629704	FALSE	0.98906	0.000774991	1	45	-3.13716	-0.251239	0.0683545	chr2	74781329	N_Shore	LOXL3;LOXL3;DOK1;DOK1	TSS1500;TSS1500;TSS200;5'UTR
cg17992564	-3.67484	0.000631005	FALSE	0.98906	0.000776549	1	45	0.208158	-0.0732076	0.0199213	chr8	7363849	OpenSea	DEFB107A;DEFB107B	Body;Body
cg05340844	3.67354	0.00063348	FALSE	0.98906	0.000779512	1	45	-3.72588	0.296644	0.0807517	chr15	90808742	Island	NGRN;NGRN	TSS200;TSS200
cg08807097	-3.67273	0.000635024	FALSE	0.98906	0.000781361	1	45	-2.01893	-0.184646	0.0502749	chr12	114843955	N_Shore	TBX5;TBX5;TBX5	TSS200;5'UTR;5'UTR
cg03194311	3.67198	0.00063646	FALSE	0.98906	0.000783081	1	45	2.07768	0.359923	0.0980188	chr8	74891031	S_Shelf	TMEM70;TMEM70	Body;Body
cg11192433	-3.67129	0.000637771	FALSE	0.98906	0.00078465	1	45	1.47384	-0.355192	0.0967483	chr4	14873547	OpenSea	LINC00504	Body
cg08693605	-3.67087	0.000638584	FALSE	0.98906	0.000785623	1	45	-3.13271	-0.196062	0.0534103	chr17	27621303	Island	NUFIP2	TSS200
cg08369576	3.6708	0.000638728	FALSE	0.98906	0.000785796	1	45	1.00162	0.0927542	0.0252681	chr16	12137030	S_Shore	RUNDC2A	Body
cg14948434	-3.67003	0.000640206	FALSE	0.98906	0.000787565	1	45	-1.50923	-0.266451	0.072602	chr7	56132159	Island	SUMF2;SUMF2;SUMF2;SUMF2;SUMF2	Body;5'UTR;Body;Body;Body
cg17322125	3.6697	0.000640826	FALSE	0.98906	0.000788307	1	45	-3.32383	0.330062	0.0899424	chr3	141594644	Island	ATP1B3	TSS1500
cg26868111	-3.66812	0.000643875	FALSE	0.98906	0.000791956	1	45	1.55383	-0.529496	0.144351	chr1	117080375	S_Shelf	CD58;CD58;CD58	Body;Body;Body
cg05744073	-3.66708	0.000645899	FALSE	0.98906	0.000794378	1	45	-2.50247	-0.151977	0.0414436	chr17	1953268	Island	MIR132	Body
cg22251679	3.66699	0.000646062	FALSE	0.98906	0.000794574	1	45	0.714367	0.34763	0.0947998	chr5	16594309	OpenSea	FAM134B	Body
cg03570279	3.66666	0.000646711	FALSE	0.98906	0.00079535	1	45	1.37663	0.299447	0.0816674	chr11	77446074	Island	RSF1	Body
cg21514612	3.66409	0.000651719	FALSE	0.98906	0.000801343	1	45	-2.49601	0.534101	0.145766	chr4	13537318	N_Shore
cg14891651	3.66368	0.000652523	FALSE	0.98906	0.000802305	1	45	1.31215	0.150602	0.0411067	chr11	3690320	S_Shore	CHRNA10	Body
cg27303655	3.66346	0.000652951	FALSE	0.98906	0.000802816	1	45	1.21442	0.130208	0.0355423	chr7	151558052	OpenSea	PRKAG2	Body
cg02841523	-3.6624	0.000655043	FALSE	0.98906	0.00080532	1	45	-2.78099	-0.261184	0.0713151	chr3	149375293	Island	WWTR1;WWTR1;WWTR1	5'UTR;5'UTR;5'UTR
cg02315940	3.66173	0.000656353	FALSE	0.98906	0.000806887	1	45	-3.25798	0.17662	0.0482341	chr3	139653872	Island	CLSTN2	TSS200
cg09651697	3.65945	0.000660861	FALSE	0.98906	0.000812277	1	45	1.34811	0.217564	0.0594527	chr1	119933714	OpenSea	HAO2;HAO2	Body;Body
cg08456112	-3.65901	0.000661741	FALSE	0.98906	0.00081333	1	45	1.53972	-0.166284	0.0454451	chr19	19184808	OpenSea	SLC25A42	5'UTR
cg10434546	3.6588	0.000662163	FALSE	0.98906	0.000813835	1	45	1.34752	0.203201	0.0555376	chr16	705079	S_Shelf	WDR90	Body
cg18348312	3.65754	0.000664655	FALSE	0.98906	0.000816815	1	45	1.76665	0.184498	0.0504431	chr9	134739131	OpenSea	MED27;MED27	Body;Body
cg17604612	-3.6574	0.000664944	FALSE	0.98906	0.000817161	1	45	1.08701	-0.134242	0.0367044	chr18	6510904	OpenSea	LINC01387	TSS1500
cg02014117	-3.65729	0.000665167	FALSE	0.98906	0.000817428	1	45	0.959209	-0.305037	0.0834054	chr6	55304539	OpenSea	HMGCLL1;HMGCLL1;HMGCLL1;HMGCLL1;HMGCLL1;HMGCLL1	Body;Body;Body;Body;Body;Body
cg02387660	-3.65646	0.000666822	FALSE	0.98906	0.000819406	1	45	1.49732	-0.228749	0.0625604	chr13	24530266	OpenSea
cg09191626	-3.65565	0.000668438	FALSE	0.98906	0.000821339	1	45	-0.706893	-0.190928	0.0522281	chr11	13983986	N_Shore	SPON1;SPON1	1stExon;5'UTR
cg00688900	3.6547	0.000670353	FALSE	0.98906	0.000823627	1	45	-9.11354	4.71884	1.29117	chr17	34901364	Island	GGNBP2	5'UTR
cg26154860	-3.65439	0.000670975	FALSE	0.98906	0.000824371	1	45	-1.02065	-0.0997681	0.0273009	chr3	129721259	N_Shore
cg00590481	-3.65412	0.000671519	FALSE	0.98906	0.000825022	1	45	1.69931	-0.335731	0.0918774	chr4	174913266	OpenSea
cg23843693	3.65317	0.000673423	FALSE	0.98906	0.000827298	1	45	1.78265	0.268948	0.0736205	chr6	32357100	OpenSea	HCG23	TSS1500
cg10077468	3.6531	0.000673574	FALSE	0.98906	0.000827478	1	45	-3.48947	0.226683	0.0620523	chr15	91498367	Island	RCCD1;RCCD1	5'UTR;5'UTR
cg24277759	-3.65198	0.000675832	FALSE	0.98906	0.000830177	1	45	0.220396	-0.160547	0.0439616	chr13	30039971	OpenSea	MTUS2;MTUS2	Body;Body
cg09353354	3.65195	0.0006759	FALSE	0.98906	0.000830258	1	45	-2.95147	0.141397	0.0387181	chr19	7460276	Island	ARHGEF18	5'UTR
cg08555832	3.64969	0.000680498	FALSE	0.98906	0.000835753	1	45	1.96697	0.277592	0.0760592	chr14	74298074	OpenSea
cg07643998	3.6453	0.000689504	FALSE	0.98906	0.000846513	1	45	1.81687	0.22037	0.0604531	chr6	35534535	OpenSea
cg20894110	3.64518	0.000689762	FALSE	0.98906	0.000846821	1	45	-2.53888	0.202704	0.0556088	chr13	23949701	Island	SACS	Body
cg17807458	-3.6447	0.000690754	FALSE	0.98906	0.000848006	1	45	1.17765	-0.282566	0.0775281	chr7	150263087	OpenSea	GIMAP4	TSS1500
cg12631406	3.64462	0.000690901	FALSE	0.98906	0.000848181	1	45	1.67351	0.232611	0.063823	chr3	11221442	OpenSea	HRH1;HRH1	5'UTR;5'UTR
cg04587161	-3.64461	0.000690938	FALSE	0.98906	0.000848225	1	45	0.118005	-0.296327	0.0813055	chr17	22005773	OpenSea
cg10826045	3.64423	0.000691726	FALSE	0.98906	0.000849167	1	45	-3.52598	0.214453	0.0588474	chr19	36631318	S_Shore	CAPNS1;CAPNS1	5'UTR;5'UTR
cg06125049	3.64362	0.00069298	FALSE	0.98906	0.000850665	1	45	1.53689	0.255206	0.0700419	chr7	50658806	OpenSea	GRB10;GRB10;GRB10;GRB10	3'UTR;3'UTR;3'UTR;3'UTR
cg07096110	3.64344	0.000693359	FALSE	0.98906	0.000851117	1	45	2.3094	0.275382	0.0755831	chr3	48453989	OpenSea	PLXNB1;PLXNB1	Body;Body
cg05093561	-3.64296	0.000694352	FALSE	0.98906	0.000852303	1	45	2.14308	-0.165499	0.0454297	chr18	76189844	Island
cg09960794	3.64093	0.00069858	FALSE	0.98906	0.000857353	1	45	1.56032	0.166685	0.0457808	chr16	68682633	S_Shelf	CDH3	Body
cg09233204	3.64088	0.000698702	FALSE	0.98906	0.000857498	1	45	1.17327	0.148285	0.0407278	chr10	94819559	N_Shore	CYP26C1	TSS1500
cg23797252	-3.64052	0.000699446	FALSE	0.98906	0.000858387	1	45	1.30149	-0.140698	0.0386477	chr10	135014804	Island	KNDC1	Body
cg19414967	-3.64004	0.000700453	FALSE	0.98906	0.000859589	1	45	-0.424744	-0.174548	0.0479522	chr8	49468296	N_Shore
cg24616883	3.63634	0.000708245	FALSE	0.98906	0.000868892	1	45	1.44443	0.292361	0.0803997	chr5	122760524	S_Shore	CEP120;CEP120	TSS1500;TSS1500
cg18200075	-3.63588	0.000709232	FALSE	0.98906	0.00087007	1	45	0.985204	-0.186736	0.0513593	chr1	161706293	OpenSea
cg10725121	3.63581	0.000709383	FALSE	0.98906	0.00087025	1	45	-4.55609	0.342837	0.0942947	chr17	43973146	Island	MAPT;MAPT;LOC100128977;MAPT;MAPT;MAPT;LOC100130148;MAPT	5'UTR;5'UTR;TSS1500;5'UTR;5'UTR;5'UTR;TSS200;5'UTR
cg14602876	3.63422	0.000712754	FALSE	0.98906	0.000874273	1	45	-4.32164	0.458169	0.126071	chr20	49126756	Island	PTPN1;PTPN1	TSS200;TSS200
cg18837922	-3.63299	0.000715384	FALSE	0.98906	0.000877412	1	45	1.71224	-0.258023	0.0710221	chr6	167391203	OpenSea
cg14461732	-3.63291	0.000715564	FALSE	0.98906	0.000877626	1	45	-3.89022	-0.635536	0.174939	chr9	77702628	N_Shore	C9orf95;OSTF1;C9orf95;C9orf95	Body;TSS1500;5'UTR;5'UTR
cg01281061	3.63156	0.000718451	FALSE	0.98906	0.000881071	1	45	1.6888	0.184289	0.0507466	chr1	229541873	N_Shore
cg23932859	3.63118	0.000719272	FALSE	0.98906	0.000882051	1	45	-1.64865	0.116433	0.0320647	chr5	126625777	N_Shore	MEGF10	TSS1500
cg03491503	-3.63063	0.000720452	FALSE	0.98906	0.000883458	1	45	-2.63661	-0.161573	0.0445026	chr16	69458309	Island	CYB5B	TSS200
cg18071532	-3.62973	0.0007224	FALSE	0.98906	0.000885782	1	45	-2.17765	-0.537926	0.1482	chr12	48357234	Island	TMEM106C;TMEM106C;TMEM106C;TMEM106C	TSS200;TSS200;TSS200;TSS200
cg24461742	3.62881	0.000724391	FALSE	0.98906	0.000888158	1	45	1.75349	0.389894	0.107444	chr10	77359124	OpenSea
cg25315785	-3.62845	0.00072517	FALSE	0.98906	0.000889087	1	45	-3.5098	-2.88465	0.79501	chr17	66508091	Island	PRKAR1A;PRKAR1A;PRKAR1A;PRKAR1A;PRKAR1A;PRKAR1A	TSS1500;TSS1500;TSS1500;1stExon;5'UTR;5'UTR
cg19825127	3.62812	0.000725886	FALSE	0.98906	0.000889941	1	45	1.32657	0.251733	0.0693838	chr1	174127166	N_Shore	RABGAP1L;LOC102724601	TSS1500;Body
cg13529291	-3.62697	0.000728378	FALSE	0.98906	0.000892913	1	45	1.04129	-0.154868	0.0426988	chr11	75922323	Island
cg26052507	3.62657	0.000729262	FALSE	0.98906	0.000893967	1	45	-3.87442	0.510241	0.140695	chr8	26240729	Island	BNIP3L	1stExon
cg05639258	3.62607	0.000730348	FALSE	0.98906	0.000895263	1	45	-3.63912	0.217865	0.0600831	chr11	64879330	Island	TM7SF2	TSS200
cg05923202	-3.62602	0.00073046	FALSE	0.98906	0.000895396	1	45	-2.74284	-0.117464	0.0323948	chr19	57901421	Island	ZNF548;ZNF548	5'UTR;1stExon
cg05991331	-3.62584	0.000730844	FALSE	0.98906	0.000895854	1	45	-3.80862	-0.462074	0.127439	chr22	38453104	N_Shore	PICK1;PICK1;PICK1	TSS200;TSS200;TSS200
cg12057610	-3.62576	0.000731012	FALSE	0.98906	0.000896055	1	45	-0.258745	-0.136292	0.03759	chr16	3702821	OpenSea	DNASE1	TSS200
cg21167628	3.62543	0.000731736	FALSE	0.98906	0.000896918	1	45	-2.3748	0.297435	0.0820412	chr1	45308625	Island	PTCH2;PTCH2	TSS200;TSS200
cg04280647	-3.62504	0.000732607	FALSE	0.98906	0.000897957	1	45	-3.71049	-0.484782	0.133732	chr1	26488129	Island	GRRP1	Body
cg25048241	-3.62371	0.000735511	FALSE	0.98906	0.000901419	1	45	0.0090184	-0.163488	0.0451161	chr8	23463702	OpenSea
cg19506535	-3.62338	0.000736235	FALSE	0.98906	0.000902282	1	45	-2.58811	-0.174558	0.0481754	chr17	4853363	Island	ENO3;ENO3	TSS1500;TSS1500
cg06225154	-3.62214	0.000738966	FALSE	0.98906	0.000905538	1	45	-0.521112	-0.129428	0.0357325	chr22	37640364	OpenSea	RAC2	TSS200
cg26937808	3.62125	0.000740941	FALSE	0.98906	0.000907893	1	45	-3.45498	0.461667	0.127488	chr1	145396968	OpenSea
cg11302401	-3.61978	0.00074421	FALSE	0.98906	0.00091179	1	45	0.455436	-0.194852	0.0538299	chr6	6688847	OpenSea
cg26465837	3.61959	0.000744634	FALSE	0.98906	0.000912296	1	45	1.372	0.288078	0.0795887	chr7	18575633	OpenSea	HDAC9;HDAC9;HDAC9;HDAC9;HDAC9	Body;Body;Body;Body;Body
cg03790522	-3.61958	0.000744636	FALSE	0.98906	0.000912298	1	45	-1.15148	-0.230655	0.0637242	chr16	89554803	N_Shore	ANKRD11;ANKRD11;ANKRD11;ANKRD11	Body;5'UTR;5'UTR;5'UTR
cg27420610	3.61912	0.00074567	FALSE	0.98906	0.000913531	1	45	1.64231	0.168038	0.0464305	chr22	18372116	OpenSea	MICAL3;MICAL3;MICAL3	Body;Body;Body
cg10497951	3.619	0.000745942	FALSE	0.98906	0.000913855	1	45	0.00173942	0.0770494	0.0212902	chr11	71597171	OpenSea	LOC100133315	Body
cg04589674	-3.6184	0.000747279	FALSE	0.98906	0.000915448	1	45	0.0720157	-0.228465	0.0631399	chr8	38831508	N_Shore	HTRA4	TSS200
cg24565698	-3.61645	0.000751628	FALSE	0.98906	0.000920631	1	45	1.00202	-0.134162	0.0370975	chr19	46178025	N_Shelf	GIPR;GIPR;MIR642A	Body;Body;TSS200
cg05630523	3.61431	0.000756463	FALSE	0.98906	0.000926391	1	45	-3.22915	0.184765	0.0511205	chr19	12886518	Island	HOOK2;HOOK2	TSS200;TSS200
cg08795602	3.61364	0.000757973	FALSE	0.98906	0.000928191	1	45	1.27817	0.150896	0.0417575	chr14	95724024	OpenSea	CLMN	Body
cg27181047	3.61354	0.000758201	FALSE	0.98906	0.000928462	1	45	-1.98551	0.316685	0.0876385	chr7	155174754	Island
cg15430525	3.611	0.000763958	FALSE	0.98906	0.000935321	1	45	1.67958	0.27141	0.075162	chr15	72872625	OpenSea	ARIH1	Body
cg26575120	-3.61018	0.000765828	FALSE	0.98906	0.000937548	1	45	-2.75844	-0.201307	0.0557608	chr7	151217203	Island	RHEB	TSS200
cg14662750	-3.61005	0.000766126	FALSE	0.98906	0.000937903	1	45	0.817629	-0.273042	0.0756337	chr6	15280024	OpenSea	JARID2	Body
cg03939464	-3.60946	0.000767482	FALSE	0.98906	0.000939518	1	45	-3.78841	-0.472784	0.130985	chr16	69788707	Island	NOB1	Body
cg26593849	3.60845	0.000769794	FALSE	0.98906	0.000942271	1	45	1.72523	0.188122	0.0521337	chr5	36375569	OpenSea
cg02825286	3.6059	0.000775664	FALSE	0.98906	0.00094926	1	45	1.38604	0.166502	0.0461748	chr22	42770578	OpenSea
cg08645720	-3.6046	0.000778693	FALSE	0.98906	0.000952867	1	45	-3.73078	-1.87876	0.521213	chr6	80247344	Island	LCA5;LCA5	TSS200;TSS200
cg13240808	3.60445	0.000779044	FALSE	0.98906	0.000953285	1	45	0.814197	0.267394	0.0741844	chr7	51321038	OpenSea	COBL;COBL;COBL	Body;Body;Body
cg06345789	-3.60422	0.000779577	FALSE	0.98906	0.000953919	1	45	-0.0182388	-0.122753	0.0340582	chr17	43325791	S_Shore	LOC100133991	Body
cg07493876	3.60287	0.000782707	FALSE	0.98906	0.000957645	1	45	-1.70393	0.132621	0.0368098	chr22	50780859	N_Shore	SAPS2	TSS1500
cg15458531	3.60235	0.000783936	FALSE	0.98906	0.000959108	1	45	1.54516	0.254755	0.0707191	chr22	30412687	OpenSea	MTMR3;MTMR3;MTMR3;MTMR3;MTMR3;MTMR3;HORMAD2-AS1	ExonBnd;ExonBnd;ExonBnd;Body;Body;Body;Body
cg01724753	3.60137	0.00078623	FALSE	0.98906	0.000961839	1	45	1.12898	0.0894686	0.024843	chr7	99757738	S_Shore	C7orf43;C7orf43;GAL3ST4	TSS1500;TSS1500;Body
cg23291301	3.6004	0.000788506	FALSE	0.98906	0.000964547	1	45	-8.48631	3.76372	1.04536	chr2	105472469	Island	POU3F3	1stExon
cg23080287	3.59982	0.000789864	FALSE	0.98906	0.000966163	1	45	1.46044	0.141672	0.0393552	chr14	52085069	OpenSea	FRMD6	5'UTR
cg22620916	-3.59938	0.000790906	FALSE	0.98906	0.000967402	1	45	-3.76425	-0.424115	0.11783	chr12	132629468	Island	DDX51;NOC4L	TSS1500;Body
cg18115627	-3.59928	0.000791119	FALSE	0.98906	0.000967656	1	45	-4.20908	-0.448193	0.124523	chr1	44401979	Island	ARTN;ARTN;ARTN;ARTN;ARTN	Body;Body;Body;Body;Body
cg04745403	3.59848	0.000793026	FALSE	0.98906	0.000969925	1	45	1.63573	0.231027	0.0642014	chr12	123895182	OpenSea
cg26927634	3.59826	0.000793528	FALSE	0.98906	0.000970522	1	45	2.202	0.245241	0.0681555	chr16	89004858	N_Shore	CBFA2T3;CBFA2T3	5'UTR;Body
cg11847920	-3.59803	0.000794074	FALSE	0.98906	0.000971172	1	45	1.70159	-0.230485	0.0640585	chr8	13223028	OpenSea	DLC1;DLC1	Body;Body
cg01189346	3.59713	0.000796207	FALSE	0.98906	0.00097371	1	45	1.41556	0.156065	0.0433859	chr3	44663980	N_Shelf
cg24085073	-3.59698	0.000796577	FALSE	0.98906	0.00097415	1	45	-0.255876	-0.150091	0.0417269	chr2	208666203	OpenSea
cg07709590	-3.59683	0.000796915	FALSE	0.98906	0.000974553	1	45	0.228528	-0.264086	0.0734217	chr22	44529759	OpenSea	PARVB;PARVB;PARVB;PARVB	Body;Body;Body;Body
cg08848988	3.59638	0.000798003	FALSE	0.98906	0.000975847	1	45	1.29279	0.277197	0.0770769	chr17	80554808	Island	FOXK2	Body
cg07925738	3.59633	0.000798118	FALSE	0.98906	0.000975983	1	45	-0.297674	0.291876	0.0811594	chr1	16847839	Island
cg25574769	3.59588	0.000799179	FALSE	0.98906	0.000977245	1	45	1.61384	0.243856	0.0678154	chr9	127572127	Island	OLFML2A	Body
cg10395317	-3.59446	0.000802573	FALSE	0.98906	0.000981283	1	45	-1.51171	-0.214578	0.0596969	chr2	162273011	N_Shore	TBR1	1stExon
cg03423234	3.59314	0.000805726	FALSE	0.98906	0.000985033	1	45	1.32508	0.177268	0.0493351	chr17	65939717	OpenSea	BPTF;BPTF	Body;Body
cg19640804	-3.59267	0.000806855	FALSE	0.98906	0.000986375	1	45	-0.513769	-0.111358	0.0309958	chr11	128706245	OpenSea
cg02650972	-3.59245	0.000807397	FALSE	0.98906	0.000987021	1	45	-3.30289	-0.338952	0.0943513	chr5	138897794	Island
cg16774382	-3.59216	0.000808083	FALSE	0.98906	0.000987836	1	45	0.964931	-0.200106	0.0557064	chr7	142748640	OpenSea	OR6V1	TSS1500
cg18389601	-3.59166	0.000809291	FALSE	0.98906	0.000989273	1	45	1.47518	-0.248763	0.0692614	chr16	788268	S_Shore	NARFL;NARFL	Body;5'UTR
cg17441401	-3.59154	0.000809565	FALSE	0.98906	0.000989598	1	45	-1.22219	-0.314376	0.0875323	chr1	53794150	S_Shore	LRP8;LRP8;LRP8;LRP8	TSS1500;TSS1500;TSS1500;TSS1500
cg22225673	3.5907	0.000811596	FALSE	0.98906	0.000992014	1	45	-3.006	0.239094	0.066587	chr1	94713323	Island
cg18183019	-3.58941	0.000814727	FALSE	0.98906	0.000995737	1	45	1.62154	-0.123163	0.0343128	chr3	40949745	OpenSea
cg23083474	-3.58782	0.000818581	FALSE	0.98906	0.00100032	1	45	0.759415	-0.170555	0.0475371	chr12	103025228	OpenSea
cg07211884	-3.58751	0.00081935	FALSE	0.98906	0.00100123	1	45	0.218153	-0.20009	0.0557741	chr7	47709221	OpenSea
cg00685971	3.58693	0.000820751	FALSE	0.98906	0.0010029	1	45	1.69403	0.157897	0.0440202	chr8	25303948	OpenSea	KCTD9	Body
cg07511160	-3.58587	0.000823361	FALSE	0.98906	0.001006	1	45	1.75662	-0.192118	0.0535764	chr2	224565172	OpenSea
cg23723262	3.58561	0.000823999	FALSE	0.98906	0.00100676	1	45	0.52017	0.0833763	0.0232531	chr22	31066629	S_Shelf
cg20716945	3.58439	0.000826986	FALSE	0.98906	0.00101031	1	45	-3.87825	0.261053	0.0728306	chr4	144106096	Island	USP38;USP38	1stExon;5'UTR
cg07150038	-3.58338	0.000829468	FALSE	0.98906	0.00101326	1	45	0.723922	-0.167137	0.0466422	chr14	21213898	OpenSea	FAM12A	TSS200
cg11171719	-3.58317	0.000829988	FALSE	0.98906	0.00101388	1	45	-2.88951	-0.209169	0.0583754	chr3	37903684	Island	CTDSPL;CTDSPL;CTDSPL;CTDSPL	1stExon;5'UTR;5'UTR;1stExon
cg05706027	-3.58295	0.000830523	FALSE	0.98906	0.00101451	1	45	1.87894	-0.347525	0.096994	chr7	85010774	OpenSea
cg03338218	3.58274	0.000831037	FALSE	0.98906	0.00101512	1	45	1.39823	0.118629	0.0331113	chr22	39895842	N_Shelf	MIEF1	TSS1500
cg08461781	3.58113	0.000835028	FALSE	0.98906	0.00101987	1	45	1.44353	0.136761	0.0381892	chr1	120907826	S_Shore	HIST2H2BA	Body
cg17094249	-3.58077	0.000835941	FALSE	0.98906	0.00102095	1	45	0.62864	-0.212622	0.059379	chr1	24867657	OpenSea
cg00695049	3.58027	0.000837177	FALSE	0.98906	0.00102242	1	45	-3.02007	0.15004	0.0419075	chr5	180673395	Island
cg27150681	3.58019	0.000837377	FALSE	0.98906	0.00102266	1	45	0.255994	0.0622623	0.0173908	chr4	89618861	OpenSea	NAP1L5;HERC3	1stExon;Body
cg22653717	3.5783	0.000842093	FALSE	0.98906	0.00102826	1	45	-3.90395	0.423806	0.118438	chr2	196521756	Island	SLC39A10;SLC39A10	5'UTR;TSS200
cg08417702	-3.57798	0.000842888	FALSE	0.98906	0.0010292	1	45	-4.18617	-1.34634	0.376285	chr2	128991052	Island
cg03779647	3.57797	0.000842911	FALSE	0.98906	0.00102923	1	45	1.28002	0.141941	0.0396708	chr16	22321575	OpenSea	POLR3E;POLR3E;POLR3E;POLR3E;POLR3E;POLR3E	Body;Body;Body;Body;Body;Body
cg10166160	-3.57412	0.000852601	FALSE	0.98906	0.00104074	1	45	1.25081	-0.272677	0.0762919	chr19	40429988	N_Shore	FCGBP	Body
cg08111966	3.57375	0.000853559	FALSE	0.98906	0.00104188	1	45	2.01891	0.191056	0.0534609	chr1	15766007	OpenSea	CTRC	Body
cg18268553	3.57369	0.000853711	FALSE	0.98906	0.00104206	1	45	1.35807	0.192501	0.0538663	chr1	229556157	OpenSea
cg01017491	3.57352	0.000854139	FALSE	0.98906	0.00104256	1	45	1.11148	0.156623	0.0438289	chr1	206760823	OpenSea	RASSF5;RASSF5;RASSF5	3'UTR;3'UTR;3'UTR
cg25305636	-3.57344	0.000854338	FALSE	0.98906	0.0010428	1	45	0.797004	-0.182836	0.0511654	chr11	29372320	OpenSea
cg00788177	-3.5734	0.000854429	FALSE	0.98906	0.00104291	1	45	-0.278894	-0.248636	0.0695796	chr6	159360761	Island
cg12378173	3.57245	0.00085684	FALSE	0.98906	0.00104577	1	45	1.19849	0.210707	0.0589811	chr7	32910325	OpenSea	KBTBD2	Body
cg27225457	3.57239	0.000856996	FALSE	0.98906	0.00104596	1	45	-3.10608	0.228612	0.063994	chr2	102003739	Island	CREG2	1stExon
cg11935282	3.57218	0.00085755	FALSE	0.98906	0.00104661	1	45	-2.71487	0.430262	0.120448	chr7	128114609	N_Shelf
cg02881434	3.57216	0.000857577	FALSE	0.98906	0.00104665	1	45	-3.12405	0.157808	0.0441773	chr3	101394920	N_Shore	LOC100009676;ZBTB11	TSS1500;Body
cg08175640	3.57211	0.000857705	FALSE	0.98906	0.0010468	1	45	1.58806	0.222728	0.0623519	chr2	33384367	OpenSea	LTBP1;LTBP1;LTBP1;LTBP1;LTBP1	Body;Body;Body;Body;Body
cg14511702	3.57139	0.00085956	FALSE	0.98906	0.001049	1	45	1.45569	0.203923	0.057099	chr14	23003325	OpenSea
cg21525627	3.57092	0.000860742	FALSE	0.98906	0.0010504	1	45	0.834954	0.153853	0.0430849	chr12	77149647	OpenSea
cg27342505	3.5703	0.00086233	FALSE	0.98906	0.00105229	1	45	1.65949	0.217538	0.0609299	chr5	179367532	OpenSea
cg24594830	-3.57019	0.000862629	FALSE	0.98906	0.00105264	1	45	-3.18694	-0.246998	0.0691834	chr12	77459352	Island	E2F7;E2F7	5'UTR;1stExon
cg08047293	3.569	0.000865678	FALSE	0.98906	0.00105626	1	45	-4.5081	0.580586	0.162675	chr16	69420085	Island	TERF2	TSS1500
cg19020103	-3.56889	0.000865956	FALSE	0.98906	0.00105659	1	45	-2.15134	-0.168466	0.0472041	chr1	147999849	N_Shore
cg02062003	-3.56889	0.000865962	FALSE	0.98906	0.0010566	1	45	-2.94822	-0.151396	0.042421	chr11	117187060	S_Shore	BACE1;BACE1;BACE1;BACE1	TSS200;TSS200;TSS200;TSS200
cg04403115	-3.56799	0.000868282	FALSE	0.98906	0.00105935	1	45	-2.66969	-0.187436	0.0525328	chr13	48575681	S_Shore	SUCLA2	TSS1500
cg22593633	-3.56798	0.000868287	FALSE	0.98906	0.00105936	1	45	-3.72488	-0.365885	0.102547	chr10	180465	N_Shore	ZMYND11;ZMYND11;ZMYND11;ZMYND11;ZMYND11;ZMYND11	5'UTR;5'UTR;5'UTR;1stExon;1stExon;1stExon
cg09976328	3.56711	0.00087055	FALSE	0.98906	0.00106204	1	45	0.563612	0.111346	0.0312147	chr4	166272746	OpenSea
cg27428418	3.56692	0.000871039	FALSE	0.98906	0.00106263	1	45	2.75776	0.370675	0.10392	chr22	50167366	S_Shore	BRD1	3'UTR
cg11665564	-3.56671	0.000871581	FALSE	0.98906	0.00106327	1	45	-4.03731	-0.432505	0.121262	chr2	20850802	Island	HS1BP3	1stExon
cg19456154	3.56665	0.000871736	FALSE	0.98906	0.00106345	1	45	1.43087	0.337076	0.0945079	chr13	95805681	OpenSea	ABCC4;ABCC4;ABCC4;ABCC4	Body;Body;Body;Body
cg24445167	-3.56622	0.000872841	FALSE	0.98906	0.00106476	1	45	1.56455	-0.188317	0.0528057	chr12	2383231	OpenSea	CACNA1C;CACNA1C;CACNA1C;CACNA1C;CACNA1C;CACNA1C;CACNA1C;CACNA1C;CACNA1C;CACNA1C;CACNA1C;CACNA1C;CACNA1C;CACNA1C;CACNA1C;CACNA1C;CACNA1C;CACNA1C;CACNA1C;CACNA1C;CACNA1C;CACNA1C;CACNA1C	Body;Body;Body;Body;Body;Body;Body;Body;Body;Body;Body;Body;Body;Body;Body;Body;Body;Body;Body;Body;Body;Body;Body
cg01168914	3.56615	0.000873038	FALSE	0.98906	0.001065	1	45	-5.85215	3.00134	0.841622	chr19	21203318	OpenSea	ZNF430;ZNF430	TSS200;TSS200
cg06496641	-3.56466	0.000876895	FALSE	0.98906	0.00106957	1	45	-0.726664	-0.127587	0.0357921	chr17	78435782	OpenSea
cg13972556	-3.56436	0.000877666	FALSE	0.98906	0.00107049	1	45	0.937217	-0.172395	0.0483662	chr17	43993497	OpenSea	MAPT;MAPT;MAPT;MAPT;MAPT;MAPT;MAPT;MAPT	5'UTR;5'UTR;5'UTR;5'UTR;5'UTR;5'UTR;5'UTR;5'UTR
cg12901592	-3.5641	0.000878349	FALSE	0.98906	0.0010713	1	45	1.07373	-0.219089	0.0614712	chr11	44527562	OpenSea
cg06512974	-3.56407	0.000878434	FALSE	0.98906	0.0010714	1	45	-2.9215	-0.332246	0.093221	chr16	31120226	Island	BCKDK;BCKDK	5'UTR;5'UTR
cg08332815	3.56389	0.000878888	FALSE	0.98906	0.00107194	1	45	2.20863	0.199279	0.055916	chr14	64803553	N_Shore	ESR2;ESR2;MIR548AZ;ESR2	5'UTR;5'UTR;Body;Body
cg07894567	-3.56384	0.000879029	FALSE	0.98906	0.00107211	1	45	1.94074	-0.24653	0.0691754	chr6	112947707	OpenSea
cg09501917	3.56363	0.000879565	FALSE	0.98906	0.00107274	1	45	1.73146	0.244491	0.0686072	chr16	69391360	OpenSea	TERF2	Body
cg11442986	3.56244	0.000882696	FALSE	0.98906	0.00107646	1	45	1.69106	0.174805	0.0490689	chr14	21456512	N_Shore	METTL17;METTL17	TSS1500;TSS1500
cg20731204	3.56243	0.000882724	FALSE	0.98906	0.00107649	1	45	1.68216	0.172708	0.0484804	chr21	42762560	OpenSea	MX2	Body
cg15847195	3.56061	0.000887484	FALSE	0.98906	0.00108214	1	45	0.743956	0.0940552	0.0264154	chr4	1737129	Island	TACC3	Body
cg00993400	-3.56057	0.000887601	FALSE	0.98906	0.00108228	1	45	-2.40788	-0.215828	0.0606161	chr1	249153679	S_Shore	ZNF692;ZNF692	TSS1500;TSS1500
cg03011941	3.55976	0.000889739	FALSE	0.98906	0.00108481	1	45	-1.77692	0.280474	0.0787902	chr16	75468318	S_Shore	CFDP1	TSS1500
cg06041324	3.55929	0.000890959	FALSE	0.98906	0.00108626	1	45	1.66167	0.220555	0.0619658	chr9	101704337	N_Shore
cg22266718	3.5589	0.000892008	FALSE	0.98906	0.0010875	1	45	1.78854	0.171517	0.048194	chr7	1596752	OpenSea	TMEM184A	TSS1500
cg13523312	-3.55869	0.000892555	FALSE	0.98906	0.00108815	1	45	0.717991	-0.081521	0.0229076	chr22	39711467	OpenSea	SNORD83A;RPL3;RPL3	TSS200;Body;Body
cg14831308	-3.55746	0.000895823	FALSE	0.98906	0.00109203	1	45	0.77586	-0.167752	0.0471551	chr16	24597092	OpenSea
cg08926287	-3.55532	0.000901509	FALSE	0.98906	0.00109877	1	45	-1.2446	-0.103746	0.0291805	chr3	14443694	Island	SLC6A6;SLC6A6;SLC6A6	TSS1500;TSS1500;TSS1500
cg18754857	-3.55439	0.000903999	FALSE	0.98906	0.00110172	1	45	1.46862	-0.26523	0.0746205	chr10	100978636	OpenSea	HPSE2;HPSE2;HPSE2;HPSE2	Body;Body;Body;Body
cg17555624	3.55437	0.000904068	FALSE	0.98906	0.0011018	1	45	1.49782	0.170253	0.0478998	chr10	134053894	OpenSea	STK32C	Body
cg17008066	-3.55436	0.000904093	FALSE	0.98906	0.00110183	1	45	-1.48905	-0.162788	0.0457994	chr1	2398400	N_Shore	PLCH2	TSS1500
cg03095533	-3.55418	0.000904575	FALSE	0.98906	0.0011024	1	45	-3.31949	-0.387113	0.108918	chr19	35535447	S_Shelf	HPN;HPN	Body;Body
cg06410537	-3.55384	0.000905464	FALSE	0.98906	0.00110346	1	45	-2.80732	-0.350193	0.0985392	chr5	170736572	Island	TLX3	1stExon
cg22023952	3.55357	0.000906199	FALSE	0.98906	0.00110433	1	45	-3.03037	0.19913	0.0560367	chr5	57878853	Island	RAB3C	TSS200
cg14893034	-3.55334	0.000906813	FALSE	0.98906	0.00110505	1	45	-1.26471	-0.234876	0.0660999	chr8	26323465	OpenSea
cg14597214	-3.55263	0.000908728	FALSE	0.98906	0.00110733	1	45	-1.18315	-0.239125	0.0673092	chr8	38585937	OpenSea	TACC1;TACC1	1stExon;5'UTR
cg03330485	-3.55074	0.000913832	FALSE	0.98906	0.00111337	1	45	-1.50379	-0.149	0.0419631	chr8	21647596	Island	GFRA2;GFRA2;GFRA2	TSS1500;TSS1500;TSS1500
cg06318402	-3.55047	0.000914563	FALSE	0.98906	0.00111424	1	45	-1.03593	-0.171997	0.0484434	chr1	244894363	Island
cg17811452	-3.55019	0.000915321	FALSE	0.98906	0.00111514	1	45	-0.225802	-1.03547	0.291666	chr20	44007674	OpenSea	TP53TG5;SYS1-DBNDD2	TSS1500;Body
cg09932762	-3.54976	0.00091647	FALSE	0.98906	0.0011165	1	45	1.66789	-0.35154	0.0990319	chr6	137861989	OpenSea
cg15364276	3.5469	0.000924287	FALSE	0.98906	0.00112576	1	45	-4.11754	0.316273	0.0891689	chr12	62860451	Island	MON2	TSS200
cg01689583	-3.54629	0.000925947	FALSE	0.98906	0.00112773	1	45	-2.92962	-0.15525	0.0437783	chr3	122102207	N_Shore	FAM162A;CCDC58	TSS1500;TSS200
cg08542429	3.54623	0.0009261	FALSE	0.98906	0.00112791	1	45	1.19929	0.129537	0.036528	chr6	32139120	S_Shelf	AGPAT1;AGPAT1	Body;Body
cg09892426	-3.54613	0.000926393	FALSE	0.98906	0.00112826	1	45	-3.34881	-0.237479	0.0669685	chr1	241587493	N_Shore
cg19208718	3.54463	0.000930503	FALSE	0.98906	0.00113313	1	45	1.96431	0.278961	0.0786997	chr1	190233978	OpenSea	BRINP3;BRINP3	ExonBnd;Body
cg06188585	3.5436	0.000933356	FALSE	0.98906	0.00113651	1	45	2.04405	0.212567	0.0599863	chr1	246469182	OpenSea	SMYD3;SMYD3	Body;Body
cg08525207	3.54344	0.0009338	FALSE	0.98906	0.00113703	1	45	-3.19803	0.353308	0.0997077	chr2	3622752	Island	RPS7	TSS200
cg11220402	3.54267	0.00093591	FALSE	0.98906	0.00113953	1	45	1.46691	0.205766	0.0580821	chr7	28651958	OpenSea	CREB5;CREB5;CREB5	Body;Body;Body
cg13894535	-3.54244	0.000936549	FALSE	0.98906	0.00114029	1	45	1.06854	-0.198994	0.0561744	chr5	35919491	OpenSea	CAPSL;CAPSL	Body;Body
cg26311734	-3.54101	0.000940518	FALSE	0.98906	0.00114499	1	45	-2.03724	-0.235846	0.0666042	chr4	94755520	N_Shore
cg01128566	-3.53903	0.000946039	FALSE	0.98906	0.00115152	1	45	-2.87703	-0.25389	0.07174	chr10	30026028	Island	SVIL	TSS1500
cg23350667	3.53894	0.000946294	FALSE	0.98906	0.00115183	1	45	1.35092	0.126459	0.0357337	chr2	220366399	S_Shelf	GMPPA;GMPPA	Body;Body
cg17074215	3.53592	0.000954773	FALSE	0.98906	0.00116186	1	45	0.48955	0.217374	0.0614757	chr19	44871802	OpenSea
cg02044989	-3.53527	0.000956625	FALSE	0.98906	0.00116406	1	45	-3.49196	-0.245084	0.0693255	chr20	25228615	Island	PYGB	TSS200
cg23758931	3.53517	0.000956909	FALSE	0.98906	0.00116439	1	45	-4.99618	0.679301	0.192155	chr7	123388973	Island	WASL;WASL	1stExon;5'UTR
cg06680671	3.53489	0.000957685	FALSE	0.98906	0.00116531	1	45	1.22386	0.146326	0.0413947	chr2	121688294	OpenSea	GLI2	Body
cg06725760	3.53487	0.000957744	FALSE	0.98906	0.00116538	1	45	-2.69157	0.192423	0.0544356	chr10	1102461	Island	WDR37	TSS1500
cg15999067	3.5346	0.00095852	FALSE	0.98906	0.0011663	1	45	1.51393	0.171106	0.0484089	chr7	77670191	S_Shore	MAGI2	Body
cg25601709	-3.53373	0.000960983	FALSE	0.98906	0.00116921	1	45	1.04786	-0.983646	0.278359	chr12	129337339	N_Shore	GLT1D1	TSS1500
cg06655030	3.53345	0.00096177	FALSE	0.98906	0.00117015	1	45	3.36512	0.232927	0.0659204	chr16	2809731	N_Shelf	SRRM2	Body
cg00570145	3.53188	0.000966242	FALSE	0.98906	0.00117544	1	45	1.88615	0.20585	0.0582834	chr20	23426588	OpenSea
cg02896403	-3.53126	0.000968016	FALSE	0.98906	0.00117754	1	45	-2.97251	-0.165396	0.0468377	chr1	155231989	Island	SCAMP3;SCAMP3;SCAMP3;SCAMP3	5'UTR;1stExon;1stExon;5'UTR
cg27532867	-3.53124	0.000968096	FALSE	0.98906	0.00117763	1	45	-3.22844	-0.193281	0.0547346	chr22	20862084	Island	MED15;MED15	Body;Body
cg10351914	-3.53117	0.000968277	FALSE	0.98906	0.00117785	1	45	-1.28396	-0.16221	0.0459365	chr17	19290690	OpenSea	MFAP4	TSS200
cg20137441	3.53071	0.000969593	FALSE	0.98906	0.0011794	1	45	1.2082	0.116856	0.033097	chr12	133130026	N_Shore	FBRSL1	Body
cg14329675	3.53029	0.000970814	FALSE	0.98906	0.00118085	1	45	-8.54119	3.96098	1.122	chr6	138482707	Island	KIAA1244	TSS1500
cg15309421	-3.53006	0.000971466	FALSE	0.98906	0.00118162	1	45	-0.541475	-0.183522	0.0519884	chr10	23479410	N_Shore
cg13664579	-3.52984	0.000972087	FALSE	0.98906	0.00118235	1	45	-3.29084	-0.47729	0.135216	chr9	136020089	Island	RALGDS	Body
cg24355908	-3.52762	0.000978479	FALSE	0.98906	0.00118991	1	45	0.606262	-0.164035	0.0465001	chr2	69746248	OpenSea	AAK1	Body
cg06220504	-3.52675	0.000981003	FALSE	0.98906	0.0011929	1	45	1.38245	-0.226115	0.0641143	chr14	92564574	OpenSea	ATXN3;ATXN3;ATXN3;ATXN3;ATXN3;ATXN3;ATXN3;ATXN3;ATXN3;ATXN3;ATXN3;ATXN3;ATXN3;ATXN3;ATXN3;ATXN3;ATXN3;ATXN3;ATXN3;ATXN3;ATXN3;ATXN3;ATXN3;ATXN3;ATXN3;ATXN3;ATXN3;ATXN3;ATXN3;ATXN3;ATXN3	Body;Body;Body;Body;Body;5'UTR;Body;Body;Body;Body;Body;Body;Body;Body;Body;Body;Body;Body;Body;Body;Body;Body;Body;Body;Body;Body;Body;Body;Body;Body;Body
cg08141920	-3.52662	0.000981369	FALSE	0.98906	0.00119333	1	45	-3.38164	-0.252159	0.0715016	chr6	87864428	N_Shore	ZNF292	TSS1500
cg10077985	3.52626	0.000982417	FALSE	0.98906	0.00119457	1	45	1.02007	0.222108	0.0629868	chr10	833127	OpenSea
cg01442799	-3.52609	0.000982917	FALSE	0.98906	0.00119516	1	45	-2.85984	-0.15985	0.0453335	chr11	101981050	Island	YAP1;YAP1	TSS200;TSS200
cg15484988	3.52594	0.000983346	FALSE	0.98906	0.00119567	1	45	-3.33287	0.275769	0.0782114	chr18	74961494	N_Shore	GALR1	TSS1500
cg18205770	-3.52498	0.000986135	FALSE	0.98906	0.00119897	1	45	-1.51851	-0.218925	0.0621066	chr5	87439353	S_Shore
cg13417395	3.52344	0.000990635	FALSE	0.98906	0.00120429	1	45	0.275319	0.173169	0.0491478	chr2	114345644	S_Shelf	WASH2P	Body
cg07622957	3.52317	0.000991432	FALSE	0.98906	0.00120523	1	45	1.32997	0.199015	0.0564875	chr16	1503662	S_Shore	CLCN7;CLCN7	Body;Body
cg03742286	-3.52171	0.000995702	FALSE	0.98906	0.00121028	1	45	-2.21149	-0.159365	0.0452521	chr2	74725571	Island	LBX2	Body
cg10806040	3.52117	0.000997294	FALSE	0.98906	0.00121216	1	45	-4.23818	0.481382	0.136711	chr20	983005	Island	RSPO4;RSPO4	TSS200;TSS200
cg21682057	3.52017	0.00100024	FALSE	0.98906	0.00121564	1	45	-3.18006	0.301121	0.0855415	chr6	2245849	Island	GMDS	TSS200
cg26981637	-3.51992	0.00100098	FALSE	0.98906	0.00121652	1	45	2.0768	-0.295316	0.0838985	chr14	101371792	OpenSea	MEG8	Body
cg06246435	-3.51974	0.00100152	FALSE	0.98906	0.00121716	1	45	-0.428216	-0.163541	0.0464641	chr19	15387961	OpenSea	BRD4;BRD4	5'UTR;5'UTR
cg27165252	3.51968	0.0010017	FALSE	0.98906	0.00121737	1	45	0.530299	0.162019	0.0460323	chr1	16941019	S_Shore	NBPF1	TSS1500
cg12682916	3.51946	0.00100235	FALSE	0.98906	0.00121814	1	45	-4.11082	0.742246	0.210898	chr5	140420926	OpenSea
cg05882300	-3.51915	0.00100325	FALSE	0.98906	0.0012192	1	45	-0.0937163	-0.197944	0.0562475	chr21	25644837	OpenSea
cg14601938	3.51877	0.00100438	FALSE	0.98906	0.00122054	1	45	-3.68708	0.223138	0.0634137	chr1	150122016	Island	PLEKHO1	TSS200
cg16552437	-3.5187	0.00100457	FALSE	0.98906	0.00122077	1	45	-1.99126	-0.150224	0.0426929	chr5	139554476	Island	C5orf32	TSS200
cg26696685	-3.51855	0.00100503	FALSE	0.98906	0.00122131	1	45	-2.58171	-0.175013	0.0497402	chr6	31509196	N_Shore	BAT1;SNORD84;BAT1	5'UTR;TSS1500;5'UTR
cg02044242	3.51739	0.00100847	FALSE	0.98906	0.00122538	1	45	1.31564	0.134603	0.0382678	chr3	50841614	OpenSea	DOCK3	Body
cg03735878	3.51647	0.00101121	FALSE	0.98906	0.00122862	1	45	1.80536	0.22583	0.0642208	chr3	98232817	OpenSea
cg19699815	-3.51555	0.00101397	FALSE	0.98906	0.00123187	1	45	1.70279	-0.189504	0.0539046	chr12	10086353	OpenSea	CLEC2A	TSS1500
cg07582229	3.51301	0.00102157	FALSE	0.98906	0.00124085	1	45	-1.98561	0.29154	0.0829885	chr12	22171966	OpenSea
cg06710212	-3.51224	0.00102391	FALSE	0.98906	0.00124361	1	45	-0.950849	-0.108101	0.0307784	chr9	131181944	N_Shore	CERCAM;CERCAM;MIR1268A	TSS1500;5'UTR;Body
cg01390346	3.51139	0.00102648	FALSE	0.98906	0.00124666	1	45	-2.72564	0.208099	0.0592641	chr5	56469693	Island	GPBP1;GPBP1	TSS200;TSS200
cg03431588	-3.51107	0.00102742	FALSE	0.98906	0.00124777	1	45	1.86506	-0.273186	0.0778068	chr13	50929952	OpenSea	DLEU1	Body
cg07489083	-3.51058	0.00102893	FALSE	0.98906	0.00124955	1	45	-3.85551	-0.611833	0.174283	chr5	158689950	N_Shore	UBLCP1	TSS200
cg13183694	-3.51041	0.00102942	FALSE	0.98906	0.00125013	1	45	0.80551	-0.29341	0.0835827	chr6	159058676	OpenSea	DYNLT1	Body
cg25205758	-3.51013	0.00103028	FALSE	0.98906	0.00125114	1	45	-2.41232	-0.149403	0.0425634	chr6	144385672	Island	PLAGL1;PLAGL1;PLAGL1;PLAGL1	1stExon;5'UTR;1stExon;5'UTR
cg07577569	-3.50994	0.00103086	FALSE	0.98906	0.00125183	1	45	-2.71305	-0.300926	0.0857352	chr20	40245965	N_Shore	CHD6	5'UTR
cg24672547	-3.50977	0.00103137	FALSE	0.98906	0.00125243	1	45	-3.64913	-0.222113	0.0632841	chr12	6977222	Island	TPI1;TPI1;TPI1	Body;Body;TSS200
cg06354544	-3.50894	0.00103392	FALSE	0.98906	0.00125544	1	45	1.41184	-0.170206	0.0485065	chr9	136303727	OpenSea	ADAMTS13;ADAMTS13;ADAMTS13;ADAMTS13	Body;Body;Body;Body
cg14910902	3.5089	0.00103402	FALSE	0.98906	0.00125556	1	45	1.00029	0.150771	0.0429682	chr8	143824243	S_Shelf	SLURP1	TSS1500
cg07136635	-3.50814	0.00103635	FALSE	0.98906	0.00125831	1	45	-1.61197	-0.254444	0.0725297	chr5	52096641	S_Shore	ITGA1;PELO	Body;Body
cg08044516	3.50773	0.00103758	FALSE	0.98906	0.00125976	1	45	-3.34181	0.188355	0.0536971	chr17	26698710	Island	SARM1;VTN	TSS1500;TSS1500
cg11894273	-3.50728	0.00103898	FALSE	0.98906	0.00126142	1	45	-2.54485	-0.169552	0.0483429	chr8	7544384	Island
cg13467484	-3.50699	0.00103986	FALSE	0.98906	0.00126245	1	45	0.126427	-0.0864535	0.0246518	chr1	222111050	OpenSea
ch.1.2675516R	-3.50667	0.00104084	FALSE	0.98906	0.00126362	1	45	-2.11761	-0.317742	0.0906107	chr1	114243302	OpenSea	PHTF1	Body
cg02348726	-3.50631	0.00104194	FALSE	0.98906	0.00126491	1	45	1.44911	-0.145781	0.0415768	chr2	49468063	OpenSea
cg16652648	-3.50617	0.00104238	FALSE	0.98906	0.00126543	1	45	-3.14771	-0.232405	0.0662845	chr2	197791396	Island	PGAP1;PGAP1	1stExon;5'UTR
cg22537470	3.50587	0.0010433	FALSE	0.98906	0.00126651	1	45	-2.61802	0.332077	0.0947202	chr3	147794099	OpenSea
cg00320027	3.50576	0.00104362	FALSE	0.98906	0.0012669	1	45	-3.58517	0.268233	0.0765121	chr8	101734560	Island	PABPC1	TSS1500
cg02788102	3.50484	0.00104648	FALSE	0.98906	0.00127027	1	45	-3.17256	0.170326	0.0485975	chr11	115374969	Island	CADM1;CADM1	Body;Body
cg10092263	3.50472	0.00104684	FALSE	0.98906	0.0012707	1	45	1.45596	0.129292	0.0368909	chr16	20867383	OpenSea
cg24140573	-3.50368	0.00105003	FALSE	0.98906	0.00127447	1	45	-2.97998	-0.231019	0.0659362	chr6	693304	Island	EXOC2	TSS200
cg00035608	3.50262	0.00105333	FALSE	0.98906	0.00127835	1	45	-2.9328	0.156982	0.0448185	chr19	37288450	Island
cg27605537	3.50086	0.00105881	FALSE	0.98906	0.00128482	1	45	1.53981	0.15123	0.0431981	chr17	54939507	OpenSea	DGKE;DGKE	ExonBnd;Body
cg01508380	-3.50074	0.00105917	FALSE	0.98906	0.00128525	1	45	-1.31378	-0.170344	0.0486596	chr14	23305585	N_Shore	MMP14	TSS1500
cg10740902	3.5002	0.00106086	FALSE	0.98906	0.00128724	1	45	-4.04503	0.352279	0.100645	chr4	55991683	Island	KDR;KDR	1stExon;5'UTR
cg23052757	-3.4999	0.00106179	FALSE	0.98906	0.00128834	1	45	1.80516	-0.283211	0.0809199	chr4	100431894	OpenSea	C4orf17	TSS1500
cg09451613	-3.49979	0.00106214	FALSE	0.98906	0.00128875	1	45	-1.39222	-0.24535	0.0701043	chr10	123804060	OpenSea	TACC2;TACC2	Body;Body
cg04264433	-3.49939	0.00106338	FALSE	0.98906	0.00129022	1	45	-0.383847	-0.305882	0.0874102	chr8	98610472	OpenSea
cg10620434	-3.49932	0.00106359	FALSE	0.98906	0.00129047	1	45	0.766946	-0.140931	0.0402737	chr1	5586357	OpenSea
cg10019723	-3.49911	0.00106425	FALSE	0.98906	0.00129124	1	45	0.942041	-0.201609	0.0576173	chr9	133299292	OpenSea	HMCN2	Body
cg18870191	-3.49826	0.00106693	FALSE	0.98906	0.00129441	1	45	-1.03247	-0.187281	0.0535356	chr12	54185698	OpenSea
cg15586439	-3.49823	0.00106703	FALSE	0.98906	0.00129453	1	45	-0.861818	-0.19372	0.0553766	chr4	164264520	N_Shore	NPY5R	TSS1500
cg03347215	3.49751	0.00106928	FALSE	0.98906	0.00129717	1	45	0.137318	0.114479	0.0327317	chr15	25492395	OpenSea	SNORD115-42;SNORD115-10	TSS200;TSS200
cg24769583	3.49662	0.00107209	FALSE	0.98906	0.0013005	1	45	1.23778	0.217199	0.0621168	chr15	61459981	OpenSea	RORA	Body
cg11103623	3.49597	0.00107415	FALSE	0.98906	0.00130292	1	45	1.62282	0.296511	0.0848151	chr3	57235255	OpenSea	HESX1	TSS1500
cg23796040	3.4958	0.00107466	FALSE	0.98906	0.00130353	1	45	0.961882	0.130952	0.0374598	chr8	132952251	OpenSea	EFR3A	Body
cg07394299	-3.49569	0.00107503	FALSE	0.98906	0.00130396	1	45	-1.48676	-0.182983	0.0523454	chr5	36745618	S_Shore
cg06002638	-3.4952	0.00107658	FALSE	0.98906	0.00130579	1	45	1.3776	-0.219318	0.0627484	chr12	109592017	N_Shore	ACACB	Body
cg00042733	3.49502	0.00107714	FALSE	0.98906	0.00130646	1	45	1.91251	0.265633	0.0760032	chr21	35006014	OpenSea	CRYZL1	5'UTR
cg27051815	3.49477	0.00107792	FALSE	0.98906	0.00130738	1	45	1.9567	0.183077	0.052386	chr16	67154059	OpenSea	C16orf70	Body
cg12807764	-3.49467	0.00107826	FALSE	0.98906	0.00130777	1	45	1.60483	-0.258273	0.0739049	chr5	146864669	OpenSea
cg07658646	3.49349	0.00108201	FALSE	0.98906	0.00131219	1	45	1.96355	0.317172	0.0907895	chr12	11002197	OpenSea	PRR4;PRR4	TSS200;Body
cg02784102	-3.49251	0.00108512	FALSE	0.98906	0.00131586	1	45	1.21569	-0.241607	0.0691788	chr1	206317510	OpenSea	CTSE;CTSE;CTSE;CTSE	5'UTR;5'UTR;1stExon;1stExon
cg05087842	-3.49148	0.00108842	FALSE	0.98906	0.00131976	1	45	-1.70479	-0.127385	0.0364844	chr8	99076605	N_Shore	C8orf47;C8orf47	TSS200;TSS200
cg09316713	3.49145	0.00108851	FALSE	0.98906	0.00131986	1	45	-3.5737	0.332216	0.0951512	chr14	24684977	S_Shelf	MDP1	Body
cg22674884	-3.49143	0.00108858	FALSE	0.98906	0.00131994	1	45	-3.78185	-0.352021	0.100824	chr15	56757499	S_Shore	MNS1	TSS200
cg00899855	-3.49058	0.00109129	FALSE	0.98906	0.00132315	1	45	0.521319	-0.16453	0.0471355	chr16	87499925	OpenSea	ZCCHC14	Body
cg21197435	-3.49045	0.00109171	FALSE	0.98906	0.00132364	1	45	-3.3724	-0.382585	0.109609	chr1	23671362	Island	HNRNPR;HNRNPR;HNRNPR;HNRNPR	TSS1500;TSS1500;TSS1500;TSS1500
cg12582317	3.48999	0.00109318	FALSE	0.98906	0.00132537	1	45	1.11218	0.447085	0.128105	chr17	55822272	OpenSea
cg05929882	-3.4898	0.00109381	FALSE	0.98906	0.00132611	1	45	-1.9846	-0.371578	0.106476	chr12	114847508	Island	TBX5;TBX5	TSS1500;TSS1500
cg17805404	-3.48958	0.00109451	FALSE	0.98906	0.00132694	1	45	-3.14206	-0.210731	0.0603887	chr12	6930624	N_Shelf	GPR162;GPR162	TSS1500;TSS1500
cg09439093	3.48957	0.00109453	FALSE	0.98906	0.00132696	1	45	-3.1608	0.292365	0.0837825	chr6	4135575	Island	PECI;PECI;PECI;PECI	Body;5'UTR;Body;5'UTR
cg11794581	-3.4894	0.00109507	FALSE	0.98906	0.0013276	1	45	0.888515	-0.139256	0.0399083	chr3	51988028	N_Shore	GPR62	TSS1500
cg19707128	3.48895	0.00109654	FALSE	0.98906	0.00132933	1	45	1.73537	0.240124	0.0688241	chr2	127635279	OpenSea
cg15087740	3.4882	0.00109896	FALSE	0.98906	0.00133218	1	45	1.85304	0.267928	0.0768098	chr1	248112137	OpenSea	OR2L8;OR2L13	TSS200;5'UTR
cg19729366	-3.48779	0.00110026	FALSE	0.98906	0.00133372	1	45	2.01257	-0.161027	0.0461687	chr1	95542401	S_Shelf
cg12364115	-3.48764	0.00110076	FALSE	0.98906	0.00133431	1	45	1.24664	-0.162833	0.0466886	chr5	2780544	OpenSea
cg15593398	-3.48707	0.00110259	FALSE	0.98906	0.00133647	1	45	-2.71954	-0.135116	0.0387477	chr4	3076334	Island	HTT	TSS200
cg10955958	-3.48707	0.0011026	FALSE	0.98906	0.00133648	1	45	-2.03551	-0.212122	0.0608309	chr3	46925081	Island	PTH1R	Body
cg06758143	-3.48674	0.00110366	FALSE	0.98906	0.00133772	1	45	-2.27642	-0.201972	0.0579257	chr1	26798177	N_Shore	HMGN2	TSS1500
cg06935464	-3.48673	0.00110369	FALSE	0.98906	0.00133776	1	45	-3.30164	-0.300915	0.0863029	chr4	38784597	OpenSea	TLR10;TLR10	TSS200;TSS200
cg12087719	-3.48666	0.00110392	FALSE	0.98906	0.00133803	1	45	-3.12793	-0.207074	0.0593903	chr17	75954416	Island
cg21593494	3.48605	0.00110592	FALSE	0.98906	0.00134039	1	45	1.85422	0.272837	0.0782655	chr20	35088741	N_Shore	DLGAP4;DLGAP4;DLGAP4	TSS1500;TSS1500;Body
cg01285072	3.48513	0.00110891	FALSE	0.98906	0.00134391	1	45	1.22036	0.158436	0.0454606	chr6	32148943	OpenSea	AGER;AGER	3'UTR;Body
cg25593476	3.48508	0.00110907	FALSE	0.98906	0.00134411	1	45	1.61735	0.177849	0.0510316	chr20	4233264	S_Shelf
cg09395239	3.48447	0.00111106	FALSE	0.98906	0.00134645	1	45	1.18933	0.12415	0.0356295	chr11	57511522	S_Shore	BTBD18	3'UTR
cg08148074	3.48427	0.00111169	FALSE	0.98906	0.00134719	1	45	0.813301	0.217258	0.0623538	chr4	143880507	OpenSea
cg23714917	3.48387	0.00111301	FALSE	0.98906	0.00134874	1	45	0.379017	0.0683415	0.0196166	chr7	130132305	Island	MEST;MEST;MESTIT1;MEST	5'UTR;5'UTR;TSS1500;Body
cg14135859	3.48303	0.00111574	FALSE	0.98906	0.00135197	1	45	1.77944	0.160844	0.0461794	chr5	503398	S_Shore	SLC9A3;SLC9A3	Body;Body
cg05419509	3.48194	0.00111935	FALSE	0.98906	0.00135622	1	45	1.70379	0.213936	0.0614415	chr9	36101864	OpenSea	RECK	Body
cg16112880	3.48189	0.00111951	FALSE	0.98906	0.00135641	1	45	-3.20523	2.6473	0.760307	chr1	201123745	Island	TMEM9	TSS200
cg24883795	3.48156	0.00112059	FALSE	0.98906	0.00135768	1	45	-3.99663	0.402472	0.115601	chr8	145734645	Island	MFSD3;MFSD3	1stExon;5'UTR
cg11698333	-3.48119	0.00112179	FALSE	0.98906	0.00135909	1	45	-0.900952	-0.190265	0.0546552	chr5	158479825	S_Shore	EBF1;EBF1;EBF1	Body;Body;Body
cg04782407	3.48106	0.00112224	FALSE	0.98906	0.00135962	1	45	1.28863	0.135498	0.0389243	chr20	43399973	OpenSea	RIMS4;RIMS4	Body;Body
cg03272903	3.47943	0.0011276	FALSE	0.98906	0.00136594	1	45	0.911697	0.118268	0.0339907	chr8	128683224	OpenSea
cg01854144	3.47784	0.00113288	FALSE	0.98906	0.00137216	1	45	1.48909	0.231559	0.0665812	chr22	28254175	OpenSea	PITPNB;PITPNB;PITPNB	Body;Body;Body
cg12939575	3.47686	0.00113614	FALSE	0.98906	0.001376	1	45	1.56945	0.24952	0.0717659	chr2	231642711	OpenSea	CAB39;CAB39;CAB39	Body;Body;Body
cg10753101	3.4768	0.00113635	FALSE	0.98906	0.00137625	1	45	1.64784	0.203385	0.0584979	chr7	157656095	N_Shelf	PTPRN2;PTPRN2;PTPRN2	Body;Body;Body
cg23426792	3.47559	0.00114038	FALSE	0.98906	0.00138099	1	45	1.60408	0.248604	0.0715284	chr5	162946055	OpenSea	MAT2B;MAT2B	3'UTR;3'UTR
cg19999682	-3.47483	0.00114291	FALSE	0.98906	0.00138398	1	45	-0.500102	-0.240479	0.0692058	chr4	14864863	S_Shore
cg14672496	3.47478	0.0011431	FALSE	0.98906	0.00138419	1	45	0.21766	0.281019	0.0808739	chr18	21087552	S_Shelf	C18orf8	Body
cg24951824	3.47439	0.00114439	FALSE	0.98906	0.00138572	1	45	1.13623	0.137359	0.0395348	chr3	50220170	OpenSea	SEMA3F	Body
cg15172529	-3.47426	0.00114484	FALSE	0.98906	0.00138624	1	45	-1.10599	-0.261079	0.0751466	chr6	116783000	N_Shore	FAM26F	5'UTR
cg06086267	-3.4741	0.00114538	FALSE	0.98906	0.00138688	1	45	0.10658	-0.213817	0.0615461	chr7	101784427	OpenSea	CUX1;CUX1;CUX1;CUX1;CUX1;CUX1;CUX1	Body;Body;Body;Body;Body;Body;Body
cg27220681	-3.47373	0.00114662	FALSE	0.98906	0.00138834	1	45	-1.5979	-0.106184	0.0305678	chr17	685915	Island	RNMTL1;GLOD4	1stExon;TSS1500
cg01935400	-3.47268	0.00115017	FALSE	0.98906	0.00139252	1	45	2.52239	-0.197494	0.0568709	chr17	80393124	N_Shore	HEXDC	Body
cg00094155	3.47262	0.00115037	FALSE	0.98906	0.00139276	1	45	-3.26339	0.213257	0.0614111	chr22	51021438	Island	CHKB-CPT1B;CHKB;LOC100144603	TSS200;TSS200;TSS200
cg05986149	3.47207	0.00115221	FALSE	0.98906	0.00139493	1	45	-3.37585	0.216287	0.0622935	chr17	59941055	Island	BRIP1	TSS1500
cg16013309	3.47202	0.00115237	FALSE	0.98906	0.00139511	1	45	1.25071	0.127557	0.0367385	chr5	139073975	N_Shelf
cg15583564	-3.47156	0.00115393	FALSE	0.98906	0.00139694	1	45	0.74403	-0.129597	0.037331	chr18	43193929	OpenSea	SLC14A2;SLC14A2	TSS1500;5'UTR
cg14010830	3.47143	0.00115437	FALSE	0.98906	0.00139747	1	45	1.36097	0.147894	0.0426033	chr3	49733401	OpenSea	RNF123	Body
cg14277057	-3.47132	0.00115476	FALSE	0.98906	0.00139792	1	45	-0.879484	-0.0863538	0.0248764	chr19	15333491	N_Shore
cg11480881	3.47122	0.00115508	FALSE	0.98906	0.0013983	1	45	1.82075	0.261079	0.0752123	chr3	172279923	OpenSea
cg27360282	3.4701	0.00115888	FALSE	0.98906	0.00140277	1	45	1.63539	0.276194	0.0795925	chr1	25228922	Island	RUNX3;RUNX3	Body;Body
cg17159125	3.46921	0.00116193	FALSE	0.98906	0.00140637	1	45	-1.89813	0.209656	0.0604334	chr7	65540622	Island	ASL;ASL;ASL;ASL	TSS1500;TSS1500;TSS1500;TSS200
cg23282363	-3.46908	0.00116235	FALSE	0.98906	0.00140686	1	45	-3.43928	-0.453713	0.130788	chr4	77610508	Island	SHROOM3	Body
cg20776317	3.46855	0.00116415	FALSE	0.98906	0.00140898	1	45	0.601634	0.122138	0.0352128	chr9	139292793	N_Shore	SNAPC4	1stExon
cg10886170	-3.46829	0.00116504	FALSE	0.98906	0.00141003	1	45	1.65605	-0.386864	0.111543	chr1	9565649	OpenSea
cg14658818	-3.46829	0.00116506	FALSE	0.98906	0.00141005	1	45	0.422452	-0.216595	0.06245	chr12	104572023	OpenSea
cg06105925	-3.46746	0.0011679	FALSE	0.98906	0.00141339	1	45	-2.18494	-1.01904	0.293888	chr5	102898545	OpenSea	NUDT12;NUDT12	TSS200;TSS200
cg14546523	3.46743	0.001168	FALSE	0.98906	0.00141351	1	45	1.8292	0.230107	0.0663624	chr6	150231942	OpenSea
cg26918510	-3.46742	0.00116804	FALSE	0.98906	0.00141355	1	45	-3.88966	-3.21287	0.92659	chr11	22851422	S_Shore	SVIP	TSS200
cg21486913	-3.46729	0.00116847	FALSE	0.98906	0.00141407	1	45	1.54598	-0.19682	0.0567647	chr19	37046582	OpenSea	ZNF529;ZNF529;ZNF529	Body;Body;Body
cg04788288	-3.46728	0.00116851	FALSE	0.98906	0.00141411	1	45	-2.69416	-0.363624	0.104873	chr15	89631044	N_Shore	ABHD2;ABHD2	TSS1500;TSS1500
cg04567435	3.46722	0.0011687	FALSE	0.98906	0.00141433	1	45	2.92827	0.413602	0.119289	chr16	85687652	S_Shelf	KIAA0182;KIAA0182	Body;Body
cg08009935	-3.46642	0.00117146	FALSE	0.98906	0.00141758	1	45	-0.0436015	-0.151818	0.0437968	chr4	164403497	OpenSea
cg25351244	-3.46635	0.00117168	FALSE	0.98906	0.00141783	1	45	1.73952	-0.279847	0.0807323	chr21	47471911	OpenSea
cg16134717	-3.4662	0.0011722	FALSE	0.98906	0.00141845	1	45	-0.624695	-0.157732	0.0455056	chr1	11752494	Island	MAD2L2;C1orf187	TSS1500;5'UTR
cg26114392	-3.46607	0.00117266	FALSE	0.98906	0.00141899	1	45	-1.58594	-0.171365	0.0494408	chr17	7298594	S_Shore	PLSCR3	TSS1500
cg06081563	3.46539	0.00117499	FALSE	0.98906	0.00142174	1	45	1.28806	0.112335	0.0324163	chr3	183884625	N_Shelf	DVL3	Body
cg13925920	3.4641	0.00117943	FALSE	0.98906	0.00142696	1	45	-3.18901	0.224738	0.0648763	chr17	65362829	Island	PSMD12;PSMD12	TSS200;TSS200
cg26452811	3.46389	0.00118015	FALSE	0.98906	0.00142781	1	45	0.384576	0.21258	0.0613704	chr15	65666640	N_Shelf	IGDCC3	Body
cg02088550	3.46355	0.00118133	FALSE	0.98906	0.00142919	1	45	1.63217	0.146274	0.0422324	chr19	46712587	OpenSea	DKFZp434J0226	TSS1500
cg14013695	3.46316	0.00118269	FALSE	0.98906	0.0014308	1	45	-0.722549	0.212869	0.0614668	chr7	27184176	Island	HOXA5	TSS1500
cg18894794	-3.46297	0.00118334	FALSE	0.98906	0.00143156	1	45	-2.57486	-0.148756	0.0429562	chr8	42195861	Island	POLB	TSS200
cg24631518	3.46209	0.0011864	FALSE	0.98906	0.00143516	1	45	1.36475	0.169873	0.0490665	chr10	73104270	OpenSea	SLC29A3	Body
cg26233042	-3.46015	0.00119315	FALSE	0.98906	0.0014431	1	45	0.311771	-0.181986	0.0525949	chr8	116140330	OpenSea
cg17113936	-3.45937	0.00119589	FALSE	0.98906	0.00144632	1	45	-2.64102	-0.315884	0.0913125	chr5	38259135	Island	EGFLAM	Body
cg01683848	3.45922	0.0011964	FALSE	0.98906	0.00144692	1	45	1.84592	0.230176	0.0665399	chr7	141561795	OpenSea
cg11282762	3.45916	0.00119661	FALSE	0.98906	0.00144717	1	45	1.77717	0.205396	0.0593773	chr9	37439167	OpenSea	ZBTB5	3'UTR
cg12612786	3.45903	0.00119708	FALSE	0.98906	0.00144772	1	45	-2.78965	0.213365	0.0616835	chr5	107006409	Island	EFNA5;EFNA5	1stExon;5'UTR
cg10802118	3.45885	0.00119772	FALSE	0.98906	0.00144847	1	45	1.40277	0.127092	0.036744	chr13	19754926	S_Shelf	TUBA3C;LOC101928697	Body;TSS1500
cg25190094	3.45867	0.00119835	FALSE	0.98906	0.00144922	1	45	1.43968	0.148467	0.0429261	chr1	9321735	N_Shelf	H6PD	Body
cg16842227	-3.4586	0.00119856	FALSE	0.98906	0.00144947	1	45	-2.67953	-0.193441	0.0559303	chr13	103244341	OpenSea
cg24441903	-3.45842	0.00119922	FALSE	0.98906	0.00145024	1	45	-3.08851	-0.174505	0.0504579	chr7	98742099	S_Shore	SMURF1;SMURF1	TSS1500;TSS1500
cg17815572	3.45834	0.00119951	FALSE	0.98906	0.00145058	1	45	1.44083	0.161258	0.0466289	chr17	35519655	OpenSea	ACACA;ACACA;ACACA;ACACA;ACACA	Body;Body;Body;Body;Body
cg22666049	-3.45591	0.00120804	FALSE	0.98906	0.00146061	1	45	-3.18763	-0.318764	0.0922372	chr10	60144438	N_Shore	TFAM;TFAM;TFAM	TSS1500;TSS1500;TSS1500
cg08729909	-3.45567	0.00120889	FALSE	0.98906	0.00146161	1	45	1.0814	-0.134369	0.0388835	chr15	34013483	OpenSea	RYR3;RYR3	Body;Body
cg13167340	3.455	0.00121126	FALSE	0.98906	0.0014644	1	45	0.454805	0.297219	0.0860258	chr11	65211709	OpenSea	MIR612	TSS1500
cg23519784	-3.45443	0.00121329	FALSE	0.98906	0.00146678	1	45	-3.22262	-0.14948	0.043272	chr10	97453844	Island	TCTN3;TCTN3;TCTN3;TCTN3	5'UTR;1stExon;1stExon;5'UTR
cg15093662	-3.4543	0.00121374	FALSE	0.98906	0.00146731	1	45	-4.01575	-1.10309	0.319338	chr11	107992418	Island	ACAT1	Body
cg19689567	3.45372	0.00121582	FALSE	0.98906	0.00146976	1	45	1.02526	0.310347	0.0898587	chr6	139430520	OpenSea
cg21173044	3.45351	0.00121657	FALSE	0.98906	0.00147064	1	45	-3.76256	0.227032	0.0657395	chr13	23949803	Island	SACS;SACS	TSS200;Body
cg15021547	-3.45228	0.00122094	FALSE	0.98906	0.00147577	1	45	1.75507	-0.259103	0.0750528	chr10	98393220	OpenSea	PIK3AP1	Body
cg06229167	-3.45195	0.00122214	FALSE	0.98906	0.00147718	1	45	-2.35537	-0.13377	0.038752	chr11	65658969	Island	CCDC85B;CCDC85B	3'UTR;1stExon
cg00968267	-3.45139	0.00122412	FALSE	0.98906	0.00147951	1	45	0.53222	-0.19989	0.0579157	chr13	73764146	OpenSea
cg08986711	-3.45095	0.00122571	FALSE	0.98906	0.00148138	1	45	-4.80165	-1.97883	0.573417	chr11	66045560	Island	CNIH2	TSS200
cg10163825	-3.45073	0.0012265	FALSE	0.98906	0.00148231	1	45	-1.55389	-0.130245	0.0377442	chr16	776685	Island	HAGHL;HAGHL;CCDC78	TSS1500;TSS1500;TSS1500
cg04685130	3.45009	0.00122878	FALSE	0.98906	0.00148499	1	45	0.989469	0.100124	0.0290207	chr16	30034431	S_Shore	C16orf92;C16orf92	TSS1500;TSS1500
cg13313697	-3.44955	0.00123072	FALSE	0.98906	0.00148727	1	45	-2.51556	-0.205877	0.0596822	chr5	152870740	OpenSea	GRIA1;GRIA1;GRIA1;GRIA1;GRIA1;GRIA1;GRIA1;GRIA1	TSS1500;TSS1500;TSS200;5'UTR;Body;Body;Body;Body
cg08192560	3.44916	0.00123214	FALSE	0.98906	0.00148894	1	45	-3.96984	0.27427	0.079518	chr2	24149860	Island	ATAD2B;ATAD2B	1stExon;5'UTR
cg00666915	-3.44882	0.00123334	FALSE	0.98906	0.00149035	1	45	-3.55584	-0.305286	0.088519	chr17	27169116	N_Shore	C17orf63;C17orf63	5'UTR;5'UTR
cg13730392	-3.44874	0.00123365	FALSE	0.98906	0.00149072	1	45	1.12717	-0.153753	0.0445824	chr9	139701581	N_Shore	KIAA1984;LOC100131193;C9orf86;C9orf86	Body;Body;TSS1500;TSS1500
cg27353219	-3.44835	0.00123506	FALSE	0.98906	0.00149238	1	45	1.08509	-0.234619	0.0680382	chr11	70690915	OpenSea	SHANK2	Body
cg19140630	3.44831	0.00123519	FALSE	0.98906	0.00149252	1	45	1.63444	0.166627	0.0483214	chr12	4759698	S_Shore	AKAP3;AKAP3;NDUFA9	TSS1500;TSS1500;Body
cg00504034	3.44783	0.00123691	FALSE	0.98906	0.00149455	1	45	-2.27342	0.296535	0.0860062	chr13	76112232	S_Shore	COMMD6;COMMD6	TSS1500;TSS1500
cg16189218	3.44772	0.00123731	FALSE	0.98906	0.00149502	1	45	2.13338	0.42832	0.124233	chr7	82984335	OpenSea
cg20255042	-3.44752	0.00123804	FALSE	0.98906	0.00149588	1	45	-2.84659	-0.239505	0.0694717	chr10	75757586	Island	VCL;VCL	TSS1500;TSS1500
cg05258139	-3.44752	0.00123805	FALSE	0.98906	0.00149588	1	45	-2.78395	-0.201615	0.0584811	chr11	64889535	Island	MRPL49;FAU	TSS200;5'UTR
cg00156684	3.44732	0.00123879	FALSE	0.98906	0.00149675	1	45	2.47108	0.157479	0.0456816	chr1	40240844	S_Shelf	BMP8B	Body
cg26404919	3.44712	0.0012395	FALSE	0.98906	0.00149759	1	45	1.64316	0.163378	0.0473956	chr19	11108567	OpenSea	SMARCA4;SMARCA4;SMARCA4;SMARCA4;SMARCA4;SMARCA4;SMARCA4	Body;Body;Body;Body;Body;Body;Body
cg19869746	-3.44651	0.0012417	FALSE	0.98906	0.00150017	1	45	-1.10202	-0.128383	0.0372503	chr6	7107108	Island	RREB1;RREB1;RREB1;RREB1	TSS1500;TSS1500;TSS1500;TSS1500
cg17156633	-3.44632	0.00124239	FALSE	0.98906	0.00150098	1	45	-1.24462	-0.143828	0.0417337	chr1	46215776	N_Shore	IPP;IPP	5'UTR;5'UTR
cg20518651	3.4462	0.00124284	FALSE	0.98906	0.00150151	1	45	1.27207	0.207998	0.0603559	chr7	930793	N_Shore	C7orf20	Body
cg12741572	-3.44595	0.00124375	FALSE	0.98906	0.00150258	1	45	-1.0241	-0.191334	0.0555244	chr18	57565356	N_Shore
cg01117621	-3.4455	0.00124536	FALSE	0.98906	0.00150447	1	45	-0.977197	-0.0985987	0.0286166	chr16	28073818	Island	GSG1L	Body
cg08710987	-3.44541	0.0012457	FALSE	0.98906	0.00150487	1	45	-0.463471	-0.163734	0.0475222	chr7	5939791	S_Shore	C7orf28A	Body
cg14448145	-3.44518	0.00124652	FALSE	0.98906	0.00150584	1	45	-1.09025	-0.16034	0.0465403	chr20	62525650	N_Shore	DNAJC5	TSS1500
cg22040202	-3.44506	0.00124697	FALSE	0.98906	0.00150637	1	45	-0.742331	-0.325368	0.0944447	chr2	241611931	Island
cg14292168	3.44497	0.0012473	FALSE	0.98906	0.00150675	1	45	0.600959	0.16521	0.0479567	chr3	112348746	OpenSea	CCDC80;CCDC80	Body;Body
cg17659920	-3.44492	0.00124748	FALSE	0.98906	0.00150696	1	45	0.168885	-0.133678	0.0388044	chr19	36499666	N_Shore	C19orf46;C19orf46	5'UTR;1stExon
cg07679695	-3.44463	0.00124854	FALSE	0.98906	0.00150821	1	45	-2.59431	-0.18279	0.0530653	chr9	74384615	Island	TMEM2;TMEM2	TSS1500;TSS1500
cg03718824	-3.44457	0.00124875	FALSE	0.98906	0.00150846	1	45	-3.12115	-0.26054	0.0756377	chr18	5629683	Island
cg14381095	-3.44445	0.00124922	FALSE	0.98906	0.001509	1	45	-0.913174	-0.196689	0.0571033	chr12	39436988	OpenSea
cg14626629	-3.44364	0.00125216	FALSE	0.98906	0.00151247	1	45	1.23014	-0.269341	0.0782142	chr1	159435953	OpenSea
cg07521723	-3.44361	0.00125228	FALSE	0.98906	0.0015126	1	45	-4.0041	-0.377295	0.109564	chr16	27280150	Island	NSMCE1	TSS200
cg00842998	3.44299	0.00125453	FALSE	0.98906	0.00151524	1	45	1.92466	0.18602	0.0540286	chr12	53346934	S_Shelf
cg19682024	-3.44262	0.00125588	FALSE	0.98906	0.00151683	1	45	1.45643	-0.35339	0.102651	chr14	74008259	S_Shelf	HEATR4;ACOT1	5'UTR;Body
cg09811123	-3.44209	0.00125784	FALSE	0.98906	0.00151913	1	45	-2.69749	-0.137275	0.0398813	chr1	234350402	Island	SLC35F3	Body
cg13038195	-3.44186	0.0012587	FALSE	0.98906	0.00152014	1	45	0.31765	-0.773301	0.224676	chr5	60919296	N_Shelf
cg06127885	-3.44069	0.00126301	FALSE	0.98906	0.0015252	1	45	-1.02812	-0.108254	0.031463	chr15	45421068	N_Shore	DUOX1;DUOX1;DUOXA1	TSS1500;TSS1500;5'UTR
cg22377068	3.44048	0.00126377	FALSE	0.98906	0.0015261	1	45	2.12618	0.254739	0.0740419	chr15	70099913	OpenSea
cg00252804	-3.4404	0.00126404	FALSE	0.98906	0.00152642	1	45	0.719927	-0.176115	0.0511901	chr1	6170117	OpenSea	CHD5	Body
cg17477075	-3.43956	0.00126718	FALSE	0.98906	0.0015301	1	45	1.76662	-0.281445	0.0818261	chr13	42721689	OpenSea	DGKH;DGKH;DGKH;DGKH;DGKH;DGKH;DGKH;DGKH	5'UTR;5'UTR;Body;Body;Body;5'UTR;Body;Body
cg00148772	3.43955	0.00126719	FALSE	0.98906	0.00153012	1	45	1.63782	0.159805	0.046461	chr2	36782352	OpenSea	FEZ2;FEZ2	Body;Body
cg13550419	-3.43944	0.00126762	FALSE	0.98906	0.00153061	1	45	-0.106122	-0.115215	0.0334982	chr17	44898510	S_Shore
cg10412763	-3.43882	0.00126989	FALSE	0.98906	0.00153328	1	45	1.50451	-0.172608	0.050194	chr1	38595432	OpenSea
cg27175386	-3.43878	0.00127006	FALSE	0.98906	0.00153349	1	45	0.654099	-0.153806	0.044727	chr19	24155489	S_Shore
cg11981080	-3.4387	0.00127036	FALSE	0.98906	0.00153383	1	45	-3.4878	-0.19036	0.0553582	chr3	37217102	Island	LRRFIP2;LRRFIP2;LRRFIP2;LRRFIP2	TSS1500;TSS1500;5'UTR;5'UTR
cg14662585	-3.43845	0.00127126	FALSE	0.98906	0.00153489	1	45	0.0195587	-0.153097	0.0445249	chr7	16890769	Island
cg13275176	3.43826	0.00127197	FALSE	0.98906	0.00153572	1	45	-2.24003	0.271942	0.0790927	chr2	97534450	Island	SEMA4C	5'UTR
cg21396933	3.43824	0.00127206	FALSE	0.98906	0.00153583	1	45	0.86324	0.157289	0.0457469	chr20	15965971	OpenSea	LOC613266;MACROD2;MACROD2	Body;Body;Body
cg04184094	-3.43799	0.00127297	FALSE	0.98906	0.0015369	1	45	0.0733464	-0.104512	0.030399	chr2	219187299	N_Shore	PNKD;PNKD	TSS1500;Body
cg09509586	-3.43772	0.00127399	FALSE	0.98906	0.0015381	1	45	0.0818565	-0.22316	0.064915	chr9	16986089	OpenSea
cg15975832	3.43755	0.00127461	FALSE	0.98906	0.00153883	1	45	-0.474372	0.210837	0.0613334	chr1	224030614	N_Shelf	TP53BP2;TP53BP2	Body;5'UTR
cg26215227	3.4373	0.00127554	FALSE	0.98906	0.00153992	1	45	-3.38679	0.199773	0.0581191	chr14	55518143	Island	MAPK1IP1L	TSS1500
cg10231603	3.43691	0.00127699	FALSE	0.98906	0.00154161	1	45	-3.33517	0.403107	0.117287	chr1	155829206	Island	SYT11	TSS200
cg13341402	-3.43654	0.00127838	FALSE	0.98906	0.00154325	1	45	-2.94068	-0.250206	0.0728075	chr1	161102082	N_Shore	DEDD;DEDD;DEDD	5'UTR;5'UTR;5'UTR
cg13734518	-3.43617	0.00127977	FALSE	0.98906	0.00154488	1	45	0.521946	-0.222253	0.0646805	chr7	107530905	N_Shore	DLD	TSS1500
cg25359664	-3.436	0.00128038	FALSE	0.98906	0.0015456	1	45	0.0448412	-0.143985	0.0419049	chr19	31844954	S_Shore
cg07687349	-3.43586	0.00128093	FALSE	0.98906	0.00154625	1	45	-2.35841	-0.20922	0.060893	chr2	162273152	N_Shore	TBR1	1stExon
cg14028577	-3.43576	0.00128131	FALSE	0.98906	0.00154669	1	45	0.145649	-0.156334	0.045502	chr9	89259694	OpenSea
cg03122583	-3.43572	0.00128143	FALSE	0.98906	0.00154683	1	45	-3.22313	-0.268137	0.0780438	chr12	511111	S_Shore	CCDC77;CCDC77;CCDC77;CCDC77	5'UTR;5'UTR;5'UTR;5'UTR
cg21483461	3.43548	0.00128235	FALSE	0.98906	0.00154791	1	45	2.05037	0.342566	0.0997141	chr5	81570383	N_Shelf	RPS23	3'UTR
cg02910208	-3.43507	0.00128389	FALSE	0.98906	0.00154972	1	45	-4.29641	-0.444802	0.129489	chr7	54610022	Island	VSTM2A;VSTM2A	5'UTR;1stExon
cg14864508	-3.43457	0.00128575	FALSE	0.98906	0.0015519	1	45	-2.54065	-0.271308	0.0789933	chr5	173959644	OpenSea
cg17755026	-3.43398	0.00128798	FALSE	0.98906	0.00155451	1	45	1.66876	-0.179681	0.0523244	chr3	189343051	OpenSea
cg04581174	-3.43352	0.00128967	FALSE	0.98906	0.00155651	1	45	1.17	-0.182411	0.0531265	chr12	7129506	S_Shelf
cg04470256	3.4329	0.00129202	FALSE	0.98906	0.00155926	1	45	-3.37631	0.150365	0.0438011	chr11	119187879	Island	MCAM	TSS200
cg16067242	-3.43213	0.00129493	FALSE	0.98906	0.00156268	1	45	0.415176	-0.118483	0.0345218	chr3	45260274	OpenSea
cg14825033	-3.43067	0.00130044	FALSE	0.98906	0.00156915	1	45	1.75544	-0.25895	0.0754809	chr4	123069718	N_Shelf
cg10223225	3.43065	0.00130054	FALSE	0.98906	0.00156926	1	45	-3.50603	0.288272	0.0840285	chr4	22517932	Island	GPR125	TSS1500
cg01026196	-3.43064	0.00130058	FALSE	0.98906	0.0015693	1	45	1.169	-0.154781	0.0451174	chr9	133798911	N_Shore	FIBCD1;FIBCD1	Body;Body
cg21845457	-3.43019	0.00130227	FALSE	0.98906	0.00157129	1	45	-0.692484	-0.177066	0.0516199	chr8	65499091	N_Shore
cg21482760	3.42986	0.00130354	FALSE	0.98906	0.00157277	1	45	1.55714	0.193997	0.0565612	chr18	70610372	OpenSea
cg13085414	-3.42951	0.00130486	FALSE	0.98906	0.00157432	1	45	-2.80381	-0.240446	0.0701109	chr6	30068656	Island
cg01922437	-3.42936	0.00130544	FALSE	0.98906	0.00157501	1	45	-0.810724	-0.218154	0.0636136	chr12	67461690	N_Shore
cg19617611	-3.42934	0.00130551	FALSE	0.98906	0.00157509	1	45	0.97893	-0.161912	0.0472137	chr1	153146929	OpenSea	LOC101928009	TSS200
cg17926821	-3.42899	0.00130685	FALSE	0.98906	0.00157666	1	45	-3.28299	-0.307584	0.0897011	chr3	69788137	N_Shore	MITF	TSS1500
cg24477583	-3.42867	0.00130804	FALSE	0.98906	0.00157806	1	45	0.586481	-0.178327	0.0520104	chr6	37438853	OpenSea	CMTR1;CMTR1	ExonBnd;Body
cg00603371	-3.42855	0.00130852	FALSE	0.98906	0.00157862	1	45	-0.830321	-0.339514	0.0990256	chr10	119300783	N_Shore	EMX2;EMX2OS;EMX2	TSS1500;Body;TSS1500
cg25924755	3.42854	0.00130854	FALSE	0.98906	0.00157864	1	45	1.73166	0.164716	0.0480426	chr3	193768445	OpenSea
cg23821145	-3.42854	0.00130856	FALSE	0.98906	0.00157866	1	45	0.580567	-0.155137	0.0452487	chr4	170696031	Island
cg20843478	-3.42819	0.00130987	FALSE	0.98906	0.0015802	1	45	0.187303	-0.0992127	0.0289402	chr1	16069045	N_Shore	TMEM82;TMEM82	5'UTR;1stExon
cg07103258	3.42789	0.00131105	FALSE	0.98906	0.00158158	1	45	1.39201	0.131591	0.0383882	chr9	4849455	OpenSea	RCL1;RCL1;RCL1;RCL1;RCL1;RCL1;RCL1;RCL1;MIR101-2	ExonBnd;ExonBnd;ExonBnd;ExonBnd;Body;Body;Body;Body;TSS1500
cg03910874	3.42779	0.00131143	FALSE	0.98906	0.00158204	1	45	0.561156	0.156968	0.0457929	chr6	209712	OpenSea
cg22933056	3.42682	0.00131511	FALSE	0.98906	0.00158635	1	45	1.0774	0.116044	0.0338633	chr17	17433137	OpenSea	PEMT;PEMT;PEMT;PEMT;PEMT	Body;Body;Body;Body;Body
cg02091526	-3.4265	0.00131635	FALSE	0.98906	0.00158781	1	45	-2.15796	-0.22243	0.0649145	chr2	175190867	Island
cg08117437	3.4257	0.00131944	FALSE	0.98906	0.00159143	1	45	1.95326	0.271062	0.0791261	chr2	75914720	OpenSea	GCFC2;GCFC2	Body;Body
cg19615295	3.42569	0.00131946	FALSE	0.98906	0.00159145	1	45	1.77959	0.307977	0.0899022	chr20	58570200	OpenSea	CDH26;CDH26	Body;TSS1500
cg21614686	3.42554	0.00132006	FALSE	0.98906	0.00159215	1	45	2.19511	0.17154	0.0500767	chr4	86352691	OpenSea
cg14637553	-3.42535	0.00132079	FALSE	0.98906	0.00159301	1	45	0.71178	-0.220474	0.0643656	chr2	129659018	N_Shore
cg04655510	-3.42533	0.00132086	FALSE	0.98906	0.00159309	1	45	-1.65015	-0.159022	0.0464253	chr20	21378703	S_Shore	NKX2-4	TSS1500
cg12969668	-3.42487	0.00132262	FALSE	0.98906	0.00159515	1	45	0.133725	-0.205913	0.0601227	chr2	69781907	OpenSea	AAK1	Body
cg23663131	3.42467	0.00132341	FALSE	0.98906	0.00159608	1	45	1.40737	0.15451	0.0451169	chr9	138419025	OpenSea
cg26334670	-3.42426	0.00132498	FALSE	0.98906	0.00159792	1	45	-0.865307	-0.169963	0.0496349	chr17	6797771	S_Shore	ALOX12P2	Body
cg21652471	-3.42423	0.00132507	FALSE	0.98906	0.00159804	1	45	0.130347	-0.127729	0.0373014	chr1	156786673	S_Shelf	SH2D2A;SH2D2A;SH2D2A;SH2D2A;SH2D2A;NTRK1	TSS1500;TSS200;TSS200;TSS200;TSS200;Body
cg25856220	-3.4242	0.0013252	FALSE	0.98906	0.00159819	1	45	0.426638	-0.177979	0.0519768	chr10	126140141	S_Shore
cg12561934	3.42383	0.00132665	FALSE	0.98906	0.00159988	1	45	1.64396	0.221843	0.0647938	chr17	80976002	Island	B3GNTL1	Body
cg11065575	-3.42305	0.00132964	FALSE	0.98906	0.00160339	1	45	1.16128	-0.316208	0.0923759	chr4	42403471	S_Shelf	SHISA3	3'UTR
cg02479575	-3.42253	0.00133168	FALSE	0.98906	0.00160578	1	45	-3.76615	-0.33594	0.0981555	chr19	4769653	OpenSea	MIR7-3;C19orf30	TSS1500;Body
cg15507440	3.42197	0.00133382	FALSE	0.98906	0.00160829	1	45	-3.12158	0.247232	0.0722484	chr12	20522174	Island	PDE3A	TSS200
cg03254875	-3.42172	0.00133479	FALSE	0.98906	0.00160943	1	45	-3.81078	-0.542118	0.158434	chr10	180361	N_Shore	ZMYND11;ZMYND11;ZMYND11	TSS200;TSS200;TSS200
cg26186392	-3.42135	0.00133627	FALSE	0.98906	0.00161116	1	45	0.809361	-0.221492	0.0647384	chr8	104605535	OpenSea	RIMS2	Body
cg19779893	-3.42126	0.00133659	FALSE	0.98906	0.00161154	1	45	1.0985	-0.139903	0.0408923	chr10	72451501	OpenSea	ADAMTS14;ADAMTS14	Body;Body
cg10120698	3.42102	0.00133754	FALSE	0.98906	0.00161265	1	45	0.941012	0.125339	0.0366379	chr16	70955223	OpenSea	HYDIN	Body
cg09123989	-3.42006	0.00134129	FALSE	0.98906	0.00161705	1	45	-1.17263	-0.280383	0.081982	chr12	125093710	OpenSea
cg22202015	3.41989	0.00134195	FALSE	0.98906	0.00161782	1	45	-3.96915	0.374664	0.109555	chr1	101491536	Island	DPH5;DPH5;DPH5;LOC102606465	TSS200;TSS200;TSS200;Body
cg00347630	3.41912	0.00134493	FALSE	0.98906	0.00162132	1	45	0.900323	0.140137	0.0409861	chr17	45894386	S_Shelf	OSBPL7	Body
cg16474184	3.41873	0.00134646	FALSE	0.98906	0.00162311	1	45	-2.44696	0.322942	0.0944626	chr12	48111507	OpenSea	P11	Body
cg17131053	-3.41861	0.00134695	FALSE	0.98906	0.00162369	1	45	0.359927	-0.0909014	0.0265902	chr19	36423953	S_Shore
cg07338781	-3.41843	0.00134766	FALSE	0.98906	0.00162451	1	45	-1.06475	-0.131194	0.0383784	chr8	42123253	OpenSea	LOC101929897	Body
cg07161632	-3.41842	0.0013477	FALSE	0.98906	0.00162456	1	45	0.367255	-0.183008	0.0535358	chr15	89595259	OpenSea
cg18467756	-3.418	0.00134934	FALSE	0.98906	0.00162649	1	45	2.08989	-0.236369	0.0691543	chr2	219031519	OpenSea	CXCR1	5'UTR
cg06837308	-3.41752	0.00135125	FALSE	0.98906	0.00162872	1	45	1.38081	-0.164619	0.0481691	chr4	10686335	OpenSea	CLNK;CLNK	1stExon;5'UTR
cg22080115	-3.41715	0.00135268	FALSE	0.98906	0.0016304	1	45	1.2335	-0.160768	0.0470474	chr16	69365868	S_Shore	PDF;COG8	TSS1500;Body
cg02186948	-3.41684	0.00135392	FALSE	0.98906	0.00163185	1	45	-3.24053	-0.258176	0.07556	chr11	36310854	OpenSea	COMMD9;COMMD9	Body;Body
cg07168556	-3.41577	0.00135811	FALSE	0.98906	0.00163676	1	45	-0.514761	-0.178333	0.0522087	chr17	48912483	OpenSea	WFIKKN2	TSS200
cg22781074	3.41456	0.00136291	FALSE	0.98906	0.00164239	1	45	-2.53509	0.213588	0.062552	chr16	777456	Island	HAGHL;HAGHL;HAGHL;CCDC78	5'UTR;5'UTR;1stExon;TSS1500
cg02100984	3.41415	0.00136454	FALSE	0.98906	0.0016443	1	45	1.68468	0.168633	0.0493923	chr2	12765010	OpenSea
cg12476065	-3.41413	0.00136464	FALSE	0.98906	0.00164441	1	45	-4.70794	-3.09859	0.90758	chr7	134855640	Island	C7orf49;C7orf49;C7orf49	TSS200;TSS200;TSS200
cg10608570	-3.41296	0.00136929	FALSE	0.98906	0.00164986	1	45	-3.71654	-0.48912	0.143313	chr3	134515422	Island	EPHB1	Body
cg26781129	-3.41275	0.00137011	FALSE	0.98906	0.00165083	1	45	-2.81509	-0.476684	0.139678	chr3	44753946	N_Shore	ZNF502;ZNF502;ZNF502;ZNF502	TSS200;TSS200;TSS200;TSS200
cg18291290	-3.41242	0.00137144	FALSE	0.98906	0.00165238	1	45	-1.21446	-0.255987	0.0750163	chr20	61447879	Island	COL9A3	TSS1500
cg13329867	-3.41152	0.00137501	FALSE	0.98906	0.00165657	1	45	0.914358	-0.203226	0.0595704	chr2	181120163	OpenSea
cg01360413	-3.41081	0.00137786	FALSE	0.98906	0.0016599	1	45	-0.51091	-0.151343	0.0443717	chr17	72321949	Island	KIF19	TSS1500
cg23977108	-3.41036	0.00137968	FALSE	0.98906	0.00166203	1	45	-3.31082	-0.169176	0.0496064	chr16	14724300	S_Shore	PARN;PARN	TSS200;TSS200
cg03004619	-3.40985	0.00138171	FALSE	0.98906	0.00166441	1	45	-0.379467	-0.168725	0.0494816	chr2	232173822	OpenSea	ARMC9;ARMC9;ARMC9	Body;Body;Body
cg23427565	3.40914	0.00138458	FALSE	0.98906	0.00166778	1	45	-3.36795	0.167697	0.0491906	chr19	10654418	Island	ATG4D	TSS1500
cg18912209	-3.40765	0.00139059	FALSE	0.98906	0.00167482	1	45	-0.795013	-0.358766	0.105283	chr4	170696239	Island
cg12593303	-3.40763	0.00139065	FALSE	0.98906	0.00167489	1	45	-2.68753	-0.151247	0.0443848	chr2	54785406	Island	SPTBN1;SPTBN1	TSS200;Body
cg12306156	-3.4075	0.00139118	FALSE	0.98906	0.00167551	1	45	-3.5808	-0.332218	0.0974963	chr3	24536327	Island	THRB;THRB;THRB	TSS200;TSS200;TSS200
cg09491120	-3.40705	0.00139299	FALSE	0.98906	0.00167763	1	45	-0.263444	-0.249467	0.0732208	chr6	1394986	S_Shore	FOXF2	Body
cg14603642	-3.40662	0.00139474	FALSE	0.98906	0.00167968	1	45	0.905406	-0.201115	0.0590366	chr7	1141347	Island	C7orf50;C7orf50;C7orf50	Body;Body;Body
cg26763948	-3.40656	0.00139497	FALSE	0.98906	0.00167995	1	45	0.3811	-0.0877699	0.0257649	chr1	205905209	OpenSea	SLC26A9;SLC26A9	5'UTR;5'UTR
cg06899625	-3.40607	0.00139698	FALSE	0.98906	0.0016823	1	45	-1.04966	-0.128846	0.0378282	chr4	2414034	OpenSea	ZFYVE28;ZFYVE28;ZFYVE28;ZFYVE28	Body;Body;Body;Body
cg07735790	3.4057	0.00139848	FALSE	0.98906	0.00168405	1	45	1.06882	0.137308	0.0403173	chr6	34101545	OpenSea	GRM4	TSS200
cg00451194	-3.40531	0.00140008	FALSE	0.98906	0.00168592	1	45	-2.33364	-0.210933	0.0619426	chr16	69141250	Island	HAS3;HAS3	5'UTR;TSS200
cg12687205	3.40517	0.00140065	FALSE	0.98906	0.00168659	1	45	1.75393	0.21005	0.0616858	chr5	171486294	S_Shelf	STK10	Body
cg02051840	-3.40513	0.0014008	FALSE	0.98906	0.00168677	1	45	-1.11814	-0.108461	0.0318523	chr1	204632666	OpenSea	LRRN2;LRRN2	5'UTR;5'UTR
cg03129042	3.40509	0.00140096	FALSE	0.98906	0.00168696	1	45	1.68692	0.15611	0.0458461	chr7	157220488	S_Shelf
cg24744964	-3.40499	0.00140136	FALSE	0.98906	0.00168743	1	45	-3.52264	-0.299069	0.0878326	chr15	78730159	Island	IREB2	TSS1500
cg09604062	-3.40495	0.00140152	FALSE	0.98906	0.00168761	1	45	-3.59509	-0.200654	0.0589301	chr1	24306810	Island	SRSF10;SRSF10;SRSF10;SRSF10;SRSF10;SRSF10;SRSF10;SRSF10;SRSF10;SRSF10;SRSF10;SRSF10;SRSF10;SRSF10;SRSF10;SRSF10;SRSF10	1stExon;1stExon;1stExon;1stExon;1stExon;1stExon;1stExon;1stExon;5'UTR;5'UTR;5'UTR;5'UTR;5'UTR;5'UTR;5'UTR;5'UTR;Body
cg23054654	-3.40457	0.00140308	FALSE	0.98906	0.00168944	1	45	-0.0371797	-0.197026	0.0578711	chr6	53057849	OpenSea
cg15114107	-3.40452	0.00140328	FALSE	0.98906	0.00168967	1	45	-2.81897	-0.281654	0.0827293	chr1	228328228	Island	GUK1;GUK1	Body;5'UTR
cg24706793	3.40385	0.00140599	FALSE	0.98906	0.00169285	1	45	0.244294	0.239488	0.0703579	chr4	152097698	OpenSea	SH3D19;SH3D19;SH3D19	5'UTR;TSS1500;5'UTR
cg08426901	-3.40353	0.0014073	FALSE	0.98906	0.00169438	1	45	1.51416	-0.215495	0.063315	chr1	33820678	OpenSea	PHC2;LOC101929464	Body;Body
cg17586880	3.40333	0.00140816	FALSE	0.98906	0.00169538	1	45	1.54622	0.19805	0.0581932	chr11	118779017	N_Shelf	BCL9L	Body
cg06269178	-3.40332	0.00140819	FALSE	0.98906	0.00169542	1	45	1.37821	-0.144762	0.0425355	chr2	163885455	OpenSea
cg01383440	3.40324	0.0014085	FALSE	0.98906	0.00169579	1	45	0.643638	0.313801	0.0922064	chr13	114203974	S_Shore	TMCO3	3'UTR
cg00612517	3.40306	0.00140923	FALSE	0.98906	0.00169664	1	45	0.872241	0.311573	0.0915566	chr20	24954021	OpenSea	APMAP	Body
cg22728991	-3.40149	0.00141566	FALSE	0.98906	0.00170417	1	45	1.41981	-0.190833	0.0561026	chr8	2020150	OpenSea	MYOM2	Body
cg17997633	-3.40058	0.00141942	FALSE	0.98906	0.00170857	1	45	-0.0591194	-0.0978702	0.0287804	chr12	49687430	N_Shore	PRPH;LOC101927267	TSS1500;Body
cg20035724	3.40011	0.00142138	FALSE	0.98906	0.00171086	1	45	1.38502	0.229843	0.0675988	chr10	856514	S_Shore	LARP4B	3'UTR
cg20070631	-3.39964	0.00142329	FALSE	0.98906	0.00171309	1	45	-3.12013	-0.416091	0.122393	chr2	175870490	S_Shore	CHN1;CHN1	TSS1500;TSS1500
cg18328579	-3.39908	0.00142561	FALSE	0.98906	0.00171581	1	45	-0.257303	-0.179561	0.0528264	chr5	127270704	OpenSea
cg17385268	3.39903	0.00142585	FALSE	0.98906	0.00171609	1	45	0.689453	0.113761	0.0334687	chr7	2295998	N_Shore	SNX8	Body
cg15449073	-3.39876	0.00142695	FALSE	0.98906	0.00171738	1	45	-3.81601	-0.329714	0.0970102	chr2	219232736	Island	CATIP-AS1;CATIP	TSS200;3'UTR
cg25560772	-3.39875	0.001427	FALSE	0.98906	0.00171744	1	45	-0.499226	-0.295751	0.0870177	chr17	45057470	S_Shore	RPRML	TSS1500
cg24135793	-3.39855	0.00142783	FALSE	0.98906	0.00171841	1	45	0.213114	-0.109839	0.0323195	chr19	13122567	Island	NFIX	Body
cg20475718	-3.39761	0.00143173	FALSE	0.98906	0.00172297	1	45	1.87274	-0.175906	0.0517735	chr2	69201798	OpenSea	GKN1	1stExon
cg24034369	-3.39749	0.00143222	FALSE	0.98906	0.00172355	1	45	-3.63986	-2.43948	0.718024	chr12	7342865	S_Shore	PEX5;PEX5;PEX5;PEX5;PEX5	5'UTR;TSS200;5'UTR;5'UTR;5'UTR
cg16453560	-3.39734	0.00143284	FALSE	0.98906	0.00172427	1	45	-3.41444	-0.359089	0.105697	chr11	130298756	S_Shore	ADAMTS8	TSS1500
cg08318726	-3.39732	0.00143294	FALSE	0.98906	0.00172438	1	45	-0.347559	-0.213856	0.0629485	chr12	114844265	N_Shore	TBX5;TBX5;TBX5	TSS1500;5'UTR;5'UTR
cg07112755	-3.39607	0.00143811	FALSE	0.98906	0.00173044	1	45	1.01235	-0.200793	0.059125	chr21	42694580	OpenSea	FAM3B;FAM3B	Body;Body
cg11291445	3.39485	0.00144324	FALSE	0.98906	0.00173644	1	45	1.30805	0.396516	0.116799	chr2	234139526	OpenSea
cg07209310	-3.39452	0.00144462	FALSE	0.98906	0.00173806	1	45	1.90982	-0.21963	0.0647013	chr9	129696085	OpenSea	RALGPS1;RALGPS1;RALGPS1	5'UTR;5'UTR;5'UTR
cg14033944	-3.39421	0.00144593	FALSE	0.98906	0.00173959	1	45	-2.58179	-0.252465	0.0743812	chr8	11627058	N_Shore	NEIL2;NEIL2;NEIL2;NEIL2	TSS200;TSS200;TSS200;TSS200
cg17098934	-3.39372	0.00144795	FALSE	0.98906	0.00174195	1	45	-3.3159	-0.410593	0.120986	chr10	24497961	OpenSea	KIAA1217;KIAA1217;KIAA1217;KIAA1217;KIAA1217;KIAA1217;KIAA1217	5'UTR;5'UTR;5'UTR;1stExon;1stExon;1stExon;5'UTR
cg00761755	-3.39301	0.00145097	FALSE	0.98906	0.00174548	1	45	-3.06494	-0.174965	0.0515663	chr17	1531579	Island	SLC43A2	5'UTR
cg00011350	3.3929	0.00145143	FALSE	0.98906	0.00174602	1	45	2.54936	0.21787	0.0642137	chr12	49444296	OpenSea	MLL2	Body
cg06417985	3.39286	0.0014516	FALSE	0.98906	0.00174622	1	45	0.790992	0.29832	0.0879258	chr4	190475027	OpenSea
cg23467826	3.39259	0.0014527	FALSE	0.98906	0.00174751	1	45	1.30358	0.112096	0.0330415	chr22	27024744	OpenSea	CRYBA4	Body
cg07530022	3.39228	0.00145403	FALSE	0.98906	0.00174906	1	45	-4.25289	0.421948	0.124385	chr16	431628	Island	TMEM8A;LOC100134368	Body;TSS1500
cg07700096	3.39181	0.001456	FALSE	0.98906	0.00175137	1	45	1.95881	0.187826	0.0553764	chr15	39654796	OpenSea
cg23762383	3.39145	0.00145752	FALSE	0.98906	0.00175314	1	45	1.65337	0.199093	0.0587044	chr9	134726720	OpenSea
cg04004632	-3.38962	0.00146529	FALSE	0.98906	0.00176222	1	45	-1.5873	-0.467628	0.137959	chr2	162272604	N_Shore	TBR1	TSS200
cg17760464	3.38889	0.00146839	FALSE	0.98906	0.00176586	1	45	1.45938	0.175488	0.0517833	chr8	23347642	OpenSea
cg18083794	-3.38888	0.00146843	FALSE	0.98906	0.0017659	1	45	-0.545203	-0.194284	0.0573299	chr18	24765671	S_Shore	CHST9;CHST9	TSS1500;TSS1500
cg13401811	3.3888	0.00146879	FALSE	0.98906	0.00176632	1	45	-2.08838	0.160108	0.0472462	chr12	52345646	Island	ACVR1B;ACVR1B;ACVR1B	Body;Body;Body
cg25354814	3.38872	0.00146913	FALSE	0.98906	0.00176672	1	45	1.55479	0.251003	0.0740703	chr11	73851991	OpenSea	C2CD3	Body
cg26913502	-3.38862	0.00146953	FALSE	0.98906	0.00176718	1	45	-0.537877	-0.150263	0.0443435	chr1	51811185	S_Shore	TTC39A	TSS1500
cg21110688	3.3877	0.00147345	FALSE	0.98906	0.00177177	1	45	1.48186	0.312498	0.0922449	chr16	2651044	N_Shelf	PDPK1;PDPK1;PDPK1	3'UTR;3'UTR;3'UTR
cg21927363	-3.38732	0.0014751	FALSE	0.98906	0.0017737	1	45	-2.95054	-0.211165	0.0623399	chr9	15552206	N_Shore	C9orf93	TSS1500
cg06699950	-3.38596	0.00148089	FALSE	0.98906	0.00178047	1	45	2.00366	-0.2642	0.078028	chr12	100647489	OpenSea	DEPDC4	Body
cg11695283	-3.38505	0.00148482	FALSE	0.98906	0.00178506	1	45	-1.10382	-0.171724	0.0507302	chr3	113251181	N_Shore	SIDT1;SIDT1	TSS200;TSS200
cg19466906	-3.38502	0.00148494	FALSE	0.98906	0.0017852	1	45	1.58655	-0.15772	0.0465936	chr6	1708566	OpenSea	GMDS	Body
cg14205016	-3.38489	0.00148552	FALSE	0.98906	0.00178588	1	45	-1.80639	-0.16829	0.049718	chr11	8290476	S_Shore
cg26967566	3.38488	0.00148553	FALSE	0.98906	0.00178589	1	45	3.37688	0.414102	0.122339	chr16	85743863	Island	C16orf74	Body
cg25793692	-3.3844	0.00148762	FALSE	0.98906	0.00178834	1	45	-3.50249	-0.329637	0.0973989	chr10	62538781	Island	CDK1;CDC2;CDK1;CDK1;CDK1	5'UTR;5'UTR;5'UTR;5'UTR;5'UTR
cg02721176	-3.38434	0.00148787	FALSE	0.98906	0.00178863	1	45	-0.558316	-0.21375	0.0631585	chr10	118084587	OpenSea	C10orf96	Body
cg10406153	3.3841	0.00148893	FALSE	0.98906	0.00178987	1	45	-3.41761	0.351057	0.103737	chr14	72400075	S_Shore	RGS6	5'UTR
cg07862767	3.38378	0.0014903	FALSE	0.98906	0.00179147	1	45	1.57899	0.162882	0.048136	chr6	31503256	OpenSea	DDX39B;DDX39B;ATP6V1G2-DDX39B;DDX39B;DDX39B;ATP6V1G2-DDX39B;DDX39B;DDX39B	ExonBnd;ExonBnd;ExonBnd;ExonBnd;Body;Body;Body;Body
cg19634247	3.38365	0.00149086	FALSE	0.98906	0.00179212	1	45	-2.98379	0.20055	0.0592703	chr12	54403314	Island	HOXC8	1stExon
cg11196175	3.38359	0.00149112	FALSE	0.98906	0.00179242	1	45	0.712454	0.147404	0.0435643	chr14	21560541	Island	ZNF219;ZNF219;ZNF219	Body;Body;Body
cg07910387	3.38344	0.00149178	FALSE	0.98906	0.0017932	1	45	1.70319	0.154488	0.0456601	chr11	18367928	OpenSea	GTF2H1;GTF2H1	Body;Body
cg26295808	-3.38313	0.00149311	FALSE	0.98906	0.00179475	1	45	-3.43716	-0.19849	0.0586705	chr8	61822816	Island
cg00202249	3.38187	0.00149854	FALSE	0.98906	0.00180109	1	45	-4.2264	0.547059	0.161762	chr2	209119199	N_Shore	IDH1;IDH1-AS1;IDH1;IDH1	5'UTR;TSS1500;TSS200;TSS200
cg01508023	-3.38053	0.0015044	FALSE	0.98906	0.00180794	1	45	-3.63195	-0.251584	0.0744215	chr4	82136116	Island
cg10941566	-3.37989	0.00150719	FALSE	0.98906	0.0018112	1	45	-0.992429	-0.163743	0.0484463	chr22	30117148	Island	CABP7	Body
cg20249550	3.37962	0.00150834	FALSE	0.98906	0.00181254	1	45	-3.23787	0.122686	0.0363018	chr19	13001990	N_Shore	GCDH;GCDH;GCDH;GCDH	1stExon;5'UTR;1stExon;5'UTR
cg17501485	-3.37932	0.00150965	FALSE	0.98906	0.00181408	1	45	-2.83504	-0.150503	0.0445363	chr22	24191984	Island
cg10949611	-3.3789	0.00151149	FALSE	0.98906	0.00181623	1	45	-2.79294	-0.142765	0.0422518	chr3	152552566	N_Shore	P2RY1	TSS200
cg13770691	-3.37861	0.00151277	FALSE	0.98906	0.00181772	1	45	-2.48703	-0.279113	0.0826119	chr19	1021866	S_Shore	C19orf6;C19orf6	TSS1500;TSS1500
cg04105683	-3.37839	0.00151374	FALSE	0.98906	0.00181886	1	45	-3.14088	-0.235339	0.06966	chr16	30032706	N_Shore
cg00910447	3.37824	0.00151438	FALSE	0.98906	0.0018196	1	45	1.58033	0.172998	0.0512095	chr16	1252154	Island	CACNA1H;CACNA1H	Body;Body
cg21039631	-3.37798	0.00151553	FALSE	0.98906	0.00182095	1	45	-0.810448	-0.0974312	0.028843	chr1	117112854	N_Shore	CD58;CD58;CD58	Body;Body;Body
cg01354961	3.37792	0.00151578	FALSE	0.98906	0.00182124	1	45	-4.18928	0.368889	0.109206	chr7	8473462	Island	NXPH1	TSS200
cg26776944	-3.3779	0.00151589	FALSE	0.98906	0.00182137	1	45	-3.11355	-0.170232	0.0503959	chr1	16841214	S_Shore
cg26877240	-3.3779	0.0015159	FALSE	0.98906	0.00182138	1	45	-0.534412	-0.128255	0.0379688	chr22	39833761	OpenSea
cg25165880	-3.37752	0.00151755	FALSE	0.98906	0.00182331	1	45	-1.14905	-0.23365	0.0691779	chr1	6454326	S_Shore	ACOT7	TSS1500
cg24277140	3.37746	0.00151782	FALSE	0.98906	0.00182362	1	45	1.80928	0.219536	0.0650003	chr10	6392062	OpenSea
cg03263002	-3.37746	0.00151783	FALSE	0.98906	0.00182364	1	45	0.775328	-0.423805	0.125481	chr8	65549360	OpenSea	CYP7B1	Body
cg03942855	-3.37744	0.00151792	FALSE	0.98906	0.00182374	1	45	-1.41445	-0.228574	0.0676767	chr1	110210925	Island	GSTM2;GSTM2	Body;Body
cg00335424	-3.37698	0.00151991	FALSE	0.98906	0.00182607	1	45	0.332453	-0.144558	0.0428068	chr6	70993564	S_Shore	COL9A1;COL9A1	TSS1500;Body
cg06688514	-3.37582	0.00152505	FALSE	0.98906	0.00183207	1	45	0.186787	-0.171496	0.0508014	chr11	46998401	OpenSea	C11orf49;C11orf49;C11orf49;C11orf49;C11orf49;C11orf49;C11orf49	Body;Body;Body;Body;Body;Body;Body
cg25587535	-3.37494	0.00152891	FALSE	0.98906	0.00183658	1	45	-1.51215	-0.109073	0.0323183	chr5	153857846	Island	HAND1	TSS200
cg12687657	3.37474	0.00152981	FALSE	0.98906	0.00183763	1	45	-2.1732	0.22673	0.0671846	chr15	75917606	N_Shore	SNUPN;SNUPN;SNUPN	5'UTR;5'UTR;5'UTR
cg08757693	-3.37379	0.001534	FALSE	0.98906	0.00184252	1	45	1.15978	-0.210273	0.0623252	chr2	34795480	OpenSea
cg27329298	3.3736	0.00153485	FALSE	0.98906	0.00184351	1	45	-3.39266	0.266657	0.0790423	chr6	117924070	S_Shore	GOPC;GOPC	TSS1500;TSS1500
cg18368516	-3.37356	0.00153502	FALSE	0.98906	0.00184371	1	45	2.83297	-0.182125	0.0539858	chr1	1496762	Island	SSU72	Body
cg07394566	-3.37344	0.00153556	FALSE	0.98906	0.00184435	1	45	0.160951	-0.221327	0.0656087	chr5	158479660	S_Shore	EBF1;EBF1;EBF1	Body;Body;Body
cg00883212	-3.37334	0.00153599	FALSE	0.98906	0.00184485	1	45	0.873296	-0.192787	0.0571501	chr2	173795201	OpenSea	RAPGEF4;RAPGEF4	Body;Body
cg26326633	-3.37247	0.0015399	FALSE	0.98906	0.00184941	1	45	-0.072333	-0.120942	0.0358615	chr8	41655078	Island	ANK1;ANK1;ANK1;ANK1;ANK1;ANK1;ANK1;ANK1;ANK1	1stExon;1stExon;5'UTR;5'UTR;5'UTR;1stExon;5'UTR;Body;1stExon
cg09720372	-3.37223	0.00154093	FALSE	0.98906	0.00185061	1	45	-2.89019	-0.155766	0.0461906	chr3	108308234	Island	KIAA1524;DZIP3;KIAA1524	5'UTR;TSS200;1stExon
cg06864533	-3.37216	0.00154128	FALSE	0.98906	0.00185103	1	45	0.894219	-0.230345	0.0683078	chr5	107153296	OpenSea
cg11029820	-3.37136	0.00154482	FALSE	0.98906	0.00185516	1	45	2.28521	-0.227899	0.0675986	chr19	45457189	N_Shore	CLPTM1;CLPTM1;CLPTM1	TSS1500;TSS1500;TSS1500
cg20869158	-3.37081	0.00154728	FALSE	0.98906	0.00185803	1	45	-2.3937	-0.319095	0.0946641	chr2	48982948	Island	LHCGR;STON1-GTF2A1L	TSS200;Body
cg04343233	3.37002	0.00155082	FALSE	0.98906	0.00186216	1	45	1.80643	0.13765	0.0408454	chr1	11191745	OpenSea	MTOR	Body
cg08442922	-3.36932	0.00155398	FALSE	0.98906	0.00186585	1	45	-1.54346	-0.176875	0.0524959	chr17	42015422	Island
cg17324887	-3.3692	0.00155449	FALSE	0.98906	0.00186645	1	45	-3.32527	-0.428351	0.127137	chr11	18720217	N_Shore	TMEM86A	TSS200
cg15513671	3.36876	0.00155647	FALSE	0.98906	0.00186875	1	45	-3.28781	0.285308	0.0846922	chr1	54412007	S_Shore	HSPB11;LRRC42;LRRC42;LRRC42;LRRC42	TSS1500;1stExon;1stExon;5'UTR;5'UTR
cg03253314	3.36834	0.0015584	FALSE	0.98906	0.00187101	1	45	-2.3728	0.175188	0.0520102	chr19	17445711	Island	ANO8	TSS200
cg14272477	3.36807	0.00155958	FALSE	0.98906	0.00187239	1	45	1.90337	0.167831	0.04983	chr1	201141737	S_Shore	TMEM9	TSS1500
cg09172803	3.36755	0.00156193	FALSE	0.98906	0.00187513	1	45	1.49696	0.152568	0.0453054	chr4	186429675	OpenSea	PDLIM3;PDLIM3;PDLIM3;PDLIM3;PDLIM3	Body;Body;Body;Body;Body
cg13908232	-3.36752	0.00156207	FALSE	0.98906	0.00187529	1	45	0.151477	-0.215489	0.0639905	chr3	186371902	OpenSea
cg02656913	3.36739	0.00156265	FALSE	0.98906	0.00187598	1	45	-3.0833	0.138671	0.0411805	chr4	492840	Island	PIGG;PIGG;PIGG;PIGG;PIGG;PIGG;PIGG;PIGG;ZNF721	TSS200;TSS200;TSS200;TSS200;TSS200;TSS200;TSS200;TSS200;5'UTR
cg24944820	-3.3673	0.00156308	FALSE	0.98906	0.00187647	1	45	-1.14201	-0.105327	0.0312793	chr11	61723377	Island	BEST1;BEST1	Body;Body
cg03452174	-3.36646	0.00156688	FALSE	0.98906	0.00188091	1	45	-1.28468	-0.230719	0.0685348	chr17	27045113	N_Shore	RAB34;RAB34;RAB34;RAB34;RAB34;RAB34;RAB34	Body;Body;TSS1500;Body;TSS1500;Body;Body
cg04571740	3.36633	0.00156747	FALSE	0.98906	0.00188159	1	45	2.09985	0.206458	0.0613304	chr17	39122792	OpenSea	KRT39	1stExon
cg12924573	3.36626	0.00156777	FALSE	0.98906	0.00188194	1	45	1.56537	0.244474	0.0726247	chr6	139167770	OpenSea	ECT2L	Body
cg14468676	3.36578	0.00156994	FALSE	0.98906	0.00188448	1	45	1.87179	0.210735	0.062611	chr16	58447592	OpenSea
cg17071432	-3.36478	0.00157448	FALSE	0.98906	0.00188978	1	45	-0.10015	-0.324136	0.096332	chr6	158178235	OpenSea
cg12651599	-3.36459	0.00157538	FALSE	0.98906	0.00189083	1	45	1.85063	-0.225503	0.0670226	chr7	107428290	OpenSea	SLC26A3	Body
cg26132501	-3.36423	0.00157698	FALSE	0.98906	0.00189269	1	45	1.92862	-0.257482	0.076535	chr18	56308337	OpenSea
cg00329157	-3.36421	0.00157708	FALSE	0.98906	0.00189281	1	45	1.97915	-0.160502	0.0477088	chr3	111844870	OpenSea	GCET2;GCET2	5'UTR;Body
cg15845275	3.36404	0.00157785	FALSE	0.98906	0.00189371	1	45	1.76449	0.193167	0.0574212	chr4	123929738	OpenSea	SPATA5	Body
cg16205656	3.36384	0.00157878	FALSE	0.98906	0.0018948	1	45	1.75924	0.228363	0.0678876	chr20	46128174	N_Shelf
cg20868253	3.36318	0.00158181	FALSE	0.98906	0.00189833	1	45	-2.42076	0.208432	0.0619746	chr12	93965053	Island	SOCS2;SOCS2;SOCS2;SOCS2;SOCS2;SOCS2;SOCS2-AS1	5'UTR;TSS1500;TSS1500;5'UTR;5'UTR;TSS1500;Body
cg25316569	-3.36279	0.00158357	FALSE	0.98906	0.00190038	1	45	-0.621769	-0.133316	0.0396445	chr11	120530952	OpenSea	GRIK4	TSS200
cg12394010	-3.36171	0.00158854	FALSE	0.98906	0.00190618	1	45	-0.015917	-0.191112	0.0568496	chr11	102511692	OpenSea
cg05540413	-3.36164	0.00158885	FALSE	0.98906	0.00190654	1	45	-2.65367	-0.149275	0.0444053	chr10	44144427	Island	ZNF32;ZNF32	TSS200;TSS1500
cg13038281	-3.36155	0.00158925	FALSE	0.98906	0.00190702	1	45	0.888272	-0.183716	0.0546523	chr4	15422797	OpenSea	C1QTNF7;C1QTNF7;LOC101929095	Body;5'UTR;Body
cg22288251	3.36146	0.00158967	FALSE	0.98906	0.0019075	1	45	-3.22832	0.431279	0.128301	chr5	52775153	N_Shore	FST;FST	TSS1500;TSS1500
cg24295659	3.361	0.00159178	FALSE	0.98906	0.00190996	1	45	0.44999	0.231669	0.0689287	chr20	1205894	N_Shore	RAD21L1	TSS1500
cg04764624	-3.3609	0.00159226	FALSE	0.98906	0.00191052	1	45	-1.13679	-0.151282	0.0450123	chr17	29718129	N_Shore	RAB11FIP4	TSS1500
cg27503920	-3.36085	0.00159244	FALSE	0.98906	0.00191074	1	45	0.377623	-0.144216	0.0429104	chr2	426104	N_Shore
cg24345349	3.36077	0.00159284	FALSE	0.98906	0.00191119	1	45	1.50173	0.162743	0.0484242	chr20	24944010	OpenSea	C20orf3	3'UTR
cg06870863	-3.36068	0.00159323	FALSE	0.98906	0.00191166	1	45	0.587041	-0.141637	0.0421452	chr5	79686102	OpenSea
cg01299925	3.36057	0.00159374	FALSE	0.98906	0.00191225	1	45	1.59123	0.187319	0.0557401	chr12	91741789	OpenSea
cg10370275	-3.36016	0.00159564	FALSE	0.98906	0.00191446	1	45	1.00817	-0.16964	0.0504858	chr9	104231650	OpenSea	TMEM246-AS1;TMEM246-AS1;TMEM246-AS1;TMEM246-AS1	Body;Body;Body;Body
cg22473806	3.35987	0.00159696	FALSE	0.98906	0.001916	1	45	1.8846	0.245551	0.0730834	chr4	128839476	OpenSea	MFSD8	3'UTR
cg14458509	3.35985	0.00159708	FALSE	0.98906	0.00191615	1	45	1.64402	0.147562	0.0439192	chr22	39066904	OpenSea	CBY1;CBY1	Body;Body
cg25161425	-3.35793	0.00160592	FALSE	0.98906	0.00192646	1	45	-1.94438	-0.229632	0.068385	chr5	167000976	OpenSea	TENM2	Body
cg21194015	3.35757	0.00160763	FALSE	0.98906	0.00192845	1	45	-4.625	0.574731	0.171175	chr5	133861720	Island	PHF15	TSS200
cg05928975	-3.35727	0.001609	FALSE	0.98906	0.00193005	1	45	3.0571	-0.26658	0.0794038	chr7	2028898	N_Shore	MAD1L1;MAD1L1;MAD1L1	Body;Body;Body
cg02933679	3.35716	0.00160951	FALSE	0.98906	0.00193064	1	45	-1.15852	0.128866	0.0383853	chr1	13910224	Island	PDPN;PDPN	TSS200;TSS200
cg27646016	3.35703	0.00161011	FALSE	0.98906	0.00193134	1	45	1.45295	0.242219	0.0721527	chr2	46424684	OpenSea
cg19576738	-3.35671	0.00161159	FALSE	0.98906	0.00193306	1	45	0.952038	-0.313006	0.0932476	chr4	123751635	S_Shelf	FGF2	Body
cg11373356	3.35632	0.00161341	FALSE	0.98906	0.0019352	1	45	1.40757	0.134217	0.0399893	chr4	3439095	OpenSea	RGS12;RGS12	Body;Body
cg27036832	3.35609	0.0016145	FALSE	0.98906	0.00193646	1	45	2.01943	0.210804	0.0628123	chr13	25819744	OpenSea
cg19002779	3.35608	0.00161455	FALSE	0.98906	0.00193652	1	45	-2.86264	0.215178	0.064116	chr20	57465993	Island	GNAS;GNAS;GNAS;GNAS;GNAS;GNAS;GNAS;GNAS	3'UTR;TSS1500;TSS1500;Body;TSS1500;3'UTR;TSS1500;Body
cg06049395	3.35589	0.00161542	FALSE	0.98906	0.00193753	1	45	1.81325	0.190371	0.0567273	chr16	46915319	N_Shelf
cg19782686	-3.35539	0.00161776	FALSE	0.98906	0.00194027	1	45	0.972112	-0.199383	0.0594216	chr4	124180616	OpenSea	SPATA5	Body
cg19839588	-3.35523	0.00161852	FALSE	0.98906	0.00194115	1	45	-2.77128	-0.125733	0.0374738	chr6	42419466	N_Shore	TRERF1	5'UTR
cg05382958	3.35516	0.00161884	FALSE	0.98906	0.00194152	1	45	-3.16153	0.22682	0.0676034	chr17	2680283	Island
cg16915540	3.35491	0.00162001	FALSE	0.98906	0.00194289	1	45	1.12263	0.0942869	0.0281042	chr10	48414156	S_Shore	GDF2	Body
cg11897304	-3.3547	0.00162097	FALSE	0.98906	0.001944	1	45	-2.9395	-0.228382	0.0680781	chr2	27546037	OpenSea	MPV17	TSS200
cg02563906	3.35451	0.00162188	FALSE	0.98906	0.00194507	1	45	0.883699	0.19598	0.0584228	chr11	831375	Island	EFCAB4A	Body
cg02594498	3.35451	0.00162189	FALSE	0.98906	0.00194508	1	45	-3.03003	0.275795	0.0822164	chr15	22893147	Island	CYFIP1	5'UTR
cg02661879	-3.35432	0.00162276	FALSE	0.98906	0.00194609	1	45	-4.33933	-2.35722	0.702741	chr7	128470614	Island	FLNC;FLNC;FLNC;FLNC	5'UTR;1stExon;1stExon;5'UTR
cg14295820	3.35426	0.00162306	FALSE	0.98906	0.00194645	1	45	1.76638	0.347845	0.103703	chr1	31419926	OpenSea	PUM1;PUM1	Body;Body
cg21508714	3.3541	0.0016238	FALSE	0.98906	0.00194731	1	45	-3.26028	0.355955	0.106125	chr10	112432393	Island	RBM20	Body
cg17616780	-3.35398	0.00162437	FALSE	0.98906	0.00194797	1	45	-0.212708	-0.15073	0.0449408	chr11	58952707	OpenSea	DTX4;DTX4	Body;Body
cg13636867	3.35388	0.00162481	FALSE	0.98906	0.00194849	1	45	-3.64564	0.229866	0.0685374	chr15	66586919	S_Shore	DIS3L;DIS3L	5'UTR;Body
cg00318608	3.35356	0.00162634	FALSE	0.98906	0.00195026	1	45	-2.88288	0.189317	0.0564527	chr6	56708174	Island	DST;DST;DST;DST;DST	Body;1stExon;Body;5'UTR;Body
cg04420335	3.35351	0.00162653	FALSE	0.98906	0.00195049	1	45	1.5622	0.205554	0.0612952	chr11	103800408	OpenSea	PDGFD;PDGFD	Body;Body
cg15039604	3.35341	0.00162701	FALSE	0.98906	0.00195105	1	45	1.46634	0.123187	0.0367347	chr10	3063192	OpenSea
cg21723005	-3.35317	0.00162815	FALSE	0.98906	0.00195238	1	45	0.781552	-0.174796	0.0521286	chr12	24512957	OpenSea	SOX5;SOX5	5'UTR;5'UTR
cg20497212	-3.3528	0.00162991	FALSE	0.98906	0.00195443	1	45	0.638413	-0.161878	0.0482814	chr7	36672687	OpenSea	AOAH	Body
cg04135393	-3.35257	0.00163098	FALSE	0.98906	0.00195568	1	45	0.202115	-0.197259	0.0588381	chr7	93694145	OpenSea
cg01879696	-3.35219	0.00163276	FALSE	0.98906	0.00195775	1	45	-0.180753	-0.254482	0.0759151	chr7	80804810	OpenSea
cg02831393	-3.35194	0.00163392	FALSE	0.98906	0.00195911	1	45	-3.18991	-0.16274	0.048551	chr11	117014616	N_Shore	PAFAH1B2	TSS1500
cg01211283	-3.35174	0.00163489	FALSE	0.98906	0.00196023	1	45	-1.75483	-0.174159	0.0519607	chr8	22735276	OpenSea	PEBP4	Body
cg07663280	-3.35172	0.00163496	FALSE	0.98906	0.00196031	1	45	-2.61689	-0.150154	0.0447992	chr1	228270405	Island	ARF1;ARF1;ARF1;ARF1;ARF1;ARF1	TSS1500;TSS1500;1stExon;1stExon;5'UTR;5'UTR
cg02669989	-3.35169	0.0016351	FALSE	0.98906	0.00196048	1	45	-3.40429	-0.395909	0.118122	chr1	59247425	N_Shore	JUN;JUN	3'UTR;1stExon
cg01100864	3.35149	0.00163605	FALSE	0.98906	0.00196159	1	45	-5.00015	0.547969	0.1635	chr12	122750645	N_Shore	VPS33A	Body
cg07909897	3.35135	0.00163671	FALSE	0.98906	0.00196235	1	45	1.42875	0.107725	0.0321438	chr7	157599275	OpenSea	PTPRN2;PTPRN2;PTPRN2	Body;Body;Body
cg06888104	-3.35116	0.00163759	FALSE	0.98906	0.00196339	1	45	-0.12972	-0.146076	0.0435897	chr7	71289494	OpenSea	CALN1;CALN1	Body;Body
cg15581549	3.35094	0.00163867	FALSE	0.98906	0.00196464	1	45	2.05824	0.211629	0.0631553	chr3	179304340	OpenSea	ACTL6A;ACTL6A;ACTL6A;ACTL6A;ACTL6A;ACTL6A	ExonBnd;ExonBnd;ExonBnd;Body;Body;Body
cg03578528	3.3506	0.00164024	FALSE	0.98906	0.00196647	1	45	1.7516	0.193998	0.0578994	chr11	10420994	OpenSea	CAND1.11	Body
cg25141417	-3.35023	0.00164201	FALSE	0.98906	0.00196854	1	45	-1.92157	-0.159027	0.0474674	chr1	23946374	S_Shore
cg06868095	-3.34968	0.00164464	FALSE	0.98906	0.0019716	1	45	-1.69255	-0.156993	0.046868	chr8	8084610	N_Shore	FLJ10661;FLJ10661;FLJ10661	TSS1500;TSS1500;TSS1500
cg22975723	3.34964	0.0016448	FALSE	0.98906	0.00197179	1	45	-2.7558	0.187311	0.0559197	chr15	93258103	Island
cg06533788	-3.3496	0.00164499	FALSE	0.98906	0.00197201	1	45	2.28568	-0.13199	0.0394045	chr2	240312860	OpenSea	HDAC4	5'UTR
cg00620940	-3.34956	0.0016452	FALSE	0.98906	0.00197226	1	45	1.53107	-0.234976	0.0701515	chr19	38319984	OpenSea	LOC100631378	Body
cg27544547	3.34915	0.00164716	FALSE	0.98906	0.00197453	1	45	-2.99887	0.165978	0.0495584	chr5	68530598	Island	CDK7	TSS200
cg17504789	-3.34887	0.00164846	FALSE	0.98906	0.00197605	1	45	-1.42771	-0.204346	0.0610193	chr1	117209211	N_Shore	IGSF3;IGSF3;IGSF3	1stExon;5'UTR;5'UTR
cg08576104	-3.34859	0.00164977	FALSE	0.98906	0.00197758	1	45	-3.25664	-0.379471	0.113322	chr12	66562945	N_Shore	TMBIM4	Body
cg12332280	3.34853	0.00165009	FALSE	0.98906	0.00197796	1	45	1.64075	0.206021	0.0615259	chr3	29476320	OpenSea	RBMS3;RBMS3;RBMS3;RBMS3;RBMS3	Body;Body;Body;Body;Body
cg20600845	-3.34846	0.00165042	FALSE	0.98906	0.00197834	1	45	-1.4552	-0.207795	0.062057	chr10	64578939	S_Shore	EGR2	TSS200
cg11594733	-3.34824	0.00165146	FALSE	0.98906	0.00197955	1	45	-0.218659	-0.098617	0.0294534	chr9	139932597	OpenSea
cg23967357	-3.34793	0.00165295	FALSE	0.98906	0.00198128	1	45	1.07837	-0.261866	0.0782174	chr5	106179994	OpenSea	LOC102467213	Body
cg00433418	3.34783	0.00165339	FALSE	0.98906	0.0019818	1	45	1.54921	0.190206	0.0568147	chr2	170440636	N_Shore	PPIG	TSS1500
cg01566785	3.34734	0.00165576	FALSE	0.98906	0.00198456	1	45	-0.107045	0.0778161	0.0232472	chr7	94285745	Island	SGCE;PEG10;PEG10;PEG10;SGCE;PEG10;SGCE	TSS1500;5'UTR;1stExon;1stExon;TSS1500;5'UTR;TSS1500
cg08051445	3.34731	0.00165587	FALSE	0.98906	0.00198469	1	45	1.29762	0.180286	0.05386	chr13	68347340	OpenSea
cg10943685	3.34712	0.0016568	FALSE	0.98906	0.00198577	1	45	1.51363	0.135157	0.0403801	chr7	94731876	OpenSea	PPP1R9A;PPP1R9A;PPP1R9A;PPP1R9A;PPP1R9A	Body;Body;Body;Body;Body
cg08877943	-3.34696	0.00165755	FALSE	0.98906	0.00198665	1	45	-0.490266	-0.173677	0.051891	chr7	106142514	OpenSea
cg18730515	3.34652	0.00165965	FALSE	0.98906	0.00198909	1	45	1.86556	0.233447	0.0697579	chr14	64750202	OpenSea	ESR2;ESR2;ESR2;ESR2;ESR2;ESR2;ESR2;ESR2;MIR548AZ;ESR2	5'UTR;5'UTR;TSS1500;TSS1500;TSS1500;TSS1500;5'UTR;5'UTR;Body;Body
cg18418706	-3.34639	0.00166031	FALSE	0.98906	0.00198986	1	45	1.39487	-0.256108	0.0765329	chr20	55828599	OpenSea	BMP7	Body
cg12463703	3.3457	0.00166358	FALSE	0.98906	0.00199367	1	45	2.21202	0.172354	0.0515149	chr3	127007401	OpenSea
cg17000480	-3.34562	0.00166396	FALSE	0.98906	0.00199411	1	45	0.540896	-0.203426	0.0608036	chr10	134756994	S_Shore	C10orf93	TSS1500
cg12944966	3.34554	0.00166438	FALSE	0.98906	0.0019946	1	45	-3.38784	0.247587	0.0740052	chr2	101033674	Island	CHST10	5'UTR
cg13037791	3.34513	0.00166632	FALSE	0.98906	0.00199686	1	45	2.16665	0.126496	0.0378149	chr1	150362023	OpenSea	RPRD2;RPRD2;RPRD2	Body;Body;Body
cg07956414	-3.34509	0.00166653	FALSE	0.98906	0.00199711	1	45	1.17012	-0.255616	0.0764155	chr4	92034111	OpenSea	CCSER1	Body
cg11657817	-3.34495	0.00166718	FALSE	0.98906	0.00199787	1	45	-0.588839	-0.147857	0.0442032	chr20	23433608	OpenSea	CST11;CST11	TSS200;TSS200
cg11008701	3.34477	0.00166805	FALSE	0.98906	0.00199888	1	45	1.28297	0.112235	0.0335554	chr7	157938562	S_Shore	PTPRN2;PTPRN2;PTPRN2	Body;Body;Body
cg14487188	-3.34458	0.00166894	FALSE	0.98906	0.00199992	1	45	0.669674	-0.207105	0.0619225	chr8	94659265	OpenSea
cg19559984	3.34458	0.00166897	FALSE	0.98906	0.00199995	1	45	0.605429	0.195216	0.0583677	chr7	28848933	OpenSea	CREB5;CREB5;CREB5;CREB5	Body;Body;Body;Body
cg21211551	3.34417	0.00167094	FALSE	0.98906	0.00200225	1	45	0.931554	0.366013	0.109448	chr8	91108620	OpenSea
cg01471910	-3.34402	0.00167164	FALSE	0.98906	0.00200306	1	45	2.26188	-0.227292	0.0679697	chr17	62850671	OpenSea	LRRC37A3	3'UTR
cg09399236	-3.34293	0.00167691	FALSE	0.98906	0.0020092	1	45	-3.08239	-0.171764	0.0513812	chr3	101293650	S_Shore	PCNP	Body
cg18370923	3.34244	0.00167929	FALSE	0.98906	0.00201197	1	45	1.33896	0.120335	0.036002	chr17	13927240	OpenSea	CDRT15P	TSS1500
cg05957703	3.34237	0.00167961	FALSE	0.98906	0.00201234	1	45	1.27648	0.184812	0.0552936	chr1	245849662	N_Shore	KIF26B	Body
cg23904161	3.34193	0.00168173	FALSE	0.98906	0.00201481	1	45	-1.52005	0.530271	0.158672	chr13	111465540	Island
cg13499600	3.3416	0.00168336	FALSE	0.98906	0.00201671	1	45	1.42301	0.20685	0.0619014	chr4	25371688	OpenSea	ZCCHC4	3'UTR
cg08889843	-3.34111	0.00168571	FALSE	0.98906	0.00201945	1	45	-1.17626	-0.112679	0.033725	chr19	56048518	S_Shore	SBK2	TSS1500
cg10822698	3.34039	0.00168924	FALSE	0.98906	0.00202356	1	45	1.52522	0.265047	0.0793461	chr18	63020620	OpenSea
cg13539460	-3.34019	0.00169018	FALSE	0.98906	0.00202465	1	45	-0.824109	-0.115306	0.0345208	chr19	46854076	S_Shelf	PPP5C;PPP5C	Body;Body
cg20218963	3.34006	0.00169084	FALSE	0.98906	0.00202543	1	45	1.59489	0.141732	0.042434	chr7	29646622	OpenSea
cg02454264	-3.33949	0.00169362	FALSE	0.98906	0.00202866	1	45	-3.90055	-0.345414	0.103433	chr16	4897716	Island	GLYR1;UBN1	TSS1500;TSS200
cg22140681	3.33926	0.00169472	FALSE	0.98906	0.00202995	1	45	1.47168	0.133795	0.0400673	chr7	55321962	N_Shore	ELDR	Body
cg18872215	-3.33891	0.00169642	FALSE	0.98906	0.00203192	1	45	-2.39323	-0.31549	0.0944887	chr6	136872115	Island	MAP7	TSS1500
cg27187788	3.33882	0.00169687	FALSE	0.98906	0.00203245	1	45	1.38944	0.15044	0.0450577	chr22	24998388	OpenSea	GGT1;GGT1;GGT1	TSS1500;TSS1500;5'UTR
cg00190674	-3.33843	0.00169877	FALSE	0.98906	0.00203465	1	45	-3.05436	-0.224715	0.0673115	chr3	133969921	Island	RYK;RYK	TSS1500;TSS1500
cg13103815	-3.33725	0.00170458	FALSE	0.98906	0.00204142	1	45	0.623407	-0.134916	0.0404274	chr1	6164020	OpenSea	CHD5	3'UTR
cg03862226	-3.33725	0.00170459	FALSE	0.98906	0.00204143	1	45	-1.9064	-0.175741	0.0526605	chr12	57521271	N_Shore	LRP1	TSS1500
cg03580279	3.33718	0.00170488	FALSE	0.98906	0.00204178	1	45	0.519415	0.350108	0.104911	chr1	2015974	OpenSea	PRKCZ;PRKCZ	Body;5'UTR
cg16061594	-3.33701	0.00170576	FALSE	0.98906	0.0020428	1	45	1.84203	-0.233327	0.069921	chr9	104490998	OpenSea	GRIN3A	Body
cg17514245	3.33675	0.00170699	FALSE	0.98906	0.00204423	1	45	-2.64549	0.266632	0.0799075	chr17	60499067	N_Shelf
cg17896129	-3.33662	0.00170766	FALSE	0.98906	0.00204501	1	45	-2.19543	-0.23746	0.0711679	chr1	54870925	Island	SSBP3;SSBP3;SSBP3	Body;Body;Body
cg20595392	-3.33568	0.0017123	FALSE	0.98906	0.00205041	1	45	2.37308	-0.201791	0.0604948	chr5	52662265	OpenSea
cg27552265	3.33483	0.00171645	FALSE	0.98906	0.00205524	1	45	1.90519	0.156805	0.0470204	chr11	113211677	OpenSea	TTC12	Body
cg07432632	3.33483	0.00171648	FALSE	0.98906	0.00205527	1	45	0.479215	0.101306	0.0303781	chr12	7624557	OpenSea	CD163;CD163	3'UTR;3'UTR
cg21175969	-3.33394	0.00172088	FALSE	0.98906	0.00206039	1	45	1.27304	-0.191206	0.0573512	chr15	27757630	OpenSea	GABRG3	Body
cg01252196	-3.33383	0.0017214	FALSE	0.98906	0.002061	1	45	1.10799	-0.146871	0.0440548	chr12	64110434	OpenSea
cg01055610	-3.33379	0.0017216	FALSE	0.98906	0.00206123	1	45	-4.86155	-2.18665	0.655903	chr17	74733468	Island	MIR636;SFRS2;MFSD11	TSS1500;TSS200;TSS1500
cg23893629	-3.33368	0.00172218	FALSE	0.98906	0.00206191	1	45	1.78301	-0.28724	0.0861632	chr1	203733971	OpenSea	LAX1;LAX1	TSS1500;TSS1500
cg17586321	-3.33314	0.00172482	FALSE	0.98906	0.00206498	1	45	-3.65084	-0.326164	0.0978547	chr4	87928361	Island	AFF1;AFF1;AFF1	Body;1stExon;5'UTR
cg26675654	-3.33297	0.00172569	FALSE	0.98906	0.002066	1	45	-2.53798	-0.115526	0.0346616	chr7	1269693	Island
cg19332303	3.33248	0.00172813	FALSE	0.98906	0.00206884	1	45	-3.86173	0.214151	0.0642618	chr3	149469910	Island	COMMD2	Body
cg15671987	-3.33223	0.00172934	FALSE	0.98906	0.00207025	1	45	0.211438	-0.269257	0.0808039	chr5	1725138	N_Shore
cg12291408	3.332	0.00173049	FALSE	0.98906	0.00207159	1	45	1.83781	0.249178	0.0747834	chr7	100037572	S_Shelf
cg18992817	-3.3316	0.00173247	FALSE	0.98906	0.00207389	1	45	0.220634	-0.181089	0.0543549	chr11	59644474	OpenSea
cg09621032	-3.3316	0.00173248	FALSE	0.98906	0.00207391	1	45	-1.29065	-0.126703	0.0380307	chr20	35493184	S_Shore	SOGA1	TSS1500
cg06180915	3.33127	0.00173414	FALSE	0.98906	0.00207583	1	45	-2.46386	0.222294	0.0667296	chr7	2394179	Island	EIF3B;EIF3B	TSS1500;TSS1500
cg09263407	3.33083	0.00173631	FALSE	0.98906	0.00207835	1	45	-3.78918	0.28189	0.0846306	chr19	53238434	Island	ZNF611;ZNF611;ZNF611	TSS200;TSS200;TSS200
cg02909793	-3.33074	0.00173678	FALSE	0.98906	0.0020789	1	45	-0.443703	-0.070103	0.0210473	chr20	56324509	S_Shore
cg05413694	3.33044	0.00173827	FALSE	0.98906	0.00208063	1	45	0.468578	0.292142	0.0877186	chr3	11952913	OpenSea
cg14317884	3.33034	0.0017388	FALSE	0.98906	0.00208126	1	45	2.10328	0.233029	0.0699717	chr11	64627776	OpenSea	EHD1	Body
cg00679681	3.3301	0.00173999	FALSE	0.98906	0.00208264	1	45	1.4396	0.119825	0.0359826	chr16	89346491	Island	ANKRD11	Body
cg02495413	-3.32983	0.00174135	FALSE	0.98906	0.00208423	1	45	2.06909	-0.154485	0.0463942	chr17	73870723	Island	TRIM47	Body
cg11876132	-3.32892	0.0017459	FALSE	0.98906	0.00208951	1	45	-2.6658	-0.123816	0.0371941	chr22	25348250	Island
cg03764357	-3.32854	0.0017478	FALSE	0.98906	0.00209172	1	45	-0.73265	-0.119428	0.03588	chr2	110872733	N_Shore	MALL	Body
cg15730555	3.32834	0.0017488	FALSE	0.98906	0.00209289	1	45	1.78271	0.236425	0.0710339	chr5	77286747	OpenSea
cg16680658	-3.32833	0.00174884	FALSE	0.98906	0.00209294	1	45	0.157104	-0.138296	0.0415512	chr3	72135680	OpenSea	LINC00877	Body
cg04720886	-3.32811	0.00174996	FALSE	0.98906	0.00209424	1	45	-0.946716	-0.273386	0.0821446	chr7	148035641	N_Shore	CNTNAP2;MIR548T	Body;Body
cg16625671	-3.32806	0.00175022	FALSE	0.98906	0.00209454	1	45	0.355884	-0.177706	0.0533962	chr5	157602665	OpenSea
cg15882926	3.32783	0.00175139	FALSE	0.98906	0.0020959	1	45	1.31311	0.20739	0.0623199	chr16	68364857	OpenSea	PRMT7;PRMT7;PRMT7	Body;Body;Body
cg07323825	-3.32782	0.0017514	FALSE	0.98906	0.00209591	1	45	-1.90305	-0.247133	0.0742626	chr6	100050480	N_Shore
cg00822277	3.32706	0.00175523	FALSE	0.98906	0.00210037	1	45	0.747422	0.302318	0.0908663	chr13	114203903	S_Shore	TMCO3	3'UTR
cg03156112	3.32675	0.0017568	FALSE	0.98906	0.00210219	1	45	-3.23862	0.207141	0.0622652	chr10	22630065	Island
cg06954658	-3.32654	0.00175786	FALSE	0.98906	0.00210343	1	45	-3.15761	-0.189779	0.05705	chr18	76740093	Island	SALL3	TSS200
cg22526216	-3.32567	0.00176226	FALSE	0.98906	0.00210855	1	45	1.62248	-0.182339	0.0548278	chr1	2940333	S_Shore
cg24822696	-3.32566	0.0017623	FALSE	0.98906	0.00210859	1	45	-4.97806	-3.7947	1.14104	chr6	125283245	Island	STL	Body
cg02988046	-3.32547	0.00176327	FALSE	0.98906	0.00210972	1	45	-2.81175	-0.135533	0.0407561	chr1	231557915	Island	EGLN1;EGLN1	1stExon;5'UTR
cg10413224	-3.32518	0.00176473	FALSE	0.98906	0.00211142	1	45	0.830149	-0.352823	0.106106	chr7	34118758	Island	BMPER	Body
cg06196147	-3.3251	0.00176516	FALSE	0.98906	0.00211193	1	45	-3.32229	-0.175214	0.0526944	chr3	128713057	Island	KIAA1257	TSS200
cg11188799	-3.32502	0.00176558	FALSE	0.98906	0.0021124	1	45	-3.84107	-0.312179	0.0938879	chr6	35995919	Island	MAPK14;MAPK14;MAPK14;MAPK14;MAPK14;MAPK14;MAPK14;MAPK14	5'UTR;5'UTR;5'UTR;5'UTR;1stExon;1stExon;1stExon;1stExon
cg10086741	-3.32486	0.00176637	FALSE	0.98906	0.00211332	1	45	-1.04498	-0.294874	0.0886875	chr16	73704984	OpenSea
cg09672765	3.32455	0.00176796	FALSE	0.98906	0.00211517	1	45	1.72115	0.218265	0.0656524	chr1	67266843	OpenSea	INSL5	1stExon
cg08034906	3.32452	0.00176811	FALSE	0.98906	0.00211535	1	45	-4.29926	0.313844	0.0944028	chr8	74206178	N_Shore	RDH10;RPL7	TSS1500;TSS1500
cg25794819	3.32438	0.00176879	FALSE	0.98906	0.00211615	1	45	-2.81123	0.260163	0.0782589	chr19	55629097	Island	PPP1R12C	TSS200
cg16422856	3.32403	0.0017706	FALSE	0.98906	0.00211825	1	45	1.83705	0.239124	0.071938	chr12	121165630	S_Shore	ACADS;ACADS	Body;Body
cg13521908	-3.32394	0.00177105	FALSE	0.98906	0.00211877	1	45	-2.40192	-0.218529	0.065744	chr17	43861682	Island	CRHR1;CRHR1;CRHR1;CRHR1;CRHR1;CRHR1;CRHR1;CRHR1	1stExon;5'UTR;5'UTR;1stExon;1stExon;5'UTR;5'UTR;1stExon
cg15159670	3.32377	0.00177189	FALSE	0.98906	0.00211975	1	45	1.47217	0.298559	0.0898253	chr6	36064206	OpenSea	MAPK14;MAPK14;MAPK14;MAPK14	Body;Body;Body;Body
cg09694675	3.32333	0.00177414	FALSE	0.98906	0.00212237	1	45	1.28739	0.192321	0.0578699	chr12	51834069	OpenSea	SLC4A8;SLC4A8;SLC4A8;SLC4A8;SLC4A8;SLC4A8	5'UTR;5'UTR;Body;Body;Body;5'UTR
cg19036153	-3.32321	0.00177479	FALSE	0.98906	0.00212312	1	45	-3.08977	-0.246844	0.074279	chr6	31830561	Island	NEU1;NEU1	5'UTR;1stExon
cg23950257	-3.32287	0.0017765	FALSE	0.98906	0.00212511	1	45	0.172382	-0.0994446	0.0299273	chr20	18076291	OpenSea
cg13564658	-3.32285	0.0017766	FALSE	0.98906	0.00212523	1	45	-3.36541	-0.305088	0.0918153	chr14	23504190	OpenSea	PSMB5;PSMB5;PSMB5;PSMB5;PSMB5	5'UTR;5'UTR;5'UTR;1stExon;1stExon
cg26087635	-3.32268	0.00177749	FALSE	0.98906	0.00212626	1	45	0.160615	-0.364529	0.10971	chr5	68827641	OpenSea	OCLN;OCLN;OCLN	Body;Body;Body
cg23727321	3.3226	0.00177787	FALSE	0.98906	0.0021267	1	45	-3.02392	0.259698	0.0781609	chr3	57199453	S_Shore	IL17RD	TSS200
cg26133372	-3.32113	0.0017854	FALSE	0.98906	0.00213546	1	45	1.98579	-0.189732	0.0571287	chr5	1537930	OpenSea
cg23512958	-3.32103	0.00178591	FALSE	0.98906	0.00213605	1	45	-4.889	-2.54565	0.766524	chr8	79717776	S_Shore	IL7	TSS200
cg15706223	-3.31979	0.00179226	FALSE	0.98906	0.00214344	1	45	-1.40284	-0.175965	0.0530048	chr1	1141934	Island	TNFRSF18;TNFRSF18;TNFRSF18	1stExon;1stExon;1stExon
cg13240311	-3.31919	0.00179539	FALSE	0.98906	0.00214707	1	45	-2.93571	-0.289596	0.087249	chr20	43160795	Island	PKIG;PKIG;PKIG	5'UTR;5'UTR;5'UTR
cg18463407	-3.31912	0.00179575	FALSE	0.98906	0.00214749	1	45	-3.06187	-0.213405	0.0642958	chr12	1929774	OpenSea	LRTM2;LRTM2;LRTM2;LRTM2;LRTM2;LRTM2;CACNA2D4	1stExon;1stExon;1stExon;5'UTR;5'UTR;5'UTR;Body
cg09730446	-3.31868	0.00179802	FALSE	0.98906	0.00215013	1	45	1.69464	-0.161827	0.0487624	chr20	50517832	OpenSea
cg17927096	3.31791	0.00180198	FALSE	0.98906	0.00215474	1	45	1.76499	0.200025	0.0602865	chr10	106012933	N_Shore
cg08258978	3.31761	0.00180355	FALSE	0.98906	0.00215656	1	45	1.51794	0.153239	0.0461896	chr5	6667276	OpenSea	SRD5A1	Body
cg04002804	-3.31751	0.00180404	FALSE	0.98906	0.00215712	1	45	0.247036	-0.146048	0.0440234	chr19	31909160	OpenSea
cg09417725	3.31749	0.00180416	FALSE	0.98906	0.00215727	1	45	0.825969	0.327159	0.0986165	chr18	67978175	OpenSea	SOCS6	5'UTR
cg06774414	3.31742	0.00180453	FALSE	0.98906	0.0021577	1	45	1.49665	0.187765	0.0565999	chr1	229904322	OpenSea
cg26147371	3.31712	0.00180605	FALSE	0.98906	0.00215946	1	45	1.90864	0.23391	0.070516	chr10	98049433	OpenSea
cg09185643	-3.31708	0.00180629	FALSE	0.98906	0.00215975	1	45	-3.12062	-0.227685	0.0686402	chr4	5892007	Island	CRMP1;CRMP1	TSS200;Body
cg27513759	-3.31671	0.00180817	FALSE	0.98906	0.00216193	1	45	0.287285	-0.201447	0.0607368	chr1	79299324	OpenSea
cg03360479	3.31669	0.00180831	FALSE	0.98906	0.00216209	1	45	-3.77045	0.330954	0.0997844	chr22	29999205	N_Shore	NF2;NF2;NF2;NF2;NF2;NF2;NF2;NF2;NF2	TSS1500;TSS1500;TSS1500;TSS1500;TSS1500;TSS1500;TSS1500;TSS1500;TSS1500
cg26610057	-3.31665	0.00180848	FALSE	0.98906	0.00216229	1	45	-2.85462	-0.552166	0.166483	chr17	7166281	S_Shore	CLDN7;CLDN7;CLDN7	5'UTR;TSS200;TSS200
cg08865094	-3.31611	0.00181129	FALSE	0.98906	0.00216555	1	45	0.458509	-0.140398	0.0423381	chr15	68335142	OpenSea
cg01644684	-3.31581	0.00181288	FALSE	0.98906	0.00216741	1	45	-3.17842	-0.17942	0.0541104	chr6	32163919	Island	GPSM3;NOTCH4	TSS1500;Body
cg14130337	3.31448	0.0018198	FALSE	0.98906	0.00217544	1	45	1.62988	0.156621	0.0472535	chr4	24531877	OpenSea	DHX15	Body
cg22555262	-3.31364	0.00182419	FALSE	0.98906	0.00218055	1	45	-2.53497	-0.219175	0.0661432	chr12	4382331	N_Shore	CCND2	TSS1500
cg15212418	-3.31359	0.00182443	FALSE	0.98906	0.00218082	1	45	0.674602	-0.504584	0.152277	chr17	155045	N_Shore	RPH3AL	Body
cg23926280	-3.3134	0.00182546	FALSE	0.98906	0.00218203	1	45	-3.04322	-0.245555	0.0741097	chr21	33985373	Island	C21orf59;C21orf59	TSS1500;TSS1500
cg05279726	-3.31314	0.00182682	FALSE	0.98906	0.0021836	1	45	2.0728	-0.304211	0.0918197	chr9	139912777	Island	ABCA2;ABCA2	Body;Body
cg09777525	-3.31272	0.001829	FALSE	0.98906	0.00218613	1	45	-2.00295	-0.159221	0.0480634	chr17	74965708	S_Shore
cg20386255	-3.31272	0.00182901	FALSE	0.98906	0.00218615	1	45	0.592102	-0.146205	0.0441344	chr11	116700775	OpenSea	APOC3	5'UTR
cg11187903	-3.31256	0.00182987	FALSE	0.98906	0.00218715	1	45	1.27044	-0.129721	0.0391604	chr4	69537901	OpenSea	UGT2B15	TSS1500
cg07703643	3.31249	0.00183019	FALSE	0.98906	0.00218752	1	45	1.9947	0.219216	0.0661786	chr12	57121360	S_Shore
cg21787951	3.31176	0.00183404	FALSE	0.98906	0.00219199	1	45	1.13885	0.186085	0.0561893	chr18	60732523	OpenSea
cg15830449	-3.31165	0.0018346	FALSE	0.98906	0.00219265	1	45	0.668	-0.0703386	0.0212397	chr1	156549118	OpenSea	TTC24	TSS1500
cg17179570	3.31126	0.00183668	FALSE	0.98906	0.00219506	1	45	2.17285	0.189197	0.0571376	chr7	1936390	N_Shore	MAD1L1;MAD1L1;MAD1L1	Body;Body;Body
cg18996355	3.31125	0.00183673	FALSE	0.98906	0.00219512	1	45	1.85522	0.181649	0.0548581	chr6	32366347	OpenSea	BTNL2	Body
cg02398106	-3.31118	0.00183712	FALSE	0.98906	0.00219557	1	45	0.160212	-0.174063	0.0525684	chr3	13919362	N_Shore	WNT7A	Body
cg23323700	3.31114	0.00183731	FALSE	0.98906	0.0021958	1	45	0.76104	0.106922	0.0322915	chr11	60666752	OpenSea	PRPF19	Body
cg13426829	3.31106	0.00183773	FALSE	0.98906	0.00219628	1	45	-2.02656	0.12576	0.0379817	chr6	124124875	Island	NKAIN2	TSS200
cg23382043	-3.31042	0.00184108	FALSE	0.98906	0.00220018	1	45	1.41424	-0.199918	0.0603904	chr9	121092760	OpenSea
cg05979741	-3.30971	0.00184483	FALSE	0.98906	0.00220453	1	45	-3.35276	-0.240039	0.0725256	chr2	110873485	Island	MALL;MALL	5'UTR;1stExon
cg09534070	3.30929	0.00184708	FALSE	0.98906	0.00220714	1	45	1.3266	0.142625	0.0430983	chr2	48664738	N_Shelf
cg18319580	-3.30889	0.00184921	FALSE	0.98906	0.00220962	1	45	0.484862	-0.114518	0.0346092	chr8	87670340	OpenSea	CNGB3	Body
ch.3.3302591F	3.30883	0.00184954	FALSE	0.98906	0.00221	1	45	-1.90788	0.115979	0.0350513	chr3	169964358	OpenSea	PRKCI	Body
cg08371685	-3.30861	0.00185065	FALSE	0.98906	0.00221129	1	45	2.10778	-0.177439	0.0536293	chr16	15141375	OpenSea	NTAN1	Body
cg25069010	3.30834	0.0018521	FALSE	0.98906	0.00221298	1	45	1.36173	0.14223	0.0429912	chr20	34828328	S_Shelf	C20orf4	Body
cg23782952	3.30829	0.00185237	FALSE	0.98906	0.00221329	1	45	-1.85534	0.264994	0.0800998	chr21	44496158	Island	CBS	TSS200
cg10615091	-3.30809	0.00185345	FALSE	0.98906	0.00221454	1	45	-3.30512	-0.171056	0.0517085	chr10	61122313	Island	FAM13C;FAM13C;FAM13C;FAM13C;FAM13C;FAM13C;FAM13C	5'UTR;1stExon;5'UTR;1stExon;1stExon;5'UTR;5'UTR
cg10099364	-3.30796	0.00185415	FALSE	0.98906	0.00221535	1	45	-1.72718	-0.183588	0.055499	chr20	32899426	OpenSea	AHCY;AHCY	5'UTR;1stExon
cg20688993	-3.30748	0.00185666	FALSE	0.98906	0.00221827	1	45	3.00911	-0.31141	0.0941531	chr8	77767157	OpenSea	ZFHX4	Body
cg09999441	3.30735	0.00185735	FALSE	0.98906	0.00221907	1	45	-4.09028	0.306997	0.0928226	chr19	38826477	Island	CATSPERG;CATSPERG	5'UTR;1stExon
cg26167583	3.30667	0.00186101	FALSE	0.98906	0.00222333	1	45	-4.18405	0.282205	0.0853442	chr11	65625524	Island	CFL1	Body
cg21664351	3.30605	0.00186431	FALSE	0.98906	0.00222715	1	45	1.77287	0.231255	0.0699491	chr11	19841423	OpenSea	NAV2;NAV2;NAV2	Body;Body;Body
cg05508315	3.30541	0.00186773	FALSE	0.98906	0.00223112	1	45	1.67071	0.167928	0.0508039	chr3	122605312	OpenSea	LOC100129550	TSS200
cg00646200	3.30533	0.00186813	FALSE	0.98906	0.00223159	1	45	-0.586501	0.308854	0.0934412	chr1	148855367	Island
cg00763491	-3.30523	0.00186869	FALSE	0.98906	0.00223224	1	45	0.942609	-0.149039	0.0450919	chr4	22714863	OpenSea	GBA3;GBA3;GBA3;GBA3;GBA3;GBA3	TSS1500;TSS1500;Body;Body;Body;Body
cg21948674	3.30523	0.00186871	FALSE	0.98906	0.00223226	1	45	1.96887	0.199791	0.0604471	chr19	46137613	OpenSea	EML2;EML2;EML2;EML2	Body;Body;Body;Body
cg01138087	3.30447	0.00187275	FALSE	0.98906	0.00223695	1	45	1.63627	0.132073	0.0399678	chr3	141097568	OpenSea	ZBTB38	5'UTR
cg19118262	-3.30413	0.00187461	FALSE	0.98906	0.00223911	1	45	-3.42294	-0.262519	0.0794519	chr16	69364643	Island	COG8;PDF	3'UTR;TSS200
cg23549972	-3.30406	0.00187497	FALSE	0.98906	0.00223953	1	45	1.31528	-0.201744	0.0610593	chr3	58389654	OpenSea	PXK	Body
cg12865252	3.30398	0.00187539	FALSE	0.98906	0.00224002	1	45	0.928216	0.244648	0.0740465	chr5	33457705	OpenSea	TARS	Body
cg05106984	3.30374	0.00187669	FALSE	0.98906	0.00224153	1	45	-2.94465	0.237583	0.0719135	chr2	27435511	Island	SLC5A6;C2orf28;SLC5A6;C2orf28;C2orf28	TSS1500;Body;TSS1500;5'UTR;Body
cg09617707	3.30355	0.00187769	FALSE	0.98906	0.00224269	1	45	1.24662	0.113979	0.0345019	chr20	2501823	N_Shelf	ZNF343	5'UTR
cg11707208	3.30337	0.00187865	FALSE	0.98906	0.00224381	1	45	1.5	0.160361	0.0485446	chr13	38144013	OpenSea	POSTN;POSTN;POSTN;POSTN;POSTN;POSTN;POSTN	Body;Body;Body;Body;Body;Body;Body
cg04997435	3.30283	0.00188155	FALSE	0.98906	0.00224718	1	45	0.945454	0.176904	0.0535614	chr5	153588790	OpenSea	GALNT10	Body
cg21230400	-3.30269	0.00188231	FALSE	0.98906	0.00224806	1	45	1.27686	-0.199445	0.0603885	chr9	112405522	S_Shelf	PALM2;PALM2	Body;Body
cg21304884	-3.3023	0.00188442	FALSE	0.98906	0.00225051	1	45	-3.44273	-0.206793	0.0626208	chr17	18266870	Island	SHMT1;SHMT1	TSS200;TSS200
cg03000116	3.3021	0.00188554	FALSE	0.98906	0.0022518	1	45	1.20431	0.109058	0.0330269	chr16	65611369	OpenSea	LOC283867	TSS1500
cg09934892	3.30182	0.00188704	FALSE	0.98906	0.00225355	1	45	1.00396	0.141381	0.0428193	chr16	3559551	OpenSea	CLUAP1;CLUAP1	Body;TSS1500
cg08880064	3.30119	0.00189042	FALSE	0.98906	0.00225747	1	45	0.811822	0.076948	0.0233092	chr10	134969884	N_Shore
cg22357417	3.30101	0.00189143	FALSE	0.98906	0.00225864	1	45	-3.87328	0.287944	0.0872292	chr11	64646184	Island	EHD1;EHD1;EHD1;EHD1	1stExon;5'UTR;5'UTR;Body
cg01174743	3.30098	0.00189155	FALSE	0.98906	0.00225878	1	45	0.865591	0.228805	0.0693142	chr6	157932074	OpenSea	ZDHHC14;ZDHHC14	Body;Body
cg19972675	3.30096	0.0018917	FALSE	0.98906	0.00225896	1	45	-0.369289	0.175812	0.053261	chr21	35801026	OpenSea
cg26470696	-3.30079	0.00189262	FALSE	0.98906	0.00226003	1	45	0.435685	-0.137742	0.0417301	chr19	19383613	N_Shore	TM6SF2	Body
cg05780074	-3.30035	0.00189496	FALSE	0.98906	0.00226274	1	45	-4.93141	-2.11382	0.640482	chr4	83812365	Island	SEC31A;SEC31A;SEC31A;SEC31A;SEC31A;SEC31A;SEC31A;SEC31A;SEC31A;SEC31A	5'UTR;1stExon;5'UTR;1stExon;5'UTR;1stExon;5'UTR;1stExon;5'UTR;1stExon
cg07456546	-3.30016	0.00189602	FALSE	0.98906	0.00226397	1	45	1.74264	-0.242104	0.0733614	chr21	43726315	Island
cg06088690	-3.30015	0.00189606	FALSE	0.98906	0.00226402	1	45	0.228137	-0.11997	0.036353	chr6	18528411	OpenSea
cg19514765	-3.29998	0.001897	FALSE	0.98906	0.0022651	1	45	-2.76519	-0.132815	0.0402472	chr6	27805693	N_Shore	HIST1H2BN;HIST1H2AK;HIST1H2AK	TSS1500;1stExon;3'UTR
cg08631504	3.29942	0.00190003	FALSE	0.98906	0.00226862	1	45	-3.07607	0.290954	0.0881833	chr15	89943431	Island
cg26062439	3.29933	0.0019005	FALSE	0.98906	0.00226917	1	45	1.33031	0.140218	0.0424989	chr7	6577467	S_Shore	GRID2IP	Body
cg24099956	-3.29888	0.00190296	FALSE	0.98906	0.00227203	1	45	-1.31429	-0.25962	0.0786995	chr11	113907379	S_Shore
cg05976516	3.29876	0.0019036	FALSE	0.98906	0.00227277	1	45	1.4174	0.34061	0.103254	chr16	53269100	OpenSea	CHD9	Body
cg10270430	-3.29829	0.00190619	FALSE	0.98906	0.00227578	1	45	-0.0133922	-0.129783	0.0393484	chr6	34024362	Island	GRM4	Body
cg16823252	-3.2974	0.00191107	FALSE	0.98906	0.00228144	1	45	0.276565	-0.31165	0.0945139	chr22	22472739	Island
cg10858990	-3.29586	0.0019195	FALSE	0.98906	0.00229122	1	45	-0.42737	-0.161392	0.0489681	chr22	31003655	OpenSea	PES1;PES1;TCN2;TCN2	TSS1500;TSS1500;Body;Body
cg27052709	-3.2957	0.00192036	FALSE	0.98906	0.00229221	1	45	1.85562	-0.171573	0.0520597	chr17	76495017	N_Shelf	DNAH17	Body
cg05281831	-3.29567	0.00192052	FALSE	0.98906	0.0022924	1	45	-1.96591	-0.434796	0.13193	chr14	103061090	S_Shore	RCOR1	Body
cg09203650	-3.29558	0.00192102	FALSE	0.98906	0.00229299	1	45	-1.2747	-0.178168	0.0540627	chr17	45909528	S_Shore	MRPL10;MRPL10;MRPL10;LRRC46	TSS1500;TSS1500;TSS1500;Body
cg15131722	3.29525	0.00192281	FALSE	0.98906	0.00229506	1	45	-8.75152	3.57382	1.08453	chr2	44589167	Island	PREPL;PREPL;C2orf34;PREPL;PREPL;PREPL	TSS200;TSS1500;1stExon;TSS1500;TSS200;TSS1500
cg16932827	-3.29523	0.00192294	FALSE	0.98906	0.00229521	1	45	-0.511763	-0.134361	0.0407743	chr3	193988639	S_Shore
cg16798755	-3.29513	0.00192351	FALSE	0.98906	0.00229587	1	45	1.06728	-0.131378	0.0398703	chr1	156030838	OpenSea	RAB25	TSS200
cg10810305	3.29438	0.00192761	FALSE	0.98906	0.00230063	1	45	-3.64168	0.274359	0.083281	chr20	42086476	Island	SFRS6	TSS200
cg15893396	-3.29436	0.00192774	FALSE	0.98906	0.00230078	1	45	0.921796	-0.120166	0.0364763	chr7	149158942	S_Shore	ZNF777	TSS1500
cg26705472	3.29405	0.00192947	FALSE	0.98906	0.00230279	1	45	-3.55459	0.178683	0.0542443	chr22	43117120	Island	A4GALT	TSS1500
cg25777640	3.29372	0.00193128	FALSE	0.98906	0.00230489	1	45	-3.16516	0.132771	0.0403103	chr19	11670275	S_Shore	ELOF1	TSS1500
cg12490823	-3.2937	0.00193137	FALSE	0.98906	0.00230499	1	45	-1.53856	-0.164394	0.0499116	chr22	51022184	S_Shore	CHKB-AS1;CHKB-AS1;CHKB;CHKB-CPT1B	Body;Body;TSS1500;TSS1500
cg12381873	-3.29362	0.0019318	FALSE	0.98906	0.00230549	1	45	0.201185	-0.177508	0.0538944	chr17	72270059	N_Shore	DNAI2	TSS1500
cg21165089	-3.29305	0.00193499	FALSE	0.98906	0.00230919	1	45	-1.64093	-0.176513	0.0536018	chr11	64739736	Island	C11orf85;C11orf85	TSS200;TSS200
cg06776256	-3.29297	0.00193544	FALSE	0.98906	0.00230971	1	45	-1.1192	-0.112855	0.0342714	chr12	13043728	N_Shore	GPRC5A	TSS1500
cg18419754	-3.2926	0.00193745	FALSE	0.98906	0.00231204	1	45	1.34126	-0.170137	0.0516726	chr16	68028395	S_Shore	DPEP2	5'UTR
cg17041051	3.29218	0.0019398	FALSE	0.98906	0.00231477	1	45	1.15691	0.199356	0.0605544	chr2	24051321	OpenSea	ATAD2B;ATAD2B;ATAD2B	Body;Body;Body
cg25921350	-3.29169	0.00194254	FALSE	0.98906	0.00231794	1	45	1.4252	-0.120668	0.0366584	chr17	37703680	OpenSea
cg05119117	3.29126	0.00194493	FALSE	0.98906	0.00232072	1	45	-3.56495	0.186382	0.0566293	chr1	31537937	N_Shore	PUM1;PUM1	5'UTR;5'UTR
cg01277369	3.29032	0.00195013	FALSE	0.98906	0.00232676	1	45	-2.03879	0.196876	0.059835	chr11	568375	Island	MIR210	TSS200
cg10467997	3.2901	0.00195136	FALSE	0.98906	0.00232818	1	45	1.43708	0.293026	0.089063	chr4	156296145	N_Shore	MAP9	Body
cg10208303	3.28951	0.00195466	FALSE	0.98906	0.002332	1	45	1.10623	0.271348	0.0824888	chr1	182959540	OpenSea
cg04497684	-3.28901	0.00195745	FALSE	0.98906	0.00233525	1	45	1.02444	-0.166109	0.0505043	chr3	9234107	OpenSea	SRGAP3;SRGAP3	Body;Body
cg09487733	-3.28824	0.00196176	FALSE	0.98906	0.00234024	1	45	-3.97671	-0.836645	0.254435	chr6	110501281	N_Shore	WASF1;WASF1;WASF1;WASF1;CDC40	TSS200;TSS200;TSS200;TSS200;TSS1500
cg10588183	3.28804	0.00196287	FALSE	0.98906	0.00234153	1	45	2.11734	0.273	0.0830281	chr17	63790382	OpenSea	CEP112;CEP112;CEP112;CEP112	Body;Body;Body;Body
cg02226934	3.28778	0.00196435	FALSE	0.98906	0.00234325	1	45	1.71923	0.19964	0.060722	chr4	187473490	N_Shelf	MTNR1A	Body
cg03106958	-3.28708	0.00196827	FALSE	0.98906	0.00234779	1	45	-2.32368	-0.186007	0.0565873	chr17	79372973	Island	BAHCC1	TSS1500
cg27523527	-3.28699	0.00196875	FALSE	0.98906	0.00234835	1	45	-1.57252	-0.202142	0.0614975	chr1	91196145	S_Shelf
cg04938345	-3.28691	0.00196924	FALSE	0.98906	0.00234892	1	45	1.46043	-0.477558	0.145291	chr12	85412981	OpenSea	TSPAN19	Body
cg12478742	3.28665	0.00197068	FALSE	0.98906	0.00235059	1	45	1.1883	0.264143	0.0803683	chr4	7980679	OpenSea	ABLIM2;ABLIM2;ABLIM2;ABLIM2;ABLIM2;ABLIM2;ABLIM2	Body;Body;Body;Body;Body;Body;Body
cg13409645	-3.2866	0.00197099	FALSE	0.98906	0.00235094	1	45	-2.39175	-0.188899	0.0574757	chr19	55866261	Island	COX6B2	TSS200
cg18596683	3.28636	0.00197235	FALSE	0.98906	0.00235251	1	45	-3.62779	0.561727	0.170927	chr10	94051629	S_Shore	CPEB3;MARCH5	TSS1500;Body
cg17035643	3.28588	0.00197504	FALSE	0.98906	0.00235564	1	45	1.62472	0.262655	0.0799345	chr2	178157643	OpenSea	LOC100130691	Body
cg08530439	-3.28571	0.00197597	FALSE	0.98906	0.00235672	1	45	0.83116	-0.431349	0.13128	chr5	178976985	N_Shore	RUFY1	TSS1500
cg08337065	3.28508	0.00197956	FALSE	0.98906	0.00236087	1	45	0.901882	0.107553	0.0327397	chr19	42873882	Island	MEGF8	Body
cg15645634	-3.28502	0.0019799	FALSE	0.98906	0.00236128	1	45	-4.10408	-0.47491	0.144569	chr5	142783639	Island	NR3C1;NR3C1;NR3C1;NR3C1;NR3C1;NR3C1;NR3C1	5'UTR;TSS1500;5'UTR;5'UTR;5'UTR;TSS1500;TSS1500
cg12938159	-3.28491	0.00198049	FALSE	0.98906	0.00236196	1	45	-2.49582	-0.234354	0.0713426	chr10	71332776	Island	NEUROG3	Body
cg07688196	-3.28343	0.00198887	FALSE	0.98906	0.00237167	1	45	1.11814	-0.237538	0.0723443	chr9	34451447	OpenSea	FAM219A;FAM219A;FAM219A;FAM219A;FAM219A;FAM219A	Body;Body;Body;Body;Body;Body
cg11432630	-3.28337	0.00198925	FALSE	0.98906	0.00237211	1	45	-2.54233	-0.158796	0.0483639	chr7	100224149	N_Shore	TFR2	Body
cg07399628	-3.2833	0.00198962	FALSE	0.98906	0.00237254	1	45	1.37871	-0.189895	0.0578366	chr7	37393645	OpenSea	ELMO1;ELMO1;ELMO1	TSS1500;5'UTR;5'UTR
cg13597317	-3.28291	0.00199187	FALSE	0.98906	0.00237514	1	45	1.5142	-0.190431	0.0580068	chr9	111033925	OpenSea
cg05981907	-3.28288	0.00199204	FALSE	0.98906	0.00237534	1	45	-3.60013	-0.570229	0.173698	chr17	38444134	Island	CDC6	TSS200
cg14153668	3.28286	0.00199213	FALSE	0.98906	0.00237545	1	45	1.70984	0.163835	0.0499062	chr15	73616457	OpenSea	HCN4	Body
cg01815921	-3.28235	0.00199502	FALSE	0.98906	0.0023788	1	45	-3.69589	-0.230909	0.0703486	chr17	15903739	S_Shore	ZSWIM7;TTC19;ZSWIM7	TSS1500;Body;TSS1500
cg00512287	3.28218	0.00199599	FALSE	0.98906	0.00237993	1	45	0.77445	0.156539	0.0476936	chr11	118512372	OpenSea	PHLDB1;PHLDB1;PHLDB1	Body;Body;Body
cg00675157	-3.28208	0.0019966	FALSE	0.98906	0.00238062	1	45	0.819676	-0.728666	0.222014	chr4	46381220	OpenSea	GABRA2;GABRA2	Body;Body
cg15019869	3.28137	0.00200063	FALSE	0.98906	0.00238531	1	45	0.624599	0.186556	0.0568531	chr5	156652700	OpenSea	ITK	Body
cg11528101	-3.28135	0.00200077	FALSE	0.98906	0.00238546	1	45	-4.69644	-1.77144	0.539852	chr7	43909044	Island	MRPS24	Body
cg26253437	-3.28112	0.00200203	FALSE	0.98906	0.00238692	1	45	-0.360357	-0.179471	0.054698	chr5	168081476	OpenSea
cg13422161	-3.28104	0.00200251	FALSE	0.98906	0.00238748	1	45	0.360556	-0.351624	0.107169	chr12	52773842	OpenSea	KRT84	Body
cg00356425	3.27977	0.00200981	FALSE	0.98906	0.00239594	1	45	0.122006	0.171969	0.0524333	chr19	54189439	OpenSea	MIR519C	TSS1500
cg14024780	-3.27951	0.00201129	FALSE	0.98906	0.00239766	1	45	-4.07731	-0.381024	0.116183	chr1	179262948	Island	SOAT1	TSS200
cg11133262	3.27949	0.00201138	FALSE	0.98906	0.00239776	1	45	1.44927	0.192656	0.0587456	chr1	64540593	OpenSea	ROR1;ROR1	Body;Body
cg14833896	3.27947	0.0020115	FALSE	0.98906	0.0023979	1	45	-0.172612	0.256537	0.0782252	chr13	53869898	OpenSea
cg02239082	-3.27915	0.00201332	FALSE	0.98906	0.00240001	1	45	-5.56094	-3.14921	0.960373	chr19	48972844	Island	CYTH2;CYTH2	Body;Body
cg11428871	-3.27866	0.00201618	FALSE	0.98906	0.00240333	1	45	1.02111	-0.142952	0.0436008	chr19	46894811	OpenSea
cg27442054	-3.27861	0.00201643	FALSE	0.98906	0.00240361	1	45	2.38542	-0.163254	0.0497935	chr1	2449541	N_Shore	PANK4	Body
cg06545693	3.27861	0.00201644	FALSE	0.98906	0.00240362	1	45	-3.89856	0.340125	0.103741	chr19	507193	N_Shore	C19orf20	TSS1500
cg21688375	3.27733	0.00202381	FALSE	0.98906	0.00241216	1	45	1.63537	0.159496	0.0486664	chr6	28325873	OpenSea	ZKSCAN3;ZKSCAN3;ZKSCAN3	5'UTR;5'UTR;5'UTR
cg03744724	3.27728	0.00202413	FALSE	0.98906	0.00241253	1	45	-4.51699	0.414536	0.126488	chr19	49496744	Island	GYS1;GYS1;RUVBL2;GYS1	TSS200;TSS200;TSS1500;TSS200
cg14631834	-3.27717	0.00202473	FALSE	0.98906	0.00241323	1	45	-3.07175	-0.288159	0.0879291	chr18	28623040	Island	DSC3;DSC3	TSS1500;TSS1500
cg09832911	-3.27683	0.00202672	FALSE	0.98906	0.00241553	1	45	0.715898	-0.213094	0.0650305	chr10	45923678	S_Shore	ALOX5	Body
cg20898829	-3.27669	0.00202753	FALSE	0.98906	0.00241647	1	45	-1.02962	-0.154136	0.0470402	chr20	3229660	Island
cg23794753	3.27651	0.00202859	FALSE	0.98906	0.0024177	1	45	-1.01415	0.114779	0.0350309	chr11	66444352	N_Shore	RBM4B	Body
cg07611575	-3.2761	0.00203091	FALSE	0.98906	0.00242039	1	45	1.42775	-0.114047	0.0348119	chr16	3593230	OpenSea	NLRC3	Body
cg21026624	-3.27608	0.00203106	FALSE	0.98906	0.00242056	1	45	2.87111	-0.180882	0.0552128	chr7	70255210	Island	AUTS2;AUTS2	Body;Body
cg25639138	3.27591	0.00203203	FALSE	0.98906	0.00242168	1	45	1.70231	0.164732	0.0502857	chr8	100783034	OpenSea	VPS13B;VPS13B	Body;Body
cg26611683	-3.2759	0.00203207	FALSE	0.98906	0.00242173	1	45	-1.09258	-0.124495	0.0380033	chr13	41241734	Island	FOXO1	TSS1500
cg05307234	3.27585	0.0020324	FALSE	0.98906	0.00242212	1	45	1.63947	0.230288	0.0702989	chr8	133786975	N_Shore	PHF20L1;PHF20L1;PHF20L1	TSS1500;TSS1500;TSS1500
cg00845837	-3.27557	0.00203402	FALSE	0.98906	0.00242399	1	45	1.27197	-0.303093	0.0925314	chr8	121345289	OpenSea	COL14A1	Body
cg01439098	-3.27539	0.00203503	FALSE	0.98906	0.00242516	1	45	-0.371636	-0.151615	0.0462891	chr1	15786682	OpenSea	CELA2A	Body
cg27263379	-3.27477	0.00203868	FALSE	0.98906	0.00242939	1	45	-0.203975	-0.152716	0.0466343	chr1	113055808	S_Shelf	WNT2B;WNT2B;WNT2B	Body;5'UTR;Body
cg17525353	3.27467	0.00203924	FALSE	0.98906	0.00243003	1	45	1.7051	0.279071	0.0852212	chr16	3674445	OpenSea
cg02369113	3.27438	0.0020409	FALSE	0.98906	0.00243196	1	45	1.41474	0.371613	0.113491	chr7	157637560	OpenSea	PTPRN2;PTPRN2;PTPRN2	Body;Body;Body
cg02057917	3.27422	0.00204184	FALSE	0.98906	0.00243305	1	45	-0.563784	0.198742	0.060699	chr6	29323269	OpenSea	OR5V1	1stExon
cg06702163	3.27417	0.00204216	FALSE	0.98906	0.00243342	1	45	1.61201	0.2408	0.0735455	chr6	30557162	OpenSea	ABCF1;ABCF1	Body;Body
cg03258410	3.27404	0.00204293	FALSE	0.98906	0.00243431	1	45	1.61333	0.167693	0.0512191	chr7	155135539	N_Shelf
cg19132680	-3.27319	0.00204786	FALSE	0.98906	0.00244002	1	45	1.80555	-0.253469	0.0774378	chr12	95449869	OpenSea	NR2C1;NR2C1;NR2C1	Body;Body;Body
cg27547165	-3.27308	0.00204852	FALSE	0.98906	0.00244079	1	45	-0.608453	-0.223177	0.0681857	chr17	27045536	S_Shore	NARR;RAB34;RAB34;RAB34;RAB34;RAB34;RAB34;RAB34;RAB34;RPL23A	TSS1500;TSS1500;TSS1500;TSS1500;TSS1500;TSS1500;TSS1500;TSS1500;TSS1500;TSS1500
cg17405687	-3.27254	0.00205168	FALSE	0.98906	0.00244444	1	45	-0.939649	-0.178552	0.0545607	chr4	124778531	OpenSea	LINC01091;LINC01091	Body;Body
cg15473084	-3.27212	0.00205414	FALSE	0.98906	0.0024473	1	45	-2.04988	-0.128573	0.0392937	chr5	50265600	Island
cg00170620	-3.27138	0.00205845	FALSE	0.98906	0.00245228	1	45	-0.568646	-0.10426	0.0318704	chr16	56669038	Island
cg10411388	3.27124	0.00205927	FALSE	0.98906	0.00245324	1	45	-4.15696	0.379894	0.116132	chr6	33422426	Island	ZBTB9;ZBTB9	5'UTR;1stExon
cg01403504	-3.27117	0.00205971	FALSE	0.98906	0.00245375	1	45	-1.64395	-0.137662	0.0420836	chr18	60118020	OpenSea
cg22369703	3.27056	0.00206328	FALSE	0.98906	0.00245788	1	45	1.56583	0.239106	0.0731085	chr20	32524281	OpenSea
cg24996315	-3.27036	0.00206444	FALSE	0.98906	0.00245922	1	45	0.0886093	-0.193017	0.0590202	chr11	134373284	OpenSea
cg03182874	-3.27033	0.00206459	FALSE	0.98906	0.0024594	1	45	-2.96832	-0.12569	0.0384334	chr22	41682465	Island	RANGAP1	TSS1500
cg05014481	-3.27018	0.0020655	FALSE	0.98906	0.00246045	1	45	1.49255	-0.165054	0.0504725	chr6	46139591	OpenSea	ENPP5;ENPP5;ENPP5	TSS1500;TSS1500;TSS1500
cg13375916	3.26972	0.00206823	FALSE	0.98906	0.00246361	1	45	1.12823	0.171132	0.0523384	chr8	143055975	S_Shore
cg03716653	-3.2694	0.00207007	FALSE	0.98906	0.00246574	1	45	-3.32439	-0.359825	0.110058	chr1	163038990	OpenSea	RGS4;RGS4;RGS4;RGS4	5'UTR;1stExon;Body;TSS200
cg27169020	-3.26934	0.00207044	FALSE	0.98906	0.00246617	1	45	-0.51861	-0.152623	0.0466831	chr15	83954229	S_Shore	BNC1	TSS1500
cg16893868	-3.26925	0.002071	FALSE	0.98906	0.00246682	1	45	0.263184	-0.163077	0.0498822	chr19	55084269	OpenSea	LILRA2;LILRA2	TSS1500;TSS1500
cg25814902	-3.26917	0.00207145	FALSE	0.98906	0.00246733	1	45	-2.81184	-0.139346	0.0426243	chr8	95835774	Island	INTS8	1stExon
cg00997327	3.26916	0.0020715	FALSE	0.98906	0.0024674	1	45	1.20023	0.0925598	0.028313	chr1	11310842	OpenSea	MTOR	Body
cg05773625	-3.26901	0.00207242	FALSE	0.98906	0.00246846	1	45	0.793968	-0.188222	0.0575776	chr16	4402027	S_Shore	PAM16;CORO7-PAM16	TSS1500;Body
cg25037439	3.26894	0.00207283	FALSE	0.98906	0.00246893	1	45	1.59611	0.170317	0.0521017	chr11	128004758	OpenSea
cg26750659	3.2689	0.00207304	FALSE	0.98906	0.00246917	1	45	1.36129	0.0874015	0.0267373	chr17	652620	N_Shelf	GEMIN4	Body
cg04473618	-3.26882	0.00207353	FALSE	0.98906	0.00246974	1	45	1.35429	-0.165151	0.0505232	chr8	49661550	OpenSea
cg15105060	-3.26809	0.00207785	FALSE	0.98906	0.00247474	1	45	0.899741	-0.249175	0.0762448	chr4	7024189	N_Shelf	TBC1D14;TBC1D14;TBC1D14	Body;Body;Body
cg00118719	3.26774	0.00207993	FALSE	0.98906	0.00247715	1	45	-2.72572	0.217627	0.0665986	chr14	39901098	Island	FBXO33	1stExon
cg19803298	3.26764	0.0020805	FALSE	0.98906	0.00247781	1	45	1.74712	0.231226	0.0707624	chr6	13267915	OpenSea	PHACTR1;PHACTR1	Body;Body
cg18380173	3.26761	0.00208066	FALSE	0.98906	0.00247799	1	45	1.40639	0.125433	0.0383868	chr19	58524495	S_Shelf
cg01885886	-3.26747	0.00208154	FALSE	0.98906	0.00247902	1	45	1.76895	-0.135845	0.041575	chr10	35520653	OpenSea
cg05059868	3.26746	0.00208157	FALSE	0.98906	0.00247906	1	45	3.33225	0.392893	0.120244	chr17	80361674	Island	C17orf101;C17orf101	Body;Body
cg14184866	-3.26694	0.00208464	FALSE	0.98906	0.0024826	1	45	0.265395	-0.277302	0.0848811	chr9	82185137	N_Shore
cg05857773	-3.2668	0.00208548	FALSE	0.98906	0.00248358	1	45	0.567271	-0.176285	0.0539625	chr1	215178865	OpenSea	KCNK2	TSS200
cg14560030	-3.26675	0.00208577	FALSE	0.98906	0.00248392	1	45	1.1917	-0.117469	0.0359591	chr6	33159572	N_Shore	COL11A2;COL11A2;COL11A2;COL11A2	Body;Body;Body;Body
cg08719577	-3.26641	0.00208781	FALSE	0.98906	0.00248627	1	45	-2.57737	-0.18624	0.0570166	chr1	3528355	Island	MEGF6	TSS1500
cg02677192	-3.26623	0.00208888	FALSE	0.98906	0.00248751	1	45	0.243167	-0.159573	0.0488555	chr21	45138294	Island	PDXK	TSS1500
cg08520746	-3.26621	0.00208897	FALSE	0.98906	0.00248762	1	45	-1.68292	-0.20636	0.0631803	chr2	172945932	Island
cg04215126	-3.26618	0.00208918	FALSE	0.98906	0.00248787	1	45	-0.231657	-0.129475	0.039641	chr7	105621846	OpenSea	FLJ23834	Body
cg06017249	3.26604	0.00209003	FALSE	0.98906	0.00248885	1	45	1.82513	0.331641	0.101543	chr8	130375106	OpenSea
cg03207310	3.26536	0.00209407	FALSE	0.98906	0.00249353	1	45	-3.41989	0.18025	0.0552007	chr3	195622281	Island	TNK2;TNK2	1stExon;5'UTR
cg15106115	3.26529	0.0020945	FALSE	0.98906	0.00249401	1	45	1.69343	0.180334	0.0552278	chr5	77821491	OpenSea	LHFPL2	5'UTR
cg00514723	-3.26475	0.00209773	FALSE	0.98906	0.00249776	1	45	1.19013	-0.20334	0.0622837	chr20	40244770	N_Shore	CHD6	5'UTR
cg19983775	-3.2645	0.00209921	FALSE	0.98906	0.00249947	1	45	-0.0185529	-0.207902	0.0636858	chr10	126104239	N_Shelf	OAT	5'UTR
cg19525546	-3.26415	0.00210131	FALSE	0.98906	0.0025019	1	45	2.2157	-0.176991	0.0542229	chr10	128900115	OpenSea	DOCK1	Body
cg02635837	3.26305	0.00210785	FALSE	0.98906	0.00250947	1	45	2.67486	0.263452	0.0807379	chr17	744939	S_Shore	NXN	Body
cg23524559	-3.2627	0.00210997	FALSE	0.98906	0.00251193	1	45	-0.706848	-0.148586	0.0455407	chr10	130063978	Island
cg12785342	3.26251	0.0021111	FALSE	0.98906	0.00251323	1	45	-1.38385	0.298843	0.091599	chr7	12728890	S_Shore	ARL4A;ARL4A;ARL4A	3'UTR;3'UTR;3'UTR
cg00204355	3.2624	0.00211179	FALSE	0.98906	0.00251403	1	45	1.5487	0.155798	0.0477556	chr6	74371222	OpenSea
cg14037837	3.26139	0.00211787	FALSE	0.98906	0.00252107	1	45	-2.65433	0.147835	0.0453289	chr11	31839314	N_Shore	PAX6	5'UTR
cg09270346	-3.26133	0.00211819	FALSE	0.98906	0.00252144	1	45	-0.347691	-0.117419	0.0360033	chr19	18060024	Island
cg24788577	-3.26112	0.00211951	FALSE	0.98906	0.00252296	1	45	0.439192	-0.193514	0.0593397	chr6	169712972	OpenSea
ch.15.406975R	-3.26105	0.0021199	FALSE	0.98906	0.00252341	1	45	-3.5413	-2.01648	0.618353	chr15	41021079	OpenSea	RAD51;RAD51;RAD51;RAD51	Body;Body;Body;Body
cg13067350	-3.261	0.00212018	FALSE	0.98906	0.00252374	1	45	-1.29236	-0.17426	0.0534374	chr1	221274025	OpenSea
cg17488929	-3.26088	0.00212096	FALSE	0.98906	0.00252464	1	45	-0.571476	-0.0551537	0.0169138	chr13	111526794	OpenSea
cg04669422	3.26076	0.00212167	FALSE	0.98906	0.00252547	1	45	1.35339	0.193444	0.0593248	chr19	42348625	N_Shore	LYPD4;DMRTC2	TSS200;TSS1500
cg15716210	-3.26046	0.00212345	FALSE	0.98906	0.00252751	1	45	-0.407417	-0.203018	0.0622666	chr10	133449638	Island
cg16389984	3.26035	0.00212411	FALSE	0.98906	0.00252828	1	45	1.39507	0.127769	0.0391886	chr17	41031324	OpenSea	LOC388387	Body
cg21130588	3.26015	0.00212535	FALSE	0.98906	0.00252972	1	45	-4.37297	0.465331	0.142733	chr2	154333914	N_Shore	RPRM;RPRM	3'UTR;1stExon
cg26055923	-3.25979	0.00212752	FALSE	0.98906	0.00253223	1	45	1.93017	-0.21293	0.0653203	chr2	150810538	OpenSea
cg19725675	-3.25978	0.00212759	FALSE	0.98906	0.00253231	1	45	-5.2673	-3.24356	0.995025	chr9	131486578	Island	ZDHHC12;LOC100506100	TSS200;TSS200
cg16130600	3.25971	0.00212798	FALSE	0.98906	0.00253277	1	45	-3.7011	0.277997	0.0852827	chr7	120590585	Island	ING3;ING3	TSS1500;TSS1500
cg21264396	3.25917	0.0021313	FALSE	0.98906	0.0025366	1	45	1.07889	0.233278	0.071576	chr1	1326333	S_Shelf	CCNL2	Body
cg00106112	3.25876	0.00213379	FALSE	0.98906	0.00253949	1	45	0.202554	0.73724	0.226234	chr2	23791784	OpenSea	KLHL29	Body
cg06372850	-3.2586	0.00213475	FALSE	0.98906	0.00254059	1	45	-1.61709	-0.286187	0.087825	chr2	164205188	S_Shore
cg06713955	-3.25842	0.00213586	FALSE	0.98906	0.00254188	1	45	-3.33904	-0.170346	0.0522786	chr9	135545823	Island	GTF3C4;GTF3C4;DDX31;DDX31	5'UTR;1stExon;TSS200;TSS200
cg11778876	3.25835	0.00213625	FALSE	0.98906	0.00254233	1	45	1.31465	0.256182	0.0786232	chr15	55485089	N_Shelf	RSL24D1	Body
cg07021219	3.25823	0.00213698	FALSE	0.98906	0.00254317	1	45	-3.33933	0.358631	0.110069	chr2	61764263	N_Shore	XPO1	5'UTR
cg01372465	3.25814	0.00213755	FALSE	0.98906	0.00254383	1	45	1.73674	0.178218	0.0546994	chr6	112525909	OpenSea	LAMA4;LAMA4;LAMA4	Body;Body;Body
cg12353041	3.25764	0.00214058	FALSE	0.98906	0.00254734	1	45	1.71045	0.237353	0.0728604	chr6	128800526	OpenSea	PTPRK;PTPRK;PTPRK;PTPRK;PTPRK;PTPRK	5'UTR;Body;Body;Body;Body;Body
cg11177264	-3.25708	0.00214398	FALSE	0.98906	0.00255127	1	45	-2.45211	-0.246265	0.0756092	chr11	64739539	Island	C11orf85;C11orf85;C11orf85;C11orf85	1stExon;1stExon;5'UTR;5'UTR
cg02144614	3.25699	0.00214453	FALSE	0.98906	0.00255191	1	45	1.69937	0.232071	0.0712532	chr2	241060773	OpenSea
cg22155270	-3.25682	0.0021456	FALSE	0.98906	0.00255314	1	45	-2.51435	-0.193142	0.059304	chr7	150065248	Island	REPIN1;REPIN1;REPIN1	TSS1500;TSS1500;TSS1500
cg05213673	-3.25668	0.00214642	FALSE	0.98906	0.00255409	1	45	1.53501	-0.207194	0.0636212	chr3	48750699	N_Shelf	IP6K2;IP6K2;IP6K2;IP6K2;IP6K2;IP6K2;IP6K2;IP6K2;IP6K2;IP6K2	Body;Body;Body;Body;5'UTR;5'UTR;5'UTR;5'UTR;5'UTR;5'UTR
cg02367655	-3.25654	0.00214731	FALSE	0.98906	0.00255512	1	45	-1.45247	-0.179348	0.0550732	chr1	178064623	S_Shore	RASAL2;LOC100302401	Body;TSS1500
cg15033681	-3.25596	0.00215083	FALSE	0.98906	0.00255919	1	45	0.925542	-0.248259	0.0762476	chr10	113944946	S_Shore	GPAM;GPAM	TSS1500;TSS1500
cg01209315	-3.25593	0.00215103	FALSE	0.98906	0.00255942	1	45	1.54103	-0.157844	0.048479	chr12	117769189	OpenSea	NOS1;NOS1	5'UTR;5'UTR
cg25741047	-3.2559	0.00215119	FALSE	0.98906	0.00255961	1	45	-6.59104	-3.68638	1.13222	chr6	33359518	Island	KIFC1;KIFC1	5'UTR;1stExon
cg18184153	3.25494	0.0021571	FALSE	0.98906	0.00256644	1	45	-3.27796	0.199247	0.0612139	chr6	33385417	N_Shore	CUTA;CUTA;CUTA;CUTA;CUTA	Body;Body;Body;1stExon;Body
cg23461800	-3.25486	0.00215756	FALSE	0.98906	0.00256698	1	45	-2.87337	-0.190222	0.0584425	chr14	103021989	Island
cg23928744	3.25476	0.00215816	FALSE	0.98906	0.00256767	1	45	1.57561	0.180855	0.0555663	chr1	110765802	Island	KCNC4;KCNC4;KCNC4	Body;Body;Body
cg03446428	3.2546	0.00215914	FALSE	0.98906	0.00256881	1	45	1.8278	0.220068	0.0676176	chr11	12244827	OpenSea	MICAL2	Body
cg11986310	3.25348	0.00216607	FALSE	0.98906	0.00257681	1	45	1.77728	0.134583	0.0413658	chr11	65728298	OpenSea	SART1	TSS1500
cg14160635	-3.25298	0.0021691	FALSE	0.98906	0.00258032	1	45	0.441939	-0.195579	0.0601231	chr7	74069877	N_Shore
cg09741342	-3.25297	0.00216918	FALSE	0.98906	0.00258041	1	45	-3.39093	-0.194561	0.0598103	chr2	201676072	Island	BZW1	TSS1500
cg16697438	-3.25295	0.00216932	FALSE	0.98906	0.00258057	1	45	-1.72951	-0.306968	0.0943662	chr10	72043538	Island
cg09026955	3.25292	0.00216948	FALSE	0.98906	0.00258075	1	45	1.28276	0.108419	0.0333296	chr8	915401	Island
cg18538332	3.25291	0.00216958	FALSE	0.98906	0.00258087	1	45	-3.59712	0.236467	0.0726941	chr22	24372958	Island	LOC391322	TSS200
cg20949383	-3.25278	0.00217037	FALSE	0.98906	0.00258178	1	45	-3.08522	-0.166234	0.0511053	chr7	92465230	Island	CDK6	5'UTR
cg23721532	-3.25266	0.00217109	FALSE	0.98906	0.00258262	1	45	0.113955	-0.15838	0.0486925	chr19	10353560	OpenSea
cg26602314	-3.25224	0.0021737	FALSE	0.98906	0.00258564	1	45	-0.690752	-0.127531	0.0392133	chr17	3289453	Island
cg11354057	-3.25222	0.00217383	FALSE	0.98906	0.00258578	1	45	-2.9007	-0.204344	0.0628323	chr11	92931311	Island	SLC36A4	TSS1500
cg13431160	3.25208	0.00217465	FALSE	0.98906	0.00258674	1	45	-0.132525	0.167848	0.0516123	chr11	122451083	OpenSea
cg25065535	-3.25205	0.00217487	FALSE	0.98906	0.00258699	1	45	0.514167	-0.202113	0.0621495	chr4	123374885	OpenSea	IL2	Body
cg21782511	-3.25162	0.00217751	FALSE	0.98906	0.00259005	1	45	1.91562	-0.174457	0.0536522	chr4	1808376	S_Shore	FGFR3;FGFR3;FGFR3	Body;Body;Body
cg03504160	-3.25098	0.00218152	FALSE	0.98906	0.00259468	1	45	0.607793	-0.232043	0.0713763	chr4	6659194	N_Shore
cg18162091	-3.25073	0.00218301	FALSE	0.98906	0.00259641	1	45	1.14382	-0.159803	0.049159	chr12	133012232	S_Shore
cg04681862	3.25069	0.00218332	FALSE	0.98906	0.00259676	1	45	-4.03915	0.249435	0.0767332	chr11	65728931	OpenSea	SART1	TSS1500
cg18792197	-3.25043	0.00218488	FALSE	0.98906	0.00259856	1	45	1.27351	-0.162198	0.0499005	chr17	1304280	S_Shore	YWHAE;YWHAE	TSS1500;TSS1500
cg06917548	3.25041	0.00218499	FALSE	0.98906	0.0025987	1	45	2.129	0.163652	0.0503481	chr19	16643283	Island	CHERP	Body
cg20898358	-3.25039	0.00218516	FALSE	0.98906	0.00259889	1	45	-1.34863	-0.259208	0.0797469	chr17	16947406	S_Shore	MPRIP;MPRIP	Body;Body
cg17182700	3.25014	0.00218671	FALSE	0.98906	0.00260068	1	45	-3.91147	0.315028	0.0969277	chr19	38183460	S_Shore	ZNF781	TSS1500
cg11905407	3.24949	0.00219077	FALSE	0.98906	0.00260537	1	45	1.21295	0.105624	0.0325048	chr11	104871117	OpenSea	CASP5;CASP5;CASP5;CASP5;CASP5;CASP5	Body;Body;Body;Body;Body;Body
cg12667762	-3.2492	0.00219256	FALSE	0.98906	0.00260744	1	45	1.19363	-0.269479	0.0829371	chr4	16477104	OpenSea
cg04386006	3.24915	0.00219283	FALSE	0.98906	0.00260776	1	45	-1.92527	0.135248	0.0416256	chr5	176853676	Island	GRK6;GRK6;GRK6	TSS200;TSS200;TSS200
cg16593646	-3.24913	0.002193	FALSE	0.98906	0.00260795	1	45	-2.50032	-0.155338	0.047809	chr5	71616216	Island	PTCD2;MRPS27	1stExon;TSS200
cg01356829	-3.24853	0.00219675	FALSE	0.98906	0.00261229	1	45	0.69645	-0.228479	0.0703332	chr1	67772896	N_Shore	IL12RB2	TSS200
cg24066516	3.24824	0.00219854	FALSE	0.98906	0.00261436	1	45	1.52369	0.293598	0.0903869	chr2	157353685	OpenSea	GPD2;GPD2	Body;Body
cg05433102	3.24817	0.00219898	FALSE	0.98906	0.00261486	1	45	-0.880718	0.257176	0.0791758	chr1	68627568	N_Shore	GPR177;GPR177	Body;Body
cg13810723	-3.2481	0.00219938	FALSE	0.98906	0.00261533	1	45	0.410295	-0.156009	0.0480308	chr12	119592343	S_Shore	SRRM4	Body
cg00082833	3.24808	0.00219956	FALSE	0.98906	0.00261553	1	45	1.87574	0.189511	0.0583455	chr16	1561275	S_Shore	IFT140	Body
cg09448616	-3.24806	0.00219967	FALSE	0.98906	0.00261565	1	45	0.319691	-0.104743	0.0322478	chr7	1798978	OpenSea
cg15515589	-3.24742	0.00220369	FALSE	0.98906	0.00262031	1	45	0.406636	-0.134438	0.0413985	chr16	29036744	OpenSea
cg08433435	3.24721	0.00220498	FALSE	0.98906	0.00262179	1	45	1.31069	0.272613	0.0839531	chr6	146214507	OpenSea	SHPRH;SHPRH	Body;Body
cg01338955	-3.24693	0.00220674	FALSE	0.98906	0.00262384	1	45	-0.863236	-0.180959	0.0557322	chr4	3747677	N_Shore
cg08218468	3.24689	0.00220697	FALSE	0.98906	0.00262409	1	45	-3.07148	0.188218	0.0579687	chr10	13570459	Island
cg04219946	-3.24685	0.00220722	FALSE	0.98906	0.00262439	1	45	-2.39604	-0.157445	0.0484917	chr7	87104724	Island	ABCB4;ABCB4;ABCB4	Body;Body;Body
cg03965713	-3.24673	0.002208	FALSE	0.98906	0.00262528	1	45	-0.252907	-0.101263	0.0311892	chr7	75535762	OpenSea
cg13669455	-3.2459	0.00221319	FALSE	0.98906	0.00263128	1	45	0.962211	-0.125962	0.0388064	chr10	78737430	OpenSea	KCNMA1-AS1;KCNMA1;KCNMA1;KCNMA1;KCNMA1;KCNMA1;KCNMA1	Body;Body;Body;Body;Body;Body;Body
cg10704226	3.24588	0.00221333	FALSE	0.98906	0.00263145	1	45	2.06567	0.37543	0.115664	chr7	54945814	OpenSea
cg22967516	3.24579	0.00221388	FALSE	0.98906	0.00263209	1	45	-4.11329	0.36349	0.111988	chr15	78730339	Island	IREB2	TSS200
cg05744193	-3.24555	0.00221537	FALSE	0.98906	0.0026338	1	45	-2.80739	-0.14698	0.0452865	chr2	201828499	Island	ORC2;ORC2	TSS200;TSS200
cg11795674	3.2454	0.00221635	FALSE	0.98906	0.00263493	1	45	-3.30353	0.252712	0.0778678	chr10	99392930	Island	MORN4;MORN4	5'UTR;5'UTR
cg06231683	3.24531	0.00221689	FALSE	0.98906	0.00263555	1	45	1.66511	0.202192	0.0623029	chr7	127951374	OpenSea	RBM28;RBM28	Body;Body
cg19292476	-3.24495	0.00221915	FALSE	0.98906	0.00263817	1	45	-4.00099	-0.47352	0.145925	chr2	28113658	Island	BRE-AS1;RBKS;RBKS;BRE;BRE;BRE;BRE;BRE;BRE;BRE;BRE;BRE;BRE;BRE;BRE	Body;TSS1500;TSS1500;1stExon;1stExon;1stExon;1stExon;1stExon;1stExon;5'UTR;5'UTR;5'UTR;5'UTR;5'UTR;5'UTR
cg03451959	3.24494	0.00221924	FALSE	0.98906	0.00263827	1	45	0.690967	0.218157	0.0672298	chr3	93646432	OpenSea	PROS1	Body
cg10297561	-3.24483	0.00221994	FALSE	0.98906	0.00263909	1	45	-2.14653	-0.176291	0.05433	chr8	49231655	Island
cg21262907	3.24482	0.00222	FALSE	0.98906	0.00263916	1	45	1.17648	0.197009	0.0607149	chr1	113283715	N_Shelf
cg10604168	-3.2443	0.00222328	FALSE	0.98906	0.00264294	1	45	-1.93892	-0.125781	0.0387699	chr15	65360370	Island	RASL12;RASL12	5'UTR;1stExon
cg15708219	3.24411	0.00222446	FALSE	0.98906	0.0026443	1	45	2.12396	0.285911	0.0881322	chr10	22621481	N_Shore
cg07454742	3.24338	0.00222911	FALSE	0.98906	0.00264967	1	45	0.584556	0.27465	0.0846803	chr17	42254645	S_Shore	ASB16;C17orf65	Body;5'UTR
cg14221264	3.24317	0.0022304	FALSE	0.98906	0.00265117	1	45	-3.87742	0.407833	0.125751	chr13	53029148	N_Shore	CKAP2;CKAP2	TSS1500;TSS1500
cg00456593	-3.24207	0.00223741	FALSE	0.98906	0.00265927	1	45	3.50611	-0.25404	0.0783574	chr11	624781	Island	MUPCDH;MUPCDH	Body;Body
cg16232391	-3.24173	0.00223957	FALSE	0.98906	0.00266176	1	45	-0.774456	-0.120324	0.0371174	chr7	40369028	OpenSea	SUGCT;SUGCT;SUGCT;SUGCT	Body;Body;Body;Body
cg00583328	-3.24127	0.00224247	FALSE	0.98906	0.00266512	1	45	-1.32959	-0.089817	0.0277104	chr8	41753348	Island	ANK1	Body
cg11040735	-3.24105	0.00224386	FALSE	0.98906	0.00266671	1	45	1.2042	-0.226849	0.0699924	chr14	56845236	OpenSea
cg27041724	-3.24053	0.00224718	FALSE	0.98906	0.00267056	1	45	-3.50587	-0.227866	0.0703175	chr9	20623705	S_Shore	MLLT3	TSS1500
cg26126623	3.24027	0.00224886	FALSE	0.98906	0.0026725	1	45	1.06692	0.223133	0.0688624	chr17	74962983	N_Shelf
cg14914254	-3.24014	0.00224969	FALSE	0.98906	0.00267345	1	45	-1.65389	-0.184867	0.0570553	chr6	29796370	Island	HLA-G	Body
cg19223520	-3.24006	0.00225018	FALSE	0.98906	0.00267402	1	45	1.0568	-0.115501	0.0356477	chr10	94547326	OpenSea
cg25966434	3.2397	0.0022525	FALSE	0.98906	0.0026767	1	45	1.50579	0.266074	0.0821294	chr6	158100619	OpenSea
cg10023624	3.23959	0.00225318	FALSE	0.98906	0.00267748	1	45	1.9634	0.253071	0.0781182	chr3	196357203	N_Shore
cg09314149	3.23939	0.00225445	FALSE	0.98906	0.00267895	1	45	1.74513	0.196457	0.0606463	chr22	43503706	N_Shelf
cg12803397	-3.23863	0.0022593	FALSE	0.98906	0.00268455	1	45	1.57441	-0.132899	0.0410354	chr20	21199583	OpenSea	KIZ-AS1;KIZ;KIZ;KIZ;KIZ	TSS1500;Body;Body;Body;Body
cg23300001	3.23818	0.0022622	FALSE	0.98906	0.0026879	1	45	0.399509	0.180125	0.0556254	chr10	134628152	S_Shelf
cg13139846	3.238	0.00226338	FALSE	0.98906	0.00268927	1	45	1.24634	0.125467	0.0387483	chr1	24668728	OpenSea	GRHL3;GRHL3;GRHL3;GRHL3	Body;Body;Body;Body
cg08580254	-3.23737	0.00226739	FALSE	0.98906	0.0026939	1	45	-0.638036	-0.139266	0.0430183	chr17	38478807	S_Shelf	RARA;RARA;RARA	5'UTR;5'UTR;5'UTR
cg08293368	-3.23733	0.00226769	FALSE	0.98906	0.00269424	1	45	0.660261	-0.168536	0.0520603	chr3	1442069	OpenSea	CNTN6;CNTN6;CNTN6	Body;Body;Body
cg18844229	-3.23726	0.00226814	FALSE	0.98906	0.00269476	1	45	0.913242	-0.176182	0.0544234	chr14	54434563	S_Shelf
cg07518170	-3.23713	0.00226895	FALSE	0.98906	0.00269569	1	45	-2.30725	-0.114303	0.0353099	chr20	30865285	N_Shore	KIF3B	TSS200
cg02571874	-3.23641	0.00227362	FALSE	0.98906	0.00270109	1	45	-0.964803	-0.141102	0.0435983	chr3	12799985	OpenSea	TMEM40	5'UTR
cg20795118	-3.23619	0.00227503	FALSE	0.98906	0.00270272	1	45	0.492558	-0.154433	0.0477205	chr20	43272920	OpenSea	ADA	Body
cg21291347	3.23617	0.00227516	FALSE	0.98906	0.00270286	1	45	-2.92305	0.189037	0.0584138	chr14	90422592	Island	TDP1;TDP1	5'UTR;5'UTR
cg11534108	-3.23602	0.00227614	FALSE	0.98906	0.00270399	1	45	0.527113	-0.195231	0.0603308	chr1	45640805	OpenSea	ZSWIM5	Body
cg21622536	-3.23597	0.00227642	FALSE	0.98906	0.00270432	1	45	2.37951	-0.349399	0.107974	chr13	112997643	Island
cg01291590	-3.23592	0.00227673	FALSE	0.98906	0.00270468	1	45	-0.0950669	-0.128915	0.0398387	chr10	42646111	Island
cg16112565	3.23579	0.00227758	FALSE	0.98906	0.00270566	1	45	1.36535	0.140111	0.0433002	chr7	156751380	OpenSea	NOM1	Body
cg17716757	3.23559	0.0022789	FALSE	0.98906	0.00270718	1	45	1.55476	0.146787	0.0453664	chr3	183911358	OpenSea	ABCF3	Body
cg12735263	3.23542	0.00227999	FALSE	0.98906	0.00270845	1	45	-2.91334	0.258115	0.0797779	chr1	39874887	Island	KIAA0754;MACF1;MACF1	TSS1500;Body;Body
cg16635767	-3.23474	0.0022844	FALSE	0.98906	0.00271353	1	45	-3.38959	-0.217441	0.0672205	chr19	39574640	N_Shore	PAPL	TSS1500
cg08112248	-3.23451	0.00228586	FALSE	0.98906	0.00271522	1	45	2.16691	-0.254013	0.0785321	chr6	169002003	OpenSea	SMOC2;SMOC2	Body;Body
cg18394118	-3.23448	0.00228604	FALSE	0.98906	0.00271542	1	45	-1.5968	-0.158612	0.0490377	chr12	102270878	Island	DRAM1	TSS1500
cg18022707	3.23426	0.00228747	FALSE	0.98906	0.00271708	1	45	1.36588	0.14875	0.045992	chr11	76087638	N_Shelf	PRKRIR;PRKRIR	Body;Body
cg12215334	3.23383	0.0022903	FALSE	0.98906	0.00272034	1	45	1.70447	0.175339	0.0542202	chr15	34149311	OpenSea	RYR3;RYR3	Body;Body
cg17143240	3.23366	0.00229142	FALSE	0.98906	0.00272164	1	45	-5.26945	0.61828	0.191202	chr16	2732343	Island	KCTD5	TSS200
cg21875543	-3.23338	0.00229318	FALSE	0.98906	0.00272368	1	45	0.582496	-0.19004	0.0587745	chr16	78694191	OpenSea	WWOX;WWOX	Body;Body
cg11998816	3.2332	0.00229438	FALSE	0.98906	0.00272506	1	45	-3.55499	0.219556	0.0679068	chr12	56545925	N_Shore	MYL6B;MYL6B	TSS1500;TSS1500
cg15990826	3.23316	0.00229464	FALSE	0.98906	0.00272536	1	45	0.967689	0.168396	0.0520839	chr8	106539737	OpenSea	ZFPM2	Body
cg17022488	-3.23222	0.00230075	FALSE	0.98906	0.00273241	1	45	1.61757	-0.244828	0.0757461	chr1	29462399	S_Shore
cg07811113	3.23201	0.00230212	FALSE	0.98906	0.00273399	1	45	-3.47748	0.281359	0.0870538	chr19	1408140	Island	DAZAP1;DAZAP1	Body;Body
cg22987487	3.23144	0.00230583	FALSE	0.98906	0.00273827	1	45	-4.07343	0.547008	0.169277	chr8	25868076	OpenSea	EBF2	Body
cg02643387	-3.23143	0.00230591	FALSE	0.98906	0.00273836	1	45	1.65261	-0.181455	0.0561532	chr16	70735384	OpenSea	VAC14	Body
cg20908801	-3.23109	0.00230812	FALSE	0.98906	0.00274092	1	45	-0.18959	-0.0779612	0.0241284	chr9	96051331	N_Shelf	WNK2;WNK2	Body;Body
cg13075561	-3.23074	0.00231044	FALSE	0.98906	0.00274359	1	45	0.29831	-0.155246	0.0480528	chr12	33560122	OpenSea	SYT10	Body
cg15032243	3.23066	0.00231097	FALSE	0.98906	0.00274421	1	45	0.679126	0.0894813	0.0276976	chr4	2480383	OpenSea	RNF4;RNF4;RNF4	5'UTR;5'UTR;5'UTR
cg04504820	3.23014	0.00231436	FALSE	0.98906	0.00274812	1	45	0.830418	0.220269	0.068192	chr19	55517099	OpenSea
cg22229828	-3.22987	0.00231615	FALSE	0.98906	0.00275019	1	45	0.731812	-0.107479	0.0332766	chr1	245874647	OpenSea
cg03503809	3.22982	0.00231646	FALSE	0.98906	0.00275054	1	45	3.23565	0.228145	0.0706372	chr17	96684	N_Shelf	RPH3AL	Body
cg09906224	3.22981	0.00231652	FALSE	0.98906	0.00275061	1	45	1.87167	0.176591	0.0546753	chr5	141995186	OpenSea	FGF1;FGF1;FGF1;FGF1;FGF1;FGF1;FGF1;FGF1	5'UTR;5'UTR;5'UTR;5'UTR;TSS1500;Body;Body;5'UTR
cg16411979	3.2298	0.00231657	FALSE	0.98906	0.00275067	1	45	-3.55317	0.406845	0.125966	chr1	117603108	Island	TTF2	Body
cg26169249	-3.22971	0.00231719	FALSE	0.98906	0.00275139	1	45	-5.05295	-2.67258	0.8275	chr1	1551487	Island	MIB2;MIB2;MIB2;MIB2;MIB2;MIB2	Body;Body;Body;Body;Body;5'UTR
cg06746171	3.22968	0.00231736	FALSE	0.98906	0.00275158	1	45	-3.33102	0.154048	0.0476976	chr5	151138551	S_Shore	ATOX1	TSS1500
cg12526298	3.22932	0.00231972	FALSE	0.98906	0.0027543	1	45	-2.55873	0.190878	0.0591078	chr17	17875168	Island	TOM1L2;LRRC48;LRRC48;LRRC48;LRRC48;TOM1L2	Body;TSS1500;TSS1500;TSS1500;TSS1500;Body
cg15608555	-3.22925	0.00232022	FALSE	0.98906	0.00275488	1	45	1.76815	-0.235519	0.072933	chr11	102492160	OpenSea	MMP20	Body
cg08641024	3.22901	0.00232175	FALSE	0.98906	0.00275665	1	45	2.56552	0.324742	0.10057	chr16	47047688	N_Shore
cg03510359	3.22864	0.00232421	FALSE	0.98906	0.00275948	1	45	-3.32581	0.239835	0.0742836	chr7	99698208	Island	MCM7;AP4M1;MCM7;MCM7	Body;TSS1500;1stExon;5'UTR
cg26274995	3.22852	0.00232498	FALSE	0.98906	0.00276038	1	45	1.07556	0.12578	0.0389589	chr8	11302983	OpenSea	FAM167A	5'UTR
cg12870571	-3.22822	0.00232696	FALSE	0.98906	0.00276266	1	45	0.769715	-0.227429	0.0704502	chr2	89524536	OpenSea
cg16259931	-3.22815	0.00232741	FALSE	0.98906	0.00276318	1	45	1.18137	-0.161785	0.0501169	chr3	108836693	N_Shore	MORC1	Body
cg23174409	-3.228	0.00232844	FALSE	0.98906	0.00276437	1	45	0.82228	-0.197095	0.061058	chr7	43032762	OpenSea
cg18374697	3.22783	0.00232954	FALSE	0.98906	0.00276563	1	45	-3.57708	0.253311	0.0784772	chr1	101491475	Island	DPH5;DPH5;DPH5	TSS200;TSS200;TSS200
cg05058354	3.22776	0.00233002	FALSE	0.98906	0.00276619	1	45	-0.00668111	0.104265	0.0323027	chr7	1513548	N_Shore	INTS1	Body
cg13575606	3.22749	0.00233179	FALSE	0.98906	0.00276824	1	45	1.89267	0.209018	0.0647618	chr1	84300795	OpenSea	LOC101927587;MIR548AP;LOC101927560	Body;Body;Body
cg09524334	3.22734	0.00233279	FALSE	0.98906	0.00276939	1	45	1.59306	0.202394	0.0627122	chr6	15496979	Island	JARID2	Body
cg24708178	3.22718	0.00233382	FALSE	0.98906	0.00277057	1	45	1.38672	0.176015	0.0545415	chr5	95019536	OpenSea	SPATA9	TSS1500
cg15961007	-3.22706	0.00233464	FALSE	0.98906	0.00277152	1	45	0.691259	-0.17602	0.0545449	chr6	153023279	OpenSea	MYCT1	Body
cg20073553	-3.22704	0.00233473	FALSE	0.98906	0.00277163	1	45	-1.00421	-0.177532	0.0550139	chr4	13545291	Island	NKX3-2	Body
cg23227847	-3.22702	0.00233488	FALSE	0.98906	0.00277179	1	45	-0.013021	-0.151139	0.0468356	chr7	80082585	OpenSea
cg04405052	3.22681	0.00233625	FALSE	0.98906	0.00277338	1	45	1.69357	0.255158	0.0790744	chr5	23727513	OpenSea
cg10782349	3.2268	0.00233634	FALSE	0.98906	0.00277348	1	45	-2.86901	0.148363	0.0459784	chr19	53073577	Island	ZNF701;ZNF701	5'UTR;1stExon
cg09138028	3.22675	0.00233665	FALSE	0.98906	0.00277383	1	45	1.52776	0.146557	0.0454193	chr1	38802860	OpenSea
cg16916688	3.22671	0.00233691	FALSE	0.98906	0.00277414	1	45	0.525773	0.134222	0.0415973	chr6	34101441	OpenSea	GRM4;GRM4	1stExon;5'UTR
cg06582706	-3.22657	0.00233788	FALSE	0.98906	0.00277526	1	45	-0.258855	-0.175083	0.054263	chr16	86767628	OpenSea
cg06983715	-3.22632	0.00233951	FALSE	0.98906	0.00277714	1	45	-3.28833	-0.148728	0.0460982	chr1	86042674	Island	DDAH1	5'UTR
cg01425023	3.22606	0.00234125	FALSE	0.98906	0.00277915	1	45	1.70433	0.224181	0.0694907	chr8	21880845	N_Shore	NPM2	TSS1500
cg13688659	3.22568	0.00234375	FALSE	0.98906	0.00278203	1	45	1.28744	0.133253	0.0413102	chr15	40805997	S_Shore
cg24102266	3.22562	0.00234417	FALSE	0.98906	0.00278251	1	45	-4.42825	0.392257	0.121607	chr1	33219584	Island	KIAA1522	Body
cg27043268	3.22559	0.00234439	FALSE	0.98906	0.00278276	1	45	1.94563	0.199396	0.061817	chr8	107903177	OpenSea
cg05195067	-3.22477	0.00234983	FALSE	0.98906	0.00278905	1	45	-4.27404	-2.9918	0.927756	chr10	102509038	Island	PAX2;PAX2;PAX2;PAX2;PAX2	Body;Body;Body;Body;Body
cg07472835	3.224	0.00235495	FALSE	0.98906	0.00279495	1	45	1.96969	0.180745	0.0560623	chr1	53280203	OpenSea	ZYG11B	Body
cg18721249	3.22367	0.00235713	FALSE	0.98906	0.00279747	1	45	-3.38903	0.294371	0.0913155	chr7	116166456	Island	CAV1	Body
cg10888902	-3.22349	0.00235836	FALSE	0.98906	0.00279888	1	45	-0.0626997	-0.191707	0.0594719	chr10	134650312	OpenSea
cg26593997	3.22293	0.00236205	FALSE	0.98906	0.00280314	1	45	-3.27222	0.240648	0.0746673	chr16	18801738	Island	RPS15A;RPS15A	TSS200;TSS200
cg15251748	-3.22251	0.00236491	FALSE	0.98906	0.00280644	1	45	-0.365267	-0.224124	0.0695496	chr7	28993464	N_Shore	TRIL	3'UTR
cg11558474	-3.22238	0.00236578	FALSE	0.98906	0.00280744	1	45	-1.04711	-0.285605	0.0886317	chr9	74382743	N_Shore	TMEM2;TMEM2	5'UTR;5'UTR
cg12926529	3.22205	0.00236797	FALSE	0.98906	0.00280996	1	45	0.778613	0.157395	0.0488495	chr11	118897188	N_Shelf	SLC37A4;SLC37A4;SLC37A4;SLC37A4;SLC37A4	Body;Body;Body;Body;Body
cg13856990	-3.22181	0.00236956	FALSE	0.98906	0.0028118	1	45	1.01643	-0.173704	0.0539151	chr5	110121265	OpenSea
cg23800521	-3.22136	0.00237262	FALSE	0.98906	0.00281533	1	45	-3.38177	-0.226842	0.0704182	chr5	133340831	Island	VDAC1;VDAC1;VDAC1	TSS200;TSS200;TSS200
cg14897471	3.22129	0.00237307	FALSE	0.98906	0.00281585	1	45	1.9886	0.209939	0.0651723	chr10	127548239	OpenSea	DHX32	Body
cg04368939	-3.22128	0.00237314	FALSE	0.98906	0.00281593	1	45	0.675631	-0.116126	0.0360496	chr10	103588914	Island	KCNIP2;KCNIP2;KCNIP2;KCNIP2;KCNIP2;KCNIP2;KCNIP2	Body;Body;Body;Body;Body;Body;Body
cg11304499	-3.22101	0.00237492	FALSE	0.98906	0.00281799	1	45	2.51845	-0.389865	0.121038	chr5	179473113	OpenSea	RNF130	Body
cg06369719	3.21999	0.00238183	FALSE	0.98906	0.00282596	1	45	1.82183	0.111089	0.0344999	chr22	47608730	Island
cg22932993	3.21948	0.00238522	FALSE	0.98906	0.00282986	1	45	1.41396	0.17404	0.0540584	chr11	2156609	N_Shelf	MIR483;INS-IGF2;IGF2;IGF2;IGF2	TSS1500;Body;Body;Body;Body
cg05570937	3.2192	0.00238711	FALSE	0.98906	0.00283204	1	45	1.14534	0.108738	0.033778	chr11	68213980	N_Shelf	LRP5	Body
cg13033974	-3.21891	0.00238908	FALSE	0.98906	0.00283431	1	45	-3.74218	-0.443487	0.137776	chr7	148823610	Island	ZNF425;ZNF398;ZNF398	TSS200;1stExon;5'UTR
cg26237512	-3.21882	0.00238967	FALSE	0.98906	0.00283499	1	45	-1.57673	-0.136541	0.0424196	chr15	95388002	Island
cg02631587	3.2186	0.0023912	FALSE	0.98906	0.00283676	1	45	2.15678	0.26006	0.0807991	chr2	98408958	OpenSea	TMEM131	Body
cg03757730	3.21836	0.00239279	FALSE	0.98906	0.00283859	1	45	0.217917	0.104557	0.0324876	chr8	111834776	OpenSea
cg00482743	-3.21814	0.00239427	FALSE	0.98906	0.0028403	1	45	1.89125	-0.162183	0.0503965	chr3	186478499	OpenSea
cg14128579	-3.21787	0.00239613	FALSE	0.98906	0.00284244	1	45	-1.41919	-0.185674	0.0577011	chr2	12843137	OpenSea
cg21326353	3.21754	0.00239838	FALSE	0.98906	0.00284503	1	45	1.24723	0.122231	0.0379889	chr11	6220839	OpenSea	OR52W1	1stExon
cg19484319	-3.21735	0.00239966	FALSE	0.98906	0.00284651	1	45	-3.25383	-0.175342	0.054499	chr19	12444632	S_Shore	ZNF563	TSS200
cg26288449	-3.21699	0.0024021	FALSE	0.98906	0.00284932	1	45	-1.16533	-0.195053	0.0606321	chr19	56048453	S_Shore	SBK2	TSS1500
cg22574782	-3.21696	0.00240228	FALSE	0.98906	0.00284953	1	45	-0.582781	-0.230954	0.0717925	chr20	51779088	OpenSea	TSHZ2	Body
cg19205046	-3.21672	0.00240392	FALSE	0.98906	0.00285143	1	45	1.52583	-0.179925	0.0559342	chr7	10842340	OpenSea
cg27127056	-3.21593	0.00240932	FALSE	0.98906	0.00285764	1	45	-2.71883	-0.117879	0.0366549	chr4	17812759	Island	DCAF16;NCAPG	TSS1500;1stExon
cg24568646	3.21567	0.00241109	FALSE	0.98906	0.00285968	1	45	-3.11217	0.202533	0.0629833	chr21	30446238	Island	CCT8	TSS1500
cg13217024	3.21551	0.00241215	FALSE	0.98906	0.0028609	1	45	-2.47226	0.17578	0.0546662	chr19	8008842	Island	TIMM44	TSS200
cg05241015	-3.2155	0.00241221	FALSE	0.98906	0.00286097	1	45	-1.9578	-0.201672	0.0627187	chr2	1748876	Island	PXDN	TSS1500
cg22821981	-3.21469	0.00241773	FALSE	0.98906	0.00286734	1	45	-0.350893	-0.148396	0.0461616	chr3	122296435	N_Shore	PARP15	TSS200
cg21516937	-3.21456	0.00241863	FALSE	0.98906	0.00286837	1	45	0.332754	-0.172419	0.0536369	chr6	127210160	OpenSea
cg20431527	-3.21395	0.00242285	FALSE	0.98906	0.00287324	1	45	1.35165	-0.297135	0.0924518	chr6	29316881	OpenSea
ch.15.492843F	-3.21379	0.00242389	FALSE	0.98906	0.00287443	1	45	-3.44392	-0.266577	0.0829477	chr15	43724766	OpenSea	TP53BP1;TP53BP1;TP53BP1	Body;Body;Body
cg11845273	-3.21348	0.00242607	FALSE	0.98906	0.00287695	1	45	1.75724	-0.166015	0.0516622	chr10	105500121	OpenSea	SH3PXD2A	Body
cg01409887	-3.21289	0.00243008	FALSE	0.98906	0.00288158	1	45	-1.7534	-0.267834	0.0833624	chr7	98972188	Island	ARPC1B	TSS200
cg17251609	-3.21272	0.00243128	FALSE	0.98906	0.00288295	1	45	1.20589	-0.197451	0.0614593	chr3	65489574	OpenSea	MAGI1;MAGI1;MAGI1	Body;Body;Body
cg18130069	3.2127	0.0024314	FALSE	0.98906	0.00288309	1	45	1.52801	0.162053	0.0504413	chr4	3315422	N_Shelf	RGS12;RGS12	TSS1500;TSS1500
cg26035347	-3.21256	0.00243233	FALSE	0.98906	0.00288416	1	45	-0.995194	-0.143011	0.0445162	chr12	93668216	OpenSea	LOC643339	Body
cg26063874	-3.21243	0.00243327	FALSE	0.98906	0.00288525	1	45	0.518872	-0.202532	0.0630464	chr7	1260736	N_Shelf
cg04776122	-3.21235	0.00243379	FALSE	0.98906	0.00288585	1	45	-3.47286	-0.214145	0.0666629	chr22	40441809	Island	TNRC6B	5'UTR
cg22575607	3.21205	0.00243587	FALSE	0.98906	0.00288825	1	45	2.11937	0.197373	0.0614477	chr9	77491551	OpenSea	TRPM6;TRPM6;TRPM6	Body;Body;Body
cg00042199	-3.21157	0.00243917	FALSE	0.98906	0.00289205	1	45	1.06994	-0.241711	0.0752626	chr5	33276146	OpenSea
cg16150451	-3.21118	0.00244184	FALSE	0.98906	0.00289513	1	45	-2.76269	-0.161943	0.050431	chr2	73143019	N_Shore
cg16016043	-3.21069	0.00244524	FALSE	0.98906	0.00289904	1	45	1.59527	-0.212449	0.0661692	chr7	139733078	OpenSea	PARP12;PARP12	Body;Body
cg20758708	3.21069	0.00244527	FALSE	0.98906	0.00289907	1	45	1.30724	0.164179	0.0511352	chr13	33050030	OpenSea	N4BP2L2;N4BP2L2	Body;Body
cg25897951	3.21063	0.00244567	FALSE	0.98906	0.00289954	1	45	-0.991927	0.259866	0.0809392	chr4	1244024	Island	CTBP1;CTBP1;C4orf42	TSS1500;TSS1500;TSS200
cg07836226	3.21024	0.00244834	FALSE	0.98906	0.00290262	1	45	0.263387	0.248335	0.0773572	chr1	8687954	OpenSea	RERE;RERE	Body;Body
cg08221916	-3.21021	0.00244853	FALSE	0.98906	0.00290284	1	45	1.13635	-0.157314	0.0490044	chr20	31889467	OpenSea	BPIFB1	Body
cg13117045	3.20992	0.00245057	FALSE	0.98906	0.00290518	1	45	1.72219	0.148307	0.0462027	chr11	35080265	OpenSea
cg24869535	-3.20975	0.00245172	FALSE	0.98906	0.00290651	1	45	-3.09545	-0.255766	0.0796841	chr4	106816548	Island	NPNT	TSS200
cg06322639	3.20969	0.00245213	FALSE	0.98906	0.00290699	1	45	2.63288	0.213955	0.066659	chr15	80883928	OpenSea	ARNT2	Body
cg03877214	3.20922	0.00245541	FALSE	0.98906	0.00291076	1	45	1.55229	0.202592	0.0631281	chr6	112274143	OpenSea
cg02681733	3.20917	0.00245575	FALSE	0.98906	0.00291115	1	45	-3.94687	0.300709	0.0937031	chr10	99609982	Island	GOLGA7B	TSS200
cg06654828	-3.20847	0.00246058	FALSE	0.98906	0.00291672	1	45	-0.915945	-0.168848	0.0526256	chr22	46547686	S_Shore	PPARA;PPARA	5'UTR;5'UTR
cg00783706	3.20847	0.00246061	FALSE	0.98906	0.00291675	1	45	1.55708	0.215798	0.0672589	chr8	144601883	Island	ZC3H3	Body
cg26001030	-3.2084	0.00246111	FALSE	0.98906	0.00291733	1	45	-3.37615	-0.151225	0.0471343	chr1	174128297	Island	RABGAP1L	TSS1500
cg05809586	-3.20832	0.00246167	FALSE	0.98906	0.00291797	1	45	-0.838637	-1.28145	0.399414	chr21	31709690	OpenSea	KRTAP27-1	1stExon
cg16311334	-3.20829	0.00246184	FALSE	0.98906	0.00291816	1	45	-4.29854	-1.68304	0.524592	chr11	926082	Island	AP2A2	1stExon
cg21764456	-3.20829	0.00246185	FALSE	0.98906	0.00291818	1	45	0.212698	-0.250297	0.0780157	chr16	10777077	OpenSea	TEKT5	Body
cg02653728	-3.20807	0.00246337	FALSE	0.98906	0.00291993	1	45	-1.92423	-0.132072	0.0411688	chr5	132165751	Island
cg24014019	-3.20753	0.00246717	FALSE	0.98906	0.00292431	1	45	0.283157	-0.174265	0.05433	chr14	92782660	OpenSea
cg21033068	-3.20738	0.00246821	FALSE	0.98906	0.0029255	1	45	-0.0736236	-0.120134	0.0374555	chr18	54126474	OpenSea
cg20051420	-3.20732	0.00246858	FALSE	0.98906	0.00292593	1	45	1.56512	-0.258795	0.0806888	chr11	133385517	OpenSea	OPCML	Body
cg27642526	3.20729	0.0024688	FALSE	0.98906	0.00292619	1	45	1.94187	0.199515	0.0622068	chr3	40212664	OpenSea	MYRIP;MYRIP;MYRIP;MYRIP;MYRIP;MYRIP	Body;Body;Body;Body;Body;Body
cg19559506	3.20719	0.00246954	FALSE	0.98906	0.00292704	1	45	-1.87741	0.255	0.0795089	chr10	16587199	OpenSea
cg13607138	-3.20695	0.00247117	FALSE	0.98906	0.00292891	1	45	1.5542	-0.180496	0.0562826	chr20	33539306	N_Shelf	GSS	Body
cg07682378	-3.20695	0.00247122	FALSE	0.98906	0.00292898	1	45	-2.98143	-0.16009	0.0499197	chr3	150128910	S_Shore	TSC22D2	1stExon
cg09251317	-3.20679	0.0024723	FALSE	0.98906	0.00293021	1	45	-0.360823	-0.116267	0.0362564	chr14	77393865	OpenSea
cg24475622	-3.2067	0.00247291	FALSE	0.98906	0.00293093	1	45	-1.35885	-0.275666	0.0859656	chr1	1003851	Island
cg05407459	-3.20669	0.00247303	FALSE	0.98906	0.00293106	1	45	0.0286985	-0.175342	0.05468	chr16	8619531	N_Shore	TMEM114	3'UTR
cg05488681	-3.20664	0.00247332	FALSE	0.98906	0.00293139	1	45	1.40282	-0.184548	0.0575519	chr6	74289464	OpenSea
cg06253058	-3.20664	0.00247333	FALSE	0.98906	0.0029314	1	45	-1.78749	-0.226222	0.0705479	chr3	149375085	Island	WWTR1;WWTR1;WWTR1	Body;Body;Body
cg03448619	-3.20616	0.00247668	FALSE	0.98906	0.00293527	1	45	0.968535	-0.199773	0.0623091	chr3	45840784	S_Shelf
cg01123605	3.20598	0.00247795	FALSE	0.98906	0.00293673	1	45	-0.123133	0.0994564	0.0310221	chr1	12138120	OpenSea	TNFRSF8;TNFRSF8	5'UTR;Body
cg04175550	3.20586	0.0024788	FALSE	0.98906	0.0029377	1	45	1.94653	0.284234	0.0886609	chr7	116585952	OpenSea
cg11301037	3.20586	0.00247883	FALSE	0.98906	0.00293774	1	45	-3.49885	0.346677	0.108139	chr1	27114528	Island	PIGV;PIGV;PIGV	1stExon;TSS200;5'UTR
cg14252141	-3.20566	0.00248017	FALSE	0.98906	0.00293929	1	45	-0.634588	-0.182504	0.0569317	chr6	1388159	N_Shore
cg24506216	-3.20563	0.00248043	FALSE	0.98906	0.00293959	1	45	2.21983	-0.191952	0.0598796	chr1	153951257	S_Shore	JTB	TSS1500
cg05341260	-3.20478	0.00248638	FALSE	0.98906	0.00294644	1	45	-0.614941	-0.21712	0.0677489	chr17	37730450	S_Shore
cg02723741	-3.20465	0.0024873	FALSE	0.98906	0.00294749	1	45	-0.587464	-0.131865	0.0411482	chr11	19281326	OpenSea
cg08058156	-3.20426	0.00249001	FALSE	0.98906	0.00295062	1	45	-1.64962	-0.200988	0.0627252	chr17	56356852	Island	MPO	Body
cg14497410	-3.20414	0.00249087	FALSE	0.98906	0.00295161	1	45	1.70506	-0.196282	0.061259	chr14	97106023	OpenSea
cg20898922	-3.20404	0.00249158	FALSE	0.98906	0.00295242	1	45	0.349779	-0.0917096	0.0286231	chr18	14393507	Island
cg04685813	-3.20363	0.00249442	FALSE	0.98906	0.00295569	1	45	3.33702	-0.224156	0.0699692	chr8	124222131	S_Shelf	FAM83A	3'UTR
cg06200185	3.20319	0.00249757	FALSE	0.98906	0.00295932	1	45	1.91061	0.208844	0.065199	chr10	121650777	N_Shore	SEC23IP;SEC23IP	TSS1500;TSS1500
cg12063910	-3.20313	0.00249794	FALSE	0.98906	0.00295975	1	45	-3.17625	-0.352567	0.110069	chr9	115513525	Island	SNX30	Body
cg14898116	-3.20242	0.00250295	FALSE	0.98906	0.00296552	1	45	-2.79067	-1.28118	0.400065	chr10	17272764	S_Shore	VIM	Body
cg21497977	-3.20234	0.00250356	FALSE	0.98906	0.00296622	1	45	0.853607	-0.237223	0.074078	chr6	159360984	S_Shore
cg21792144	-3.20189	0.00250675	FALSE	0.98906	0.0029699	1	45	-2.89198	-0.131164	0.0409647	chr11	73498894	N_Shore	MRPL48	TSS200
cg12223960	3.20158	0.00250892	FALSE	0.98906	0.0029724	1	45	0.539818	0.0830852	0.0259513	chr6	32063403	N_Shore	TNXB	Body
cg02353065	3.20132	0.00251079	FALSE	0.98906	0.00297454	1	45	1.85077	0.210979	0.065904	chr17	34220260	OpenSea
cg09561822	-3.20116	0.00251189	FALSE	0.98906	0.00297582	1	45	-0.964445	-0.124802	0.0389865	chr8	22516484	OpenSea	BIN3	Body
cg22505746	-3.20116	0.0025119	FALSE	0.98906	0.00297582	1	45	-3.19325	-0.298482	0.0932418	chr1	156052948	S_Shore	MEX3A	TSS1500
cg12604932	-3.20103	0.00251282	FALSE	0.98906	0.00297689	1	45	-3.16169	-0.278147	0.0868931	chr3	13689603	OpenSea
cg03711942	3.20075	0.0025148	FALSE	0.98906	0.00297916	1	45	1.68414	0.300681	0.0939409	chr2	86355070	OpenSea	PTCD3;PTCD3	ExonBnd;Body
cg26816023	3.20058	0.00251603	FALSE	0.98906	0.00298058	1	45	1.42076	0.122847	0.0383829	chr8	146225908	N_Shelf	ZNF252	Body
cg19856771	-3.20045	0.00251692	FALSE	0.98906	0.00298161	1	45	1.83167	-0.229707	0.0717735	chr13	42780042	OpenSea	DGKH;DGKH	Body;Body
cg11214164	3.20044	0.00251696	FALSE	0.98906	0.00298165	1	45	-2.83764	0.148401	0.0463688	chr12	498496	Island	KDM5A;KDM5A;KDM5A;CCDC77;CCDC77;KDM5A	5'UTR;1stExon;1stExon;TSS200;TSS200;5'UTR
cg23474501	-3.20024	0.00251839	FALSE	0.98906	0.0029833	1	45	-3.91646	-0.424913	0.132775	chr10	134902168	Island	GPR123	5'UTR
cg01116977	-3.20018	0.00251881	FALSE	0.98906	0.00298377	1	45	0.868442	-0.251121	0.0784709	chr13	38183987	OpenSea
cg26195826	3.19963	0.00252277	FALSE	0.98906	0.00298834	1	45	1.51064	0.302761	0.0946238	chr18	52433898	OpenSea
cg03547722	-3.19961	0.00252287	FALSE	0.98906	0.00298846	1	45	-3.71456	-1.03631	0.323886	chr16	10837705	Island	NUBP1;NUBP1	1stExon;5'UTR
cg25729094	-3.19951	0.00252361	FALSE	0.98906	0.0029893	1	45	2.42365	-0.206634	0.0645831	chr13	45526142	OpenSea	NUFIP1	Body
cg15924985	3.19946	0.00252394	FALSE	0.98906	0.00298969	1	45	-3.02407	0.155737	0.048676	chr15	41913566	Island
cg12413110	3.19946	0.00252396	FALSE	0.98906	0.00298971	1	45	1.07268	0.110986	0.0346891	chr16	25151357	OpenSea	LCMT1;LCMT1	Body;Body
cg20723412	3.19945	0.00252402	FALSE	0.98906	0.00298978	1	45	1.06473	0.207122	0.0647368	chr4	6927635	S_Shelf	TBC1D14;TBC1D14	Body;Body
cg16445708	3.19912	0.00252641	FALSE	0.98906	0.00299253	1	45	-3.08797	0.213516	0.0667422	chr16	1822320	Island	NME3;MRPS34;EME2	TSS1500;Body;TSS1500
cg10931348	-3.19896	0.0025275	FALSE	0.98906	0.00299379	1	45	-0.411948	-0.146371	0.0457558	chr13	31052094	OpenSea
cg27475126	-3.19876	0.00252895	FALSE	0.98906	0.00299546	1	45	-0.921602	-0.164873	0.0515428	chr19	30303651	Island	CCNE1;CCNE1	1stExon;Body
cg23599033	3.19829	0.00253233	FALSE	0.98906	0.00299934	1	45	1.11024	0.0817605	0.0255639	chr2	53485499	OpenSea
cg04404015	-3.19811	0.00253355	FALSE	0.98906	0.00300075	1	45	2.01251	-0.237443	0.0742448	chr15	40942394	OpenSea	CASC5;CASC5	Body;Body
cg05215806	-3.1979	0.00253508	FALSE	0.98906	0.00300251	1	45	-2.86159	-0.171692	0.0536889	chr19	31842272	Island
cg20312131	-3.19778	0.00253592	FALSE	0.98906	0.00300347	1	45	2.08062	-0.238943	0.0747215	chr10	7139482	OpenSea
cg17565673	3.19775	0.00253612	FALSE	0.98906	0.00300371	1	45	0.624766	0.115298	0.036056	chr22	41728809	OpenSea	ZC3H7B	Body
cg01933318	-3.19774	0.00253624	FALSE	0.98906	0.00300384	1	45	-0.0694343	-0.144486	0.0451839	chr4	14864128	N_Shore
cg13589839	3.19744	0.0025384	FALSE	0.98906	0.00300633	1	45	1.63806	0.116541	0.0364484	chr7	139940997	OpenSea
cg19685251	-3.19711	0.00254073	FALSE	0.98906	0.00300902	1	45	-0.72982	-0.149158	0.0466539	chr15	83952084	Island	BNC1;BNC1;BNC1	1stExon;5'UTR;Body
cg13428749	3.19693	0.00254204	FALSE	0.98906	0.00301052	1	45	-3.11339	0.199696	0.0624649	chr9	6412991	Island	UHRF2	TSS200
cg20471082	-3.19693	0.00254204	FALSE	0.98906	0.00301052	1	45	0.67891	-0.293746	0.0918839	chr21	28562725	OpenSea
cg24669932	3.19608	0.0025481	FALSE	0.98906	0.00301749	1	45	-2.8932	0.188023	0.0588291	chr1	8877431	N_Shore	RERE;RERE;RERE;RERE	5'UTR;1stExon;5'UTR;1stExon
cg14419147	3.19578	0.0025503	FALSE	0.98906	0.00302003	1	45	1.09745	0.0962586	0.0301206	chr1	45814217	OpenSea	TESK2	Body
cg04079251	3.19559	0.00255161	FALSE	0.98906	0.00302153	1	45	1.49009	0.115298	0.0360801	chr1	45120632	Island	TMEM53	Body
cg09079356	-3.19532	0.00255355	FALSE	0.98906	0.00302377	1	45	1.43434	-0.140439	0.0439515	chr17	48598325	OpenSea	MYCBPAP	Body
cg19119609	3.19508	0.00255528	FALSE	0.98906	0.00302576	1	45	2.04119	0.420864	0.131722	chr20	57331394	Island
cg22977745	3.1947	0.00255805	FALSE	0.98906	0.00302895	1	45	2.01192	0.190798	0.0597234	chr12	124908931	N_Shelf	NCOR2;NCOR2	Body;Body
cg08305575	-3.1946	0.00255876	FALSE	0.98906	0.00302976	1	45	-0.473757	-0.207223	0.0648667	chr5	158018481	OpenSea
cg14644871	-3.19452	0.00255931	FALSE	0.98906	0.00303039	1	45	-1.39066	-0.102086	0.0319567	chr7	26192756	Island	NFE2L3	Body
cg15605036	-3.19445	0.00255983	FALSE	0.98906	0.00303099	1	45	1.51203	-0.207563	0.064976	chr7	94370483	OpenSea
cg08158570	-3.1944	0.00256021	FALSE	0.98906	0.00303143	1	45	-2.9584	-0.150581	0.0471392	chr10	77160935	Island	ZNF503;C10orf41	1stExon;TSS1500
cg06926140	-3.19437	0.00256043	FALSE	0.98906	0.00303168	1	45	1.80437	-0.262678	0.0822316	chr2	101697025	OpenSea	TBC1D8	Body
cg07690455	-3.19426	0.00256124	FALSE	0.98906	0.00303262	1	45	-1.23927	-0.575238	0.180085	chr5	95997198	N_Shore	CAST;CAST;CAST;CAST;CAST	TSS1500;TSS1500;TSS1500;TSS1500;TSS1500
cg07685275	3.19416	0.00256195	FALSE	0.98906	0.00303343	1	45	1.58733	0.144283	0.0451708	chr1	187386645	OpenSea
cg08319291	-3.19413	0.00256212	FALSE	0.98906	0.00303362	1	45	0.116307	-0.118326	0.0370449	chr7	140251789	OpenSea	DENND2A	Body
cg03889426	3.19413	0.00256212	FALSE	0.98906	0.00303363	1	45	1.49208	0.19469	0.0609523	chr4	142530577	OpenSea
cg20848291	-3.19393	0.00256361	FALSE	0.98906	0.00303534	1	45	-0.740261	-0.779954	0.244199	chr7	100343083	OpenSea	ZAN;ZAN	Body;Body
cg16084697	-3.19333	0.00256794	FALSE	0.98906	0.00304032	1	45	-1.01498	-0.144048	0.0451091	chr18	74277491	OpenSea
cg07272395	-3.19332	0.002568	FALSE	0.98906	0.00304039	1	45	-2.08745	-0.148835	0.0466083	chr4	141419471	Island	MGAT4D;MGAT4D	1stExon;5'UTR
cg00748716	3.19302	0.00257021	FALSE	0.98906	0.00304294	1	45	1.64371	0.197084	0.0617234	chr7	101940693	N_Shelf	SH2B2	Body
cg03545542	-3.19297	0.00257055	FALSE	0.98906	0.00304332	1	45	-0.770535	-0.132402	0.0414667	chr1	94713653	S_Shore
cg19759549	-3.19266	0.00257278	FALSE	0.98906	0.00304589	1	45	-2.9317	-0.29296	0.0917605	chr3	128211096	Island	GATA2	5'UTR
cg13031623	-3.19206	0.00257711	FALSE	0.98906	0.00305088	1	45	-4.01199	-0.459421	0.143926	chr4	184719773	S_Shore
cg15650209	-3.19203	0.00257734	FALSE	0.98906	0.00305113	1	45	0.854257	-0.177078	0.0554751	chr5	1866463	OpenSea
cg02342053	3.19201	0.00257753	FALSE	0.98906	0.00305135	1	45	-3.02523	0.206117	0.0645728	chr9	37592791	S_Shore	TOMM5;TOMM5;TOMM5	TSS200;TSS200;TSS200
cg21115342	-3.19195	0.0025779	FALSE	0.98906	0.00305178	1	45	1.70396	-0.155544	0.04873	chr13	101075760	OpenSea	PCCA;PCCA;PCCA	Body;Body;Body
cg08254889	3.19187	0.00257851	FALSE	0.98906	0.00305249	1	45	1.79881	0.288377	0.0903473	chr2	66303909	OpenSea
cg00420742	-3.19166	0.00258	FALSE	0.98906	0.00305421	1	45	0.281548	-0.149363	0.0467979	chr19	54313004	OpenSea	NLRP12;NLRP12	Body;TSS1500
cg00858973	3.19139	0.00258197	FALSE	0.98906	0.00305647	1	45	-2.82412	0.163417	0.0512056	chr7	30174585	Island	C7orf41;C7orf41	1stExon;5'UTR
cg05250768	3.19123	0.00258318	FALSE	0.98906	0.00305786	1	45	-2.595	0.189164	0.0592764	chr7	27209270	Island	MIR196B	TSS200
cg11497789	3.19116	0.00258364	FALSE	0.98906	0.00305838	1	45	1.4307	0.223311	0.0699779	chr10	123335004	OpenSea	FGFR2;FGFR2;FGFR2;FGFR2;FGFR2;FGFR2;FGFR2;FGFR2;FGFR2;FGFR2;FGFR2	Body;Body;Body;Body;Body;Body;Body;Body;Body;Body;Body
cg22627467	-3.19099	0.00258494	FALSE	0.98906	0.00305989	1	45	-1.73089	-0.361306	0.113227	chr5	87987403	S_Shore
cg07585876	-3.19082	0.00258618	FALSE	0.98906	0.00306131	1	45	-3.44963	-2.59538	0.81339	chr8	77593623	N_Shore	ZFHX4;ZFHX4;LOC100192378	5'UTR;1stExon;Body
cg10242892	-3.19046	0.00258874	FALSE	0.98906	0.00306425	1	45	-3.58566	-0.160918	0.0504372	chr3	18486305	Island
cg06145238	3.19007	0.00259161	FALSE	0.98906	0.00306756	1	45	1.41255	0.265548	0.0832422	chr7	151818923	OpenSea	GALNT11;GALNT11	3'UTR;3'UTR
cg10367412	-3.18997	0.00259234	FALSE	0.98906	0.0030684	1	45	-1.41926	-0.1394	0.0436996	chr14	103590195	Island
cg05571758	-3.18977	0.00259377	FALSE	0.98906	0.00307004	1	45	0.136051	-0.120165	0.037672	chr20	47434693	OpenSea	PREX1	Body
cg10405840	-3.18965	0.00259468	FALSE	0.98906	0.00307108	1	45	0.0967546	-0.107708	0.0337679	chr21	47959821	OpenSea	DIP2A;DIP2A;DIP2A;DIP2A;DIP2A;DIP2A	Body;Body;Body;Body;Body;Body
cg22434034	-3.18952	0.00259565	FALSE	0.98906	0.0030722	1	45	-1.08198	-0.131942	0.0413675	chr10	118429520	Island	C10orf82	TSS200
cg23121728	3.18908	0.00259881	FALSE	0.98906	0.00307584	1	45	2.30422	0.209969	0.0658398	chr10	65732826	N_Shore
cg16075216	3.18907	0.00259893	FALSE	0.98906	0.00307598	1	45	1.67507	0.318928	0.100007	chr15	76195451	N_Shore	FBXO22;FBXO22;FBXO22	TSS1500;TSS1500;TSS1500
cg07919955	-3.18833	0.00260431	FALSE	0.98906	0.00308216	1	45	-2.6901	-0.127313	0.0399309	chr2	233415416	Island	EIF4E2;EIF4E2;TIGD1	1stExon;5'UTR;TSS200
cg16103151	3.18799	0.00260685	FALSE	0.98906	0.00308509	1	45	1.19873	0.151734	0.0475956	chr6	105810584	OpenSea	PREP	Body
cg02683085	-3.18763	0.00260946	FALSE	0.98906	0.00308809	1	45	-2.72564	-0.160516	0.050356	chr20	10655461	Island	JAG1	TSS1500
cg05186074	3.18748	0.00261055	FALSE	0.98906	0.00308934	1	45	1.56772	0.19413	0.0609038	chr15	85402707	OpenSea	ALPK3	Body
cg15917087	3.1869	0.00261483	FALSE	0.98906	0.00309426	1	45	1.74849	0.136552	0.0428478	chr9	135948015	S_Shore
cg14710524	-3.18666	0.00261664	FALSE	0.98906	0.00309634	1	45	-3.45166	-0.201241	0.0631511	chr16	30662724	Island	PRR14	5'UTR
cg19526267	3.18652	0.00261766	FALSE	0.98906	0.00309752	1	45	1.50559	0.146986	0.0461274	chr5	108208768	OpenSea	FER	Body
cg17192681	3.18614	0.00262044	FALSE	0.98906	0.00310071	1	45	-3.44291	0.284072	0.0891585	chr2	10953115	Island	PDIA6	TSS200
cg01379788	3.18599	0.00262154	FALSE	0.98906	0.00310198	1	45	0.17094	0.10871	0.0341214	chr12	13836498	OpenSea	GRIN2B	Body
cg24844769	-3.18591	0.00262217	FALSE	0.98906	0.0031027	1	45	0.861244	-0.146411	0.0459559	chr19	7269698	S_Shelf	INSR;INSR	Body;Body
cg21101017	-3.18588	0.00262236	FALSE	0.98906	0.00310292	1	45	0.978784	-0.180224	0.0565698	chr3	138118384	OpenSea	MRAS;MRAS;MRAS;MRAS;MRAS;MRAS	Body;Body;Body;Body;Body;Body
cg17078136	3.18561	0.00262437	FALSE	0.98906	0.00310524	1	45	0.188791	0.10027	0.0314758	chr5	67076171	OpenSea
cg23323468	3.18548	0.0026253	FALSE	0.98906	0.0031063	1	45	2.70111	0.222507	0.0698503	chr2	228513073	OpenSea
cg06014474	-3.18512	0.00262794	FALSE	0.98906	0.00310934	1	45	-4.36136	-0.364611	0.114473	chr5	138940606	Island	UBE2D2;UBE2D2	TSS200;TSS200
cg09871711	3.18492	0.00262946	FALSE	0.98906	0.00311109	1	45	2.00989	0.33495	0.105167	chr8	58890657	OpenSea	LINC01602	TSS1500
cg24390428	3.1847	0.00263104	FALSE	0.98906	0.00311291	1	45	0.650765	0.229035	0.0719173	chr17	75252210	S_Shore
cg03368083	3.18467	0.00263128	FALSE	0.98906	0.00311318	1	45	1.68695	0.141105	0.0443076	chr5	159678482	OpenSea
cg23764778	-3.18457	0.00263202	FALSE	0.98906	0.00311403	1	45	-3.12951	-0.122023	0.038317	chr14	77924028	Island	AHSA1;VIPAS39;VIPAS39;VIPAS39;VIPAS39;VIPAS39	TSS1500;TSS200;TSS200;TSS200;TSS200;TSS200
cg02486904	-3.18374	0.00263816	FALSE	0.98906	0.00312109	1	45	-2.3262	-0.179601	0.056412	chr1	47999051	Island
cg06378010	3.18321	0.00264213	FALSE	0.98906	0.00312566	1	45	1.52101	0.105313	0.0330839	chr12	1301142	OpenSea	ERC1;ERC1;ERC1;ERC1;ERC1	Body;Body;Body;Body;Body
cg16619071	-3.18305	0.00264329	FALSE	0.98906	0.00312699	1	45	-2.77931	-0.121324	0.0381156	chr19	52408324	OpenSea	ZNF649	TSS200
cg13761600	3.18304	0.00264335	FALSE	0.98906	0.00312705	1	45	1.94942	0.241731	0.0759433	chr22	29139896	S_Shore	HSCB	Body
cg25434223	3.18303	0.00264347	FALSE	0.98906	0.0031272	1	45	-2.98012	0.233928	0.0734922	chr19	11591491	Island	ELAVL3;ELAVL3;ELAVL3;ELAVL3	5'UTR;1stExon;1stExon;5'UTR
cg27430634	3.18272	0.00264574	FALSE	0.98906	0.0031298	1	45	1.34116	0.224946	0.0706771	chr2	130184726	OpenSea
cg01222324	-3.18267	0.00264611	FALSE	0.98906	0.00313023	1	45	-3.76451	-0.492081	0.154612	chr10	135050630	Island	VENTX	TSS1500
cg20180384	-3.18266	0.0026462	FALSE	0.98906	0.00313033	1	45	0.524551	-0.307965	0.0967635	chr8	69765692	OpenSea
cg03330490	-3.18259	0.00264673	FALSE	0.98906	0.00313095	1	45	-0.443805	-0.214277	0.0673279	chr10	94452236	Island	HHEX	Body
cg08739656	3.1824	0.00264816	FALSE	0.98906	0.00313258	1	45	-1.91336	0.227468	0.071477	chr9	88357127	Island	AGTPBP1;AGTPBP1;AGTPBP1	TSS200;TSS200;TSS200
cg06669405	3.18236	0.00264842	FALSE	0.98906	0.00313288	1	45	0.871998	0.0951666	0.0299044	chr11	2926361	N_Shelf	SLC22A18;SLC22A18;SLC22A18AS	Body;Body;TSS1500
cg05937593	-3.1822	0.00264962	FALSE	0.98906	0.00313427	1	45	0.172322	-0.178524	0.0561009	chr4	30432262	OpenSea
cg04744660	-3.18213	0.00265012	FALSE	0.98906	0.00313484	1	45	1.11082	-0.195745	0.0615137	chr1	119956846	OpenSea	HSD3B2;HSD3B2	TSS1500;TSS1500
cg19967800	-3.18203	0.00265092	FALSE	0.98906	0.00313576	1	45	-3.41427	-0.482769	0.151717	chr7	133811828	N_Shore	LRGUK	TSS1500
cg17357274	-3.18193	0.00265165	FALSE	0.98906	0.00313659	1	45	-0.865232	-0.192144	0.0603859	chr2	12309401	OpenSea	LOC100506457	Body
cg05079794	-3.18173	0.00265311	FALSE	0.98906	0.00313827	1	45	-2.09544	-0.313513	0.0985351	chr7	128050616	S_Shore	IMPDH1;IMPDH1;IMPDH1;IMPDH1	TSS1500;TSS1500;TSS1500;TSS1500
cg06070713	3.18167	0.00265357	FALSE	0.98906	0.00313881	1	45	1.25418	0.129641	0.040746	chr17	40764351	S_Shelf	TUBG1	Body
cg01960259	3.18166	0.00265366	FALSE	0.98906	0.00313891	1	45	-3.32192	0.348581	0.109559	chr1	109792087	Island	CELSR2	TSS1500
cg01170099	3.18137	0.00265582	FALSE	0.98906	0.00314139	1	45	-3.5279	0.326488	0.102625	chr14	82000431	Island	SEL1L	TSS1500
cg08470964	3.18119	0.0026572	FALSE	0.98906	0.00314297	1	45	1.67999	0.225193	0.0707891	chr1	182926954	OpenSea
cg04028099	3.18083	0.00265982	FALSE	0.98906	0.00314599	1	45	-3.64471	0.226032	0.0710605	chr9	115983049	N_Shore	FKBP15;SLC31A1	Body;TSS1500
cg24049493	-3.18076	0.00266035	FALSE	0.98906	0.0031466	1	45	-0.401864	-0.145581	0.0457693	chr1	42385941	S_Shore	HIVEP3;HIVEP3	TSS1500;TSS1500
cg09008259	-3.18038	0.0026632	FALSE	0.98906	0.00314988	1	45	0.0344572	-0.151335	0.0475838	chr7	73670963	S_Shore
cg15232201	3.1801	0.00266533	FALSE	0.98906	0.00315232	1	45	1.81048	0.166566	0.0523775	chr8	28741553	OpenSea	INTS9;INTS9;INTS9;INTS9	5'UTR;Body;Body;Body
cg02895381	3.18003	0.00266584	FALSE	0.98906	0.00315291	1	45	-2.7174	0.177168	0.0557127	chr1	32666481	S_Shore	CCDC28B	5'UTR
cg21194066	3.17998	0.00266624	FALSE	0.98906	0.00315337	1	45	1.2717	0.113972	0.0358404	chr11	67052509	Island	ADRBK1	Body
cg02414618	3.17994	0.00266653	FALSE	0.98906	0.0031537	1	45	1.83962	0.164558	0.0517489	chr1	156181365	N_Shore	PMF1;SLC25A44	TSS1500;3'UTR
cg03876812	-3.1796	0.0026691	FALSE	0.98906	0.00315665	1	45	1.75592	-0.230722	0.0725633	chr1	243898920	OpenSea	AKT3;AKT3;AKT3	Body;Body;Body
cg02882504	-3.17948	0.00266997	FALSE	0.98906	0.00315765	1	45	0.727368	-0.145135	0.0456472	chr16	3236323	N_Shelf
cg26286324	-3.17916	0.0026724	FALSE	0.98906	0.00316045	1	45	-4.36644	-1.14429	0.359937	chr2	32582046	Island	BIRC6	TSS200
cg27165600	-3.17907	0.00267303	FALSE	0.98906	0.00316117	1	45	0.567135	-0.126483	0.0397862	chr6	90211260	OpenSea	ANKRD6;ANKRD6;ANKRD6	5'UTR;5'UTR;5'UTR
cg02364642	-3.17869	0.00267592	FALSE	0.98906	0.00316449	1	45	-2.03071	-0.197746	0.0622098	chr12	58005758	S_Shore	GEFT;GEFT	1stExon;Body
cg21577036	-3.1786	0.00267655	FALSE	0.98906	0.00316522	1	45	-0.496157	-0.125506	0.0394847	chr15	90844799	OpenSea
cg13693211	-3.17852	0.0026772	FALSE	0.98906	0.00316596	1	45	1.33209	-0.203639	0.0640673	chr1	247699098	OpenSea	GCSAML;GCSAML;GCSAML;GCSAML;GCSAML;GCSAML	5'UTR;5'UTR;5'UTR;5'UTR;5'UTR;5'UTR
cg07668955	3.17825	0.00267924	FALSE	0.98906	0.00316831	1	45	1.94553	0.271232	0.0853401	chr15	91042786	OpenSea	IQGAP1	Body
cg23022574	-3.17808	0.00268053	FALSE	0.98906	0.00316979	1	45	-0.624982	-0.126052	0.0396629	chr2	219866218	Island
cg04568823	-3.17772	0.00268319	FALSE	0.98906	0.00317285	1	45	1.12156	-0.175934	0.0553649	chr6	29767977	N_Shore
cg09941202	-3.17764	0.00268384	FALSE	0.98906	0.00317359	1	45	-5.26697	-4.04881	1.27416	chr14	90421085	Island	TDP1;C14orf143;TDP1;C14orf143	TSS1500;1stExon;TSS1500;5'UTR
cg21525413	3.17732	0.00268623	FALSE	0.98906	0.00317634	1	45	1.66033	0.192317	0.0605282	chr14	103371930	N_Shore	TRAF3;TRAF3;TRAF3	Body;Body;Body
cg16007245	-3.17714	0.00268759	FALSE	0.98906	0.0031779	1	45	1.43344	-0.249887	0.0786517	chr10	74930988	S_Shelf	FAM149B1	Body
cg27551810	3.17677	0.00269039	FALSE	0.98906	0.00318113	1	45	0.640831	0.23032	0.0725014	chr9	133962733	OpenSea	LAMC3	Body
cg14981176	3.17665	0.00269131	FALSE	0.98906	0.00318217	1	45	1.70887	0.149172	0.0469589	chr1	171285111	OpenSea	FMO4	5'UTR
cg18951587	-3.17651	0.00269232	FALSE	0.98906	0.00318334	1	45	-2.99399	-0.180932	0.0569594	chr2	64067908	Island	UGP2;UGP2	TSS1500;TSS200
cg08176372	-3.17627	0.00269415	FALSE	0.98906	0.00318545	1	45	0.188308	-0.133706	0.0420954	chr4	6955913	OpenSea	TBC1D14;TBC1D14	Body;Body
cg16316755	-3.17595	0.0026966	FALSE	0.98906	0.00318826	1	45	0.310577	-0.140998	0.0443954	chr12	20091056	N_Shelf
cg26306424	3.17566	0.00269881	FALSE	0.98906	0.0031908	1	45	1.30915	0.234688	0.0739021	chr14	21657028	OpenSea
cg03450621	-3.17541	0.00270066	FALSE	0.98906	0.00319292	1	45	-3.32301	-0.329464	0.103755	chr2	20215503	S_Shelf
cg04072419	3.17533	0.0027013	FALSE	0.98906	0.00319365	1	45	1.22044	0.181781	0.0572478	chr2	71246588	OpenSea
cg07872868	-3.1751	0.00270302	FALSE	0.98906	0.00319563	1	45	-0.948336	-0.124151	0.0391015	chr2	27530153	Island	TRIM54;TRIM54	3'UTR;3'UTR
cg01651583	-3.17429	0.00270922	FALSE	0.98906	0.00320276	1	45	0.590045	-0.164598	0.0518536	chr10	45899264	OpenSea	ALOX5;ALOX5;ALOX5	Body;Body;Body
cg10178907	-3.174	0.00271138	FALSE	0.98906	0.00320524	1	45	0.226107	-0.121963	0.0384257	chr7	156451701	OpenSea	RNF32;RNF32;RNF32;RNF32;RNF32;RNF32	3'UTR;Body;Body;Body;Body;Body
cg14326315	-3.17399	0.00271146	FALSE	0.98906	0.00320532	1	45	-2.89296	-0.188802	0.0594841	chr3	151986151	N_Shore	MBNL1-AS1;MBNL1-AS1;MBNL1;MBNL1;MBNL1;MBNL1	Body;Body;1stExon;1stExon;5'UTR;5'UTR
cg03462926	-3.17374	0.00271335	FALSE	0.98906	0.0032075	1	45	-1.58102	-0.151119	0.0476154	chr1	50575374	OpenSea	ELAVL4;ELAVL4;ELAVL4;ELAVL4;ELAVL4;ELAVL4;ELAVL4	5'UTR;1stExon;Body;Body;Body;Body;Body
cg09278980	-3.17345	0.0027156	FALSE	0.98906	0.00321008	1	45	-1.26777	-0.269108	0.0847998	chr11	64739343	Island
cg22084642	-3.17331	0.00271669	FALSE	0.98906	0.00321133	1	45	-0.303189	-0.310864	0.0979621	chr3	52351963	OpenSea	DNAH1	5'UTR
cg01943770	3.17302	0.0027189	FALSE	0.98906	0.00321387	1	45	1.75071	0.160472	0.050574	chr2	233875870	OpenSea	NGEF	5'UTR
cg17377594	3.17289	0.00271988	FALSE	0.98906	0.003215	1	45	-3.41464	0.220841	0.0696026	chr15	100890451	Island	FLJ42289;FLJ42289	TSS200;Body
cg11261237	3.17282	0.0027204	FALSE	0.98906	0.0032156	1	45	1.28982	0.188402	0.0593801	chr16	87027776	OpenSea
cg15328060	3.17269	0.00272135	FALSE	0.98906	0.00321669	1	45	1.24462	0.128306	0.0404408	chr17	78174614	S_Shelf	CARD14;CARD14;CARD14	Body;Body;Body
cg05591785	-3.17258	0.00272222	FALSE	0.98906	0.00321769	1	45	1.69431	-0.15844	0.0499403	chr5	135800958	OpenSea
cg03945763	-3.17234	0.00272408	FALSE	0.98906	0.00321983	1	45	-0.325001	-0.133127	0.0419651	chr18	74409464	OpenSea
cg03572760	3.1721	0.00272587	FALSE	0.98906	0.00322188	1	45	0.323597	0.0761696	0.0240123	chr17	42287595	N_Shore	UBTF;UBTF;UBTF	Body;Body;Body
cg00041935	-3.17208	0.00272608	FALSE	0.98906	0.00322213	1	45	0.300919	-0.112435	0.0354453	chr9	101559457	S_Shore	ANKS6	TSS1500
cg18711274	3.17184	0.00272792	FALSE	0.98906	0.00322424	1	45	1.55369	0.148031	0.0466704	chr1	154229710	OpenSea	UBAP2L;UBAP2L;UBAP2L;UBAP2L	Body;Body;Body;Body
cg05936674	3.17168	0.00272912	FALSE	0.98906	0.00322561	1	45	1.26068	0.23233	0.0732516	chr4	157714561	OpenSea	PDGFC;PDGFC	Body;Body
cg15136597	-3.1714	0.00273127	FALSE	0.98906	0.00322808	1	45	-3.04695	-0.288447	0.0909527	chr2	132250196	Island	FAM128A;LOC150776	TSS200;TSS200
cg27427234	-3.17119	0.00273283	FALSE	0.98906	0.00322987	1	45	-3.46413	-0.205619	0.0648396	chr20	13201662	Island	ISM1	TSS1500
cg01725445	3.1709	0.00273506	FALSE	0.98906	0.00323243	1	45	0.755856	0.146907	0.0463296	chr17	8212587	OpenSea	ARHGEF15	TSS1500
cg15169056	-3.17084	0.00273557	FALSE	0.98906	0.00323302	1	45	-0.512219	-0.0852866	0.0268972	chr16	71002358	OpenSea	HYDIN	Body
cg13492291	-3.17055	0.00273781	FALSE	0.98906	0.00323559	1	45	1.80404	-0.160217	0.050533	chr12	133312126	S_Shore	ANKLE2	Body
cg15624813	-3.17049	0.00273821	FALSE	0.98906	0.00323606	1	45	-0.0377984	-0.333186	0.10509	chr10	23492866	OpenSea
cg19323647	3.1702	0.00274046	FALSE	0.98906	0.00323864	1	45	-3.2686	0.27137	0.0856004	chr19	6767439	N_Shore	SH2D3A;SH2D3A	5'UTR;1stExon
cg22964926	3.17019	0.00274058	FALSE	0.98906	0.00323878	1	45	1.56832	0.287179	0.0905874	chr5	5025848	OpenSea
cg25952447	-3.16995	0.0027424	FALSE	0.98906	0.00324086	1	45	1.94522	-0.19833	0.0625655	chr5	141022200	OpenSea	FCHSD1	Body
cg07003429	-3.16912	0.00274878	FALSE	0.98906	0.0032482	1	45	1.67085	-0.136382	0.0430345	chr2	43434913	OpenSea
cg12183355	3.16881	0.00275117	FALSE	0.98906	0.00325094	1	45	0.82831	0.162877	0.0513999	chr12	112456199	OpenSea	ERP29;ERP29	Body;Body
cg24949907	3.16879	0.00275131	FALSE	0.98906	0.00325111	1	45	1.21218	0.182737	0.0576678	chr3	56717804	S_Shore	C3orf63	TSS1500
cg17408529	3.16877	0.00275152	FALSE	0.98906	0.00325134	1	45	1.61191	0.156036	0.049242	chr7	128415166	OpenSea	OPN1SW	Body
cg09308801	3.16871	0.00275198	FALSE	0.98906	0.00325186	1	45	0.431851	0.0997584	0.0314824	chr4	1985528	N_Shore	WHSC2	Body
cg20537693	-3.16869	0.00275207	FALSE	0.98906	0.00325197	1	45	0.704801	-0.18098	0.057115	chr9	129277663	S_Shore
cg24136754	-3.1686	0.00275279	FALSE	0.98906	0.0032528	1	45	0.0970656	-0.135003	0.0426065	chr22	37403978	OpenSea	C22orf33;C22orf33	TSS200;TSS200
cg12773217	-3.16837	0.0027546	FALSE	0.98906	0.00325488	1	45	0.923176	-0.191716	0.0605095	chr14	74040239	S_Shelf	ACOT2	Body
cg08581533	3.16829	0.0027552	FALSE	0.98906	0.00325556	1	45	0.975755	0.238426	0.0752537	chr19	48118734	OpenSea	GLTSCR1	5'UTR
cg10342490	3.16827	0.00275531	FALSE	0.98906	0.0032557	1	45	-0.102143	0.132107	0.0416969	chr11	106698562	OpenSea	GUCY1A2	Body
cg11882432	-3.16806	0.00275699	FALSE	0.98906	0.00325763	1	45	-2.43467	-0.113184	0.0357265	chr1	101005509	Island	GPR88	Body
cg14443558	-3.16796	0.00275778	FALSE	0.98906	0.00325853	1	45	-2.81489	-0.3568	0.112628	chr11	122855722	S_Shore
cg20939159	-3.16794	0.00275789	FALSE	0.98906	0.00325865	1	45	0.629418	-0.164648	0.0519731	chr4	1167069	S_Shore	SPON2;SPON2;SPON2	TSS1500;TSS200;5'UTR
cg16712094	3.16779	0.00275908	FALSE	0.98906	0.00326002	1	45	-3.33818	0.207313	0.0654442	chr1	24969528	Island	SRRM1	TSS200
cg21128569	-3.16745	0.0027617	FALSE	0.98906	0.00326303	1	45	-1.63361	-0.164786	0.0520249	chr2	176956396	N_Shore	HOXD13	TSS1500
cg16020118	3.16715	0.00276405	FALSE	0.98906	0.00326573	1	45	1.31129	0.196715	0.0621112	chr19	33622600	N_Shore	WDR88	TSS1500
cg26625290	-3.16713	0.00276419	FALSE	0.98906	0.00326589	1	45	-2.99612	-0.127687	0.0403165	chr11	120206574	Island	ARHGEF12	TSS1500
cg21308011	3.16679	0.00276678	FALSE	0.98906	0.00326886	1	45	2.06786	0.231305	0.0730408	chr8	142350506	OpenSea	LOC731779	TSS200
cg23302316	3.16675	0.00276716	FALSE	0.98906	0.0032693	1	45	-3.7809	0.214784	0.0678249	chr11	22647430	Island	FANCF	TSS200
cg17286920	-3.16604	0.00277266	FALSE	0.98906	0.00327561	1	45	0.788503	-0.125488	0.0396357	chr16	49666052	N_Shelf	ZNF423;ZNF423	Body;Body
cg14520626	-3.16578	0.00277467	FALSE	0.98906	0.00327792	1	45	-5.12594	-2.76773	0.874266	chr7	75831537	Island	SRRM3	5'UTR
cg01464748	-3.16534	0.00277812	FALSE	0.98906	0.00328188	1	45	0.65913	-0.190294	0.060118	chr10	45922877	Island	ALOX5	Body
cg26660744	3.16532	0.00277828	FALSE	0.98906	0.00328206	1	45	1.47541	0.163352	0.0516067	chr1	1573181	S_Shore	CDK11B;CDK11B;CDK11B;CDK11B;CDK11B;CDK11B	Body;Body;Body;Body;Body;Body
cg13442820	-3.1652	0.00277917	FALSE	0.98906	0.00328309	1	45	-3.56131	-0.401237	0.126765	chr19	1672531	Island
cg04392032	3.1652	0.00277919	FALSE	0.98906	0.00328312	1	45	1.02808	0.125782	0.039739	chr19	53197844	S_Shelf
cg16626420	3.16499	0.00278082	FALSE	0.98906	0.00328498	1	45	0.202798	0.159533	0.0504056	chr5	140737111	S_Shore	PCDHGA2;PCDHGA4;PCDHGA1;PCDHGB1;PCDHGA3;PCDHGA4	Body;1stExon;Body;Body;Body;1stExon
cg21972279	3.16476	0.00278265	FALSE	0.98906	0.00328708	1	45	1.41524	0.103473	0.0326954	chr2	65709029	OpenSea
cg11735127	3.16473	0.00278281	FALSE	0.98906	0.00328727	1	45	1.96309	0.28172	0.0890185	chr1	178255058	OpenSea	RASAL2	Body
cg14264183	3.16417	0.00278723	FALSE	0.98906	0.00329234	1	45	-3.69812	0.340734	0.107685	chr22	38054419	Island	PDXP;LOC101927051	TSS1500;TSS200
cg17900047	3.16404	0.00278823	FALSE	0.98906	0.00329349	1	45	1.70675	0.11954	0.0377807	chr4	1214930	OpenSea	CTBP1;CTBP1	Body;Body
cg04768697	-3.16388	0.00278952	FALSE	0.98906	0.00329497	1	45	-2.7224	-0.29106	0.0919947	chr19	15122135	Island	CCDC105	1stExon
cg09056493	3.16372	0.0027907	FALSE	0.98906	0.00329633	1	45	-0.104626	0.286536	0.0905692	chr10	49717973	OpenSea	ARHGAP22;ARHGAP22;ARHGAP22;ARHGAP22	Body;Body;Body;Body
cg17006807	-3.16363	0.00279144	FALSE	0.98906	0.00329717	1	45	-1.57954	-0.235791	0.0745318	chr22	32149456	N_Shore	DEPDC5;DEPDC5;DEPDC5;DEPDC5;DEPDC5;DEPDC5	TSS1500;TSS1500;TSS1500;TSS1500;TSS1500;TSS1500
cg18729862	3.16346	0.00279279	FALSE	0.98906	0.00329872	1	45	-3.39275	0.204843	0.064753	chr6	32862333	Island
cg03942201	3.16332	0.00279386	FALSE	0.98906	0.00329995	1	45	2.53142	0.48567	0.153532	chr16	88961936	Island	CBFA2T3;CBFA2T3	Body;Body
cg03902160	3.16314	0.00279526	FALSE	0.98906	0.00330156	1	45	-3.95712	0.31763	0.100416	chr1	29586660	N_Shore	PTPRU;PTPRU;PTPRU	Body;Body;Body
cg00669651	-3.16278	0.00279814	FALSE	0.98906	0.00330486	1	45	1.99379	-0.281888	0.0891267	chr18	46701585	OpenSea	DYM	Body
cg20640734	3.16262	0.00279937	FALSE	0.98906	0.00330628	1	45	1.24247	0.134596	0.0425585	chr12	49495284	OpenSea	LMBR1L;LMBR1L;LMBR1L	Body;Body;Body
cg09351859	3.16235	0.00280145	FALSE	0.98906	0.00330866	1	45	-2.71324	0.161077	0.0509359	chr5	49962613	Island	PARP8	TSS200
cg23179633	3.16228	0.002802	FALSE	0.98906	0.0033093	1	45	1.39211	0.122128	0.0386203	chr14	51865537	OpenSea
cg14599108	3.16216	0.002803	FALSE	0.98906	0.00331044	1	45	2.03884	0.144388	0.0456612	chr16	11853385	OpenSea	ZC3H7A	Body
cg19045700	-3.16193	0.00280476	FALSE	0.98906	0.00331246	1	45	0.721019	-0.196546	0.06216	chr4	69829409	OpenSea
cg14907598	-3.16192	0.00280488	FALSE	0.98906	0.0033126	1	45	-1.12369	-0.184308	0.05829	chr20	21378803	S_Shore	NKX2-4	TSS1500
cg27002534	3.16181	0.00280568	FALSE	0.98906	0.00331352	1	45	1.49163	0.160741	0.0508381	chr10	80708599	OpenSea	ZMIZ1-AS1;ZMIZ1-AS1;ZMIZ1-AS1	Body;Body;Body
cg21625423	-3.16177	0.00280606	FALSE	0.98906	0.00331395	1	45	-0.0420398	-0.184812	0.058452	chr14	47514083	OpenSea	MDGA2;MDGA2	Body;Body
cg06744844	-3.16176	0.00280607	FALSE	0.98906	0.00331397	1	45	0.798488	-0.201238	0.0636475	chr22	36426688	S_Shore
cg19872854	3.16137	0.00280918	FALSE	0.98906	0.00331753	1	45	1.53857	0.130225	0.0411927	chr3	36940671	OpenSea	TRANK1	Body
cg05062741	3.16135	0.00280932	FALSE	0.98906	0.0033177	1	45	1.31025	0.111502	0.0352703	chr11	23426464	N_Shore
cg01762301	3.1613	0.00280976	FALSE	0.98906	0.0033182	1	45	1.65071	0.23214	0.073432	chr10	5019807	OpenSea	AKR1C1	Body
cg20373587	3.16126	0.00281003	FALSE	0.98906	0.0033185	1	45	0.0443616	0.109303	0.0345758	chr16	88210859	OpenSea
cg10531026	3.16091	0.00281278	FALSE	0.98906	0.00332166	1	45	-3.26029	0.237401	0.0751052	chr17	49230641	N_Shore	NME1;NME1;NME1-NME2	TSS1500;TSS1500;TSS1500
cg21846970	3.1607	0.00281444	FALSE	0.98906	0.00332357	1	45	1.60977	0.164269	0.0519724	chr17	5113924	OpenSea	C17orf87	3'UTR
cg08162803	-3.16069	0.00281452	FALSE	0.98906	0.00332367	1	45	-1.14806	-0.138477	0.0438122	chr11	67806347	Island	TCIRG1	TSS200
cg19197795	3.16054	0.0028157	FALSE	0.98906	0.00332501	1	45	-3.58697	0.275537	0.0871802	chr20	37063999	Island	LOC388796;LOC388796;SNORA71D	Body;TSS200;TSS1500
cg12039542	-3.16047	0.00281625	FALSE	0.98906	0.00332565	1	45	1.75869	-0.241511	0.076416	chr6	137774052	OpenSea
cg17331011	3.16003	0.00281978	FALSE	0.98906	0.0033297	1	45	1.46793	0.152908	0.0483884	chr5	133774582	OpenSea
cg07551022	3.15997	0.00282023	FALSE	0.98906	0.00333022	1	45	1.77124	0.167795	0.0531002	chr1	205760086	OpenSea	SLC41A1	3'UTR
cg11768416	-3.15985	0.00282113	FALSE	0.98906	0.00333125	1	45	3.2965	-0.244477	0.0773697	chr12	91348697	S_Shore	C12orf12;C12orf12	1stExon;5'UTR
cg18613962	3.15946	0.00282424	FALSE	0.98906	0.00333482	1	45	1.97864	0.202804	0.0641895	chr9	13927324	OpenSea	LINC00583	TSS1500
cg02811151	3.15839	0.0028327	FALSE	0.98906	0.00334452	1	45	1.41129	0.161138	0.051019	chr10	1406398	S_Shore	ADARB2	Body
cg10016024	-3.15819	0.0028343	FALSE	0.98906	0.00334636	1	45	-0.631823	-0.10835	0.0343077	chr11	71315863	N_Shelf
cg04005725	-3.15819	0.00283433	FALSE	0.98906	0.00334639	1	45	-2.69994	-0.100246	0.0317416	chr3	49208684	Island	KLHDC8B	TSS1500
cg14518261	3.15813	0.00283477	FALSE	0.98906	0.0033469	1	45	0.964347	0.129093	0.0408763	chr13	113997250	OpenSea	GRTP1	Body
cg09170757	3.15807	0.00283524	FALSE	0.98906	0.00334744	1	45	0.985502	0.16355	0.0517879	chr14	82089440	OpenSea	LINC01467	TSS200
cg02219447	3.15797	0.00283606	FALSE	0.98906	0.00334837	1	45	2.29222	0.21236	0.0672458	chr15	86171166	OpenSea	AKAP13;AKAP13;AKAP13	Body;Body;Body
cg13797282	-3.1579	0.00283659	FALSE	0.98906	0.00334899	1	45	-0.0857198	-0.112343	0.035575	chr22	37914859	Island	CARD10	Body
cg15805162	3.15771	0.00283812	FALSE	0.98906	0.00335075	1	45	-2.63276	0.134714	0.042662	chr19	20150317	S_Shore	ZNF682;ZNF682	TSS1500;TSS200
cg19367454	3.15757	0.00283926	FALSE	0.98906	0.00335205	1	45	1.74073	0.200942	0.0636381	chr19	11350012	N_Shelf	C19orf80;DOCK6	TSS1500;Body
cg06527181	3.15757	0.00283927	FALSE	0.98906	0.00335206	1	45	-3.73276	0.295519	0.0935908	chr20	35808119	S_Shore	C20orf132;RPN2;RPN2;C20orf132;C20orf132	TSS200;Body;Body;TSS200;TSS200
cg21232547	3.15737	0.00284082	FALSE	0.98906	0.00335384	1	45	1.41726	0.328312	0.103983	chr6	53696647	OpenSea	LRRC1	Body
cg24672401	3.15711	0.00284291	FALSE	0.98906	0.00335624	1	45	1.70176	0.24883	0.0788157	chr7	38380487	OpenSea
cg02239769	3.15689	0.00284465	FALSE	0.98906	0.00335823	1	45	0.59956	0.180212	0.0570853	chr2	220589326	OpenSea
cg00967708	3.15603	0.00285152	FALSE	0.98906	0.00336611	1	45	1.5615	0.144233	0.0457006	chr22	44210229	S_Shore
cg00064392	-3.1556	0.00285498	FALSE	0.98906	0.00337009	1	45	-2.72244	-0.240033	0.0760659	chr10	81903662	OpenSea	PLAC9	Body
cg23013392	-3.15552	0.00285561	FALSE	0.98906	0.00337081	1	45	-2.91933	-0.153796	0.0487386	chr3	51976224	Island	RRP9;PARP3;PARP3	TSS1500;TSS200;TSS200
cg09229392	-3.15539	0.0028566	FALSE	0.98906	0.00337194	1	45	1.18207	-0.209295	0.0663291	chr5	102855306	OpenSea
cg25994584	-3.15516	0.00285849	FALSE	0.98906	0.00337411	1	45	-2.46463	-0.432419	0.137051	chr4	81256704	N_Shore	C4orf22	TSS200
cg04184716	-3.15506	0.00285926	FALSE	0.98906	0.00337499	1	45	0.240367	-0.157325	0.0498645	chr14	75084887	OpenSea
cg10146146	-3.15501	0.0028597	FALSE	0.98906	0.00337549	1	45	0.895641	-0.184363	0.0584351	chr2	223785440	OpenSea	ACSL3;ACSL3	Body;Body
cg14947993	3.15499	0.00285987	FALSE	0.98906	0.00337569	1	45	1.69066	0.18968	0.0601207	chr6	106562851	OpenSea
cg18451022	-3.15498	0.00285992	FALSE	0.98906	0.00337575	1	45	-1.92491	-0.127405	0.0403823	chr2	38303145	Island	CYP1B1;CYP1B1	1stExon;5'UTR
cg04760602	3.15454	0.00286343	FALSE	0.98906	0.00337977	1	45	-3.98385	0.424472	0.134559	chr4	54243733	Island	FIP1L1;FIP1L1;FIP1L1	TSS200;TSS200;TSS200
cg04211150	3.15449	0.00286384	FALSE	0.98906	0.00338024	1	45	1.06023	0.183435	0.0581506	chr6	128893458	OpenSea
cg17134427	3.15439	0.00286468	FALSE	0.98906	0.0033812	1	45	0.227966	0.117277	0.0371791	chr5	32390541	OpenSea	ZFR;ZFR	ExonBnd;Body
cg12297814	-3.15436	0.00286492	FALSE	0.98906	0.00338148	1	45	1.49073	-0.161701	0.0512628	chr1	201197846	S_Shore	IGFN1	3'UTR
cg11517350	-3.15434	0.002865	FALSE	0.98906	0.00338158	1	45	0.380387	-0.0896304	0.0284149	chr1	27158488	OpenSea	ZDHHC18	Body
cg12071799	3.1543	0.00286535	FALSE	0.98906	0.00338197	1	45	1.352	0.0916375	0.0290516	chr5	50155920	OpenSea
cg14830740	3.15398	0.0028679	FALSE	0.98906	0.0033849	1	45	0.729172	0.179779	0.0570005	chr12	258436	OpenSea	IQSEC3;IQSEC3	Body;Body
cg07449839	-3.1536	0.00287099	FALSE	0.98906	0.00338845	1	45	-0.302358	-0.222053	0.0704124	chr22	17080772	N_Shore
cg10625367	-3.15339	0.00287265	FALSE	0.98906	0.00339035	1	45	2.34266	-0.202135	0.0641009	chr12	6241975	OpenSea
cg12195205	3.15282	0.00287726	FALSE	0.98906	0.00339564	1	45	1.54048	0.269847	0.0855891	chr16	11217473	OpenSea	CLEC16A;CLEC16A	Body;Body
cg12565312	3.1528	0.00287744	FALSE	0.98906	0.00339584	1	45	1.7771	0.176848	0.0560925	chr16	22256887	OpenSea	EEF2K	Body
cg15259795	3.15235	0.00288106	FALSE	0.98906	0.00339999	1	45	1.50381	0.123535	0.0391882	chr16	72210797	OpenSea
cg21041394	3.15182	0.00288529	FALSE	0.98906	0.00340484	1	45	1.52458	0.132587	0.0420667	chr12	30952850	S_Shelf	LINC00941;LINC00941	ExonBnd;Body
cg12938127	-3.1518	0.00288549	FALSE	0.98906	0.00340507	1	45	1.54992	-0.206334	0.0654653	chr13	114908785	OpenSea
cg17381661	-3.1517	0.00288626	FALSE	0.98906	0.00340596	1	45	0.643022	-0.204992	0.0650415	chr4	113049070	OpenSea
cg14326131	-3.15169	0.00288634	FALSE	0.98906	0.00340605	1	45	1.55483	-0.147742	0.0468771	chr9	99429606	OpenSea
cg04610534	3.15154	0.00288761	FALSE	0.98906	0.00340751	1	45	-3.19402	0.292622	0.0928505	chr10	94003053	S_Shelf	CPEB3;CPEB3	TSS200;5'UTR
cg07186707	3.1514	0.00288872	FALSE	0.98906	0.00340878	1	45	-4.20206	0.371256	0.117807	chr19	39616465	Island	PAK4;PAK4;PAK4;PAK4;PAK4;PAK4;PAK4;PAK4;PAK4;PAK4	5'UTR;5'UTR;1stExon;5'UTR;1stExon;1stExon;5'UTR;1stExon;1stExon;5'UTR
cg05856838	3.15134	0.00288919	FALSE	0.98906	0.00340932	1	45	1.61395	0.210706	0.0668625	chr15	42981010	OpenSea	STARD9	Body
cg20878502	-3.1513	0.00288948	FALSE	0.98906	0.00340965	1	45	-4.77423	-1.56377	0.49623	chr8	37594078	Island	LOC102723701;ERLIN2;ERLIN2;ERLIN2	Body;TSS200;TSS200;TSS200
cg05184636	3.15118	0.0028905	FALSE	0.98906	0.00341082	1	45	-3.15521	0.168357	0.0534268	chr16	25268747	N_Shore	ZKSCAN2;ZKSCAN2	1stExon;5'UTR
cg07060203	-3.15105	0.00289156	FALSE	0.98906	0.00341204	1	45	-0.309385	-0.129787	0.0411885	chr10	135089661	N_Shore	ADAM8;ADAM8;ADAM8	Body;Body;Body
cg04998590	3.15101	0.00289188	FALSE	0.98906	0.0034124	1	45	1.1228	0.268098	0.0850833	chr4	15908034	OpenSea
cg02341815	3.15086	0.00289308	FALSE	0.98906	0.00341378	1	45	-2.56485	0.134025	0.0425361	chr5	33936752	Island	RXFP3;RXFP3	1stExon;5'UTR
cg26463399	3.15081	0.00289349	FALSE	0.98906	0.00341425	1	45	1.54521	0.137483	0.0436341	chr19	44949017	N_Shelf	ZNF229	5'UTR
cg07396867	-3.15063	0.00289494	FALSE	0.98906	0.00341591	1	45	0.501964	-0.191938	0.0609207	chr13	110986776	OpenSea	COL4A2	Body
cg22189548	-3.15061	0.00289508	FALSE	0.98906	0.00341607	1	45	1.03105	-0.162049	0.051434	chr20	31341789	OpenSea
cg05488474	-3.15027	0.0028979	FALSE	0.98906	0.0034193	1	45	-2.5196	-0.199772	0.0634144	chr12	54388934	N_Shore
cg25384603	3.15024	0.00289813	FALSE	0.98906	0.00341957	1	45	1.54301	0.190341	0.0604213	chr7	120701811	OpenSea	CPED1;CPED1	Body;Body
cg01114217	-3.15021	0.00289836	FALSE	0.98906	0.00341984	1	45	-3.10913	-0.228496	0.0725335	chr6	150922145	Island	PLEKHG1	5'UTR
cg05941911	3.15016	0.00289876	FALSE	0.98906	0.0034203	1	45	0.264895	0.18152	0.0576225	chr8	3982599	OpenSea	CSMD1	Body
cg11539561	3.15013	0.00289896	FALSE	0.98906	0.00342052	1	45	0.294114	0.118615	0.0376539	chr12	120114603	OpenSea	PRKAB1	Body
cg06143886	-3.1501	0.00289927	FALSE	0.98906	0.00342088	1	45	0.228967	-0.186577	0.059229	chr13	101142914	OpenSea	PCCA;PCCA;PCCA	Body;Body;Body
cg22478591	3.14984	0.00290138	FALSE	0.98906	0.0034233	1	45	-3.89267	0.297116	0.0943275	chr4	176923544	Island	GPM6A;GPM6A;GPM6A;GPM6A	5'UTR;5'UTR;1stExon;1stExon
cg00091552	3.14976	0.00290201	FALSE	0.98906	0.00342402	1	45	1.0191	0.0888351	0.0282038	chr1	43234867	S_Shore	C1orf50	Body
cg23920442	-3.1497	0.00290249	FALSE	0.98906	0.00342457	1	45	-3.38332	-0.175879	0.0558401	chr4	149365462	Island
cg16365799	-3.14965	0.00290292	FALSE	0.98906	0.00342507	1	45	-3.91422	-0.3765	0.119537	chr2	230578917	Island	DNER	1stExon
cg18248736	3.14901	0.0029081	FALSE	0.98906	0.003431	1	45	1.58656	0.145264	0.0461302	chr17	73924265	OpenSea	FBF1;FBF1	ExonBnd;Body
cg10106804	-3.14849	0.00291232	FALSE	0.98906	0.00343583	1	45	-2.22295	-0.3409	0.108274	chr1	35258594	Island	GJA4	TSS200
cg16970804	3.14787	0.00291735	FALSE	0.98906	0.00344161	1	45	-3.19178	0.223514	0.0710047	chr5	43042108	Island	LOC153684	TSS200
cg11513088	-3.14783	0.0029177	FALSE	0.98906	0.00344201	1	45	-4.56877	-2.9493	0.93693	chr12	26111821	OpenSea	RASSF8;RASSF8	TSS200;TSS200
cg21014291	3.14781	0.0029179	FALSE	0.98906	0.00344223	1	45	1.5204	0.215418	0.0684344	chr2	38229146	OpenSea	RMDN2;RMDN2;RMDN2-AS1;RMDN2;RMDN2	Body;Body;Body;Body;Body
cg01917016	-3.14767	0.00291905	FALSE	0.98906	0.00344355	1	45	-3.39677	-0.278116	0.0883563	chr1	206730504	Island	RASSF5;RASSF5;RASSF5;RASSF5	Body;5'UTR;Body;1stExon
cg21782171	-3.14744	0.00292087	FALSE	0.98906	0.00344564	1	45	0.533246	-0.142301	0.0452115	chr4	52910140	OpenSea
cg16933591	3.14712	0.00292351	FALSE	0.98906	0.00344866	1	45	-3.36992	0.397445	0.126288	chr3	52321651	N_Shore	GLYCTK;GLYCTK;GLYCTK;GLYCTK;GLYCTK;GLYCTK	TSS200;TSS200;TSS200;TSS200;TSS200;TSS200
cg23883535	3.14706	0.00292401	FALSE	0.98906	0.00344924	1	45	-8.17432	3.58068	1.13779	chr1	55681567	Island	LOC100507634;USP24	Body;TSS1500
cg11562466	-3.14678	0.00292625	FALSE	0.98906	0.0034518	1	45	-4.90072	-2.70263	0.858853	chr6	13328824	Island	TBC1D7;TBC1D7;TBC1D7;TBC1D7	TSS200;TSS200;TSS200;TSS200
cg27304703	3.14663	0.00292751	FALSE	0.98906	0.00345325	1	45	1.70013	0.130899	0.0415997	chr3	130410214	OpenSea	PIK3R4	Body
cg17873750	-3.14653	0.00292832	FALSE	0.98906	0.00345418	1	45	-0.0710343	-0.236697	0.0752249	chr1	116382984	S_Shore	NHLH2;NHLH2;NHLH2	5'UTR;1stExon;5'UTR
cg24072600	-3.14625	0.00293061	FALSE	0.98906	0.00345681	1	45	0.559299	-0.171791	0.0546018	chr6	117747130	OpenSea	ROS1	TSS200
cg26005329	-3.1462	0.00293101	FALSE	0.98906	0.00345726	1	45	0.929698	-0.193206	0.0614092	chr13	101506070	OpenSea
cg14805186	3.14617	0.00293129	FALSE	0.98906	0.00345758	1	45	-0.0939289	0.416553	0.1324	chr6	106174927	OpenSea
cg05378523	-3.14582	0.00293415	FALSE	0.98906	0.00346086	1	45	0.397476	-0.20235	0.0643234	chr11	128774371	OpenSea	C11orf45;C11orf45;C11orf45;KCNJ5	Body;Body;Body;5'UTR
cg07088980	3.14562	0.00293578	FALSE	0.98906	0.00346273	1	45	1.40007	0.141206	0.0448899	chr11	64365235	OpenSea	SLC22A12;SLC22A12;SLC22A12;SLC22A12	Body;Body;Body;Body
cg21445409	-3.14529	0.00293846	FALSE	0.98906	0.0034658	1	45	-0.0240392	-0.200402	0.0637149	chr2	88565000	OpenSea
cg19960138	3.14489	0.0029418	FALSE	0.98906	0.00346963	1	45	1.07191	0.101678	0.0323311	chr18	77282585	N_Shore	NFATC1;NFATC1;NFATC1;NFATC1;NFATC1;NFATC1;NFATC1;NFATC1	Body;Body;Body;Body;Body;Body;Body;Body
cg06777321	3.14412	0.00294811	FALSE	0.98906	0.00347686	1	45	1.23059	0.142943	0.0454636	chr5	16182882	S_Shelf
cg11072627	3.14396	0.0029494	FALSE	0.98906	0.00347834	1	45	-2.39626	0.288721	0.0918333	chr1	8731495	OpenSea	RERE;RERE	5'UTR;5'UTR
cg12644511	3.14395	0.00294952	FALSE	0.98906	0.00347847	1	45	1.4822	0.128086	0.0407406	chr21	47652845	S_Shelf	MCM3AP-AS1;MCM3AP-AS1;MCM3AP-AS1;MCM3AP-AS1	Body;Body;Body;Body
cg13980446	-3.14368	0.00295177	FALSE	0.98906	0.00348106	1	45	3.6848	-0.299132	0.0951536	chr13	114312327	OpenSea	ATP4B	Body
cg12215483	3.1436	0.00295244	FALSE	0.98906	0.00348182	1	45	1.18843	0.136746	0.0434998	chr1	92342022	OpenSea	TGFBR3;TGFBR3;TGFBR3;TGFBR3	5'UTR;5'UTR;5'UTR;Body
cg26677098	3.1435	0.00295323	FALSE	0.98906	0.00348273	1	45	-2.18809	0.203158	0.064628	chr19	39833609	Island	SAMD4B	5'UTR
cg17774233	-3.14323	0.00295543	FALSE	0.98906	0.00348525	1	45	-2.79354	-1.35531	0.431183	chr7	151000587	Island
cg02568904	3.1432	0.00295575	FALSE	0.98906	0.00348561	1	45	-2.72616	0.168358	0.0535626	chr19	36606206	Island	TBCB;TBCB;TBCB;POLR2I	TSS1500;5'UTR;1stExon;TSS200
cg02732974	3.14317	0.00295594	FALSE	0.98906	0.00348583	1	45	1.28728	0.16932	0.0538692	chr18	14478401	S_Shelf	CXADRP3	Body
cg05066075	3.14259	0.00296074	FALSE	0.98906	0.00349133	1	45	-3.45265	0.340775	0.108437	chr3	49448550	N_Shore	TCTA;RHOA	TSS1500;5'UTR
cg03682865	-3.14243	0.00296208	FALSE	0.98906	0.00349286	1	45	-2.70909	-0.188433	0.0599642	chr8	131455984	Island	ASAP1;ASAP1	TSS200;TSS200
cg24447341	-3.14181	0.00296718	FALSE	0.98906	0.00349872	1	45	2.45537	-0.152685	0.0485978	chr9	40027585	OpenSea
cg17485005	3.14169	0.00296823	FALSE	0.98906	0.00349991	1	45	1.67655	0.131562	0.0418762	chr15	90788104	OpenSea	CIB1	Body
cg18147366	-3.14156	0.00296928	FALSE	0.98906	0.00350112	1	45	-4.29788	-2.61842	0.833476	chr1	207669544	N_Shore	CR1;CR1;CR1;CR1	5'UTR;5'UTR;1stExon;1stExon
cg24394631	-3.14151	0.0029697	FALSE	0.98906	0.00350161	1	45	-1.65724	-0.219631	0.0699127	chr17	43863000	S_Shore	CRHR1;CRHR1;CRHR1;CRHR1	Body;Body;Body;Body
cg00102685	3.14134	0.00297112	FALSE	0.98906	0.00350322	1	45	1.86236	0.209015	0.0665369	chr3	186645653	N_Shelf
cg23101776	-3.14056	0.00297758	FALSE	0.98906	0.00351062	1	45	-0.078469	-0.125122	0.0398406	chr2	219866072	N_Shore
cg12024340	3.1405	0.00297812	FALSE	0.98906	0.00351125	1	45	2.26829	0.236968	0.0754557	chr12	52202584	OpenSea	SCN8A;SCN8A	3'UTR;3'UTR
cg02193762	-3.14017	0.00298087	FALSE	0.98906	0.0035144	1	45	-3.18908	-0.148254	0.047212	chr11	36399139	Island	PRR5L;PRR5L;PRR5L	5'UTR;5'UTR;Body
cg21041775	-3.13998	0.00298239	FALSE	0.98906	0.00351614	1	45	-2.56009	-0.228232	0.0726857	chr12	54425418	N_Shore	HOXC4;HOXC5;HOXC5	5'UTR;TSS1500;Body
cg03385864	-3.13989	0.00298319	FALSE	0.98906	0.00351706	1	45	-2.80362	-0.145684	0.0463979	chr17	43045368	Island	C1QL1	1stExon
cg23947654	-3.13987	0.00298334	FALSE	0.98906	0.00351723	1	45	0.235639	-1.06883	0.340406	chr2	160058036	OpenSea	TANC1;TANC1	Body;Body
cg01263165	3.13961	0.00298547	FALSE	0.98906	0.00351966	1	45	0.454638	0.148753	0.0473795	chr13	25512792	OpenSea	LOC646405	Body
cg25837793	3.13925	0.00298848	FALSE	0.98906	0.00352311	1	45	1.54103	0.262934	0.0837568	chr4	114435065	OpenSea	CAMK2D;CAMK2D;CAMK2D;CAMK2D;CAMK2D;CAMK2D;CAMK2D;CAMK2D;CAMK2D;CAMK2D;CAMK2D;CAMK2D	ExonBnd;ExonBnd;ExonBnd;ExonBnd;ExonBnd;ExonBnd;Body;Body;Body;Body;Body;Body
cg02176326	-3.13911	0.00298966	FALSE	0.98906	0.00352447	1	45	-3.90643	-0.390585	0.124425	chr7	75157464	Island	PMS2L3	TSS200
cg20047055	-3.13865	0.00299353	FALSE	0.98906	0.0035289	1	45	-0.225947	-0.0879712	0.0280284	chr12	10608067	OpenSea	KLRC1;KLRC1	TSS1500;TSS1500
cg19012961	3.1383	0.00299648	FALSE	0.98906	0.00353228	1	45	-2.97871	0.371577	0.118401	chr19	52599329	S_Shore	ZNF841	TSS1500
cg26479374	3.13786	0.00300013	FALSE	0.98906	0.00353646	1	45	-1.0982	0.618032	0.19696	chr4	1243980	Island	CTBP1;CTBP1;C4orf42	TSS1500;TSS1500;TSS200
cg01853276	-3.13763	0.00300207	FALSE	0.98906	0.00353869	1	45	-1.79235	-0.446068	0.142167	chr2	24162441	N_Shore	UBXN2A	TSS1500
cg00518878	-3.13743	0.0030037	FALSE	0.98906	0.00354055	1	45	0.28981	-0.135844	0.0432979	chr3	46506738	S_Shore	LTF	TSS200
cg09652929	3.13734	0.00300453	FALSE	0.98906	0.0035415	1	45	1.60931	0.153148	0.0488148	chr11	24411363	OpenSea
cg07235511	3.13732	0.00300465	FALSE	0.98906	0.00354164	1	45	1.03636	0.104693	0.0333701	chr3	125879332	OpenSea	ALDH1L1;ALDH1L1;ALDH1L1;ALDH1L1	Body;Body;Body;Body
cg20800221	-3.13729	0.00300492	FALSE	0.98906	0.00354195	1	45	0.587018	-0.319822	0.101942	chr12	113443790	OpenSea	OAS2;OAS2	Body;Body
cg21796234	-3.13727	0.00300507	FALSE	0.98906	0.00354212	1	45	-3.18319	-0.169737	0.0541034	chr3	44379533	Island	C3orf23;C3orf23;C3orf23	TSS1500;TSS1500;TSS200
cg07319108	-3.13711	0.00300643	FALSE	0.98906	0.00354368	1	45	-2.445	-0.103061	0.0328521	chr16	83932528	Island	MLYCD	TSS1500
cg10389730	-3.1371	0.00300649	FALSE	0.98906	0.00354375	1	45	-1.20366	-0.190648	0.0607721	chr8	38585901	OpenSea	TACC1;TACC1	1stExon;5'UTR
cg07646069	3.13704	0.00300698	FALSE	0.98906	0.00354431	1	45	0.078098	0.0645176	0.0205664	chr1	144598641	OpenSea	NBPF20	Body
cg11762303	-3.13703	0.00300708	FALSE	0.98906	0.00354442	1	45	-0.150243	-0.0948068	0.0302218	chr16	81900558	OpenSea	PLCG2	Body
cg07756298	3.13688	0.00300838	FALSE	0.98906	0.00354591	1	45	1.86284	0.172469	0.0549812	chr1	5969263	OpenSea	NPHP4;NPHP4;NPHP4;NPHP4;NPHP4;NPHP4	ExonBnd;ExonBnd;Body;Body;Body;Body
cg00430895	-3.13686	0.00300848	FALSE	0.98906	0.00354603	1	45	-0.674717	-0.167261	0.053321	chr18	13136340	N_Shore
cg19570596	3.13678	0.00300917	FALSE	0.98906	0.00354682	1	45	-3.38202	0.189249	0.0603324	chr22	29977162	Island	NIPSNAP1	TSS200
cg25378502	3.13641	0.00301229	FALSE	0.98906	0.00355039	1	45	1.1157	0.1788	0.0570078	chr2	40973447	OpenSea
cg02350275	-3.13634	0.00301292	FALSE	0.98906	0.00355111	1	45	2.19074	-0.219564	0.0700064	chr4	136728312	OpenSea
cg17379325	-3.13632	0.00301302	FALSE	0.98906	0.00355122	1	45	-2.36767	-0.360007	0.114786	chr17	7555411	S_Shore	ATP1B2	Body
cg23803311	3.13621	0.00301395	FALSE	0.98906	0.00355229	1	45	-2.9734	0.16432	0.0523945	chr5	147763284	Island	FBXO38;FBXO38	TSS1500;TSS1500
cg16553026	-3.13617	0.00301428	FALSE	0.98906	0.00355267	1	45	1.034	-0.0750696	0.0239367	chr16	88020079	S_Shore	BANP;BANP	Body;Body
cg14436672	-3.13593	0.00301631	FALSE	0.98906	0.003555	1	45	2.02304	-0.263679	0.084083	chr10	76785465	OpenSea	KAT6B;KAT6B;KAT6B	Body;Body;Body
cg01158679	-3.13583	0.00301719	FALSE	0.98906	0.003556	1	45	0.854995	-0.195052	0.0622012	chr20	3145745	Island	ProSAPiP1	Body
cg23587268	3.13579	0.00301755	FALSE	0.98906	0.00355641	1	45	1.75096	0.20448	0.0652085	chr1	198952571	OpenSea
cg00739120	-3.13564	0.00301875	FALSE	0.98906	0.00355779	1	45	-1.18327	-0.163543	0.0521561	chr19	36035875	N_Shore	GAPDHS;TMEM147	Body;TSS1500
[truncated: 33,623 more rows]

## Sheet: Caudate
CPG.Labels	T.statistic	P.value	Holm.sig	FDR	gc.p.value	df.top	df.bottom	adj.intercept	effect.size	std.error	chr	pos	Relation_to_Island	UCSC_RefGene_Name	UCSC_RefGene_Group
cg21494722	-5.46933	1.79277e-06	FALSE	0.963192	4.03622e-06	1	46	2.23426	-0.294935	0.0539252	chr15	40633804	OpenSea	C15orf52	TSS1500
cg10362977	5.29934	3.19868e-06	FALSE	0.963192	6.98949e-06	1	46	1.87249	0.359167	0.0677759	chr6	72921296	OpenSea	RIMS1;RIMS1;RIMS1	TSS1500;TSS1500;Body
cg14997559	5.25916	3.66606e-06	FALSE	0.963192	7.95385e-06	1	46	-3.67648	0.252084	0.0479325	chr19	40950494	Island	SERTAD3	TSS1500
cg26293202	5.0457	7.53935e-06	FALSE	0.963192	1.57426e-05	1	46	1.70292	0.47739	0.0946133	chr22	37016677	OpenSea	CACNG2	Body
cg13544743	5.00167	8.74133e-06	FALSE	0.963192	1.81072e-05	1	46	1.75727	0.409866	0.0819459	chr6	106596012	OpenSea
cg05863023	4.97338	9.6112e-06	FALSE	0.963192	1.9807e-05	1	46	1.8714	0.408419	0.0821209	chr2	230039073	OpenSea	PID1;PID1	Body;Body
cg23253569	-4.91398	1.17251e-05	FALSE	0.963192	2.39029e-05	1	46	-3.83278	-0.782228	0.159184	chr21	34398222	Island	OLIG2	TSS200
cg12889533	4.90479	1.20908e-05	FALSE	0.963192	2.4607e-05	1	46	1.0903	0.351418	0.0716479	chr13	103348095	OpenSea	C13orf39	TSS1500
cg25752955	4.86552	1.37841e-05	FALSE	0.963192	2.78522e-05	1	46	1.52657	0.351391	0.0722208	chr17	38059863	OpenSea
cg25111130	4.80721	1.67368e-05	FALSE	0.963192	3.34579e-05	1	46	1.0667	0.34121	0.0709787	chr20	3157195	S_Shelf
cg08636328	-4.77725	1.84876e-05	FALSE	0.963192	3.67544e-05	1	46	-0.819259	-0.371324	0.0777275	chr16	19589996	OpenSea	C16orf62;C16orf62	Body;Body
cg26111500	4.75501	1.99025e-05	FALSE	0.963192	3.94052e-05	1	46	0.913133	0.143858	0.0302539	chr1	110981602	OpenSea
cg15900773	4.70333	2.36148e-05	FALSE	0.963192	4.63101e-05	1	46	-2.24098	0.159855	0.0339876	chr9	136243245	Island	STKLD1;STKLD1;SURF4;SURF4;SURF4;SURF4;SURF4;SURF4;SURF4	TSS200;TSS200;TSS1500;TSS1500;TSS1500;TSS1500;TSS1500;TSS1500;Body
cg09723454	4.68076	2.5442e-05	FALSE	0.963192	4.9685e-05	1	46	1.70921	0.276032	0.0589716	chr10	16987254	OpenSea	CUBN	Body
cg13608629	4.66695	2.66275e-05	FALSE	0.963192	5.1867e-05	1	46	-3.08964	0.232916	0.0499075	chr2	70531203	S_Shore
cg03109101	-4.64435	2.86856e-05	FALSE	0.963192	5.56418e-05	1	46	-2.37213	-0.21035	0.0452915	chr10	119305095	Island	EMX2;EMX2;EMX2OS	Body;Body;TSS1500
cg04773669	4.64338	2.87773e-05	FALSE	0.963192	5.58096e-05	1	46	1.48694	0.290601	0.0625839	chr11	62318208	S_Shelf
cg12057127	-4.64246	2.88651e-05	FALSE	0.963192	5.59703e-05	1	46	-1.43959	-0.237207	0.0510952	chr17	46699155	S_Shore	HOXB9	3'UTR
cg16580934	-4.6383	2.92624e-05	FALSE	0.963192	5.66968e-05	1	46	-3.42664	-0.520699	0.112261	chr19	52490310	OpenSea	ZNF350	TSS1500
cg11982736	-4.63595	2.94904e-05	FALSE	0.963192	5.71135e-05	1	46	-3.05158	-0.527392	0.113761	chr6	43276570	Island	CRIP3	TSS200
cg18307928	-4.61942	3.11373e-05	FALSE	0.963192	6.01179e-05	1	46	2.65096	-0.348901	0.0755291	chr13	114085650	Island	ADPRHL1;ADPRHL1	Body;Body
cg01134358	-4.61667	3.14208e-05	FALSE	0.963192	6.06341e-05	1	46	1.04585	-0.227402	0.0492567	chr6	10488308	OpenSea
cg14024728	4.61327	3.17733e-05	FALSE	0.963192	6.12756e-05	1	46	1.1219	0.244624	0.0530262	chr1	23246876	OpenSea
cg16508623	4.61128	3.1982e-05	FALSE	0.963192	6.16551e-05	1	46	-4.04248	0.505118	0.10954	chr12	102271114	Island	DRAM1;DRAM1	5'UTR;1stExon
cg12811449	4.59532	3.37025e-05	FALSE	0.963192	6.47791e-05	1	46	-2.10259	0.228594	0.049745	chr14	60972853	N_Shore
cg23215014	4.57642	3.58579e-05	FALSE	0.963192	6.86795e-05	1	46	-3.61201	0.442787	0.0967539	chr5	96143598	Island	ERAP1;ERAP1;ERAP1;ERAP1	5'UTR;5'UTR;1stExon;1stExon
cg04021856	-4.56809	3.68511e-05	FALSE	0.963192	7.0472e-05	1	46	-2.89719	-0.486175	0.106429	chr2	150187489	Island	LYPD6	5'UTR
cg05817661	4.52261	4.27629e-05	FALSE	0.963192	8.10852e-05	1	46	-3.76447	0.493549	0.109129	chr11	93517837	Island	MED17	1stExon
cg17559894	-4.51465	4.38883e-05	FALSE	0.963192	8.30953e-05	1	46	-0.264364	-0.165509	0.0366605	chr7	47165380	OpenSea
cg03042281	4.50899	4.47064e-05	FALSE	0.963192	8.45548e-05	1	46	0.95402	0.228626	0.0507045	chr19	17608394	Island	SLC27A1	Body
cg13511949	4.50682	4.50252e-05	FALSE	0.963192	8.5123e-05	1	46	-1.61632	0.340703	0.0755973	chr21	44036607	N_Shore	LOC101928233	TSS1500
cg26899948	-4.48688	4.80486e-05	FALSE	0.963192	9.05004e-05	1	46	-3.41326	-0.568467	0.126695	chr1	46153196	S_Shore	TMEM69;GPBP1L1	TSS1500;TSS1500
cg03755530	-4.47735	4.95643e-05	FALSE	0.963192	9.31886e-05	1	46	1.39103	-0.171369	0.0382746	chr12	7048221	S_Shore	ATN1;ATN1	Body;Body
cg13667703	-4.47161	5.04992e-05	FALSE	0.963192	9.48442e-05	1	46	1.6033	-0.286617	0.064097	chr15	38346213	OpenSea	LOC101928227	Body
cg11150840	-4.46916	5.09031e-05	FALSE	0.963192	9.55588e-05	1	46	1.42906	-0.268038	0.0599751	chr12	11695608	OpenSea
cg11128862	-4.44945	5.4274e-05	FALSE	0.963192	0.000101511	1	46	-0.583046	-0.339462	0.0762931	chr1	204064146	OpenSea	SOX13	5'UTR
cg05657651	4.44819	5.44966e-05	FALSE	0.963192	0.000101903	1	46	1.5936	0.211434	0.0475326	chr3	49397810	S_Shore	RHOA	Body
cg09759891	4.44379	5.52799e-05	FALSE	0.963192	0.000103283	1	46	-0.452846	0.216928	0.0488159	chr9	140787103	OpenSea	LOC100133077;CACNA1B;CACNA1B	TSS200;Body;Body
cg05769091	4.44304	5.54164e-05	FALSE	0.963192	0.000103523	1	46	1.49659	0.300412	0.0676142	chr17	4048975	S_Shore	CYB5D2;CYB5D2;CYB5D2	5'UTR;Body;5'UTR
cg16663980	-4.43479	5.69199e-05	FALSE	0.963192	0.000106167	1	46	0.975299	-0.232749	0.0524824	chr1	158809049	OpenSea	MNDA	5'UTR
cg18963652	4.42251	5.92334e-05	FALSE	0.963192	0.000110228	1	46	0.950573	0.22197	0.050191	chr6	138133095	OpenSea
cg01022501	-4.40906	6.18741e-05	FALSE	0.963192	0.000114851	1	46	0.772109	-0.729582	0.165473	chr14	93064986	OpenSea	RIN3	Body
cg11154715	4.38407	6.70869e-05	FALSE	0.963192	0.000123943	1	46	1.47242	0.375501	0.0856511	chr12	52292226	N_Shore
cg03748813	4.37045	7.01067e-05	FALSE	0.963192	0.000129191	1	46	1.41787	0.391595	0.0896004	chr17	42035353	OpenSea	PYY	5'UTR
cg12817425	4.36712	7.08671e-05	FALSE	0.963192	0.00013051	1	46	1.8328	0.407825	0.0933855	chr12	70018898	OpenSea
cg10748900	4.36116	7.22437e-05	FALSE	0.963192	0.000132896	1	46	1.8407	0.256759	0.058874	chr8	17862523	OpenSea	PCM1	Body
cg11970133	4.36072	7.23452e-05	FALSE	0.963192	0.000133072	1	46	1.13531	0.13124	0.030096	chr7	45144099	OpenSea	TBRG4;SNORA5A;TBRG4;TBRG4	Body;TSS200;Body;Body
cg26372949	4.34842	7.52759e-05	FALSE	0.963192	0.000138142	1	46	2.71937	0.336949	0.0774877	chr11	129034251	OpenSea	ARHGAP32	Body
cg27514322	4.34589	7.58913e-05	FALSE	0.963192	0.000139205	1	46	1.65637	0.304111	0.0699767	chr12	122971098	OpenSea	ZCCHC8	Body
cg02755089	4.34216	7.68107e-05	FALSE	0.963192	0.000140792	1	46	0.737745	0.145138	0.0334252	chr1	114401259	OpenSea	PTPN22;PTPN22;PTPN22;PTPN22;AP4B1-AS1;AP4B1-AS1	Body;Body;Body;Body;Body;Body
cg08577238	-4.34059	7.71991e-05	FALSE	0.963192	0.000141462	1	46	-3.60677	-0.55993	0.128999	chr14	24701499	N_Shore	GMPR2;GMPR2;GMPR2;GMPR2;GMPR2;GMPR2;GMPR2;GMPR2;NEDD8-MDP1;NEDD8;NEDD8-MDP1;NEDD8	TSS1500;TSS1500;TSS1500;TSS1500;TSS200;TSS200;TSS200;TSS200;1stExon;1stExon;5'UTR;5'UTR
cg06347749	-4.33952	7.74671e-05	FALSE	0.963192	0.000141925	1	46	-3.01675	-0.3989	0.0919225	chr13	23594600	OpenSea
cg14461570	-4.32393	8.1458e-05	FALSE	0.963192	0.000148798	1	46	-2.67136	-1.04501	0.241681	chr2	170683907	Island	UBR3	TSS200
cg13966095	4.3223	8.18865e-05	FALSE	0.963192	0.000149535	1	46	0.996958	0.462129	0.106917	chr6	52224645	N_Shelf
cg07750529	-4.31296	8.43848e-05	FALSE	0.963192	0.000153826	1	46	2.84412	-0.414841	0.0961849	chr8	257317	S_Shore
cg00737978	-4.30752	8.58727e-05	FALSE	0.963192	0.000156378	1	46	-2.34459	-0.218405	0.0507032	chr18	13611807	OpenSea	C18orf1;C18orf1;C18orf1;C18orf1;C18orf1;C18orf1	5'UTR;Body;Body;5'UTR;1stExon;1stExon
cg15518345	4.30265	8.7227e-05	FALSE	0.963192	0.000158698	1	46	-2.84452	0.125341	0.0291312	chr16	58426864	Island	GINS3;GINS3;GINS3	Body;Body;Body
cg05964041	-4.29965	8.80729e-05	FALSE	0.963192	0.000160147	1	46	0.808409	-0.171711	0.0399361	chr8	124086964	S_Shore	TBC1D31;TBC1D31	Body;Body
cg09642381	4.28329	9.2824e-05	FALSE	0.963192	0.000168265	1	46	1.75571	0.340969	0.0796044	chr3	38454555	OpenSea	XYLB	3'UTR
cg14108581	4.27056	9.66927e-05	FALSE	0.963192	0.000174857	1	46	2.21709	0.298788	0.0699647	chr2	1426094	OpenSea	TPO;TPO;TPO;TPO	Body;Body;Body;Body
cg09180512	-4.26953	9.70135e-05	FALSE	0.963192	0.000175403	1	46	3.14187	-0.331769	0.0777063	chr15	37110422	Island	CSNK1A1P	Body
cg17398003	-4.26607	9.80935e-05	FALSE	0.963192	0.00017724	1	46	-3.66331	-2.66893	0.625618	chr5	175665565	Island	C5orf25	1stExon
cg08618909	-4.26571	9.82078e-05	FALSE	0.963192	0.000177435	1	46	1.52821	-0.287035	0.0672889	chr20	34042001	N_Shore	CEP250;MIR1289-1	TSS1500;TSS200
cg02844593	4.26336	9.89498e-05	FALSE	0.963192	0.000178696	1	46	0.88383	0.207903	0.048765	chr3	54579548	OpenSea	CACNA2D3	Body
cg21129181	-4.25965	0.000100132	FALSE	0.963192	0.000180704	1	46	-0.960868	-0.326156	0.0765687	chr5	1553224	Island
cg17012346	-4.25766	0.000100771	FALSE	0.963192	0.00018179	1	46	0.322347	-0.184643	0.0433673	chr12	38483104	OpenSea
cg22164881	-4.25446	0.00010181	FALSE	0.963192	0.000183553	1	46	1.70795	-0.357831	0.0841072	chr7	158743662	OpenSea
cg24863734	4.25354	0.00010211	FALSE	0.963192	0.000184062	1	46	1.22676	0.316088	0.0743118	chr1	67594274	OpenSea	C1orf141	TSS200
cg03799957	4.24912	0.000103566	FALSE	0.963192	0.00018653	1	46	-2.24414	0.24314	0.0572213	chr8	42249026	N_Shore	VDAC3;VDAC3	TSS1500;TSS1500
cg26519659	4.24894	0.000103627	FALSE	0.963192	0.000186633	1	46	-3.3186	0.472374	0.111175	chr10	99447038	Island	AVPI1	TSS200
cg01253321	-4.24663	0.000104394	FALSE	0.963192	0.000187932	1	46	-2.98123	-0.574823	0.13536	chr17	5322267	N_Shore	RPAIN;RPAIN;RPAIN;RPAIN;RPAIN;RPAIN;RPAIN;RPAIN;RPAIN;RPAIN;NUP88	TSS1500;TSS1500;TSS1500;TSS1500;TSS1500;TSS1500;TSS1500;TSS1500;TSS1500;TSS1500;Body
cg22148394	-4.24588	0.000104644	FALSE	0.963192	0.000188356	1	46	2.21377	-0.372523	0.0877375	chr8	133856731	OpenSea	PHF20L1;PHF20L1	Body;Body
cg05509701	4.24013	0.000106589	FALSE	0.963192	0.000191648	1	46	1.56992	0.503264	0.118691	chr17	9213030	OpenSea	STX8	Body
cg02180907	4.2378	0.000107386	FALSE	0.963192	0.000192997	1	46	0.731588	0.138014	0.0325675	chr8	1232122	OpenSea
cg03833751	4.23385	0.000108749	FALSE	0.963192	0.000195301	1	46	1.44277	0.481482	0.113722	chr12	44161667	OpenSea	IRAK4;IRAK4;IRAK4;IRAK4;IRAK4	5'UTR;5'UTR;5'UTR;5'UTR;5'UTR
cg20976019	4.23076	0.000109829	FALSE	0.963192	0.000197125	1	46	1.81838	0.16183	0.0382508	chr17	25931360	N_Shore	KSR1	Body
cg02777022	4.22614	0.000111462	FALSE	0.963192	0.000199882	1	46	2.20702	0.333751	0.0789731	chr5	64110449	OpenSea	CWC27;CWC27	Body;Body
cg27579532	4.22547	0.0001117	FALSE	0.963192	0.000200283	1	46	-3.99278	0.419485	0.0992755	chr17	7342894	Island	FGF11;FGF11	1stExon;5'UTR
cg09893827	4.22515	0.000111813	FALSE	0.963192	0.000200474	1	46	1.54446	0.343959	0.0814074	chr3	35763087	OpenSea	ARPP21;ARPP21;ARPP21;ARPP21;ARPP21;ARPP21	ExonBnd;ExonBnd;ExonBnd;Body;Body;Body
cg21167628	4.22129	0.000113202	FALSE	0.963192	0.000202816	1	46	-2.42187	0.352871	0.0835934	chr1	45308625	Island	PTCH2;PTCH2	TSS200;TSS200
cg15210307	4.22106	0.000113283	FALSE	0.963192	0.000202952	1	46	0.729549	0.288707	0.0683967	chr1	32498089	OpenSea	KHDRBS1	Body
cg05688348	-4.2208	0.00011338	FALSE	0.963192	0.000203115	1	46	-0.159653	-0.152939	0.0362346	chr4	53146	N_Shore	ZNF718;ZNF595	TSS200;TSS200
cg06246843	-4.21835	0.000114269	FALSE	0.963192	0.000204614	1	46	-2.54999	-0.342007	0.0810761	chr18	32074424	S_Shore	DTNA;DTNA;DTNA	5'UTR;5'UTR;5'UTR
cg22797142	4.2171	0.000114726	FALSE	0.963192	0.000205383	1	46	1.45417	0.254102	0.0602551	chr6	88557431	OpenSea	LOC101928911	Body
cg14021764	4.2051	0.000119201	FALSE	0.963192	0.000212911	1	46	1.59142	0.262273	0.0623703	chr16	30531032	OpenSea	ITGAL;ITGAL	Body;Body
cg25893434	4.20373	0.000119724	FALSE	0.963192	0.000213789	1	46	1.69597	0.22312	0.0530766	chr11	134252957	N_Shore	B3GAT1;B3GAT1	Body;Body
cg07945274	-4.20182	0.000120454	FALSE	0.963192	0.000215015	1	46	1.42245	-0.421259	0.100256	chr7	84546156	OpenSea
cg12149666	4.19938	0.000121397	FALSE	0.963192	0.000216597	1	46	1.80938	0.273739	0.0651855	chr9	140375580	Island	PNPLA7;PNPLA7	Body;Body
cg04695233	-4.19535	0.000122963	FALSE	0.963192	0.000219226	1	46	2.70043	-0.343007	0.0817589	chr6	1766129	OpenSea	GMDS	Body
cg02941596	-4.1934	0.000123729	FALSE	0.963192	0.000220511	1	46	-0.0843381	-0.155573	0.0370995	chr1	236274515	OpenSea
cg05134625	-4.19314	0.000123835	FALSE	0.963192	0.000220687	1	46	-0.439146	-0.243385	0.0580436	chr6	169828931	OpenSea
cg24720361	-4.18632	0.000126551	FALSE	0.963192	0.000225237	1	46	-2.76277	-0.363719	0.0868827	chr12	57882021	Island	MARS	Body
cg20836224	-4.18605	0.000126662	FALSE	0.963192	0.000225422	1	46	1.24342	-0.218056	0.0520911	chr17	60879057	OpenSea	MARCH10;MARCH10;MARCH10;MARCH10;MIR548W	Body;Body;Body;Body;Body
cg25396971	4.18073	0.000128824	FALSE	0.963192	0.00022904	1	46	-2.942	0.243639	0.0582767	chr5	178450595	N_Shore	ZNF879	TSS200
cg26224311	4.18023	0.000129028	FALSE	0.963192	0.000229381	1	46	-0.722392	0.221535	0.0529959	chr15	47476133	N_Shore
cg13964648	4.17626	0.00013067	FALSE	0.963192	0.000232125	1	46	1.69078	0.460946	0.110373	chr9	100012383	OpenSea	LOC100499484;LOC100499484-C9ORF174;LOC100499484-C9ORF174;LOC100499484-C9ORF174	Body;Body;Body;Body
cg14669514	4.17573	0.000130889	FALSE	0.963192	0.000232491	1	46	-3.39858	0.212471	0.0508825	chr13	22243722	Island	FGF9	TSS1500
cg02775765	4.171	0.00013287	FALSE	0.963192	0.000235799	1	46	1.58352	0.255793	0.0613266	chr22	46657446	N_Shore	PKDREJ	1stExon
cg15171962	4.16396	0.000135879	FALSE	0.963192	0.000240818	1	46	1.44628	0.211822	0.0508704	chr14	101526866	OpenSea	MIR496	TSS200
cg11763066	4.16044	0.000137407	FALSE	0.963192	0.000243363	1	46	0.00964908	0.279597	0.0672037	chr6	158640499	OpenSea
cg19080138	4.1592	0.000137949	FALSE	0.963192	0.000244266	1	46	-2.6173	0.367961	0.0884691	chr7	35734733	Island	HERPUD2;HERPUD2	1stExon;5'UTR
cg06666608	-4.15588	0.00013941	FALSE	0.963192	0.000246698	1	46	0.690013	-0.0952226	0.0229127	chr16	84691850	S_Shore	KLHL36	Body
cg16525035	4.14949	0.000142268	FALSE	0.963192	0.00025145	1	46	1.75605	0.299253	0.0721181	chr3	172302423	OpenSea
cg15256244	-4.14243	0.000145488	FALSE	0.963192	0.000256798	1	46	1.55176	-0.205763	0.049672	chr3	48518327	OpenSea	SHISA5;SHISA5;SHISA5;SHISA5;SHISA5	Body;Body;Body;Body;Body
cg27444614	4.14073	0.000146273	FALSE	0.963192	0.000258102	1	46	1.32825	0.221939	0.0535991	chr2	65609147	OpenSea	SPRED2	Body
cg03834968	4.13685	0.000148087	FALSE	0.963192	0.00026111	1	46	0.867694	0.363013	0.087751	chr8	71381197	OpenSea
cg19758750	4.13239	0.000150195	FALSE	0.963192	0.000264602	1	46	1.21696	0.213861	0.0517525	chr1	1018479	N_Shore	C1orf159	Body
cg09786887	4.12943	0.00015161	FALSE	0.963192	0.000266947	1	46	2.06592	0.355896	0.0861855	chr20	56528659	OpenSea
cg16539040	4.12812	0.000152238	FALSE	0.963192	0.000267985	1	46	1.88227	0.398998	0.0966536	chr6	150973480	OpenSea	PLEKHG1	5'UTR
cg23951474	-4.12552	0.000153498	FALSE	0.963192	0.00027007	1	46	-0.00648312	-0.213797	0.051823	chr11	2188061	Island	TH;TH;TH	Body;Body;Body
cg16830504	4.11615	0.000158117	FALSE	0.963192	0.000277703	1	46	1.06477	0.39724	0.0965077	chr3	156084754	OpenSea	KCNAB1;KCNAB1;KCNAB1	Body;Body;Body
cg03104073	4.11286	0.00015977	FALSE	0.963192	0.000280433	1	46	1.97238	0.245952	0.0598006	chr12	126718109	OpenSea
cg05350293	-4.10374	0.000164447	FALSE	0.963192	0.000288143	1	46	-0.605156	-0.175883	0.0428592	chr16	89119002	Island
cg01804036	4.10025	0.00016627	FALSE	0.963192	0.000291144	1	46	-1.61529	0.233837	0.0570298	chr12	117483310	N_Shore	TESC;TESC;TESC	Body;Body;Body
cg23509128	4.09919	0.000166826	FALSE	0.963192	0.00029206	1	46	1.63197	0.263781	0.0643494	chr13	29597851	OpenSea	MTUS2	TSS1500
cg17074215	4.09474	0.000169186	FALSE	0.963192	0.000295941	1	46	0.487641	0.22924	0.0559839	chr19	44871802	OpenSea
cg19370960	4.09226	0.000170517	FALSE	0.963192	0.00029813	1	46	-3.66032	0.477804	0.116758	chr6	27486764	N_Shore
cg08953394	-4.0878	0.000172936	FALSE	0.963192	0.000302103	1	46	2.06925	-0.260234	0.0636611	chr1	226051043	OpenSea	TMEM63A	Body
cg04611284	4.08773	0.00017297	FALSE	0.963192	0.000302159	1	46	1.52681	0.386567	0.0945676	chr1	111727959	OpenSea
cg13832679	-4.07591	0.000179541	FALSE	0.963192	0.000312935	1	46	-3.17531	-0.382108	0.0937478	chr9	111775862	Island	CTNNAL1	TSS200
cg21644669	-4.07564	0.000179693	FALSE	0.963192	0.000313184	1	46	-4.40674	-3.47067	0.851563	chr17	8649170	Island	CCDC42;CCDC42	TSS1500;TSS1500
cg14583673	-4.07464	0.000180263	FALSE	0.963192	0.000314118	1	46	-2.9003	-0.389707	0.095642	chr5	15499895	N_Shore	FBXL7	TSS1500
cg23174744	4.07289	0.000181262	FALSE	0.963192	0.000315754	1	46	1.03964	0.368471	0.0904691	chr1	33104204	OpenSea	ZBTB8OS;ZBTB8OS;ZBTB8OS;ZBTB8OS;ZBTB8OS;ZBTB8OS;ZBTB8OS;ZBTB8OS	Body;Body;Body;Body;5'UTR;5'UTR;5'UTR;5'UTR
cg26630773	4.07253	0.000181468	FALSE	0.963192	0.000316092	1	46	-2.61706	0.173173	0.0425223	chr19	17858401	Island	FCHO1;FCHO1	TSS200;TSS200
cg05488439	4.07155	0.000182026	FALSE	0.963192	0.000317005	1	46	-3.11967	0.337007	0.082771	chr7	91510314	Island	MTERF	TSS1500
cg26709343	4.06702	0.000184642	FALSE	0.963192	0.000321285	1	46	-3.39841	0.488276	0.120057	chr16	69373945	S_Shore	NIP7;COG8	Body;TSS1500
cg13244804	-4.06481	0.000185935	FALSE	0.963192	0.000323398	1	46	-3.66767	-2.64077	0.649667	chr8	128749511	Island	MYC	Body
cg00200063	4.06226	0.000187429	FALSE	0.963192	0.00032584	1	46	-3.47434	0.215499	0.053049	chr17	58469941	S_Shore	USP32	TSS1500
cg22054740	4.06018	0.00018866	FALSE	0.963192	0.00032785	1	46	1.71485	0.256235	0.0631093	chr15	42695858	OpenSea	CAPN3;CAPN3;CAPN3;CAPN3;CAPN3;CAPN3;CAPN3;CAPN3;CAPN3	Body;Body;Body;Body;TSS1500;Body;TSS1500;Body;Body
cg08463543	4.05904	0.000189338	FALSE	0.963192	0.000328958	1	46	-3.24507	0.431407	0.106283	chr3	69788984	Island	MITF	Body
cg12177266	-4.05854	0.000189636	FALSE	0.963192	0.000329444	1	46	1.65623	-0.2444	0.0602187	chr2	234653082	S_Shore	DNAJB3;UGT1A5;UGT1A4;UGT1A3;UGT1A8;UGT1A10;UGT1A9;UGT1A7;UGT1A6;UGT1A6	TSS1500;Body;Body;Body;Body;Body;Body;Body;Body;Body
cg16401890	4.05757	0.000190217	FALSE	0.963192	0.000330392	1	46	1.78281	0.457382	0.112723	chr1	87484460	OpenSea	HS2ST1;HS2ST1	Body;Body
cg03218029	-4.0537	0.000192547	FALSE	0.963192	0.000334195	1	46	2.35115	-0.451363	0.111346	chr8	1198181	OpenSea
cg07871202	-4.05284	0.000193071	FALSE	0.963192	0.000335049	1	46	-2.26552	-0.38228	0.094324	chr3	42306580	Island	CCK	TSS200
cg04992640	4.05276	0.000193117	FALSE	0.963192	0.000335124	1	46	1.90903	0.353743	0.0872844	chr2	69245750	OpenSea	ANTXR1;ANTXR1;ANTXR1	Body;Body;Body
cg03958604	-4.05245	0.000193307	FALSE	0.963192	0.000335434	1	46	1.89651	-0.183701	0.0453307	chr1	206688448	OpenSea	RASSF5;RASSF5	Body;Body
cg12516019	-4.04462	0.000198127	FALSE	0.963192	0.000343287	1	46	1.60155	-0.177617	0.0439144	chr4	2951291	OpenSea	NOP14-AS1;NOP14;NOP14;NOP14	Body;Body;Body;Body
cg10073723	4.04353	0.000198806	FALSE	0.963192	0.000344393	1	46	-3.35391	0.246261	0.0609026	chr7	33944213	Island	BMPER	TSS1500
cg23200841	4.04007	0.000200979	FALSE	0.963192	0.000347929	1	46	-3.77123	0.270977	0.0670725	chr20	33104125	Island	DYNLRB1	TSS200
cg13142499	4.03611	0.000203493	FALSE	0.963192	0.000352016	1	46	-3.28809	0.437049	0.108285	chr1	29241018	Island	EPB41;EPB41;EPB41;EPB41;EPB41;EPB41	TSS200;5'UTR;5'UTR;5'UTR;5'UTR;5'UTR
cg02074974	-4.03302	0.000205479	FALSE	0.963192	0.000355243	1	46	1.36643	-0.20568	0.0509991	chr15	42700559	OpenSea	CAPN3;CAPN3;CAPN3;CAPN3;CAPN3;CAPN3	5'UTR;5'UTR;Body;Body;Body;Body
cg16976714	-4.02704	0.000209371	FALSE	0.963192	0.000361562	1	46	1.68583	-0.458525	0.113862	chr18	72705249	OpenSea	ZNF407	Body
cg12912394	4.0254	0.000210451	FALSE	0.963192	0.000363314	1	46	1.64617	0.304836	0.0757282	chr11	35835713	OpenSea
cg00371627	-4.01338	0.000218534	FALSE	0.963192	0.00037641	1	46	-2.85273	-0.422278	0.105217	chr7	77167295	Island	PTPN12;PTPN12;PTPN12	TSS200;TSS200;Body
cg03347044	-4.0126	0.000219067	FALSE	0.963192	0.000377271	1	46	-2.98967	-3.82921	0.954297	chr17	45055802	Island	RPRML;RPRML	3'UTR;1stExon
cg12367971	-4.00807	0.000222198	FALSE	0.963192	0.000382336	1	46	1.2149	-0.284772	0.0710496	chr21	46031707	OpenSea	KRTAP10-8;C21orf29	TSS1500;Body
cg23833951	-4.00707	0.000222895	FALSE	0.963192	0.000383461	1	46	0.658553	-0.269323	0.067212	chr19	29821408	OpenSea	LOC284395	Body
cg23583433	-4.00516	0.00022423	FALSE	0.963192	0.000385619	1	46	1.21605	-0.303835	0.0758608	chr2	204540214	OpenSea
cg09282500	-4.00243	0.000226157	FALSE	0.963192	0.000388731	1	46	-1.11448	-0.277463	0.0693237	chr20	56136078	OpenSea	PCK1	TSS200
cg22251465	-4.00182	0.000226591	FALSE	0.963192	0.000389432	1	46	-3.4133	-0.480856	0.120159	chr2	44588965	Island	PREPL;PREPL;C2orf34;PREPL;PREPL;PREPL;PREPL;PREPL	TSS1500;1stExon;TSS200;5'UTR;5'UTR;1stExon;TSS1500;TSS1500
cg07295964	-3.99593	0.000230806	FALSE	0.963192	0.000396234	1	46	-3.70236	-3.39115	0.848652	chr5	175223982	Island	CPLX2	5'UTR
cg11203337	-3.99465	0.000231732	FALSE	0.963192	0.000397726	1	46	1.87725	-0.226814	0.0567794	chr1	161937207	OpenSea
cg27346183	3.99334	0.00023268	FALSE	0.963192	0.000399255	1	46	-3.41695	0.22777	0.0570373	chr12	1799886	Island	ADIPOR2	TSS1500
cg17394525	-3.99304	0.000232899	FALSE	0.963192	0.000399607	1	46	0.823516	-0.216468	0.0542112	chr2	196916559	OpenSea	DNAH7	Body
cg09891302	3.99186	0.00023376	FALSE	0.963192	0.000400994	1	46	1.56109	0.193323	0.0484292	chr6	44305562	OpenSea
cg11695041	-3.9874	0.000237043	FALSE	0.963192	0.000406283	1	46	-0.000674589	-0.250445	0.0628091	chr12	133035885	OpenSea
cg15702800	-3.98442	0.000239259	FALSE	0.963192	0.000409849	1	46	-4.39936	-3.51009	0.880952	chr12	14956003	Island	C12orf60;WBP11	TSS1500;5'UTR
cg21101356	3.98258	0.000240638	FALSE	0.963192	0.000412068	1	46	-3.06472	0.246912	0.0619978	chr14	34420266	Island	EGLN3;EGLN3	1stExon;5'UTR
cg07793786	-3.98086	0.00024194	FALSE	0.963192	0.000414161	1	46	-4.92716	-4.53596	1.13944	chr21	44299575	Island	WDR4;WDR4;WDR4;WDR4;WDR4;WDR4;WDR4;WDR4	TSS200;1stExon;1stExon;1stExon;1stExon;Body;5'UTR;5'UTR
cg22840852	-3.9792	0.000243192	FALSE	0.963192	0.000416175	1	46	-3.09288	-0.374657	0.0941538	chr14	93215209	OpenSea	LGMN;LGMN	TSS200;TSS200
cg14962025	3.97718	0.000244736	FALSE	0.963192	0.000418656	1	46	1.31051	0.320972	0.0807035	chr11	80492393	OpenSea
ch.22.147839R	3.97715	0.000244758	FALSE	0.963192	0.000418691	1	46	-3.08686	0.54483	0.13699	chr22	21933096	OpenSea	UBE2L3;UBE2L3;UBE2L3	Body;Body;Body
cg06012173	3.97367	0.000247429	FALSE	0.963192	0.00042298	1	46	1.87976	0.184357	0.0463946	chr22	29820598	OpenSea
cg27085107	-3.97355	0.00024752	FALSE	0.963192	0.000423127	1	46	2.24882	-0.290718	0.0731632	chr5	121184596	N_Shelf
cg23921871	3.97169	0.000248968	FALSE	0.963192	0.000425451	1	46	0.959453	0.467689	0.117756	chr12	109577383	OpenSea	ACACB	1stExon
cg01079941	3.96892	0.000251123	FALSE	0.963192	0.000428909	1	46	1.0767	0.164274	0.0413902	chr19	2193179	S_Shore	DOT1L	Body
cg09662430	3.966	0.000253426	FALSE	0.963192	0.000432602	1	46	2.82736	0.57447	0.144849	chr5	307591	Island	AHRR;PDCD6	Body;Body
cg02120509	3.96321	0.000255641	FALSE	0.963192	0.000436152	1	46	-3.37361	0.204316	0.0515532	chr14	69658328	Island	EXD2;EXD2;EXD2;EXD2;EXD2;EXD2;EXD2	TSS200;TSS200;TSS200;5'UTR;5'UTR;5'UTR;Body
cg22492088	-3.96234	0.00025633	FALSE	0.963192	0.000437257	1	46	-2.54706	-0.285304	0.072004	chr1	226070656	Island	TMEM63A	TSS1500
cg00213436	-3.96082	0.000257549	FALSE	0.963192	0.000439209	1	46	1.73094	-0.21224	0.0535849	chr9	37128623	OpenSea	ZCCHC7;ZCCHC7;ZCCHC7;ZCCHC7;ZCCHC7	Body;Body;Body;Body;Body
cg00580965	-3.96063	0.000257705	FALSE	0.963192	0.000439459	1	46	-2.46528	-0.504653	0.127417	chr8	144822283	Island
cg17884766	-3.95795	0.000259866	FALSE	0.963192	0.000442918	1	46	1.03962	-0.183408	0.0463391	chr12	50641260	OpenSea	LIMA1;LIMA1	Body;Body
cg23070111	3.95522	0.000262086	FALSE	0.963192	0.000446471	1	46	-3.45575	0.277639	0.0701957	chr1	186649985	Island	PTGS2	TSS1500
cg21778174	-3.95276	0.000264098	FALSE	0.963192	0.000449689	1	46	-2.96075	-0.753194	0.190549	chr18	32924560	Island	ZNF24	TSS200
cg10126324	3.95003	0.00026636	FALSE	0.963192	0.000453304	1	46	-0.362967	0.160245	0.0405682	chr1	1052600	S_Shore	C1orf159	TSS1500
cg08809070	3.94949	0.000266805	FALSE	0.963192	0.000454016	1	46	2.01872	0.588176	0.148925	chr10	29827500	OpenSea	SVIL;SVIL	Body;Body
cg12089360	-3.94851	0.00026762	FALSE	0.963192	0.000455318	1	46	2.58436	-0.325721	0.082492	chr8	1719543	OpenSea	CLN8	Body
cg08543400	-3.94679	0.000269056	FALSE	0.963192	0.000457613	1	46	-3.23716	-0.175576	0.0444859	chr12	65152772	N_Shore	GNS	Body
cg11303839	3.94516	0.000270429	FALSE	0.963192	0.000459804	1	46	0.780701	0.221001	0.0560183	chr7	75405967	OpenSea	CCL26	5'UTR
cg11079189	3.94388	0.000271506	FALSE	0.963192	0.000461525	1	46	-3.30623	0.274681	0.0696476	chr4	108910929	Island	HADH	TSS200
cg02078690	3.94091	0.000274022	FALSE	0.963192	0.000465539	1	46	-2.09828	0.261137	0.0662632	chr11	122852454	Island	BSX	TSS200
cg16316947	3.93743	0.000277008	FALSE	0.963192	0.000470301	1	46	-3.43656	0.173692	0.0441129	chr1	93646152	Island	TMED5;TMED5;TMED5;TMED5;CCDC18;CCDC18;TMED5	1stExon;1stExon;5'UTR;5'UTR;TSS200;TSS200;Body
cg27202641	-3.93585	0.000278375	FALSE	0.963192	0.00047248	1	46	1.66333	-0.196438	0.04991	chr7	4383739	OpenSea
cg00452694	3.93521	0.000278929	FALSE	0.963192	0.000473362	1	46	1.4921	0.32813	0.0833833	chr3	192980771	OpenSea	HRASLS;HRASLS	ExonBnd;Body
cg02585524	3.93276	0.000281057	FALSE	0.963192	0.000476752	1	46	1.9419	0.404362	0.102819	chr6	86137781	OpenSea
cg22469355	-3.93234	0.000281425	FALSE	0.963192	0.000477339	1	46	-5.28084	-4.51177	1.14735	chr7	73082054	Island	VPS37D	TSS200
cg13769046	-3.92861	0.000284709	FALSE	0.963192	0.000482568	1	46	2.08996	-0.341218	0.0868546	chr17	77389766	OpenSea	HRNBP3	5'UTR
cg27279253	-3.92764	0.000285568	FALSE	0.963192	0.000483935	1	46	-3.41775	-0.496561	0.126427	chr15	40887043	S_Shore	CASC5;CASC5	5'UTR;5'UTR
cg12161603	3.92756	0.000285642	FALSE	0.963192	0.000484052	1	46	0.592436	0.25336	0.0645084	chr11	47659321	OpenSea	MTCH2	Body
cg16523696	-3.92681	0.000286308	FALSE	0.963192	0.000485112	1	46	1.04355	-0.23538	0.0599418	chr4	139565797	OpenSea
cg13913313	-3.92595	0.000287069	FALSE	0.963192	0.000486323	1	46	-0.00362409	-0.264453	0.0673601	chr7	44180931	N_Shelf	MYL7	TSS200
cg23910734	-3.92436	0.000288495	FALSE	0.963192	0.00048859	1	46	1.97911	-0.153225	0.0390445	chr18	51723277	OpenSea	MBD2	Body
cg22704527	-3.92382	0.000288979	FALSE	0.963192	0.00048936	1	46	-2.86883	-0.21012	0.0535498	chr15	90808798	Island	NGRN;NGRN	TSS200;TSS200
cg09084376	3.92323	0.000289505	FALSE	0.963192	0.000490197	1	46	-2.9725	0.186257	0.0474753	chr16	70333072	OpenSea	DDX19B;DDX19B;DDX19B;DDX19B;DDX19B;DDX19B;DDX19B;DDX19B;DDX19B;DDX19B;DDX19B	5'UTR;5'UTR;1stExon;1stExon;1stExon;1stExon;5'UTR;5'UTR;Body;5'UTR;5'UTR
cg25250833	3.91954	0.000292838	FALSE	0.963192	0.000495492	1	46	0.105414	0.11313	0.0288629	chr4	4162931	OpenSea
cg08258494	-3.919	0.000293338	FALSE	0.963192	0.000496287	1	46	1.54598	-0.329272	0.0840196	chr1	239987344	OpenSea	CHRM3	5'UTR
cg24828042	3.91811	0.000294144	FALSE	0.963192	0.000497567	1	46	1.65011	0.389182	0.0993289	chr2	189153181	N_Shelf	LINC01090	TSS1500
cg21804273	3.91662	0.000295506	FALSE	0.963192	0.00049973	1	46	-3.02614	0.224816	0.0574006	chr7	150756518	Island	SLC4A2;CDK5;CDK5	TSS200;TSS1500;TSS1500
cg26451937	-3.91651	0.000295605	FALSE	0.963192	0.000499887	1	46	1.84983	-0.221536	0.0565647	chr1	87400224	OpenSea	HS2ST1;HS2ST1	Body;Body
cg10333808	-3.91621	0.000295882	FALSE	0.963192	0.000500328	1	46	-3.87324	-0.548382	0.140029	chr12	22487459	Island	ST8SIA1;ST8SIA1	5'UTR;1stExon
cg00172408	3.91612	0.00029597	FALSE	0.963192	0.000500466	1	46	-5.0855	0.599467	0.153077	chr1	111991531	Island	WDR77;ATP5F1	Body;TSS1500
cg19292625	-3.91392	0.000297997	FALSE	0.963192	0.000503684	1	46	0.469071	-0.173309	0.0442802	chr11	105951315	S_Shelf	AASDHPPT	Body
cg25031777	-3.91218	0.000299605	FALSE	0.963192	0.000506235	1	46	-2.98387	-0.504925	0.129065	chr1	164528501	OpenSea	PBX1	TSS1500
cg12486263	3.91208	0.000299704	FALSE	0.963192	0.000506393	1	46	-3.2254	0.241377	0.0617005	chr9	15552991	Island	CCDC171	TSS200
cg04070533	3.90894	0.000302631	FALSE	0.963192	0.000511035	1	46	-3.00155	0.149848	0.0383347	chr10	116164122	Island	AFAP1L2;AFAP1L2	Body;Body
cg26491882	3.90891	0.000302661	FALSE	0.963192	0.000511083	1	46	1.61662	0.400525	0.102465	chr3	4607703	OpenSea	ITPR1;ITPR1;ITPR1	Body;Body;Body
cg13524102	-3.90855	0.000303002	FALSE	0.963192	0.000511622	1	46	0.579544	-0.343846	0.0879728	chr9	137915317	OpenSea
cg00114710	3.9084	0.000303143	FALSE	0.963192	0.000511846	1	46	1.37012	0.290495	0.0743259	chr1	154473340	N_Shore	TDRD10;TDRD10;SHE	TSS1500;TSS1500;Body
cg06434997	3.90588	0.000305515	FALSE	0.963192	0.000515606	1	46	-5.20338	1.72917	0.442709	chr6	153304301	Island	FBXO5;FBXO5	5'UTR;TSS200
cg22722128	-3.9056	0.000305781	FALSE	0.963192	0.000516027	1	46	-2.88835	-0.413295	0.105821	chr2	203499311	N_Shore	FAM117B	TSS1500
cg07236524	-3.90476	0.000306577	FALSE	0.963192	0.000517288	1	46	2.25987	-0.240451	0.0615788	chr17	59199563	OpenSea	BCAS3;BCAS3	Body;Body
cg19003066	3.9027	0.000308543	FALSE	0.963192	0.000520401	1	46	1.87554	0.215191	0.0551389	chr3	54952782	OpenSea	CACNA2D3;LRTM1	Body;Body
cg11443973	3.90037	0.000310784	FALSE	0.963192	0.000523948	1	46	1.76201	0.257687	0.0660674	chr15	73853740	OpenSea	NPTN;NPTN;NPTN;NPTN	3'UTR;3'UTR;3'UTR;3'UTR
cg02425732	-3.89942	0.000311701	FALSE	0.963192	0.000525399	1	46	-3.66256	-0.595877	0.152812	chr20	17662212	Island	RRBP1;RRBP1	5'UTR;5'UTR
cg17278281	-3.89896	0.000312145	FALSE	0.963192	0.000526101	1	46	0.0928033	-0.358447	0.091934	chr18	28813954	OpenSea
cg16718891	3.89675	0.000314287	FALSE	0.963192	0.000529491	1	46	-2.71212	0.166206	0.0426526	chr12	54813155	Island	ITGA5	TSS200
cg18609779	-3.8951	0.000315894	FALSE	0.963192	0.000532032	1	46	-1.911	-0.34349	0.0881851	chr4	37455499	Island	C4orf19	TSS200
cg25948286	3.89445	0.000316531	FALSE	0.963192	0.00053304	1	46	1.60416	0.263667	0.0677033	chr13	44185515	OpenSea	ENOX1;ENOX1;ENOX1	5'UTR;5'UTR;5'UTR
cg14012033	-3.89175	0.000319191	FALSE	0.963192	0.000537243	1	46	-2.54335	-0.254237	0.0653273	chr12	117319188	Island	HRK;HRK	1stExon;5'UTR
cg12027420	3.89138	0.000319554	FALSE	0.963192	0.000537817	1	46	-2.9202	0.245044	0.0629709	chr17	46894684	Island	TTLL6	TSS1500
cg11342452	-3.88779	0.00032312	FALSE	0.963192	0.000543449	1	46	-2.37831	-0.532285	0.136912	chr10	134600463	Island	NKX6-2	TSS1500
cg25459639	3.88686	0.000324057	FALSE	0.963192	0.000544927	1	46	0.0634283	0.264646	0.0680874	chr11	2392471	OpenSea	CD81-AS1	Body
cg07639694	-3.88443	0.000326504	FALSE	0.963192	0.000548789	1	46	-2.71071	-0.183633	0.0472742	chr17	7254909	Island	KCTD11	TSS1500
cg21257857	-3.8836	0.000327343	FALSE	0.963192	0.000550112	1	46	1.89515	-0.171093	0.0440554	chr18	52438618	OpenSea
cg11164235	3.8754	0.000335742	FALSE	0.963192	0.00056335	1	46	-3.57794	0.29146	0.0752076	chr12	50134906	N_Shore	TMBIM6;TMBIM6	TSS1500;TSS1500
cg02933864	-3.87527	0.00033588	FALSE	0.963192	0.000563568	1	46	0.0957329	-0.338892	0.0874499	chr7	38503579	OpenSea	AMPH;AMPH	Body;Body
cg20883195	3.87219	0.00033909	FALSE	0.963192	0.000568623	1	46	0.64302	0.217534	0.0561784	chr2	241172262	OpenSea
cg23261533	-3.87061	0.000340751	FALSE	0.963192	0.000571236	1	46	2.12785	-0.189943	0.0490731	chr12	51449933	OpenSea	LETMD1;LETMD1;LETMD1;LETMD1;LETMD1;LETMD1;LETMD1;LETMD1;LETMD1;LETMD1;LETMD1;LETMD1	ExonBnd;ExonBnd;ExonBnd;ExonBnd;ExonBnd;Body;Body;Body;Body;Body;Body;Body
cg18205949	3.87038	0.000340995	FALSE	0.963192	0.00057162	1	46	-3.02098	0.210046	0.0542701	chr2	86333407	Island	POLR1A;PTCD3	TSS200;1stExon
cg15070180	3.8701	0.000341288	FALSE	0.963192	0.000572082	1	46	1.21835	0.170999	0.0441848	chr9	130474233	N_Shelf	C9orf117;C9orf117	Body;ExonBnd
ch.6.626543F	-3.87007	0.000341324	FALSE	0.963192	0.000572138	1	46	-2.00294	-0.402675	0.104049	chr6	25436122	OpenSea	LRRC16A	Body
cg05986044	-3.86595	0.000345686	FALSE	0.963192	0.000578998	1	46	-4.12262	-2.91358	0.753651	chr2	9614578	Island	IAH1	TSS200
cg15319576	3.86587	0.000345775	FALSE	0.963192	0.000579138	1	46	1.0122	0.245011	0.0633779	chr11	127909557	OpenSea
cg09492474	-3.86357	0.000348237	FALSE	0.963192	0.000583007	1	46	-0.474422	-0.479183	0.124026	chr6	41004092	OpenSea	UNC5CL	5'UTR
cg03311274	-3.86355	0.000348259	FALSE	0.963192	0.000583042	1	46	-1.5644	-0.184318	0.047707	chr15	58624344	OpenSea
cg04547675	3.8624	0.000349494	FALSE	0.963192	0.000584982	1	46	-2.24373	0.209398	0.0542144	chr11	13986162	Island	SPON1	Body
cg23360967	-3.86239	0.000349509	FALSE	0.963192	0.000585006	1	46	2.003	-0.300199	0.0777236	chr6	11210562	OpenSea	NEDD9;NEDD9;NEDD9	Body;Body;Body
cg13045336	-3.86147	0.000350498	FALSE	0.963192	0.000586559	1	46	-3.59991	-1.95012	0.505021	chr1	151032311	Island	CDC42SE1;CDC42SE1;MLLT11;MLLT11	TSS200;TSS200;1stExon;5'UTR
cg09774738	-3.86034	0.000351732	FALSE	0.963192	0.000588496	1	46	0.409887	-0.18524	0.0479854	chr6	85176450	OpenSea	LINC01611	Body
cg26623551	3.8603	0.000351775	FALSE	0.963192	0.000588564	1	46	-4.07997	0.589652	0.152748	chr16	14165028	Island	MKL2	TSS200
cg15752162	-3.85682	0.000355567	FALSE	0.963192	0.000594517	1	46	2.5574	-0.26611	0.0689973	chr21	47945293	OpenSea	DIP2A;DIP2A;DIP2A;DIP2A;DIP2A;DIP2A	Body;Body;Body;Body;Body;Body
cg06610368	3.85622	0.000356229	FALSE	0.963192	0.000595556	1	46	-1.64541	0.16135	0.0418416	chr5	86564371	Island	RASA1;RASA1	1stExon;TSS1500
cg16105714	-3.85587	0.00035661	FALSE	0.963192	0.000596154	1	46	2.0178	-0.24047	0.0623645	chr1	199007561	OpenSea	LINC01221	Body
cg17032646	-3.85504	0.000357521	FALSE	0.963192	0.000597582	1	46	-0.772336	-0.202851	0.0526196	chr1	110692918	N_Shore	SLC6A17	TSS1500
cg01931414	-3.85367	0.000359039	FALSE	0.963192	0.000599964	1	46	1.96843	-0.210748	0.0546876	chr11	34215218	OpenSea	ABTB2	Body
cg26635208	3.85199	0.000360902	FALSE	0.963192	0.000602885	1	46	-4.10813	0.496083	0.128786	chr12	93985537	OpenSea
cg08880486	-3.84964	0.000363526	FALSE	0.963192	0.000606998	1	46	-3.14729	-0.324598	0.084319	chr17	66287505	Island	ARSG;SLC16A6	5'UTR;TSS200
cg01202312	-3.84574	0.000367917	FALSE	0.963192	0.000613876	1	46	-3.08033	-0.390827	0.101626	chr6	34855980	N_Shore	TAF11;ANKS1A	TSS200;TSS1500
cg00497881	-3.84416	0.00036971	FALSE	0.963192	0.000616682	1	46	1.68333	-0.199171	0.0518112	chr9	107895099	OpenSea
cg01675596	-3.84055	0.000373853	FALSE	0.963192	0.000623165	1	46	-1.85858	-0.612031	0.15936	chr8	145911897	Island
cg24201941	3.83971	0.000374814	FALSE	0.963192	0.000624669	1	46	0.868144	0.192359	0.0500972	chr10	99697034	OpenSea	CRTAC1	Body
cg13902829	3.83919	0.000375421	FALSE	0.963192	0.000625618	1	46	1.60774	0.222217	0.0578813	chr11	108831036	OpenSea
cg26077100	3.83899	0.00037565	FALSE	0.963192	0.000625976	1	46	-3.77725	0.441825	0.115089	chr8	10587769	Island	SOX7	1stExon
cg20500404	-3.83834	0.000376401	FALSE	0.963192	0.00062715	1	46	-0.947512	-0.193888	0.0505134	chr1	35064337	OpenSea
cg16208369	3.83808	0.000376705	FALSE	0.963192	0.000627626	1	46	-3.39553	0.335882	0.087513	chr2	10952727	Island	PDIA6	Body
cg09717970	-3.8373	0.000377612	FALSE	0.963192	0.000629044	1	46	-3.52115	-2.8654	0.746724	chr1	2518104	Island	FAM213B;FAM213B;FAM213B;FAM213B;FAM213B;FAM213B;FAM213B;FAM213B	Body;Body;TSS200;TSS200;TSS200;TSS200;TSS200;TSS200
cg02971481	3.82919	0.000387148	FALSE	0.963192	0.000643938	1	46	-4.47615	0.570818	0.14907	chr19	38879699	S_Shore	SPRED3;SPRED3;GGN	TSS1500;TSS1500;TSS1500
cg03417381	-3.82777	0.000388835	FALSE	0.963192	0.000646571	1	46	1.36724	-0.218189	0.0570015	chr12	98080762	OpenSea
cg24088438	3.82676	0.000390045	FALSE	0.963192	0.000648459	1	46	-0.0251113	0.135205	0.0353313	chr11	63974229	N_Shore	FERMT3;FERMT3;FERMT3;FERMT3	1stExon;5'UTR;5'UTR;1stExon
cg14950875	3.82663	0.000390207	FALSE	0.963192	0.000648711	1	46	-3.54004	0.209587	0.0547706	chr18	12702859	Island	CEP76;CEP76;CEP76;PSMG2;PSMG2	TSS200;TSS200;TSS200;TSS200;5'UTR
cg19406182	3.82368	0.000393766	FALSE	0.963192	0.000654261	1	46	-2.51168	0.222504	0.0581912	chr22	37721149	Island
cg18436214	3.82255	0.000395124	FALSE	0.963192	0.000656378	1	46	0.270202	0.280026	0.0732563	chr10	77268489	OpenSea
cg05927427	3.82131	0.000396639	FALSE	0.963192	0.00065874	1	46	1.54343	0.254017	0.0664739	chr20	25187813	OpenSea	ENTPD6;ENTPD6	Body;Body
cg03187361	3.8204	0.000397754	FALSE	0.963192	0.000660477	1	46	1.10394	0.234859	0.0614751	chr22	46884476	OpenSea	CELSR1	Body
cg05370211	-3.81982	0.000398458	FALSE	0.963192	0.000661573	1	46	1.59898	-0.226961	0.0594167	chr12	56749983	N_Shelf	STAT2;STAT2	Body;Body
cg01835576	3.81889	0.000399594	FALSE	0.963192	0.000663344	1	46	2.33309	0.186588	0.0488591	chr16	66835530	Island	CCDC79	TSS200
cg03253433	-3.81822	0.00040042	FALSE	0.963192	0.00066463	1	46	2.06202	-0.208291	0.0545519	chr1	212786383	S_Shelf	ATF3;ATF3;ATF3;ATF3;ATF3	5'UTR;5'UTR;5'UTR;5'UTR;5'UTR
cg19574101	3.81549	0.000403789	FALSE	0.963192	0.000669876	1	46	-2.75265	0.153373	0.0401974	chr16	70488580	Island	FUK	5'UTR
cg23510089	-3.8145	0.000405016	FALSE	0.963192	0.000671784	1	46	0.0147613	-0.176987	0.0463985	chr4	73531188	OpenSea
cg11243283	-3.81445	0.000405086	FALSE	0.963192	0.000671893	1	46	1.15371	-0.241542	0.0633229	chr10	109910629	OpenSea
cg24557248	-3.81237	0.000407677	FALSE	0.963192	0.000675925	1	46	-3.38693	-0.344137	0.0902686	chr1	155990769	Island	SSR2	TSS200
cg10321266	3.81167	0.000408557	FALSE	0.963192	0.000677293	1	46	-3.51051	0.170389	0.0447018	chr3	151987324	Island	LOC401093;MBNL1;LOC401093;MBNL1	Body;5'UTR;Body;5'UTR
cg10183541	3.81106	0.000409321	FALSE	0.963192	0.000678482	1	46	-3.26313	0.230725	0.060541	chr16	3451472	Island	ZNF174;ZNF434;ZNF174;ZNF174;ZNF174	1stExon;TSS1500;5'UTR;1stExon;5'UTR
cg19656119	3.81015	0.000410467	FALSE	0.963192	0.000680264	1	46	-1.78753	0.18124	0.0475678	chr5	134369025	Island	C5orf66;PITX1;C5orf66	1stExon;Body;5'UTR
cg09622585	3.80913	0.000411754	FALSE	0.963192	0.000682266	1	46	1.96243	0.314948	0.0826823	chr7	138969895	OpenSea	UBN2	Body
cg06905453	3.80887	0.000412087	FALSE	0.963192	0.000682782	1	46	0.476812	0.220905	0.0579977	chr19	14089284	N_Shore	RFX1	Body
cg21014267	3.80761	0.000413681	FALSE	0.963192	0.00068526	1	46	1.14391	0.292392	0.0767915	chr2	25898924	S_Shelf
cg26267340	3.8076	0.000413686	FALSE	0.963192	0.000685269	1	46	-1.37795	0.109353	0.0287196	chr8	31497829	Island	NRG1	1stExon
cg01427108	-3.80658	0.000414989	FALSE	0.963192	0.000687293	1	46	1.45617	-1.56429	0.410944	chr3	46484379	OpenSea	LTF;LTF	Body;Body
cg10306616	-3.8064	0.000415213	FALSE	0.963192	0.000687641	1	46	2.09232	-0.365535	0.0960316	chr4	10600982	OpenSea	CLNK	Body
cg20054157	3.80515	0.00041681	FALSE	0.963192	0.000690122	1	46	-0.0731398	0.291925	0.0767183	chr10	10837080	OpenSea	SFTA1P	TSS1500
cg10451078	3.80438	0.000417791	FALSE	0.963192	0.000691646	1	46	-2.69398	0.213342	0.056078	chr8	11560851	Island	GATA4	TSS1500
cg09791055	3.8041	0.000418154	FALSE	0.963192	0.00069221	1	46	-3.00211	0.290377	0.0763326	chr7	97910884	Island	BRI3;BRI3	TSS200;TSS200
cg05902711	-3.80291	0.000419679	FALSE	0.963192	0.000694579	1	46	-1.42165	-0.170989	0.0449626	chr16	89114919	S_Shore
cg25534033	3.79819	0.000425802	FALSE	0.963192	0.000704081	1	46	-3.08235	0.240187	0.0632372	chr3	50273549	Island	GNAI2;GNAI2;GNAI2;GNAI2;GNAI2	TSS200;TSS200;5'UTR;Body;5'UTR
cg05955013	3.79647	0.000428055	FALSE	0.963192	0.000707575	1	46	-3.4712	0.362391	0.0954549	chr17	45056646	Island	RPRML	TSS200
cg21243919	3.79517	0.000429754	FALSE	0.963192	0.00071021	1	46	-2.61673	0.244973	0.0645487	chr2	178937706	Island	PDE11A;PDE11A	TSS1500;Body
cg14759472	-3.79106	0.000435201	FALSE	0.963192	0.000718652	1	46	3.18796	-0.893656	0.235727	chr7	157867695	OpenSea	PTPRN2;PTPRN2;PTPRN2	Body;Body;Body
cg10285104	3.78785	0.000439502	FALSE	0.963192	0.000725312	1	46	-3.21541	0.240793	0.0635699	chr6	139095140	S_Shore	CCDC28A	Body
cg07085508	3.78723	0.000440338	FALSE	0.963192	0.000726606	1	46	-3.07523	0.179981	0.0475231	chr6	166519645	OpenSea
cg24380207	3.78421	0.00044442	FALSE	0.963192	0.000732924	1	46	0.354624	0.26654	0.0704348	chr7	168517	OpenSea
cg02376887	3.78391	0.000444837	FALSE	0.963192	0.000733568	1	46	1.53439	0.524941	0.13873	chr12	29542219	Island
cg16511392	3.78374	0.000445066	FALSE	0.963192	0.000733922	1	46	0.151727	0.120731	0.031908	chr1	62416593	OpenSea	INADL	Body
cg15211847	3.78295	0.000446146	FALSE	0.963192	0.000735593	1	46	1.01434	0.42837	0.113237	chr5	41794173	OpenSea	OXCT1;OXCT1	ExonBnd;Body
cg22400703	-3.78227	0.000447074	FALSE	0.963192	0.000737028	1	46	-3.22797	-0.728665	0.192653	chr2	68545995	N_Shore	CNRIP1;CNRIP1	Body;Body
cg17812171	3.78175	0.000447784	FALSE	0.963192	0.000738126	1	46	1.1949	0.222663	0.0588783	chr15	81667437	OpenSea	TMC3	TSS1500
cg27042719	3.78101	0.000448791	FALSE	0.963192	0.000739682	1	46	-2.9537	0.22344	0.0590952	chr2	51259499	OpenSea	NRXN1;NRXN1;NRXN1;NRXN1	5'UTR;5'UTR;1stExon;1stExon
cg26291678	-3.78037	0.000449671	FALSE	0.963192	0.000741043	1	46	2.31804	-0.259148	0.0685509	chr5	33946698	OpenSea	SLC45A2;SLC45A2	Body;3'UTR
cg00871673	3.77966	0.000450654	FALSE	0.963192	0.000742563	1	46	-3.06201	0.211092	0.0558494	chr12	122516220	Island	MLXIP	TSS1500
cg03724423	-3.77932	0.000451121	FALSE	0.963192	0.000743284	1	46	-2.39806	-0.205383	0.0543439	chr7	27170755	S_Shore	HOXA4	TSS1500
cg15207313	3.77856	0.000452178	FALSE	0.963192	0.000744919	1	46	1.4272	0.356428	0.0943292	chr17	5584938	OpenSea
cg05649614	3.7782	0.000452669	FALSE	0.963192	0.000745676	1	46	-3.47304	0.338257	0.0895286	chr9	126774598	Island	LHX2;LHX2	5'UTR;1stExon
cg18109231	3.77419	0.00045825	FALSE	0.963192	0.000754297	1	46	-3.23331	0.292602	0.0775269	chr19	6110877	Island	RFX2;RFX2	TSS1500;TSS1500
cg23263176	-3.7725	0.000460621	FALSE	0.963192	0.000757958	1	46	0.958114	-0.213737	0.0566565	chr5	167646246	OpenSea	TENM2	Body
cg17778120	3.77239	0.000460786	FALSE	0.963192	0.000758212	1	46	1.58959	0.214342	0.0568186	chr3	139195319	OpenSea	RBP2;RBP2	1stExon;5'UTR
cg07854207	-3.77014	0.000463959	FALSE	0.963192	0.000763108	1	46	-2.82315	-0.350964	0.0930904	chr11	20690940	Island	NELL1;NELL1;NELL1;NELL1	TSS200;TSS200;TSS200;TSS200
cg16930225	3.77012	0.000463984	FALSE	0.963192	0.000763147	1	46	-3.56417	0.315175	0.0835979	chr17	56709284	OpenSea	TEX14;TEX14;TEX14	Body;Body;Body
cg04870880	-3.76751	0.000467703	FALSE	0.963192	0.000768883	1	46	1.74349	-0.245459	0.0651516	chr11	110144197	OpenSea	RDX;RDX;RDX;RDX;RDX;RDX	Body;5'UTR;5'UTR;Body;Body;Body
cg18323922	-3.7674	0.000467857	FALSE	0.963192	0.000769121	1	46	-4.79377	-3.282	0.871156	chr1	36107203	Island	PSMB2	TSS200
cg05141283	3.76648	0.000469173	FALSE	0.963192	0.000771149	1	46	1.27736	0.183551	0.0487327	chr2	128179616	N_Shore	PROC	Body
cg03313762	3.76578	0.000470174	FALSE	0.963192	0.000772692	1	46	1.74898	0.213741	0.0567586	chr17	40049515	OpenSea	ACLY;ACLY;ACLY;ACLY	Body;Body;Body;Body
cg00008647	-3.76567	0.000470333	FALSE	0.963192	0.000772938	1	46	-3.79619	-0.581715	0.154478	chr1	207082900	Island	FAIM3;FAIM3;FAIM3	Body;Body;Body
cg04658221	-3.7656	0.000470433	FALSE	0.963192	0.000773092	1	46	1.17756	-0.251626	0.0668222	chr4	92348573	OpenSea	CCSER1	Body
cg25579419	-3.76545	0.000470657	FALSE	0.963192	0.000773437	1	46	-2.4326	-0.257482	0.0683803	chr1	33220450	S_Shore	KIAA1522	Body
cg26820118	3.76438	0.0004722	FALSE	0.963192	0.000775816	1	46	-2.42034	0.253377	0.0673091	chr7	148036601	Island	CNTNAP2	Body
cg22777952	3.76424	0.000472398	FALSE	0.963192	0.000776121	1	46	-2.96494	0.253857	0.0674392	chr15	60296425	Island	FOXB1;FOXB1	5'UTR;1stExon
cg19722639	3.76373	0.000473133	FALSE	0.963192	0.000777254	1	46	-3.08937	0.248222	0.0659509	chr20	3190132	Island	ITPA;ITPA;ITPA;ITPA	1stExon;5'UTR;5'UTR;1stExon
cg21430191	-3.76144	0.000476454	FALSE	0.963192	0.000782369	1	46	-0.162925	-0.245504	0.0652686	chr21	42682653	OpenSea
cg18261886	3.76108	0.00047697	FALSE	0.963192	0.000783164	1	46	1.76485	0.253349	0.0673608	chr17	40776410	OpenSea
cg05628782	3.7561	0.000484273	FALSE	0.963192	0.000794406	1	46	-3.50168	0.278121	0.0740452	chr2	17721600	Island	VSNL1	TSS1500
cg10543624	3.75279	0.000489193	FALSE	0.963192	0.000801973	1	46	2.52522	0.525939	0.140146	chr22	46610702	Island	PPARA;PPARA	Body;Body
cg00278134	-3.75222	0.000490042	FALSE	0.963192	0.000803277	1	46	-0.867862	-0.198125	0.0528022	chr1	232761010	OpenSea
cg06746453	3.75058	0.000492494	FALSE	0.963192	0.000807047	1	46	2.06606	0.268952	0.0717094	chr14	101518815	OpenSea	MIR487A	Body
cg03284853	-3.74976	0.000493737	FALSE	0.963192	0.000808957	1	46	-3.30658	-0.460145	0.122713	chr16	46724152	S_Shore	ORC6L;VPS35	Body;TSS1500
cg05576871	-3.74789	0.00049656	FALSE	0.963192	0.000813294	1	46	0.802471	-0.811113	0.216419	chr1	192946766	OpenSea
cg09302848	3.74761	0.000496972	FALSE	0.963192	0.000813927	1	46	-3.20769	0.149404	0.0398664	chr2	48667639	Island	KLRAQ1;KLRAQ1;KLRAQ1;KLRAQ1	TSS1500;TSS1500;TSS1500;TSS1500
cg21021052	-3.74738	0.000497331	FALSE	0.963192	0.000814479	1	46	2.44917	-0.261221	0.0697077	chr8	43055930	N_Shelf	HGSNAT	3'UTR
cg00776160	3.74683	0.000498155	FALSE	0.963192	0.000815744	1	46	-3.31766	0.223626	0.059684	chr1	149815087	S_Shore	HIST2H2AA3;HIST2H2AA4	TSS1500;TSS1500
cg23323137	3.74657	0.000498556	FALSE	0.963192	0.00081636	1	46	-3.21039	0.250828	0.0669487	chr6	42532021	Island	UBR2	TSS200
cg23597186	3.74629	0.000498983	FALSE	0.963192	0.000817015	1	46	1.11379	0.284185	0.0758577	chr7	84420353	OpenSea
cg23519060	-3.74591	0.000499559	FALSE	0.963192	0.0008179	1	46	1.94792	-0.20539	0.0548304	chr10	98355539	OpenSea	PIK3AP1	Body
cg16622517	-3.74533	0.000500438	FALSE	0.963192	0.00081925	1	46	0.245394	-0.208795	0.0557479	chr4	63075650	OpenSea
cg00133204	-3.74462	0.000501525	FALSE	0.963192	0.000820918	1	46	1.08458	-0.216477	0.05781	chr13	98625733	N_Shelf	IPO5	Body
cg26519403	3.74349	0.000503258	FALSE	0.963192	0.000823579	1	46	-3.86737	0.347662	0.0928711	chr1	17338581	Island	ATP13A2;ATP13A2;ATP13A2	TSS200;TSS200;TSS200
cg24980609	3.74152	0.00050628	FALSE	0.963192	0.000828216	1	46	-3.26201	0.356587	0.0953054	chr10	103348064	Island	POLL;RP11-529I10.4	TSS200;TSS200
cg06943981	-3.74143	0.000506424	FALSE	0.963192	0.000828436	1	46	-3.95503	-0.7014	0.187468	chr14	51411170	Island	PYGL;PYGL;PYGL;PYGL	1stExon;5'UTR;1stExon;5'UTR
cg14205513	-3.74053	0.00050781	FALSE	0.963192	0.000830562	1	46	1.09843	-0.329449	0.0880754	chr10	13483578	OpenSea	BEND7;BEND7	3'UTR;Body
cg19949104	3.74024	0.000508259	FALSE	0.963192	0.000831251	1	46	-3.49425	0.357178	0.095496	chr4	25864083	Island	SEL1L3	Body
cg00417710	-3.74021	0.000508305	FALSE	0.963192	0.000831322	1	46	1.81553	-0.271349	0.072549	chr7	48889641	S_Shore
cg03730533	-3.73925	0.000509799	FALSE	0.963192	0.000833613	1	46	-2.1562	-0.472809	0.126445	chr7	26897685	OpenSea	SKAP2	Body
cg17322163	3.73919	0.000509886	FALSE	0.963192	0.000833746	1	46	-2.59626	0.175407	0.0469105	chr12	51632344	N_Shore	DAZAP2;DAZAP2;DAZAP2;DAZAP2;DAZAP2;DAZAP2	TSS200;TSS200;TSS200;TSS200;TSS200;TSS200
cg05034242	3.73865	0.000510729	FALSE	0.963192	0.00083504	1	46	-0.119483	0.205469	0.0549582	chr7	134832131	OpenSea	TMEM140;C7orf49	TSS1500;Body
cg25861692	3.738	0.000511741	FALSE	0.963192	0.000836591	1	46	0.639527	0.201243	0.0538371	chr11	115010594	OpenSea
cg10989981	-3.73763	0.000512313	FALSE	0.963192	0.000837467	1	46	0.456586	-0.743818	0.199008	chr6	32629920	N_Shelf	HLA-DQB1	Body
cg14171824	-3.73746	0.000512585	FALSE	0.963192	0.000837885	1	46	-2.24063	-0.382189	0.102259	chr1	2006656	S_Shore	PRKCZ;PRKCZ	Body;5'UTR
cg20525449	3.73538	0.000515835	FALSE	0.963192	0.000842866	1	46	1.83397	0.344566	0.0922439	chr10	1416224	Island	ADARB2	Body
cg01214573	3.73487	0.000516642	FALSE	0.963192	0.000844102	1	46	1.47144	0.186958	0.0500576	chr15	49257931	S_Shelf
cg06815361	-3.73487	0.000516643	FALSE	0.963192	0.000844103	1	46	1.42906	-0.168659	0.0451579	chr8	42659977	OpenSea
cg26773607	-3.73396	0.000518075	FALSE	0.963192	0.000846298	1	46	1.13181	-0.431617	0.115592	chr2	1583968	OpenSea
cg01372788	-3.732	0.000521168	FALSE	0.963192	0.000851035	1	46	2.20505	-0.242371	0.064944	chr12	124122424	S_Shelf	GTF2H3;GTF2H3;GTF2H3;GTF2H3	5'UTR;5'UTR;Body;Body
cg15286226	3.73184	0.000521426	FALSE	0.963192	0.000851431	1	46	1.83421	0.200157	0.0536351	chr10	93309221	OpenSea	HECTD2-AS1	Body
cg18934050	3.73165	0.000521725	FALSE	0.963192	0.000851888	1	46	1.81461	0.415328	0.111299	chr11	34645726	OpenSea	EHF;EHF	5'UTR;5'UTR
cg13099847	-3.72995	0.000524434	FALSE	0.963192	0.000856035	1	46	-2.2361	-0.37513	0.100572	chr1	33546750	Island	ADC;ADC	1stExon;5'UTR
cg25049387	-3.72945	0.000525217	FALSE	0.963192	0.000857234	1	46	-3.12881	-0.156261	0.041899	chr6	28555353	S_Shore	SCAND3	TSS1500
cg25240363	-3.72924	0.00052556	FALSE	0.963192	0.000857759	1	46	0.872369	-0.358804	0.0962136	chr17	27990001	OpenSea	SSH2	Body
cg25080444	-3.72886	0.000526169	FALSE	0.963192	0.000858691	1	46	2.26168	-0.28813	0.0772704	chr5	118059282	OpenSea
cg02640436	3.72856	0.000526648	FALSE	0.963192	0.000859424	1	46	1.03146	0.336087	0.0901385	chr8	18845982	OpenSea	PSD3	Body
cg15713169	3.72806	0.000527446	FALSE	0.963192	0.000860645	1	46	1.06139	0.284665	0.0763574	chr20	3297193	OpenSea	C20orf194	Body
cg23208388	3.72574	0.00053118	FALSE	0.963192	0.000866357	1	46	1.32124	0.2889	0.0775415	chr15	75301591	OpenSea	SCAMP5;SCAMP5;SCAMP5;SCAMP5	5'UTR;5'UTR;5'UTR;Body
cg15740805	-3.7252	0.000532053	FALSE	0.963192	0.000867692	1	46	1.6809	-0.156921	0.0421241	chr8	21911257	N_Shelf	DMTN;DMTN;DMTN;DMTN;DMTN	TSS1500;TSS1500;TSS1500;1stExon;5'UTR
cg11652636	3.72502	0.000532339	FALSE	0.963192	0.000868129	1	46	-2.27075	0.388346	0.104253	chr2	55450823	Island	C2orf63;C2orf63	5'UTR;5'UTR
cg16584676	3.72411	0.000533814	FALSE	0.963192	0.000870385	1	46	-3.27182	0.170387	0.0457523	chr17	46985605	Island	UBE2Z	TSS200
cg17990871	-3.72377	0.000534376	FALSE	0.963192	0.000871243	1	46	-3.26634	-0.332247	0.0892234	chr1	1677678	Island	SLC35E2	TSS1500
cg10794981	-3.72349	0.000534823	FALSE	0.963192	0.000871928	1	46	2.08388	-0.420726	0.112992	chr4	89251898	OpenSea
cg16149247	-3.72333	0.000535084	FALSE	0.963192	0.000872326	1	46	-0.0835531	-0.277663	0.0745737	chr1	24816776	OpenSea
cg07564141	3.72319	0.000535319	FALSE	0.963192	0.000872685	1	46	1.04404	0.148084	0.0397736	chr11	79848247	OpenSea
cg01203812	3.72235	0.000536686	FALSE	0.963192	0.000874775	1	46	0.613788	0.229003	0.0615212	chr1	3081078	Island	PRDM16;PRDM16	Body;Body
cg08350509	3.72226	0.000536837	FALSE	0.963192	0.000875005	1	46	0.924559	0.24577	0.0660271	chr19	3028220	N_Shore	TLE2;TLE2;TLE2	Body;Body;Body
cg06069278	3.72138	0.000538268	FALSE	0.963192	0.000877193	1	46	1.78538	0.231793	0.0622868	chr8	17361007	OpenSea	SLC7A2	5'UTR
cg04992771	-3.72056	0.000539604	FALSE	0.963192	0.000879234	1	46	0.393405	-0.222783	0.0598788	chr20	32391905	OpenSea	ZNF341-AS1	Body
cg20000641	3.72026	0.000540103	FALSE	0.963192	0.000879997	1	46	-2.83683	0.337028	0.0905926	chr1	227058046	Island	PSEN2;PSEN2	TSS1500;TSS1500
cg22296244	3.71822	0.000543462	FALSE	0.963192	0.000885128	1	46	2.25069	0.287808	0.0774048	chr3	126292582	OpenSea	TXNRD3NB	5'UTR
cg19811864	-3.71735	0.000544895	FALSE	0.963192	0.000887315	1	46	-3.686	-4.51943	1.21577	chr1	155036142	Island	EFNA4;EFNA4;EFNA4	TSS200;TSS200;TSS200
cg00846218	-3.7173	0.000544984	FALSE	0.963192	0.000887452	1	46	2.19723	-0.206234	0.0554795	chr7	63666993	OpenSea	ZNF735	TSS1500
cg15190792	3.7171	0.000545311	FALSE	0.963192	0.000887951	1	46	-4.21401	0.30505	0.0820667	chr13	27504582	OpenSea
cg01229973	-3.71371	0.000550949	FALSE	0.963192	0.000896557	1	46	0.411553	-0.209745	0.0564785	chr12	104136042	OpenSea	STAB2	Body
cg09448205	-3.71235	0.000553235	FALSE	0.963192	0.000900044	1	46	-5.13961	-4.19558	1.13017	chr9	2621606	Island	VLDLR;VLDLR;VLDLR-AS1	TSS200;TSS200;Body
cg07172298	3.71177	0.000554202	FALSE	0.963192	0.00090152	1	46	1.6389	0.313494	0.0844593	chr1	71522856	OpenSea	ZRANB2-AS1	Body
cg13050766	-3.71121	0.000555146	FALSE	0.963192	0.000902959	1	46	-4.05887	-3.65644	0.985241	chr1	63249793	OpenSea	ATG4C;ATG4C	TSS200;TSS200
cg16067976	3.71038	0.000556553	FALSE	0.963192	0.000905104	1	46	1.27953	0.26454	0.0712973	chr17	66478456	OpenSea	PRKAR1A	5'UTR
cg20980321	-3.70959	0.000557877	FALSE	0.963192	0.000907124	1	46	-1.94672	-0.30941	0.0834079	chr6	32144667	OpenSea	RNF5;AGPAT1;AGPAT1	TSS1500;TSS1500;5'UTR
cg20079322	3.70935	0.000558291	FALSE	0.963192	0.000907755	1	46	0.937392	0.204304	0.0550782	chr6	131520705	OpenSea	AKAP7;AKAP7	ExonBnd;Body
cg15081119	3.70847	0.000559776	FALSE	0.963192	0.000910019	1	46	-2.54529	0.310585	0.0837501	chr11	44971888	Island	TP53I11;TP53I11	5'UTR;5'UTR
cg09914304	3.70746	0.000561492	FALSE	0.963192	0.000912634	1	46	1.36359	0.192219	0.0518465	chr10	72362292	S_Shore	PRF1;PRF1	5'UTR;5'UTR
cg11809958	-3.70743	0.000561545	FALSE	0.963192	0.000912715	1	46	-2.21609	-0.340358	0.0918043	chr12	32654929	OpenSea	FGD4	TSS200
cg26259544	3.70549	0.000564858	FALSE	0.963192	0.000917763	1	46	0.789362	0.239151	0.0645396	chr20	34403075	OpenSea	PHF20	Body
cg02708813	3.70536	0.000565089	FALSE	0.963192	0.000918115	1	46	-4.2786	0.514801	0.138934	chr8	144911462	Island	PUF60;PUF60;PUF60	1stExon;1stExon;TSS1500
cg03698009	3.70528	0.000565229	FALSE	0.963192	0.000918328	1	46	-3.04486	0.263075	0.071	chr7	27204349	Island	HOXA9	Body
cg10450271	3.70501	0.000565682	FALSE	0.963192	0.000919017	1	46	1.09549	0.216466	0.0584251	chr20	52812276	OpenSea
cg20428120	-3.70355	0.000568203	FALSE	0.963192	0.000922857	1	46	0.896377	-0.0962085	0.0259774	chr4	68502266	OpenSea	UBA6	Body
cg14768519	-3.7007	0.000573127	FALSE	0.963192	0.000930354	1	46	3.44644	-0.228017	0.0616145	chr17	79870056	S_Shore	SIRT7;PCYT2	3'UTR;TSS1500
cg25155009	-3.7006	0.000573304	FALSE	0.963192	0.000930622	1	46	-1.98467	-0.460733	0.124502	chr1	206859067	Island	MAPKAPK2;MAPKAPK2	Body;Body
cg26858423	3.70056	0.000573379	FALSE	0.963192	0.000930736	1	46	0.85072	0.438205	0.118416	chr1	6149477	OpenSea	KCNAB2;KCNAB2	Body;Body
cg04968253	-3.70023	0.000573939	FALSE	0.963192	0.00093159	1	46	0.220946	-0.245504	0.0663483	chr6	145240928	OpenSea
cg07881677	3.69874	0.000576543	FALSE	0.963192	0.000935551	1	46	-1.51519	0.20399	0.0551513	chr17	2304589	Island	MNT	TSS1500
cg09025040	3.69843	0.000577088	FALSE	0.963192	0.00093638	1	46	-3.14823	0.195985	0.0529913	chr1	111506768	Island	C1orf103;C1orf103	TSS1500;TSS1500
cg12405136	-3.69745	0.000578796	FALSE	0.963192	0.000938978	1	46	-1.6762	-0.169266	0.0457792	chr11	68781357	S_Shelf	MRGPRF;MRGPRF	TSS1500;TSS1500
cg25786265	3.69722	0.000579201	FALSE	0.963192	0.000939595	1	46	0.766711	0.259623	0.070221	chr6	30458998	S_Shore	HLA-E	Body
cg22338300	-3.69433	0.000584296	FALSE	0.963192	0.000947342	1	46	0.816082	-0.277904	0.0752244	chr13	47196084	OpenSea	LRCH1;LRCH1;LRCH1	Body;Body;Body
cg08399733	-3.68966	0.000592618	FALSE	0.963192	0.000959986	1	46	2.91214	-0.263124	0.0713138	chr19	2278773	Island	C19orf35	Body
cg08144559	-3.6888	0.000594165	FALSE	0.963192	0.000962335	1	46	1.86896	-0.253003	0.0685869	chr19	11832155	OpenSea	ZNF823	3'UTR
cg04610601	3.688	0.000595607	FALSE	0.963192	0.000964525	1	46	1.40219	0.270363	0.0733089	chr5	168174897	OpenSea	SLIT3	Body
cg02716252	-3.68722	0.000597003	FALSE	0.963192	0.000966644	1	46	-2.84612	-0.21071	0.0571459	chr11	85521992	Island	SYTL2	5'UTR
cg05051121	-3.68613	0.000598977	FALSE	0.963192	0.00096964	1	46	-3.48837	-0.217736	0.059069	chr3	139062703	N_Shore	MRPS22	TSS200
cg26070960	3.68358	0.000603622	FALSE	0.963192	0.000976688	1	46	1.67236	0.409551	0.111183	chr10	89892165	OpenSea
cg27323784	-3.68313	0.000604433	FALSE	0.963192	0.000977918	1	46	-2.39073	-0.567284	0.154022	chr11	116451730	Island
cg23062385	3.68074	0.000608826	FALSE	0.963192	0.000984579	1	46	1.73973	0.278317	0.0756145	chr6	143928702	OpenSea	PHACTR2;PHACTR2	TSS1500;TSS1500
cg00361146	-3.68009	0.000610021	FALSE	0.963192	0.000986391	1	46	-2.58929	-0.400739	0.108894	chr4	139163780	OpenSea	SLC7A11	TSS1500
cg09136551	3.68003	0.000610138	FALSE	0.963192	0.000986569	1	46	-3.5414	0.308559	0.0838468	chr17	3627688	Island	ITGAE;GSG2	Body;1stExon
cg21877930	3.67989	0.000610386	FALSE	0.963192	0.000986944	1	46	-3.53629	0.343087	0.0932328	chr5	36242335	Island	C5orf33;C5orf33	TSS1500;TSS200
cg03343669	-3.67988	0.000610414	FALSE	0.963192	0.000986986	1	46	1.34546	-0.158328	0.0430253	chr2	46479374	OpenSea
cg20302133	3.67938	0.000611333	FALSE	0.963192	0.000988379	1	46	-3.18667	0.362571	0.0985412	chr1	111217194	Island	KCNA3	1stExon
cg00017826	-3.6783	0.00061333	FALSE	0.963192	0.000991406	1	46	-0.624473	-0.294317	0.0800142	chr2	30644955	OpenSea
cg16929107	3.67725	0.000615278	FALSE	0.963192	0.000994357	1	46	-4.10052	0.656873	0.178631	chr2	85554513	Island	TGOLN2	Body
cg11185992	3.6765	0.000616682	FALSE	0.963192	0.000996485	1	46	1.87475	0.3317	0.0902218	chr15	89316491	S_Shelf
cg17406943	-3.67642	0.000616822	FALSE	0.963192	0.000996696	1	46	0.93773	-0.39095	0.10634	chr7	69363474	OpenSea	AUTS2;AUTS2;AUTS2	Body;Body;Body
cg20406528	-3.67485	0.000619761	FALSE	0.963192	0.00100115	1	46	2.66813	-0.400007	0.10885	chr10	94980962	OpenSea
cg20731597	-3.67409	0.000621185	FALSE	0.963192	0.0010033	1	46	-4.14461	-1.57008	0.427337	chr6	12011930	N_Shore	HIVEP1	TSS1500
cg20415947	-3.67382	0.000621695	FALSE	0.963192	0.00100408	1	46	1.86849	-0.225029	0.0612521	chr1	235043974	OpenSea
cg21973800	3.67017	0.000628594	FALSE	0.963192	0.00101452	1	46	-4.01095	0.359129	0.0978509	chr14	102829177	Island	CINP;TECPR2	Body;TSS200
cg27026673	-3.67007	0.000628782	FALSE	0.963192	0.0010148	1	46	-3.27294	-0.615478	0.167702	chr2	39664343	Island	MAP4K3	TSS200
cg10025300	3.66978	0.000629328	FALSE	0.963192	0.00101563	1	46	-2.485	0.186691	0.0508725	chr2	135476909	Island	TMEM163	TSS1500
cg01807574	3.66691	0.000634811	FALSE	0.963192	0.00102392	1	46	1.94865	0.356618	0.0972532	chr8	67782222	OpenSea	MCMDC2;MCMDC2	TSS1500;TSS1500
cg21864203	-3.66572	0.000637098	FALSE	0.963192	0.00102738	1	46	-3.78333	-3.21841	0.877975	chr18	31020168	N_Shore	CCDC178;CCDC178;CCDC178	TSS200;TSS200;5'UTR
cg14548898	3.66395	0.000640498	FALSE	0.963192	0.00103252	1	46	1.5868	0.207001	0.0564967	chr12	52960826	OpenSea	KRT74	Body
cg07723932	-3.66362	0.000641141	FALSE	0.963192	0.00103349	1	46	0.168346	-0.149685	0.0408571	chr17	75712761	OpenSea
cg19953405	-3.66342	0.000641523	FALSE	0.963192	0.00103407	1	46	1.57381	-0.190669	0.0520467	chr5	138110075	OpenSea	CTNNA1;CTNNA1;CTNNA1;CTNNA1	5'UTR;5'UTR;5'UTR;5'UTR
cg08466983	3.66318	0.000641986	FALSE	0.963192	0.00103476	1	46	-0.190893	0.228645	0.062417	chr20	30255918	OpenSea	BCL2L1;BCL2L1	Body;Body
cg03161370	-3.66308	0.000642181	FALSE	0.963192	0.00103506	1	46	1.25531	-0.276828	0.0755725	chr9	123944670	OpenSea	RAB14	Body
cg27129654	3.66279	0.000642749	FALSE	0.963192	0.00103592	1	46	1.53759	0.417813	0.11407	chr14	60820294	OpenSea
cg13993509	3.66235	0.000643608	FALSE	0.963192	0.00103721	1	46	1.77014	0.257923	0.0704255	chr7	158738490	OpenSea	WDR60	3'UTR
cg04843067	-3.66219	0.00064391	FALSE	0.963192	0.00103767	1	46	-1.93553	-0.299668	0.0818275	chr2	177016037	N_Shore	HOXD4	TSS200
cg04454885	-3.66175	0.000644761	FALSE	0.963192	0.00103896	1	46	2.05052	-0.238767	0.0652056	chr1	211410464	OpenSea
cg03957204	3.66076	0.000646703	FALSE	0.963192	0.00104189	1	46	-4.43277	0.470426	0.128505	chr1	154377970	Island	IL6R;IL6R;IL6R;IL6R	5'UTR;1stExon;1stExon;5'UTR
cg03130877	-3.66064	0.000646937	FALSE	0.963192	0.00104224	1	46	0.770863	-0.230019	0.0628359	chr12	60092383	OpenSea	SLC16A7;SLC16A7;SLC16A7;SLC16A7;SLC16A7	5'UTR;5'UTR;5'UTR;Body;Body
cg14227474	-3.65989	0.000648401	FALSE	0.963192	0.00104445	1	46	1.66224	-0.159973	0.0437098	chr21	40652166	OpenSea	BRWD1;BRWD1;BRWD1;BRWD1	ExonBnd;ExonBnd;Body;Body
cg10265297	3.65981	0.000648555	FALSE	0.963192	0.00104469	1	46	1.93376	0.259825	0.0709941	chr13	24415428	OpenSea	MIPEP	Body
cg12111697	3.65945	0.000649263	FALSE	0.963192	0.00104576	1	46	-3.04446	0.178396	0.0487496	chr19	2841391	Island	ZNF555	TSS200
cg26204416	3.65937	0.000649418	FALSE	0.963192	0.00104599	1	46	-2.66565	0.217228	0.0593623	chr6	150070995	Island	PCMT1;PCMT1;PCMT1;PCMT1;PCMT1;PCMT1	1stExon;1stExon;1stExon;1stExon;1stExon;1stExon
cg05388101	3.6593	0.000649542	FALSE	0.963192	0.00104618	1	46	-3.97529	0.436798	0.119366	chr16	89787560	Island	ZNF276;C16orf7;ZNF276;ZNF276	TSS1500;TSS200;1stExon;5'UTR
cg09365002	-3.65817	0.000651776	FALSE	0.963192	0.00104955	1	46	3.10417	-0.402846	0.110122	chr6	33288329	N_Shore	DAXX;DAXX;DAXX;DAXX	Body;Body;Body;Body
cg13986294	-3.65787	0.000652351	FALSE	0.963192	0.00105042	1	46	-1.96739	-0.322666	0.0882114	chr9	14316462	S_Shore
cg06534568	3.65762	0.000652845	FALSE	0.963192	0.00105116	1	46	1.51787	0.20673	0.0565202	chr10	134662594	OpenSea
cg26216680	-3.65691	0.000654249	FALSE	0.963192	0.00105328	1	46	-3.45773	-0.160381	0.0438571	chr3	120315119	Island	NDUFB4;NDUFB4	TSS200;TSS200
cg11987509	3.65544	0.000657156	FALSE	0.963192	0.00105767	1	46	-3.14881	0.209143	0.0572143	chr7	137687035	Island	CREB3L2	TSS200
cg07298299	-3.65475	0.000658513	FALSE	0.963192	0.00105971	1	46	-0.913803	-0.110152	0.0301394	chr11	45943237	N_Shore	GYLTL1B;GYLTL1B	1stExon;5'UTR
cg09592487	3.65397	0.000660067	FALSE	0.963192	0.00106206	1	46	-3.34671	0.170599	0.0466886	chr12	72080260	Island	TMEM19;TMEM19	5'UTR;1stExon
cg09976724	3.65229	0.000663416	FALSE	0.963192	0.00106711	1	46	-2.79138	0.209137	0.057262	chr15	41186526	Island	VPS18	TSS200
cg05797937	3.65172	0.000664553	FALSE	0.963192	0.00106882	1	46	1.06155	0.378744	0.103717	chr10	102280551	S_Shore	SEC31B	TSS1500
cg14626797	-3.65142	0.000665162	FALSE	0.963192	0.00106974	1	46	-2.95934	-0.241302	0.0660844	chr1	67520258	S_Shore	SLC35D1	TSS200
cg25666278	3.65126	0.000665476	FALSE	0.963192	0.00107021	1	46	1.06296	0.293486	0.0803794	chr17	3654370	OpenSea	ITGAE	Body
cg04130185	3.65013	0.000667755	FALSE	0.963192	0.00107365	1	46	-2.03303	0.150088	0.0411185	chr10	102988251	Island	LBX1;FLJ41350	1stExon;TSS1500
cg05516773	3.64937	0.000669278	FALSE	0.963192	0.00107594	1	46	1.15017	0.220868	0.0605222	chr8	37643811	OpenSea
cg02404219	3.64868	0.000670673	FALSE	0.963192	0.00107805	1	46	1.56442	0.341887	0.0937016	chr1	68889	OpenSea	OR4F5	TSS1500
cg07466622	-3.64824	0.000671563	FALSE	0.963192	0.00107939	1	46	-3.10568	-0.320467	0.0878415	chr6	13014491	N_Shore	PHACTR1	Body
cg12449186	3.64699	0.00067409	FALSE	0.963192	0.00108319	1	46	-2.00167	0.2176	0.0596656	chr12	122232597	S_Shore	RHOF	TSS1500
cg25530124	-3.64501	0.00067813	FALSE	0.963192	0.00108928	1	46	1.87119	-0.196822	0.0539977	chr20	48180337	N_Shelf	PTGIS	Body
cg14646861	3.64454	0.000679083	FALSE	0.963192	0.00109071	1	46	1.66466	0.255146	0.0700078	chr9	78740278	OpenSea	PCSK5	Body
cg21685750	3.64261	0.000683051	FALSE	0.963192	0.00109668	1	46	-3.4267	0.28222	0.0774775	chr2	37193358	Island	STRN	Body
cg14720845	3.64219	0.000683922	FALSE	0.963192	0.00109799	1	46	1.50112	0.193678	0.0531763	chr6	29482745	OpenSea
cg19024957	-3.64175	0.000684815	FALSE	0.963192	0.00109934	1	46	-3.497	-0.320498	0.0880065	chr5	159435986	OpenSea	TTC1	TSS200
cg11410718	-3.6407	0.000686993	FALSE	0.963192	0.00110261	1	46	-2.54262	-0.211679	0.0581424	chr7	27170412	Island	HOXA4	TSS200
cg03989749	3.64019	0.000688039	FALSE	0.963192	0.00110419	1	46	0.709825	0.227069	0.0623783	chr5	3386653	OpenSea
cg15130302	-3.64016	0.0006881	FALSE	0.963192	0.00110428	1	46	-2.77919	-0.400988	0.110157	chr12	110338287	Island	TCHP;TCHP	5'UTR;TSS200
cg01910617	3.63986	0.000688724	FALSE	0.963192	0.00110522	1	46	-3.714	0.380925	0.104654	chr11	62313477	Island	AHNAK;AHNAK	5'UTR;5'UTR
cg00530905	3.63901	0.000690479	FALSE	0.963192	0.00110786	1	46	0.704798	0.162122	0.044551	chr1	9582655	OpenSea
cg09790390	3.63864	0.000691253	FALSE	0.963192	0.00110902	1	46	1.74938	0.194219	0.0533769	chr7	150753475	N_Shore	CDK5;CDK5	Body;Body
cg04182594	3.63724	0.000694175	FALSE	0.963192	0.00111341	1	46	-3.09653	0.302638	0.0832055	chr12	133562651	N_Shore	ZNF26;ZNF26;ZNF26	TSS1500;TSS1500;TSS1500
cg00573191	-3.63622	0.000696305	FALSE	0.963192	0.00111661	1	46	1.7332	-0.197028	0.0541849	chr3	132246926	OpenSea	DNAJC13	Body
cg00974149	3.63512	0.000698622	FALSE	0.963192	0.0011201	1	46	-2.17381	0.167467	0.0460691	chr17	56296512	Island	MKS1;MKS1	1stExon;Body
cg19045956	-3.63504	0.000698791	FALSE	0.963192	0.00112035	1	46	-3.23127	-0.449962	0.123785	chr2	200819837	N_Shore	C2orf60;C2orf60;C2orf47	Body;Body;TSS1500
cg24916396	-3.63483	0.000699234	FALSE	0.963192	0.00112102	1	46	-2.24099	-0.330617	0.0909581	chr5	72793696	N_Shore	BTF3;BTF3	TSS1500;TSS1500
cg26875637	-3.63328	0.000702488	FALSE	0.963192	0.0011259	1	46	-2.02207	-0.373158	0.102706	chr1	112938339	N_Shore	CTTNBP2NL	TSS1500
cg10582687	3.63242	0.00070431	FALSE	0.963192	0.00112864	1	46	0.96115	0.156205	0.0430031	chr8	48091424	OpenSea
cg02115252	3.63183	0.000705561	FALSE	0.963192	0.00113052	1	46	1.45577	0.193565	0.0532968	chr16	4843991	OpenSea	LOC440335;LOC440335;LOC440335	TSS1500;Body;Body
cg14460558	3.63002	0.000709401	FALSE	0.963192	0.00113629	1	46	1.856	0.443447	0.122161	chr9	90795554	Island
cg10973418	3.62985	0.000709771	FALSE	0.963192	0.00113684	1	46	-3.17319	0.203165	0.0559706	chr19	47975408	OpenSea	SLC8A2	TSS200
cg12621387	3.62899	0.000711605	FALSE	0.963192	0.00113959	1	46	1.58319	0.284864	0.0784967	chr12	116731539	OpenSea
cg04131395	-3.62879	0.000712031	FALSE	0.963192	0.00114023	1	46	-1.54888	-0.188781	0.052023	chr16	85171181	Island
cg06383124	-3.6285	0.000712666	FALSE	0.963192	0.00114119	1	46	-2.61629	-0.416554	0.114801	chr16	85171295	Island
cg15646782	-3.62768	0.00071442	FALSE	0.963192	0.00114382	1	46	-2.92755	-0.289175	0.0797135	chr3	101498416	Island	FAM55C;FAM55C;FAM55C	5'UTR;5'UTR;1stExon
cg24859794	3.62587	0.000718313	FALSE	0.963192	0.00114966	1	46	-3.23735	0.219901	0.0606477	chr7	120591188	Island	ING3;ING3	Body;Body
cg20170508	3.62558	0.000718925	FALSE	0.963192	0.00115058	1	46	0.103763	0.181205	0.0499796	chr1	6106125	OpenSea	KCNAB2;KCNAB2;KCNAB2;KCNAB2;KCNAB2;KCNAB2;KCNAB2	TSS200;1stExon;Body;Body;Body;Body;5'UTR
cg09799432	-3.62454	0.000721194	FALSE	0.963192	0.00115398	1	46	-2.81029	-0.240786	0.0664322	chr1	87170127	Island	SH3GLB1	TSS200
cg14639185	-3.62377	0.000722856	FALSE	0.963192	0.00115647	1	46	1.32694	-0.279154	0.077034	chr12	108634147	OpenSea	WSCD2	Body
cg00622905	3.62231	0.000726026	FALSE	0.963192	0.00116122	1	46	0.433679	0.137449	0.0379452	chr9	137283224	OpenSea	RXRA;RXRA	5'UTR;Body
cg09680739	-3.62136	0.000728114	FALSE	0.963192	0.00116435	1	46	1.54071	-0.200606	0.0553952	chr16	19659118	OpenSea	C16orf62;C16orf62;C16orf62;C16orf62	ExonBnd;ExonBnd;Body;Body
cg22290744	3.62055	0.000729868	FALSE	0.963192	0.00116698	1	46	-3.69654	0.2744	0.0757894	chr4	5710016	Island	EVC2;EVC2	5'UTR;1stExon
cg04177922	3.61973	0.000731676	FALSE	0.963192	0.00116969	1	46	1.12855	0.251728	0.0695433	chr2	57771478	OpenSea
cg19507489	3.61971	0.000731728	FALSE	0.963192	0.00116977	1	46	1.51322	0.174982	0.0483415	chr19	1815425	N_Shore	REXO1	3'UTR
cg21763814	3.61802	0.000735448	FALSE	0.963192	0.00117534	1	46	-0.822759	0.170663	0.0471704	chr6	46816905	OpenSea
cg26438635	-3.6179	0.000735704	FALSE	0.963192	0.00117572	1	46	-2.11868	-0.438399	0.121175	chr4	84206362	S_Shore	COQ2	TSS1500
cg03825764	3.61731	0.00073701	FALSE	0.963192	0.00117768	1	46	1.57548	0.256849	0.0710055	chr7	75703703	OpenSea
cg00950431	-3.61688	0.000737951	FALSE	0.963192	0.00117909	1	46	3.49387	-0.318118	0.0879537	chr1	158319083	OpenSea
cg13550702	-3.61632	0.000739202	FALSE	0.963192	0.00118096	1	46	1.28456	-0.141257	0.0390609	chr6	123277681	OpenSea
cg15896482	-3.61581	0.000740331	FALSE	0.963192	0.00118265	1	46	2.1514	-0.30226	0.083594	chr4	57366637	OpenSea	SRP72;SRP72	Body;Body
cg23998382	-3.61531	0.000741434	FALSE	0.963192	0.0011843	1	46	0.537122	-0.155908	0.0431243	chr17	77208191	OpenSea	RBFOX3	5'UTR
cg09107801	3.61528	0.000741519	FALSE	0.963192	0.00118443	1	46	1.48145	0.201746	0.0558038	chr17	67351547	OpenSea
cg18753811	3.61486	0.000742452	FALSE	0.963192	0.00118583	1	46	-2.93019	0.265235	0.0733736	chr12	2162232	N_Shore	CACNA1C;CACNA1C;CACNA1C;CACNA1C;CACNA1C;CACNA1C;CACNA1C;CACNA1C;CACNA1C;CACNA1C;CACNA1C;CACNA1C;CACNA1C;CACNA1C;CACNA1C;CACNA1C;CACNA1C;CACNA1C;CACNA1C;CACNA1C;CACNA1C;CACNA1C;CACNA1C	TSS200;TSS200;TSS200;TSS200;TSS200;TSS200;TSS200;TSS200;TSS200;TSS200;TSS200;TSS200;TSS200;TSS200;TSS200;TSS200;TSS200;TSS200;TSS200;TSS200;TSS200;TSS200;TSS200
cg26193687	3.61351	0.000745461	FALSE	0.963192	0.00119033	1	46	-3.48682	0.18656	0.0516284	chr15	41708714	N_Shore	RTF1	TSS1500
cg05729499	-3.61284	0.000746962	FALSE	0.963192	0.00119257	1	46	-3.35602	-2.47434	0.684875	chr6	27832945	N_Shore	HIST1H2AL	TSS200
cg18725076	3.6123	0.000748169	FALSE	0.963192	0.00119438	1	46	-2.76274	0.275626	0.0763021	chr5	11904912	S_Shore	CTNND2	TSS1500
cg11513049	-3.61055	0.000752106	FALSE	0.963192	0.00120027	1	46	-3.35729	-0.55316	0.153207	chr1	116915658	Island	ATP1A1;ATP1A1	TSS200;TSS1500
cg02516577	-3.61023	0.000752837	FALSE	0.963192	0.00120136	1	46	1.11902	-0.2619	0.0725441	chr8	88534882	OpenSea
cg01331534	-3.6092	0.000755158	FALSE	0.963192	0.00120483	1	46	1.87879	-0.166634	0.0461693	chr2	113395054	OpenSea
cg05371711	3.60916	0.000755242	FALSE	0.963192	0.00120496	1	46	-3.71412	0.28766	0.0797026	chr2	241506007	Island
cg21824858	3.60798	0.000757925	FALSE	0.963192	0.00120897	1	46	-4.73169	0.521507	0.144543	chr9	131133641	Island	URM1;URM1;URM1;URM1;URM1;URM1;URM1;MIR1268A	5'UTR;5'UTR;5'UTR;1stExon;1stExon;1stExon;Body;Body
cg14735087	-3.60774	0.000758468	FALSE	0.963192	0.00120978	1	46	1.95178	-0.195683	0.0542398	chr7	148983500	S_Shore	ZNF783	Body
cg21521683	3.60689	0.000760402	FALSE	0.963192	0.00121267	1	46	-3.52368	0.288322	0.0799364	chr12	22487682	Island	ST8SIA1	TSS200
cg04559010	-3.60593	0.000762586	FALSE	0.963192	0.00121593	1	46	1.64103	-0.24519	0.0679962	chr2	37440033	OpenSea	CEBPZ	Body
cg20019560	-3.60508	0.000764535	FALSE	0.963192	0.00121884	1	46	0.928891	-0.147729	0.040978	chr11	19156958	OpenSea	ZDHHC13;ZDHHC13	Body;5'UTR
cg02506284	3.60494	0.000764868	FALSE	0.963192	0.00121934	1	46	0.78055	0.242619	0.0673019	chr8	16043460	OpenSea	MSR1;MSR1;MSR1	5'UTR;5'UTR;5'UTR
cg07732735	3.6046	0.000765629	FALSE	0.963192	0.00122048	1	46	-2.03088	0.552523	0.153283	chr15	99790022	N_Shore	TTC23;TTC23;TTC23;TTC23	TSS200;TSS200;ExonBnd;5'UTR
cg02889156	3.60395	0.000767138	FALSE	0.963192	0.00122273	1	46	2.0328	0.274103	0.0760564	chr1	85548376	OpenSea	WDR63	Body
cg11539992	3.60376	0.000767556	FALSE	0.963192	0.00122336	1	46	-3.17621	0.262217	0.072762	chr17	74497631	Island	RHBDF2;RHBDF2	TSS200;TSS200
cg26043909	-3.60351	0.000768146	FALSE	0.963192	0.00122424	1	46	1.02896	-0.306116	0.0849495	chr6	56594570	OpenSea	RNU6-71P;DST;DST;DST	Body;Body;Body;Body
cg04378167	-3.6031	0.000769082	FALSE	0.963192	0.00122563	1	46	-2.30927	-0.396878	0.110149	chr19	49944943	N_Shore	SLC17A7	TSS200
cg22447256	-3.60274	0.000769905	FALSE	0.963192	0.00122686	1	46	1.70835	-0.253401	0.0703356	chr8	77491599	OpenSea
cg06022113	-3.60257	0.000770318	FALSE	0.963192	0.00122748	1	46	1.18229	-0.186851	0.0518661	chr10	75616203	OpenSea	CAMK2G;CAMK2G;CAMK2G;CAMK2G;CAMK2G	Body;Body;Body;Body;Body
cg13934406	-3.60228	0.000770987	FALSE	0.963192	0.00122848	1	46	-2.9412	-0.647142	0.179648	chr6	32120878	N_Shore	PPT2;PRRT1;PPT2	TSS1500;TSS1500;TSS1500
cg00847238	-3.60188	0.000771889	FALSE	0.963192	0.00122983	1	46	2.22804	-0.189749	0.0526806	chr6	108250709	OpenSea	SEC63;SEC63	ExonBnd;Body
cg03151794	3.60171	0.000772304	FALSE	0.963192	0.00123045	1	46	1.24156	0.155606	0.0432034	chr12	109725830	N_Shelf	FOXN4	Body
cg02086839	-3.60091	0.000774137	FALSE	0.963192	0.00123318	1	46	0.717225	-0.203039	0.0563853	chr8	144403439	Island	TOP1MT	Body
cg04801429	3.60088	0.000774207	FALSE	0.963192	0.00123329	1	46	1.91532	0.269157	0.0747476	chr13	27893174	OpenSea
cg26815229	-3.60069	0.000774663	FALSE	0.963192	0.00123397	1	46	-2.08933	-0.291247	0.0808866	chr1	60392933	S_Shore	CYP2J2	TSS1500
cg16463150	3.59985	0.000776598	FALSE	0.963192	0.00123686	1	46	0.69829	0.168583	0.0468305	chr8	1232045	OpenSea
cg24047400	3.59951	0.000777399	FALSE	0.963192	0.00123805	1	46	-3.61322	0.303757	0.0843886	chr1	117452415	Island	PTGFRN	TSS1500
cg02926985	3.59883	0.00077898	FALSE	0.963192	0.00124041	1	46	-2.29396	0.369023	0.10254	chr7	92777215	OpenSea	SAMD9L;SAMD9L;SAMD9L;SAMD9L;SAMD9L	5'UTR;5'UTR;5'UTR;5'UTR;5'UTR
cg07064197	-3.59767	0.000781703	FALSE	0.963192	0.00124447	1	46	-3.67843	-0.612062	0.170128	chr19	32715640	Island
cg04806979	3.59699	0.000783285	FALSE	0.963192	0.00124683	1	46	1.28586	0.287976	0.0800603	chr7	5120977	N_Shore
cg25965290	3.59688	0.00078355	FALSE	0.963192	0.00124723	1	46	-3.58808	0.318655	0.0885922	chr5	89705234	N_Shore	CETN3	Body
cg01951142	-3.59662	0.000784148	FALSE	0.963192	0.00124812	1	46	0.819987	-0.171266	0.0476187	chr1	33787084	OpenSea	A3GALT2	TSS1500
cg09402329	3.5957	0.000786307	FALSE	0.963192	0.00125134	1	46	1.75585	0.447308	0.124401	chr14	31349788	OpenSea	COCH;COCH;COCH;COCH;LOC100506071	ExonBnd;ExonBnd;Body;Body;Body
cg25632230	-3.59456	0.000788998	FALSE	0.963192	0.00125535	1	46	1.46092	-0.262285	0.0729673	chr6	134101081	OpenSea
cg06520258	3.59449	0.000789177	FALSE	0.963192	0.00125562	1	46	-3.60323	0.34125	0.0949369	chr11	118436842	OpenSea	C11orf60;C11orf60	TSS200;TSS200
cg05786836	3.59424	0.000789751	FALSE	0.963192	0.00125647	1	46	0.671819	0.274966	0.0765017	chr7	12588838	OpenSea
cg05161332	3.59364	0.000791181	FALSE	0.963192	0.00125861	1	46	0.696743	0.130938	0.0364361	chr17	48016856	OpenSea
cg11337215	3.59288	0.000792976	FALSE	0.963192	0.00126128	1	46	1.5162	0.211236	0.0587928	chr2	131566622	OpenSea
cg16950012	3.59265	0.000793528	FALSE	0.963192	0.0012621	1	46	-2.46034	0.15115	0.042072	chr6	106773140	N_Shore	ATG5	5'UTR
cg17016559	-3.59153	0.000796177	FALSE	0.963192	0.00126605	1	46	-3.16263	-1.52916	0.425767	chr22	46067508	Island	ATXN10;ATXN10	TSS200;TSS200
cg05259767	3.59044	0.000798795	FALSE	0.963192	0.00126995	1	46	-4.43398	0.647103	0.18023	chr1	92495368	Island	EPHX4	TSS200
cg01591431	3.59025	0.000799232	FALSE	0.963192	0.0012706	1	46	-3.89363	0.40744	0.113485	chr11	122753443	Island	C11orf63;C11orf63	TSS200;TSS200
cg00257769	3.58945	0.000801159	FALSE	0.963192	0.00127347	1	46	1.66927	0.276786	0.0771109	chr13	25001166	OpenSea	PARP4	Body
cg14532755	-3.589	0.000802233	FALSE	0.963192	0.00127507	1	46	-0.704894	-0.182838	0.050944	chr4	1762460	N_Shelf
cg11380807	-3.5887	0.000802947	FALSE	0.963192	0.00127613	1	46	2.04896	-0.211798	0.059018	chr2	109954718	OpenSea	SH3RF3	Body
cg02406289	3.5886	0.000803198	FALSE	0.963192	0.00127651	1	46	1.49067	0.319113	0.0889241	chr13	21808192	OpenSea	LINC01046	TSS1500
cg15667697	3.58716	0.00080665	FALSE	0.963192	0.00128165	1	46	-2.2739	0.285278	0.0795274	chr21	44036605	N_Shore	LOC101928233	TSS1500
cg07317062	-3.58695	0.000807153	FALSE	0.963192	0.0012824	1	46	-2.79309	-0.338025	0.0942373	chr7	27170388	Island	HOXA4;HOXA4	5'UTR;1stExon
cg07389699	-3.58622	0.000808925	FALSE	0.963192	0.00128503	1	46	-1.26485	-1.59393	0.444459	chr6	32728786	N_Shore	HLA-DQB2	Body
cg14192191	3.58606	0.00080932	FALSE	0.963192	0.00128562	1	46	1.99526	0.25563	0.0712845	chr9	15502633	OpenSea	PSIP1;PSIP1;PSIP1	Body;Body;Body
cg16985652	-3.58512	0.000811587	FALSE	0.963192	0.001289	1	46	-0.147069	-0.147973	0.0412743	chr1	27241897	OpenSea	NR0B2	TSS1500
cg24905039	3.58494	0.000812029	FALSE	0.963192	0.00128965	1	46	0.913626	0.372101	0.103796	chr2	36713757	OpenSea	CRIM1	Body
cg21241195	3.58357	0.000815369	FALSE	0.963192	0.00129462	1	46	1.07581	1.24894	0.348519	chr6	32289357	OpenSea	C6orf10	Body
cg22205937	-3.5833	0.000816023	FALSE	0.963192	0.00129559	1	46	-0.130899	-0.220133	0.061433	chr8	25548041	OpenSea
cg19345025	3.58315	0.000816374	FALSE	0.963192	0.00129612	1	46	1.67631	0.324301	0.0905071	chr3	193916347	OpenSea
cg11099986	-3.58206	0.000819056	FALSE	0.963192	0.00130011	1	46	0.933356	-0.292348	0.0816145	chr5	151097908	OpenSea
cg14186304	-3.58146	0.000820504	FALSE	0.963192	0.00130226	1	46	0.489865	-0.153294	0.042802	chr9	126031747	S_Shore	STRBP;STRBP;STRBP	TSS1500;TSS1500;TSS1500
cg07556524	3.58109	0.000821412	FALSE	0.963192	0.00130361	1	46	1.29653	0.207457	0.0579311	chr10	90367490	OpenSea
cg06993099	3.57986	0.000824451	FALSE	0.963192	0.00130813	1	46	0.487514	0.194505	0.0543333	chr2	219821266	N_Shelf
cg08920252	-3.57927	0.000825903	FALSE	0.963192	0.00131029	1	46	1.69125	-0.21674	0.0605541	chr16	85262820	OpenSea
cg14373923	3.5784	0.00082805	FALSE	0.963192	0.00131348	1	46	-3.60407	0.34352	0.0959981	chr20	61638433	Island	BHLHE23	TSS200
cg01529253	3.57723	0.000830954	FALSE	0.963192	0.00131779	1	46	0.0827631	0.181907	0.0508513	chr17	36125168	OpenSea
cg12784386	3.57687	0.000831833	FALSE	0.963192	0.0013191	1	46	-0.505293	0.18311	0.0511927	chr17	79031712	OpenSea	BAIAP2;BAIAP2;BAIAP2;BAIAP2	Body;Body;Body;Body
cg19021197	3.57644	0.000832914	FALSE	0.963192	0.0013207	1	46	-2.10306	0.231685	0.0647809	chr17	59476212	Island	TBX2	TSS1500
cg04602060	-3.57608	0.000833797	FALSE	0.963192	0.00132202	1	46	-3.00644	-0.508403	0.142167	chr11	69632655	Island	FGF3	Body
cg26620959	3.57559	0.000835016	FALSE	0.963192	0.00132383	1	46	-2.63206	0.263063	0.0735719	chr6	152958489	S_Shore	SYNE1;SYNE1;SYNE1	1stExon;TSS1500;5'UTR
cg15781542	3.57264	0.000842404	FALSE	0.963192	0.0013348	1	46	1.57228	0.20592	0.0576379	chr19	48180471	N_Shelf	GLTSCR1	Body
cg12674145	3.57245	0.000842893	FALSE	0.963192	0.00133552	1	46	1.70489	0.371611	0.104021	chr13	107148020	S_Shelf	EFNB2	Body
cg05742564	3.57164	0.000844915	FALSE	0.963192	0.00133852	1	46	-1.69381	0.154101	0.0431457	chr16	23568708	Island	UBFD1;EARS2;EARS2	TSS200;TSS200;TSS200
cg10256121	3.56994	0.000849216	FALSE	0.963192	0.00134491	1	46	-3.13765	0.250484	0.0701648	chr2	175206474	Island
cg21176211	3.56887	0.000851948	FALSE	0.963192	0.00134896	1	46	1.14769	0.255879	0.0716976	chr2	237828078	OpenSea
cg16864003	-3.56867	0.00085245	FALSE	0.963192	0.0013497	1	46	-2.99861	-0.19777	0.0554184	chr1	249120276	N_Shore	MIR3124;SH3BP5L	TSS1500;TSS200
cg09507897	3.56835	0.000853261	FALSE	0.963192	0.00135091	1	46	2.06092	0.233139	0.0653353	chr1	192668257	OpenSea
cg12892747	3.5672	0.000856203	FALSE	0.963192	0.00135527	1	46	1.54668	0.258684	0.0725175	chr4	187813459	S_Shelf
cg08180952	-3.56664	0.00085762	FALSE	0.963192	0.00135737	1	46	-2.38958	-0.220168	0.0617297	chr15	75744002	Island	SIN3A;SIN3A;SIN3A;SIN3A	TSS200;5'UTR;5'UTR;1stExon
cg14909545	-3.56634	0.0008584	FALSE	0.963192	0.00135853	1	46	-3.31398	-0.45113	0.126497	chr12	56521953	N_Shore	ESYT1	TSS200
cg23401684	3.56485	0.000862204	FALSE	0.963192	0.00136417	1	46	1.30094	0.196034	0.0549907	chr2	9772068	S_Shore	YWHAQ	TSS1500
cg15832180	-3.56474	0.000862487	FALSE	0.963192	0.00136458	1	46	1.27749	-0.253233	0.0710383	chr19	7032924	OpenSea	MBD3L5	3'UTR
cg23198998	3.5628	0.000867495	FALSE	0.963192	0.00137201	1	46	-3.56287	0.293054	0.0822539	chr6	150244323	S_Shore	RAET1G	TSS200
cg10882226	-3.56271	0.000867732	FALSE	0.963192	0.00137236	1	46	-0.167722	-0.103193	0.0289647	chr10	50977288	S_Shore
cg01718733	3.56251	0.000868248	FALSE	0.963192	0.00137312	1	46	3.99186	0.467609	0.131258	chr15	29409410	S_Shore	APBA2;APBA2	3'UTR;3'UTR
cg21787089	-3.56233	0.000868706	FALSE	0.963192	0.0013738	1	46	1.45945	-1.50594	0.422739	chr3	46484250	OpenSea	LTF;LTF	Body;Body
cg16738327	3.56211	0.000869288	FALSE	0.963192	0.00137466	1	46	0.733476	0.24094	0.0676398	chr16	28204624	OpenSea	XPO6;XPO6	5'UTR;Body
cg16156525	3.56206	0.000869423	FALSE	0.963192	0.00137486	1	46	0.717458	0.145438	0.0408298	chr19	36210688	Island	MLL4	Body
cg23146534	-3.56197	0.000869638	FALSE	0.963192	0.00137518	1	46	-2.96231	-0.666672	0.187164	chr7	99149191	N_Shore	C7orf38	5'UTR
cg12843510	3.5609	0.000872428	FALSE	0.963192	0.00137931	1	46	2.12893	0.328659	0.0922968	chr13	29104429	N_Shore
cg02355366	3.56076	0.000872775	FALSE	0.963192	0.00137983	1	46	0.700235	0.258454	0.0725839	chr16	15603103	OpenSea	C16orf45;C16orf45	Body;Body
cg24890545	3.55969	0.00087556	FALSE	0.963192	0.00138395	1	46	1.72047	0.29309	0.0823358	chr6	136934526	OpenSea	MAP3K5	Body
cg02227969	-3.55961	0.000875776	FALSE	0.963192	0.00138427	1	46	3.22882	-0.359809	0.101081	chr12	120536722	Island	RAB35;RAB35	Body;Body
cg19324172	3.55956	0.000875909	FALSE	0.963192	0.00138447	1	46	-3.19869	0.172084	0.0483441	chr4	159644759	S_Shore	PPID	TSS1500
cg13151140	3.55912	0.000877069	FALSE	0.963192	0.00138619	1	46	-3.43894	0.415655	0.116786	chr3	10290897	Island	TATDN2	Body
cg16520225	3.55868	0.000878202	FALSE	0.963192	0.00138786	1	46	-3.44059	0.21909	0.0615648	chr18	72266155	S_Shore	LOC400657	TSS1500
cg09651302	3.5581	0.00087974	FALSE	0.963192	0.00139014	1	46	1.50758	0.230293	0.0647237	chr11	68851880	S_Shore	TPCN2	Body
cg18522185	-3.55619	0.000884759	FALSE	0.963192	0.00139757	1	46	2.07779	-0.394244	0.110862	chr3	155203417	OpenSea	PLCH1;PLCH1;PLCH1	Body;Body;Body
cg08054070	-3.55571	0.000886023	FALSE	0.963192	0.00139944	1	46	1.13065	-0.160355	0.045098	chr17	77104361	OpenSea	HRNBP3	Body
cg25092915	-3.55422	0.00088994	FALSE	0.963192	0.00140523	1	46	0.412439	-0.139064	0.0391265	chr8	1134565	S_Shore
cg08721876	-3.55412	0.000890211	FALSE	0.963192	0.00140563	1	46	1.26953	-0.327981	0.0922818	chr5	4116507	OpenSea
cg21601032	3.55378	0.000891118	FALSE	0.963192	0.00140698	1	46	1.29922	0.194299	0.0546738	chr4	3426150	OpenSea	RGS12;RGS12;RGS12	Body;Body;Body
cg24132523	3.55239	0.000894812	FALSE	0.963192	0.00141244	1	46	-3.28119	0.16335	0.0459832	chr1	145827062	Island	GPR89A;GPR89A;GPR89A;GPR89A	1stExon;5'UTR;1stExon;5'UTR
cg10713515	3.55109	0.000898279	FALSE	0.963192	0.00141756	1	46	0.000583145	0.259356	0.0730356	chr10	22603999	N_Shore	COMMD3	TSS1500
cg03749039	-3.55082	0.000899015	FALSE	0.963192	0.00141865	1	46	1.85465	-0.495026	0.139412	chr16	27672111	OpenSea	KIAA0556	Body
cg27557525	3.55017	0.000900738	FALSE	0.963192	0.0014212	1	46	1.52323	0.289321	0.0814949	chr2	73215621	OpenSea	SFXN5	Body
cg17045772	-3.54957	0.000902351	FALSE	0.963192	0.00142358	1	46	0.214871	-0.1428	0.0402303	chr1	41444651	N_Shore	CTPS	TSS1500
cg10287829	-3.54944	0.000902704	FALSE	0.963192	0.0014241	1	46	-0.353261	-0.121995	0.0343702	chr12	38442753	OpenSea
cg27269790	3.54852	0.000905184	FALSE	0.963192	0.00142777	1	46	1.08792	0.157959	0.0445142	chr7	158945956	OpenSea
cg18405900	3.5484	0.000905499	FALSE	0.963192	0.00142823	1	46	-2.91692	0.336128	0.0947267	chr6	106959549	N_Shore	AIM1	TSS200
cg16657582	3.54839	0.000905529	FALSE	0.963192	0.00142828	1	46	1.7872	0.251421	0.0708549	chr8	29949626	N_Shelf	MIR548O2	Body
cg18054172	3.54815	0.00090616	FALSE	0.963192	0.00142921	1	46	-2.616	0.238927	0.0673384	chr12	54424902	Island	HOXC4;HOXC5	5'UTR;Body
cg25187338	3.54733	0.000908375	FALSE	0.963192	0.00143248	1	46	1.62144	0.412708	0.116343	chr11	133229387	N_Shore	OPCML	Body
cg21717959	3.54732	0.000908414	FALSE	0.963192	0.00143254	1	46	-4.28519	0.357789	0.100862	chr6	163148762	Island	PACRG;PACRG;PARK2;PARK2;PACRG;PARK2;PARK2;PARK2;PARK2	5'UTR;TSS1500;5'UTR;1stExon;5'UTR;1stExon;5'UTR;5'UTR;1stExon
cg15892497	3.54711	0.000908993	FALSE	0.963192	0.0014334	1	46	1.66898	0.232528	0.0655544	chr1	145715719	S_Shore	CD160	TSS200
cg00468820	-3.54704	0.000909162	FALSE	0.963192	0.00143365	1	46	-3.07544	-0.241612	0.0681164	chr18	63418672	S_Shore	CDH7;CDH7	5'UTR;5'UTR
cg10551296	-3.54689	0.000909569	FALSE	0.963192	0.00143425	1	46	1.35612	-0.22646	0.0638474	chr9	127153520	OpenSea	PSMB7	Body
cg11276500	3.54552	0.000913287	FALSE	0.963192	0.00143974	1	46	1.54749	0.292472	0.0824905	chr6	1909853	OpenSea	GMDS	Body
cg04486919	3.54398	0.000917485	FALSE	0.963192	0.00144593	1	46	1.45161	0.212532	0.05997	chr7	2117171	S_Shore	MAD1L1;MAD1L1;MAD1L1	Body;Body;Body
cg27534567	-3.54333	0.000919252	FALSE	0.963192	0.00144854	1	46	-1.94243	-0.450844	0.127237	chr1	568536	OpenSea
cg04954410	3.54294	0.000920335	FALSE	0.963192	0.00145014	1	46	1.58267	0.2119	0.0598093	chr9	36867588	OpenSea	PAX5;PAX5;PAX5;PAX5;PAX5;PAX5;PAX5;PAX5;PAX5;PAX5;PAX5;PAX5;PAX5	Body;Body;Body;Body;Body;Body;Body;Body;Body;Body;Body;Body;Body
cg07495127	-3.54267	0.000921067	FALSE	0.963192	0.00145122	1	46	0.609654	-0.30101	0.084967	chr5	15791403	OpenSea	FBXL7;FBXL7	Body;5'UTR
cg18247547	3.54251	0.000921511	FALSE	0.963192	0.00145188	1	46	0.838698	0.219982	0.0620978	chr1	157522957	OpenSea	FCRL5;FCRL5	TSS1500;TSS1500
cg10472244	3.5422	0.000922359	FALSE	0.963192	0.00145313	1	46	-3.69551	0.345125	0.0974324	chr3	53925831	Island	SELK;SELK	1stExon;5'UTR
cg04029159	3.54132	0.000924773	FALSE	0.963192	0.00145669	1	46	0.0682644	0.161656	0.0456485	chr11	415080	N_Shore	SIGIRR;SIGIRR;SIGIRR	5'UTR;TSS200;5'UTR
cg09633973	-3.54061	0.000926726	FALSE	0.963192	0.00145957	1	46	-3.18086	-0.619091	0.174855	chr17	1957365	Island	HIC1	TSS1500
cg21553145	-3.54028	0.000927623	FALSE	0.963192	0.00146089	1	46	-0.73123	-0.205478	0.0580399	chr8	145578113	Island	C8ORFK29	Body
cg09920962	3.53951	0.000929745	FALSE	0.963192	0.00146403	1	46	1.53743	0.314565	0.0888725	chr4	63380813	OpenSea
cg14270434	3.53919	0.000930629	FALSE	0.963192	0.00146533	1	46	-1.22443	0.274603	0.0775891	chr9	100613647	N_Shore
cg15942792	-3.53912	0.000930834	FALSE	0.963192	0.00146563	1	46	1.82758	-0.135298	0.0382293	chr7	154995823	OpenSea
cg05049094	-3.53912	0.000930841	FALSE	0.963192	0.00146564	1	46	2.29705	-0.413437	0.116819	chr1	1421098	S_Shore	ATAD3B	Body
cg24311634	-3.53829	0.00093314	FALSE	0.963192	0.00146903	1	46	-0.518708	-0.198197	0.056015	chr12	131519883	S_Shelf	ADGRD1	Body
cg20715365	-3.53825	0.000933227	FALSE	0.963192	0.00146916	1	46	-2.23999	-0.1844	0.0521162	chr17	73900573	Island	MRPL38	Body
cg04608748	-3.5377	0.000934768	FALSE	0.963192	0.00147143	1	46	1.63062	-0.300093	0.0848271	chr6	1971861	OpenSea	GMDS;GMDS	Body;Body
cg25124739	-3.53722	0.000936099	FALSE	0.963192	0.0014734	1	46	-2.60962	-0.301986	0.0853739	chr2	46527098	Island	EPAS1	Body
cg15734589	3.53688	0.000937033	FALSE	0.963192	0.00147477	1	46	1.1848	0.260346	0.0736088	chr9	128585454	OpenSea	PBX3;PBX3;PBX3;PBX3	Body;Body;Body;Body
cg05136139	3.53564	0.000940514	FALSE	0.963192	0.0014799	1	46	1.12942	0.223471	0.0632054	chr6	30019518	OpenSea	NCRNA00171	Body
cg26107076	-3.53461	0.000943379	FALSE	0.963192	0.00148412	1	46	-5.24095	-3.73881	1.05777	chr2	128051925	S_Shore	ERCC3	TSS200
cg09610987	3.53444	0.000943853	FALSE	0.963192	0.00148482	1	46	-3.04715	0.213138	0.0603031	chr3	49028278	Island	P4HTM;P4HTM	Body;Body
cg13316109	-3.53402	0.000945024	FALSE	0.963192	0.00148655	1	46	0.191026	-0.278325	0.0787557	chr15	32227134	OpenSea
cg09596116	3.53388	0.000945433	FALSE	0.963192	0.00148715	1	46	-2.631	0.22129	0.0626197	chr7	25990026	Island	MIR148A	TSS1500
cg26042946	3.53268	0.000948793	FALSE	0.963192	0.0014921	1	46	1.04463	0.281051	0.0795574	chr9	89303174	OpenSea
cg26042512	-3.53176	0.000951398	FALSE	0.963192	0.00149594	1	46	1.55014	-0.187833	0.0531841	chr8	19117049	OpenSea
cg03776625	3.53121	0.000952967	FALSE	0.963192	0.00149825	1	46	-3.5676	0.397902	0.112682	chr15	42840292	N_Shore	LRRC57;HAUS2;HAUS2;LRRC57	Body;TSS1500;TSS1500;ExonBnd
cg26598867	-3.53095	0.000953683	FALSE	0.963192	0.0014993	1	46	0.938218	-0.247785	0.0701752	chr20	58413204	OpenSea	PHACTR3;PHACTR3;PHACTR3;PHACTR3;PHACTR3;PHACTR3	Body;Body;Body;Body;Body;Body
cg08461586	-3.52999	0.000956417	FALSE	0.963192	0.00150333	1	46	-2.93755	-0.162753	0.0461058	chr10	97802977	Island	CCNJ;CCNJ;CCNJ	TSS200;TSS200;TSS200
cg25027882	-3.52984	0.000956827	FALSE	0.963192	0.00150393	1	46	1.10899	-0.244959	0.0693965	chr7	120040495	OpenSea	KCND2	Body
cg08421587	-3.52946	0.000957917	FALSE	0.963192	0.00150554	1	46	0.341455	-0.333639	0.0945297	chr10	80588786	OpenSea
cg25822086	3.52901	0.000959184	FALSE	0.963192	0.0015074	1	46	1.71573	0.414237	0.11738	chr13	32860610	OpenSea	FRY	Body
cg12839771	-3.52897	0.000959296	FALSE	0.963192	0.00150757	1	46	2.05514	-0.296737	0.0840859	chr5	15383382	OpenSea
cg19531495	3.52853	0.000960563	FALSE	0.963192	0.00150943	1	46	0.785636	0.287559	0.0814954	chr6	14873242	OpenSea
cg03555751	3.52825	0.000961363	FALSE	0.963192	0.00151061	1	46	1.29833	0.160393	0.0454597	chr6	4299961	OpenSea
cg12676500	3.52808	0.000961841	FALSE	0.963192	0.00151131	1	46	0.961805	0.142692	0.0404447	chr8	145643083	S_Shore	SLC39A4;SLC39A4	TSS1500;TSS1500
cg22266967	-3.52776	0.000962748	FALSE	0.963192	0.00151265	1	46	0.906817	-0.127728	0.0362065	chr4	6695698	OpenSea	S100P	1stExon
cg13131370	-3.5277	0.000962942	FALSE	0.963192	0.00151293	1	46	1.96844	-0.331588	0.0939956	chr4	70804758	OpenSea	CSN1S1;CSN1S1	Body;Body
cg09745322	-3.52768	0.000962999	FALSE	0.963192	0.00151302	1	46	-1.49355	-0.151417	0.0429225	chr3	195619975	N_Shelf	TNK2;TNK2;TNK2	TSS1500;Body;5'UTR
cg22581364	3.52735	0.000963936	FALSE	0.963192	0.00151439	1	46	0.874066	0.160555	0.0455173	chr7	72651564	S_Shore
cg23278908	3.52721	0.000964336	FALSE	0.963192	0.00151498	1	46	-3.06879	0.195014	0.0552885	chr2	97001274	N_Shore	NCAPH	TSS1500
cg21564107	3.52706	0.000964769	FALSE	0.963192	0.00151562	1	46	1.71285	0.242504	0.0687552	chr16	17121550	OpenSea
cg06163215	3.52692	0.000965172	FALSE	0.963192	0.00151621	1	46	1.32911	0.158178	0.0448487	chr20	37554388	N_Shore	FAM83D	TSS1500
cg10380221	3.52594	0.000967974	FALSE	0.963192	0.00152034	1	46	0.472498	0.127081	0.0360416	chr16	31075618	Island	ZNF668	Body
cg27360784	-3.52528	0.000969874	FALSE	0.963192	0.00152313	1	46	1.18941	-0.231214	0.0655874	chr16	49525304	N_Shore	ZNF423	Body
cg04687105	-3.52311	0.000976134	FALSE	0.963192	0.00153234	1	46	1.86475	-0.25364	0.0719933	chr19	16890161	OpenSea	NWD1;NWD1;NWD1;NWD1	ExonBnd;ExonBnd;Body;Body
cg15461431	-3.52191	0.000979614	FALSE	0.963192	0.00153745	1	46	-1.32163	-0.202337	0.0574509	chr2	43836757	OpenSea
cg25176534	3.52088	0.000982618	FALSE	0.963192	0.00154187	1	46	1.55527	0.153494	0.0435955	chr8	144407583	OpenSea	TOP1MT	Body
cg26041654	-3.52069	0.000983152	FALSE	0.963192	0.00154265	1	46	-2.40654	-0.274747	0.0780378	chr14	104274952	OpenSea	PPP1R13B	Body
cg12933102	3.52067	0.000983224	FALSE	0.963192	0.00154276	1	46	1.5479	0.162366	0.0461178	chr2	240916061	OpenSea	NDUFA10	Body
cg00906428	-3.5204	0.000984004	FALSE	0.963192	0.0015439	1	46	2.55906	-0.292835	0.0831823	chr2	71615724	OpenSea	ZNF638;ZNF638	Body;Body
cg10678121	3.51956	0.000986461	FALSE	0.963192	0.00154751	1	46	1.20782	0.225728	0.0641353	chr7	85050270	OpenSea
cg21693422	-3.51954	0.000986505	FALSE	0.963192	0.00154758	1	46	1.26697	-0.147801	0.0419943	chr17	80825525	N_Shelf	TBCD	Body
cg11058037	3.51911	0.00098776	FALSE	0.963192	0.00154942	1	46	0.164357	0.154905	0.0440182	chr11	62229913	OpenSea	AHNAK	Body
cg16715692	3.51814	0.000990613	FALSE	0.963192	0.00155361	1	46	-3.31944	0.312949	0.0889529	chr19	1104863	Island	GPX4;GPX4;GPX4	1stExon;Body;Body
cg00295887	-3.51747	0.000992596	FALSE	0.963192	0.00155652	1	46	-3.12628	-0.254964	0.0724853	chr8	146228807	Island	ZNF252;C8orf77	TSS1500;Body
cg16149943	3.51637	0.000995834	FALSE	0.963192	0.00156128	1	46	1.24476	0.154681	0.0439889	chr21	46932082	Island	COL18A1;COL18A1;COL18A1	Body;Body;Body
cg24768167	3.5163	0.000996042	FALSE	0.963192	0.00156159	1	46	0.844969	0.304824	0.0866889	chr14	21104434	S_Shelf
cg01348060	-3.51629	0.00099606	FALSE	0.963192	0.00156161	1	46	-0.879656	-0.24291	0.0690813	chr1	177197451	OpenSea	BRINP2	5'UTR
cg27328930	3.51613	0.000996535	FALSE	0.963192	0.00156231	1	46	-3.59046	0.170815	0.0485804	chr3	10067788	N_Shore	FANCD2;CIDECP;FANCD2	TSS1500;Body;TSS1500
cg15160780	-3.51595	0.00099706	FALSE	0.963192	0.00156308	1	46	-4.36234	-2.5737	0.732005	chr2	159825180	Island	TANC1;TANC1;TANC1;TANC1	1stExon;1stExon;5'UTR;5'UTR
cg00050618	3.51558	0.000998161	FALSE	0.963192	0.0015647	1	46	1.6182	0.187221	0.0532546	chr16	27414418	OpenSea	IL21R;IL21R	TSS200;5'UTR
cg25432738	-3.51419	0.00100227	FALSE	0.963192	0.00157073	1	46	0.956154	-0.214959	0.0611689	chr13	21009861	Island	CRYL1	Body
cg02790021	-3.51417	0.00100232	FALSE	0.963192	0.00157081	1	46	-2.21378	-0.247748	0.0704996	chr22	26565273	Island	SEZ6L;SEZ6L;SEZ6L;SEZ6L;SEZ6L;SEZ6L	TSS200;TSS200;TSS200;TSS200;TSS200;TSS200
cg04380278	-3.5136	0.00100403	FALSE	0.963192	0.00157331	1	46	1.43229	-0.24203	0.0688837	chr20	42293146	N_Shelf
cg01208860	-3.51354	0.00100421	FALSE	0.963192	0.00157357	1	46	0.738108	-0.214688	0.0611032	chr7	72217229	OpenSea	TYW1B	Body
cg02150941	-3.51349	0.00100437	FALSE	0.963192	0.00157381	1	46	-2.11274	-0.140406	0.0399621	chr11	113644821	S_Shore	ZW10	TSS1500
cg22813735	-3.51346	0.00100445	FALSE	0.963192	0.00157393	1	46	-0.420888	-0.174717	0.049728	chr21	19528053	OpenSea	CHODL;CHODL;CHODL;CHODL	5'UTR;5'UTR;5'UTR;5'UTR
cg08336435	3.51307	0.0010056	FALSE	0.963192	0.00157561	1	46	-3.40562	0.189334	0.0538941	chr5	131892515	N_Shore	RAD50;RAD50	TSS200;TSS200
cg15046481	-3.5128	0.00100641	FALSE	0.963192	0.0015768	1	46	-2.5226	-0.38685	0.110126	chr6	31790054	OpenSea
cg14143209	3.51139	0.00101063	FALSE	0.963192	0.00158299	1	46	-3.18682	0.253202	0.0721089	chr9	132403939	Island	ASB6;ASB6	Body;Body
cg21872608	3.51135	0.00101073	FALSE	0.963192	0.00158314	1	46	-4.39577	0.463657	0.132045	chr12	54121322	OpenSea	CALCOCO1;CALCOCO1;CALCOCO1	TSS200;TSS200;TSS200
cg02210140	3.51084	0.00101228	FALSE	0.963192	0.00158541	1	46	-2.90713	0.157929	0.0449833	chr6	155635646	Island	TFB1M	TSS200
cg13018099	3.50985	0.00101525	FALSE	0.963192	0.00158977	1	46	-2.52121	0.140682	0.040082	chr12	104350833	Island	C12orf73	5'UTR
cg25626375	3.50938	0.00101666	FALSE	0.963192	0.00159184	1	46	0.641805	0.348685	0.099358	chr8	133072269	OpenSea	OC90	TSS1500
cg07531550	-3.5092	0.0010172	FALSE	0.963192	0.00159263	1	46	0.359088	-0.47654	0.135797	chr4	190652595	OpenSea
cg14209522	3.50893	0.00101802	FALSE	0.963192	0.00159383	1	46	1.95408	0.240476	0.0685326	chr21	45381306	S_Shore	AGPAT3;AGPAT3	Body;Body
cg19250002	-3.50821	0.00102018	FALSE	0.963192	0.001597	1	46	-1.36422	-0.436925	0.124544	chr22	20460068	Island	RIMBP3	1stExon
cg15065371	3.50809	0.00102053	FALSE	0.963192	0.00159752	1	46	-2.85405	0.280303	0.0799017	chr3	138153372	Island	ESYT3	TSS200
cg14796564	3.50783	0.00102133	FALSE	0.963192	0.00159869	1	46	1.34667	0.244837	0.0697973	chr2	58821734	OpenSea	LINC01122	Body
cg07575624	-3.50769	0.00102174	FALSE	0.963192	0.00159929	1	46	-3.3257	-0.227128	0.0647515	chr1	192778623	S_Shore	RGS2	Body
cg20163288	3.50718	0.0010233	FALSE	0.963192	0.00160158	1	46	-2.6314	0.144438	0.0411837	chr17	42908052	Island	GJC1;GJC1;GJC1	1stExon;5'UTR;TSS1500
cg26192459	-3.50683	0.00102435	FALSE	0.963192	0.00160311	1	46	0.4438	-0.291028	0.082989	chr2	51933606	OpenSea
cg22847221	3.50645	0.00102551	FALSE	0.963192	0.00160481	1	46	-2.84116	0.202094	0.0576348	chr4	74964920	Island	CXCL2;CXCL2	1stExon;5'UTR
cg08261666	3.506	0.00102686	FALSE	0.963192	0.0016068	1	46	-3.17127	0.253171	0.0722108	chr17	8066251	Island	VAMP2;VAMP2	5'UTR;1stExon
cg17586107	-3.50568	0.00102785	FALSE	0.963192	0.00160823	1	46	0.718563	-0.292249	0.0833644	chr2	228605602	OpenSea
cg17486860	3.5049	0.00103023	FALSE	0.963192	0.00161173	1	46	-2.72408	0.396563	0.113145	chr11	32454840	N_Shore	WT1;WT1;WT1;WT1	Body;Body;Body;Body
cg13366654	-3.50479	0.00103056	FALSE	0.963192	0.00161222	1	46	3.9701	-0.349412	0.0996956	chr5	1486893	N_Shelf	LPCAT1	Body
cg25936054	-3.50419	0.00103237	FALSE	0.963192	0.00161486	1	46	-4.25172	-0.72126	0.205828	chr19	15090242	Island
cg19878214	3.50419	0.00103238	FALSE	0.963192	0.00161487	1	46	0.763966	0.26921	0.0768253	chr5	70742551	OpenSea
cg15622269	-3.50419	0.00103238	FALSE	0.963192	0.00161488	1	46	0.491935	-0.221638	0.0632493	chr7	123247920	OpenSea	ASB15;ASB15	5'UTR;TSS1500
cg02241358	3.50406	0.00103278	FALSE	0.963192	0.00161546	1	46	-3.78098	0.226803	0.0647258	chr4	99917544	Island	METAP1	Body
cg01645295	3.50392	0.00103322	FALSE	0.963192	0.0016161	1	46	-1.88835	0.283754	0.0809819	chr20	61560630	Island	DIDO1;DIDO1;DIDO1	5'UTR;5'UTR;5'UTR
cg18811819	-3.50381	0.00103355	FALSE	0.963192	0.00161659	1	46	1.20984	-0.168637	0.0481296	chr1	156106089	Island	LMNA;LMNA;LMNA	Body;Body;Body
cg20955576	-3.50349	0.00103451	FALSE	0.963192	0.00161799	1	46	-2.88198	-0.107307	0.0306286	chr19	18043542	Island	CCDC124	TSS1500
cg24352281	-3.50334	0.00103498	FALSE	0.963192	0.00161868	1	46	-4.43074	-1.62076	0.462633	chr1	46049703	Island	NASP;NASP;NASP	TSS200;TSS200;TSS200
cg01313497	-3.50334	0.00103498	FALSE	0.963192	0.00161868	1	46	-3.08607	-0.229233	0.0654327	chr2	63278100	Island	OTX1	5'UTR
cg06180108	3.50248	0.0010376	FALSE	0.963192	0.00162253	1	46	1.49705	0.197373	0.0563524	chr6	160523731	OpenSea	IGF2R	Body
cg15931507	-3.50131	0.00104121	FALSE	0.963192	0.00162781	1	46	1.06101	-0.268131	0.0765801	chr1	154029404	OpenSea	NUP210L;NUP210L;NUP210L;NUP210L	ExonBnd;ExonBnd;Body;Body
cg27241143	3.50106	0.00104197	FALSE	0.963192	0.00162892	1	46	1.84177	0.238272	0.0680572	chr1	172059529	OpenSea	DNM3;DNM3;DNM3	Body;Body;Body
cg02401399	-3.50099	0.00104221	FALSE	0.963192	0.00162927	1	46	-3.46109	-4.17262	1.19184	chr19	36523584	Island	CLIP3	5'UTR
cg22667178	-3.50056	0.00104351	FALSE	0.963192	0.00163118	1	46	-2.87379	-0.150445	0.0429773	chr13	44947976	Island	SERP2	TSS200
cg05112104	-3.49898	0.00104839	FALSE	0.963192	0.00163832	1	46	1.3288	-0.153023	0.0437336	chr16	53736444	N_Shore	RPGRIP1L;RPGRIP1L;RPGRIP1L;FTO	5'UTR;5'UTR;5'UTR;TSS1500
cg27629458	-3.49862	0.00104953	FALSE	0.963192	0.00163998	1	46	2.23167	-0.262966	0.0751628	chr5	89026365	OpenSea
cg03989566	-3.4982	0.00105082	FALSE	0.963192	0.00164188	1	46	1.40108	-0.143567	0.0410402	chr15	42343256	OpenSea	PLA2G4E	TSS1500
cg02643677	-3.49782	0.001052	FALSE	0.963192	0.0016436	1	46	1.7153	-0.32688	0.0934524	chr3	69997232	OpenSea	MITF;MITF;MITF;MITF;MITF;MITF	Body;Body;Body;Body;Body;Body
cg21071366	3.49695	0.00105473	FALSE	0.963192	0.00164759	1	46	1.74874	0.405661	0.116004	chr15	28380456	S_Shelf	HERC2	Body
cg12614731	3.49579	0.00105834	FALSE	0.963192	0.00165287	1	46	1.29941	0.209641	0.0599696	chr22	24179968	N_Shore	DERL3;DERL3;DERL3	Body;Body;Body
cg02722618	-3.4955	0.00105923	FALSE	0.963192	0.00165418	1	46	2.71947	-0.323096	0.0924318	chr6	31852980	N_Shelf	EHMT2;EHMT2	Body;Body
cg25189247	-3.49544	0.00105944	FALSE	0.963192	0.00165448	1	46	0.266775	-0.237758	0.0680196	chr17	3697993	OpenSea	ITGAE	Body
cg12576082	3.49516	0.00106031	FALSE	0.963192	0.00165576	1	46	-4.09645	0.3813	0.109094	chr20	30102058	Island	HM13;HM13;HM13;HM13	TSS200;TSS200;TSS200;TSS200
cg26698115	3.49498	0.00106088	FALSE	0.963192	0.00165659	1	46	-1.12274	0.115475	0.0330402	chr1	67390377	N_Shore	WDR78;WDR78;MIER1;MIER1;MIER1;MIER1;MIER1;MIER1;MIER1;MIER1;MIER1	1stExon;1stExon;TSS200;TSS200;TSS200;TSS200;TSS200;TSS200;TSS200;TSS200;TSS200
cg10125443	3.49497	0.00106091	FALSE	0.963192	0.00165663	1	46	-3.10168	0.307345	0.0879392	chr7	96747063	Island	ACN9	1stExon
cg25498536	-3.49416	0.00106344	FALSE	0.963192	0.00166033	1	46	-2.51647	-0.294066	0.0841593	chr8	86376088	Island	CA2	TSS200
cg03878837	-3.49404	0.00106381	FALSE	0.963192	0.00166087	1	46	-3.447	-0.425538	0.121789	chr7	130352754	N_Shore	COPG2	Body
cg07071145	3.49402	0.0010639	FALSE	0.963192	0.001661	1	46	1.28039	0.155033	0.044371	chr15	79851166	OpenSea
cg19303238	-3.49301	0.00106706	FALSE	0.963192	0.00166562	1	46	1.19971	-0.26591	0.0761262	chr21	18966926	OpenSea	BTG3;BTG3	Body;Body
cg14361551	3.49272	0.00106798	FALSE	0.963192	0.00166697	1	46	1.74631	0.311388	0.0891534	chr12	102489368	OpenSea	NUP37	Body
cg00083801	3.49265	0.00106821	FALSE	0.963192	0.0016673	1	46	2.17848	0.299456	0.085739	chr17	4448531	OpenSea	MYBBP1A;MYBBP1A	Body;Body
cg01303222	3.49263	0.00106827	FALSE	0.963192	0.00166739	1	46	1.85032	0.304649	0.0872262	chr19	17350726	S_Shelf	NR2F6	Body
cg19136868	-3.49235	0.00106914	FALSE	0.963192	0.00166866	1	46	-2.21323	-0.180142	0.0515818	chr11	560685	Island	RASSF7;RASSF7;RASSF7;C11orf35	TSS1500;TSS1500;TSS1500;1stExon
cg09393372	-3.49208	0.00107001	FALSE	0.963192	0.00166994	1	46	0.374021	-0.158765	0.0454644	chr8	101966602	S_Shore	YWHAZ;YWHAZ	TSS1500;TSS1500
cg27326062	3.49182	0.00107081	FALSE	0.963192	0.0016711	1	46	0.904797	0.314411	0.0900421	chr3	109115422	OpenSea
cg10743145	-3.49161	0.00107147	FALSE	0.963192	0.00167207	1	46	-4.08301	-0.816507	0.233848	chr19	45927001	Island	ERCC1;ERCC1;ERCC1	TSS200;5'UTR;5'UTR
cg00412148	-3.49133	0.00107237	FALSE	0.963192	0.00167339	1	46	1.85455	-0.244915	0.0701495	chr10	16538682	OpenSea	PTER;PTER	Body;Body
cg14073057	3.49078	0.00107412	FALSE	0.963192	0.00167594	1	46	3.76583	0.335395	0.0960802	chr17	78796363	Island	RPTOR;RPTOR	Body;Body
cg06127931	-3.49	0.00107659	FALSE	0.963192	0.00167955	1	46	-3.84881	-0.575717	0.164962	chr3	111393150	N_Shore	PLCXD2;PLCXD2	TSS1500;TSS1500
cg06242000	-3.48956	0.00107798	FALSE	0.963192	0.00168158	1	46	-2.81245	-0.305755	0.0876198	chr3	183966155	N_Shore	ALG3;ALG3;ALG3;ECE2;ECE2;ALG3	Body;Body;Body;TSS1500;TSS1500;Body
cg18429611	3.48955	0.00107803	FALSE	0.963192	0.00168165	1	46	1.9759	0.347879	0.0996916	chr3	144148898	OpenSea
cg06491358	3.48925	0.00107899	FALSE	0.963192	0.00168305	1	46	-2.9668	0.204508	0.058611	chr7	99613054	N_Shore	ZKSCAN1;ZKSCAN1;ZKSCAN1	TSS200;TSS200;TSS200
cg13155726	-3.48841	0.00108166	FALSE	0.963192	0.00168695	1	46	-0.745424	-0.114608	0.0328539	chr20	55800007	OpenSea	BMP7	Body
cg19101630	-3.48832	0.00108193	FALSE	0.963192	0.00168735	1	46	-3.09301	-0.203717	0.0583996	chr7	100209537	N_Shore	MOSPD3;MOSPD3;MOSPD3;MOSPD3	TSS200;TSS1500;TSS1500;TSS1500
cg13265186	3.48811	0.00108262	FALSE	0.963192	0.00168835	1	46	1.39297	0.379007	0.108657	chr4	105477917	OpenSea	LOC101929468	Body
cg11638071	3.48781	0.00108358	FALSE	0.963192	0.00168975	1	46	-2.66948	0.311694	0.0893666	chr17	56405967	S_Shelf	BZRAP1;BZRAP1;BZRAP1;BZRAP1	1stExon;5'UTR;1stExon;5'UTR
cg12804120	3.48714	0.00108573	FALSE	0.963192	0.00169289	1	46	1.75764	0.188793	0.0541398	chr19	36216642	S_Shore	KMT2B;KMT2B	ExonBnd;Body
cg02183531	3.4871	0.00108585	FALSE	0.963192	0.00169306	1	46	1.50551	0.301042	0.0863302	chr2	62113199	N_Shelf	CCT4	Body
cg09436562	3.48662	0.00108737	FALSE	0.963192	0.00169529	1	46	-2.85171	0.188059	0.0539371	chr11	18415874	N_Shore	LDHA;LDHA;LDHA;LDHA;LDHA	TSS200;TSS200;TSS200;TSS200;TSS200
cg00576301	3.48626	0.00108854	FALSE	0.963192	0.00169699	1	46	-6.76919	2.77259	0.795292	chr13	36920965	Island	SPG20;SPG20;SPG20;SPG20	TSS1500;TSS1500;TSS200;5'UTR
cg17646273	3.4855	0.00109099	FALSE	0.963192	0.00170058	1	46	-3.44304	0.250899	0.0719836	chr17	40718875	Island	MLX;MLX;MLX	TSS1500;TSS1500;TSS1500
cg17842218	-3.48512	0.00109219	FALSE	0.963192	0.00170233	1	46	1.30231	-0.117821	0.0338068	chr12	79967749	OpenSea
cg21240954	3.48496	0.00109271	FALSE	0.963192	0.00170309	1	46	-3.34571	0.286781	0.0822909	chr7	102389038	N_Shore	FAM185A;FAM185A;FAM185A	TSS1500;TSS1500;TSS1500
cg13810707	3.4848	0.00109323	FALSE	0.963192	0.00170384	1	46	0.993873	0.304016	0.0872406	chr7	122018993	OpenSea	CADPS2;CADPS2;CADPS2	Body;Body;Body
cg18543018	-3.48478	0.00109332	FALSE	0.963192	0.00170397	1	46	2.60117	-0.187276	0.0537411	chr2	236961065	OpenSea	AGAP1;AGAP1	Body;Body
cg24863791	3.48411	0.00109545	FALSE	0.963192	0.00170709	1	46	-4.02934	0.415791	0.119339	chr19	58144608	Island	ZNF211;ZNF211;ZNF211;ZNF211	1stExon;1stExon;5'UTR;5'UTR
cg20417902	3.48351	0.00109741	FALSE	0.963192	0.00170994	1	46	-3.00269	0.247914	0.0711679	chr8	38034194	Island	LSM1;LSM1;BAG4;BAG4;BAG4;BAG4;LSM1;LSM1	1stExon;5'UTR;5'UTR;5'UTR;1stExon;1stExon;Body;Body
cg10120070	3.48326	0.00109821	FALSE	0.963192	0.00171111	1	46	1.66584	0.305327	0.0876556	chr7	159023682	Island
cg10764762	3.48312	0.00109869	FALSE	0.963192	0.00171181	1	46	-1.54709	0.280229	0.0804537	chr13	78494272	S_Shore	EDNRB;EDNRB;EDNRB	TSS1500;5'UTR;TSS1500
cg27233566	3.48304	0.00109893	FALSE	0.963192	0.00171217	1	46	-1.83762	0.195618	0.056163	chr3	49894142	Island	TRAIP	TSS200
cg18433109	-3.48301	0.00109901	FALSE	0.963192	0.00171228	1	46	2.04322	-0.275302	0.0790412	chr17	1801772	S_Shelf	RPA1	3'UTR
cg08135278	3.4824	0.00110102	FALSE	0.963192	0.00171521	1	46	-3.3048	0.286864	0.0823755	chr1	226070709	Island	TMEM63A	TSS1500
cg23103018	3.48195	0.00110248	FALSE	0.963192	0.00171733	1	46	1.61096	0.316178	0.090805	chr2	154800477	OpenSea	GALNT13;GALNT13	TSS1500;5'UTR
cg10858752	-3.48118	0.00110498	FALSE	0.963192	0.00172098	1	46	1.00315	-0.208453	0.0598799	chr12	91350364	S_Shelf	C12orf12	TSS1500
cg19705386	-3.48108	0.00110531	FALSE	0.963192	0.00172147	1	46	0.80114	-0.226728	0.0651317	chr2	175660591	OpenSea
cg08017858	3.48058	0.00110693	FALSE	0.963192	0.00172383	1	46	-3.39906	0.22748	0.065357	chr11	74022642	Island	P4HA3	1stExon
cg22259126	3.48051	0.00110718	FALSE	0.963192	0.00172419	1	46	1.37317	0.251044	0.0721285	chr6	32020750	OpenSea	TNXB	Body
cg18030038	-3.48035	0.00110769	FALSE	0.963192	0.00172494	1	46	-3.6689	-0.517711	0.148753	chr3	137905877	N_Shore	ARMC8;ARMC8;ARMC8	TSS1500;TSS1500;TSS1500
cg12524776	-3.47926	0.00111124	FALSE	0.963192	0.00173011	1	46	1.0937	-0.0847929	0.024371	chr1	222505985	OpenSea
cg08998857	-3.47903	0.001112	FALSE	0.963192	0.00173121	1	46	2.18424	-0.255331	0.0733915	chr18	77355858	OpenSea
cg12476978	3.47857	0.0011135	FALSE	0.963192	0.0017334	1	46	-3.67911	0.243997	0.0701429	chr1	55416525	OpenSea
cg22135332	-3.47731	0.00111766	FALSE	0.963192	0.00173947	1	46	1.70857	-0.322579	0.0927668	chr6	17105539	S_Shelf
cg12795947	3.4773	0.00111769	FALSE	0.963192	0.00173952	1	46	0.500148	0.160396	0.0461266	chr8	83290563	OpenSea
cg26943187	3.47653	0.00112024	FALSE	0.963192	0.00174322	1	46	-1.74844	0.196986	0.0566618	chr6	28574958	OpenSea
cg08430516	3.47646	0.00112047	FALSE	0.963192	0.00174356	1	46	-2.908	0.25987	0.0747514	chr16	31519685	Island	C16orf58	1stExon
cg20930398	-3.47603	0.00112188	FALSE	0.963192	0.00174562	1	46	0.750848	-0.0821288	0.0236272	chr6	31678458	OpenSea
cg05828640	-3.4755	0.00112363	FALSE	0.963192	0.00174817	1	46	-0.0783399	-0.138726	0.0399154	chr17	7179348	OpenSea
cg14113442	3.47516	0.00112475	FALSE	0.963192	0.0017498	1	46	0.667245	0.222081	0.0639052	chr21	44078112	S_Shelf	PDE9A;PDE9A;PDE9A;PDE9A;PDE9A;PDE9A;PDE9A;PDE9A;PDE9A;PDE9A;PDE9A;PDE9A;PDE9A;PDE9A;PDE9A;PDE9A;PDE9A;PDE9A;PDE9A;PDE9A	Body;Body;5'UTR;Body;Body;Body;5'UTR;5'UTR;Body;Body;5'UTR;5'UTR;5'UTR;Body;5'UTR;Body;Body;Body;Body;Body
cg27257679	-3.47402	0.00112853	FALSE	0.963192	0.0017553	1	46	-3.56059	-0.215913	0.0621507	chr12	117349264	S_Shore	FBXW8;FBXW8	Body;Body
cg04076682	-3.47241	0.0011339	FALSE	0.963192	0.00176312	1	46	-3.73655	-0.260894	0.0751333	chr11	32915823	S_Shore	QSER1	5'UTR
cg25623768	3.4723	0.00113427	FALSE	0.963192	0.00176366	1	46	-3.98881	0.406941	0.117196	chr2	45241008	Island
cg13933891	3.47204	0.00113513	FALSE	0.963192	0.00176492	1	46	1.05806	0.155537	0.0447969	chr3	10231830	OpenSea	IRAK2	Body
cg07790170	3.472	0.00113528	FALSE	0.963192	0.00176513	1	46	-2.95772	0.246122	0.0708877	chr4	111537570	N_Shore
cg09640577	-3.47173	0.00113619	FALSE	0.963192	0.00176645	1	46	2.35019	-0.287841	0.0829099	chr7	139865794	OpenSea	KDM7A	Body
cg20524889	-3.47134	0.00113749	FALSE	0.963192	0.00176835	1	46	-0.614906	-0.161719	0.046587	chr13	73649835	OpenSea	KLF5	Body
cg02649627	-3.47017	0.0011414	FALSE	0.963192	0.00177404	1	46	1.30495	-0.30466	0.0877938	chr18	33282877	OpenSea	GALNT1;GALNT1	ExonBnd;Body
cg04033835	3.46962	0.00114326	FALSE	0.963192	0.00177674	1	46	-2.87356	0.246231	0.0709678	chr9	132373364	S_Shore	NTMT1	5'UTR
cg21335826	3.46949	0.0011437	FALSE	0.963192	0.00177739	1	46	-1.09681	0.074065	0.0213475	chr2	74981960	Island
cg26393255	3.46924	0.00114452	FALSE	0.963192	0.00177859	1	46	-3.46546	0.194739	0.056133	chr11	2399595	Island	CD81	Body
cg00340349	3.46837	0.00114747	FALSE	0.963192	0.00178288	1	46	1.55302	0.225746	0.0650869	chr9	130550240	N_Shore	CDK9	Body
cg21772589	-3.46827	0.0011478	FALSE	0.963192	0.00178336	1	46	1.66446	-0.220327	0.0635264	chr1	228458283	N_Shelf	OBSCN;OBSCN	Body;Body
cg26310675	-3.46787	0.00114916	FALSE	0.963192	0.00178532	1	46	1.28142	-0.162648	0.0469013	chr15	31604034	OpenSea
cg17113541	-3.46784	0.00114925	FALSE	0.963192	0.00178547	1	46	-0.448462	-0.307275	0.0886069	chr3	191479889	OpenSea
cg01334024	3.46747	0.0011505	FALSE	0.963192	0.00178728	1	46	0.603385	0.242022	0.0697977	chr2	121112483	OpenSea
cg07652830	-3.46746	0.00115055	FALSE	0.963192	0.00178736	1	46	2.18778	-0.172922	0.0498698	chr20	11671531	S_Shelf
cg19649534	-3.46724	0.0011513	FALSE	0.963192	0.00178845	1	46	2.22592	-0.170877	0.0492833	chr20	56099947	N_Shore	CTCFL;CTCFL;CTCFL;CTCFL;CTCFL;CTCFL;CTCFL;CTCFL;CTCFL;CTCFL;CTCFL;CTCFL;CTCFL;CTCFL;CTCFL;CTCFL;CTCFL	5'UTR;5'UTR;5'UTR;5'UTR;5'UTR;5'UTR;5'UTR;5'UTR;TSS200;TSS200;TSS200;TSS200;TSS200;5'UTR;5'UTR;5'UTR;5'UTR
cg23923064	3.46665	0.00115329	FALSE	0.963192	0.00179133	1	46	1.53363	0.296264	0.085461	chr15	74818792	OpenSea
cg09146471	3.46652	0.00115375	FALSE	0.963192	0.00179201	1	46	-2.20613	0.474954	0.137012	chr15	99789833	N_Shore	TTC23;TTC23;TTC23;TTC23	ExonBnd;TSS200;TSS200;5'UTR
cg13034654	-3.4664	0.00115415	FALSE	0.963192	0.00179258	1	46	-4.1409	-0.678011	0.195595	chr5	64859130	Island	CENPK;PPWD1;PPWD1	TSS200;1stExon;5'UTR
cg09575750	-3.4649	0.00115926	FALSE	0.963192	0.00180002	1	46	2.34343	-0.243728	0.0703422	chr3	50643139	OpenSea
cg22110918	-3.46394	0.00116251	FALSE	0.963192	0.00180475	1	46	-5.33675	-3.22335	0.930543	chr8	91997657	Island	C8orf88	TSS200
cg17641046	3.46349	0.00116406	FALSE	0.963192	0.001807	1	46	-2.97709	0.232743	0.067199	chr3	37034473	Island	MLH1;MLH1;MLH1;EPM2AIP1;MLH1	TSS1500;TSS1500;TSS1500;1stExon;TSS1500
cg19473799	-3.46336	0.00116452	FALSE	0.963192	0.00180766	1	46	1.83109	-0.159862	0.046158	chr5	3511975	OpenSea
cg05893073	-3.4632	0.00116505	FALSE	0.963192	0.00180844	1	46	1.72006	-0.183149	0.0528842	chr18	3226714	OpenSea
cg17731079	3.46308	0.00116547	FALSE	0.963192	0.00180905	1	46	-4.22124	0.31886	0.0920741	chr2	37899023	Island	CDC42EP3;CDC42EP3	1stExon;5'UTR
cg11855705	3.46245	0.00116763	FALSE	0.963192	0.00181219	1	46	1.11828	0.111326	0.0321525	chr3	52260373	OpenSea	TLR9	TSS200
cg06112708	-3.46244	0.00116766	FALSE	0.963192	0.00181223	1	46	-2.07928	-0.145739	0.0420915	chr7	20827185	S_Shore	SP8;SP8	TSS1500;TSS1500
cg13913407	-3.46192	0.00116946	FALSE	0.963192	0.00181484	1	46	-0.621864	-0.0772545	0.0223155	chr5	159797918	S_Shore	C1QTNF2	TSS1500
cg18022707	-3.46183	0.00116977	FALSE	0.963192	0.00181529	1	46	1.61661	-0.182985	0.052858	chr11	76087638	N_Shelf	PRKRIR;PRKRIR	Body;Body
cg15958777	-3.46176	0.00117002	FALSE	0.963192	0.00181565	1	46	2.47639	-0.231858	0.066977	chr12	70794469	OpenSea	KCNMB4	Body
cg01034251	3.46059	0.00117405	FALSE	0.963192	0.0018215	1	46	-2.26421	0.247079	0.0713981	chr16	88748522	S_Shore	MGC23284;SNAI3	Body;Body
cg00392832	3.45938	0.00117821	FALSE	0.963192	0.00182755	1	46	-3.3225	0.181581	0.0524893	chr3	121553985	Island	IQCB1;IQCB1;EAF2	TSS200;TSS200;TSS200
cg08301971	-3.45914	0.00117906	FALSE	0.963192	0.00182879	1	46	1.53142	-0.160132	0.0462924	chr20	46793700	OpenSea
cg13728376	-3.45847	0.00118137	FALSE	0.963192	0.00183213	1	46	3.23279	-0.297216	0.0859385	chr10	5523245	OpenSea
cg03426198	3.45828	0.00118205	FALSE	0.963192	0.00183312	1	46	0.720096	0.345773	0.099984	chr10	135100025	N_Shore	TUBGCP2	Body
cg24298788	3.45781	0.00118366	FALSE	0.963192	0.00183547	1	46	1.45216	0.244926	0.0708325	chr5	36214561	OpenSea	NADK2;NADK2;NADK2;NADK2	Body;Body;Body;Body
cg07024469	3.45735	0.00118526	FALSE	0.963192	0.00183779	1	46	1.32243	0.258456	0.0747555	chr4	73968295	OpenSea	ANKRD17;ANKRD17;ANKRD17	Body;Body;Body
cg24849833	3.45719	0.00118585	FALSE	0.963192	0.00183865	1	46	1.07091	0.382738	0.110708	chr21	34055516	OpenSea	SYNJ1;SYNJ1;SYNJ1;SYNJ1	Body;Body;Body;Body
cg21818538	3.45718	0.00118585	FALSE	0.963192	0.00183865	1	46	0.520152	0.179108	0.0518074	chr2	191435271	OpenSea
cg03133103	-3.45681	0.00118716	FALSE	0.963192	0.00184054	1	46	-3.53213	-0.502818	0.145457	chr6	161351835	N_Shore
cg25371538	3.45595	0.00119017	FALSE	0.963192	0.00184491	1	46	-4.23441	0.408644	0.118244	chr10	6186663	Island	PFKFB3	TSS200
cg24115593	3.45546	0.00119187	FALSE	0.963192	0.00184738	1	46	-2.77624	0.105388	0.0304989	chr5	169010705	Island	CCDC99;CCDC99	1stExon;5'UTR
cg09364595	3.45544	0.00119194	FALSE	0.963192	0.00184748	1	46	0.245957	0.185883	0.0537943	chr9	139457749	OpenSea
cg02417622	-3.45523	0.0011927	FALSE	0.963192	0.00184858	1	46	-3.52318	-0.401836	0.116298	chr15	41624609	Island	NUSAP1;NUSAP1;OIP5;NUSAP1	TSS1500;TSS1500;1stExon;TSS1500
cg01215936	-3.45461	0.00119486	FALSE	0.963192	0.00185173	1	46	-2.81967	-1.39188	0.402904	chr2	105469514	Island
cg08485832	3.45429	0.00119599	FALSE	0.963192	0.00185337	1	46	-4.18596	0.405325	0.11734	chr6	130687395	Island	SAMD3;TMEM200A;TMEM200A	TSS1500;TSS200;TSS200
cg14136810	3.45384	0.00119758	FALSE	0.963192	0.00185566	1	46	-1.86291	0.139256	0.0403191	chr15	40213326	Island	GPR176	TSS1500
cg05390225	3.45378	0.00119779	FALSE	0.963192	0.00185597	1	46	1.49838	0.308252	0.0892508	chr6	43923602	OpenSea
cg04112100	-3.45332	0.00119941	FALSE	0.963192	0.00185832	1	46	0.0145305	-0.234163	0.067808	chr2	143701758	OpenSea	KYNU;KYNU	Body;Body
cg17267805	-3.45314	0.00120004	FALSE	0.963192	0.00185924	1	46	-4.14738	-0.503807	0.145899	chr10	44880545	Island	CXCL12;CXCL12;CXCL12	TSS200;TSS200;TSS200
cg15635024	3.45286	0.00120102	FALSE	0.963192	0.00186066	1	46	1.14442	0.21276	0.0616184	chr11	117239983	OpenSea	CEP164;CEP164	Body;Body
cg19787060	-3.45255	0.0012021	FALSE	0.963192	0.00186223	1	46	0.174016	-0.179242	0.0519157	chr1	27241913	OpenSea	NR0B2	TSS1500
cg14510967	3.45131	0.00120651	FALSE	0.963192	0.00186862	1	46	0.641012	0.168892	0.0489356	chr11	2321803	OpenSea	C11orf21;TSPAN32;C11orf21	Body;TSS1500;Body
cg21231739	3.45079	0.00120834	FALSE	0.963192	0.00187127	1	46	1.0972	0.102757	0.0297777	chr4	1642635	N_Shelf	FAM53A	3'UTR
cg02425140	-3.45075	0.00120848	FALSE	0.963192	0.00187148	1	46	-4.45436	-3.88301	1.12526	chr17	259930	Island	C17orf97	TSS200
cg13210923	-3.45028	0.00121016	FALSE	0.963192	0.00187391	1	46	-3.46954	-0.468767	0.135863	chr15	23034464	Island	NIPA2;NIPA2;NIPA2;NIPA2	TSS200;TSS200;TSS200;TSS200
cg11356375	3.44994	0.00121137	FALSE	0.963192	0.00187566	1	46	1.725	0.34717	0.100631	chr6	4890624	OpenSea	CDYL;CDYL;CDYL;CDYL	5'UTR;5'UTR;Body;Body
cg17241504	3.44958	0.00121266	FALSE	0.963192	0.00187753	1	46	1.47339	0.235866	0.0683752	chr1	28258435	OpenSea
cg07893968	3.44886	0.00121521	FALSE	0.963192	0.00188123	1	46	1.13845	0.242028	0.0701762	chr3	43121422	Island	C3orf39	Body
cg02853322	-3.44877	0.00121554	FALSE	0.963192	0.00188171	1	46	-4.64914	-2.5124	0.728492	chr7	39989723	Island	CDK13;CDK13	TSS1500;TSS1500
cg05527609	-3.44786	0.00121879	FALSE	0.963192	0.00188642	1	46	-3.54145	-2.47125	0.716749	chr1	210001259	Island	C1orf107	TSS200
cg11578977	3.44763	0.0012196	FALSE	0.963192	0.00188758	1	46	1.59147	0.260766	0.0756361	chr6	107940065	OpenSea	SOBP	Body
cg07187103	3.44705	0.00122169	FALSE	0.963192	0.00189061	1	46	-3.37718	0.359079	0.10417	chr11	18415850	N_Shore	LDHA;LDHA;LDHA;LDHA;LDHA	TSS200;TSS200;TSS200;TSS200;TSS200
cg24509591	-3.44656	0.00122343	FALSE	0.963192	0.00189314	1	46	2.91476	-0.282518	0.0819709	chr8	75779095	OpenSea
cg14995036	3.44594	0.00122566	FALSE	0.963192	0.00189637	1	46	-3.96782	0.44789	0.129976	chr1	94146705	Island	BCAR3	5'UTR
cg20094699	3.44579	0.00122622	FALSE	0.963192	0.00189717	1	46	1.38856	0.182011	0.0528214	chr12	105115605	OpenSea	CHST11	Body
cg04474049	3.44572	0.00122646	FALSE	0.963192	0.00189752	1	46	-0.931572	0.258439	0.0750029	chr7	116164533	N_Shore	CAV1	TSS1500
cg21843277	3.44568	0.00122662	FALSE	0.963192	0.00189776	1	46	-3.3541	0.193885	0.0562689	chr17	36859078	Island	MIR4734	TSS1500
cg09126165	3.44499	0.00122908	FALSE	0.963192	0.00190133	1	46	1.32651	0.297872	0.0864651	chr7	50249272	OpenSea
cg08489674	3.44443	0.00123111	FALSE	0.963192	0.00190426	1	46	-2.25154	0.168918	0.0490409	chr2	119609557	N_Shore
cg18405262	3.44363	0.00123402	FALSE	0.963192	0.00190848	1	46	1.35873	0.160582	0.0466317	chr17	48270042	OpenSea	COL1A1	Body
cg07496861	3.44354	0.00123432	FALSE	0.963192	0.00190891	1	46	-3.09723	0.190247	0.0552474	chr2	208489667	Island	FAM119A;FAM119A;FAM119A	5'UTR;5'UTR;1stExon
cg17311430	3.44092	0.00124386	FALSE	0.963192	0.00192271	1	46	1.90272	0.227711	0.0661774	chr2	217939542	OpenSea
cg22408735	3.44068	0.00124471	FALSE	0.963192	0.00192395	1	46	3.48959	0.313172	0.0910201	chr12	120650392	Island	PXN;PXN;PXN	Body;Body;Body
cg04560304	3.44044	0.00124559	FALSE	0.963192	0.00192522	1	46	1.70863	0.273553	0.079511	chr3	119225648	OpenSea	TIMMDC1	Body
cg20326159	3.43998	0.00124727	FALSE	0.963192	0.00192766	1	46	2.05303	0.250833	0.072917	chr16	47144999	OpenSea	NETO2;NETO2	Body;Body
cg24299548	3.43992	0.00124749	FALSE	0.963192	0.00192797	1	46	0.966056	0.20825	0.0605393	chr8	33792227	OpenSea
cg03030717	3.43989	0.00124762	FALSE	0.963192	0.00192816	1	46	-3.47514	0.574837	0.167109	chr12	65218069	N_Shore
cg01550012	3.4393	0.00124976	FALSE	0.963192	0.00193125	1	46	1.51666	0.171465	0.0498546	chr1	234781889	OpenSea	LOC101927787	TSS200
cg09406353	-3.43908	0.00125059	FALSE	0.963192	0.00193246	1	46	1.16473	-0.191862	0.0557888	chr11	77356089	OpenSea
cg12885244	-3.43883	0.0012515	FALSE	0.963192	0.00193377	1	46	-3.00097	-0.190438	0.0553786	chr2	88355058	Island	KRCC1	5'UTR
cg21584052	3.43817	0.00125391	FALSE	0.963192	0.00193725	1	46	2.5712	0.46187	0.134336	chr1	14149832	OpenSea	PRDM2;PRDM2	3'UTR;3'UTR
cg00781861	3.43756	0.00125618	FALSE	0.963192	0.00194054	1	46	1.83634	0.404597	0.117699	chr12	110380865	OpenSea	GIT2;GIT2;GIT2;GIT2;GIT2	Body;Body;Body;Body;Body
cg26240353	-3.43718	0.00125757	FALSE	0.963192	0.00194254	1	46	-3.22595	-0.262369	0.0763328	chr12	96429271	Island	LTA4H	1stExon
cg25187463	3.437	0.00125822	FALSE	0.963192	0.00194349	1	46	-2.4342	0.132343	0.0385054	chr12	31226441	Island	DDX11;DDX11;DDX11	TSS1500;TSS1500;TSS1500
cg17530639	-3.43695	0.00125842	FALSE	0.963192	0.00194377	1	46	1.34486	-0.218854	0.0636769	chr15	64448120	S_Shelf	SNX22;PPIB	3'UTR;3'UTR
cg05616250	3.43618	0.00126127	FALSE	0.963192	0.00194789	1	46	1.5004	0.257691	0.0749934	chr12	27521067	OpenSea	ARNTL2;ARNTL2;ARNTL2;ARNTL2;ARNTL2	Body;Body;Body;Body;Body
cg26809482	3.43612	0.00126147	FALSE	0.963192	0.00194819	1	46	-2.34693	0.224149	0.0652332	chr1	16940026	Island	NBPF1	TSS200
cg04992852	-3.43564	0.00126326	FALSE	0.963192	0.00195077	1	46	1.48845	-0.25152	0.0732092	chr19	55042308	S_Shelf
cg24190527	-3.43446	0.00126763	FALSE	0.963192	0.00195709	1	46	1.05525	-0.172415	0.0502016	chr11	107690643	OpenSea	SLC35F2	Body
cg26164310	-3.43418	0.00126867	FALSE	0.963192	0.00195859	1	46	-3.33468	-1.74656	0.508582	chr1	99729780	N_Shore	LPPR4;LPPR4	TSS200;TSS200
cg09487449	-3.4339	0.0012697	FALSE	0.963192	0.00196008	1	46	-1.11774	-0.156239	0.0454989	chr19	47983663	N_Shelf	KPTN	Body
cg08239440	3.43378	0.00127015	FALSE	0.963192	0.00196074	1	46	1.14642	0.288646	0.0840607	chr10	125260773	OpenSea
cg04397792	-3.43306	0.00127285	FALSE	0.963192	0.00196464	1	46	1.97447	-0.322615	0.0939731	chr4	1218784	N_Shore	CTBP1;CTBP1	Body;Body
cg17603613	3.43292	0.00127337	FALSE	0.963192	0.00196539	1	46	2.00865	0.219927	0.064064	chr2	48709515	OpenSea	PPP1R21;PPP1R21;PPP1R21;PPP1R21	Body;Body;Body;Body
cg04589151	3.43287	0.00127354	FALSE	0.963192	0.00196564	1	46	1.52386	0.30789	0.0896887	chr6	148130124	OpenSea
cg10223099	-3.43251	0.00127489	FALSE	0.963192	0.00196758	1	46	1.69309	-0.175558	0.0511457	chr20	57477556	OpenSea	GNAS;GNAS;GNAS;GNAS;GNAS;GNAS;GNAS;GNAS;GNAS	3'UTR;Body;3'UTR;Body;Body;Body;Body;Body;Body
cg04424443	3.43246	0.00127509	FALSE	0.963192	0.00196787	1	46	-3.37075	0.33189	0.0966915	chr6	56407925	Island	DST;DST;DST;DST;DST	Body;Body;Body;Body;Body
cg09602577	-3.43241	0.00127528	FALSE	0.963192	0.00196815	1	46	-4.95008	-3.97483	1.15803	chr11	124669905	Island	C11orf61	1stExon
cg12181211	-3.43193	0.00127705	FALSE	0.963192	0.00197071	1	46	1.80918	-0.173258	0.0504842	chr4	183112631	OpenSea
cg25381775	3.43138	0.00127912	FALSE	0.963192	0.00197369	1	46	-2.64069	0.230191	0.067084	chr1	6259495	Island	RPL22	Body
cg14560226	-3.43126	0.00127959	FALSE	0.963192	0.00197436	1	46	2.01995	-0.229998	0.0670302	chr13	102308119	OpenSea	ITGBL1;ITGBL1;ITGBL1;ITGBL1	Body;Body;Body;Body
cg24578404	3.43112	0.00128008	FALSE	0.963192	0.00197508	1	46	1.52297	0.323386	0.0942508	chr14	25538050	OpenSea
cg04219688	-3.43092	0.00128084	FALSE	0.963192	0.00197617	1	46	0.786624	-0.112841	0.0328893	chr19	2410499	OpenSea	TMPRSS9	Body
cg20165301	3.43053	0.00128229	FALSE	0.963192	0.00197827	1	46	0.509619	0.129866	0.037856	chr17	46181346	N_Shelf
cg14523394	3.43035	0.001283	FALSE	0.963192	0.00197929	1	46	2.77678	0.460825	0.134338	chr9	18777683	Island	ADAMTSL1	Body
cg06487194	3.42996	0.00128446	FALSE	0.963192	0.0019814	1	46	0.598412	0.29319	0.0854791	chr6	15345097	OpenSea	JARID2	Body
cg01230227	-3.42958	0.00128587	FALSE	0.963192	0.00198344	1	46	0.907482	-0.277855	0.0810172	chr8	86202807	OpenSea
cg25910911	3.4292	0.00128733	FALSE	0.963192	0.00198555	1	46	2.06701	0.293567	0.0856082	chr2	9613122	N_Shore	CPSF3	Body
cg14715455	3.42913	0.00128758	FALSE	0.963192	0.00198591	1	46	-3.70701	0.350921	0.102335	chr9	73035436	Island
cg25306087	-3.42887	0.00128855	FALSE	0.963192	0.0019873	1	46	-3.77834	-0.495933	0.144634	chr17	72920362	Island	OTOP2;USH1G	TSS200;TSS1500
cg26609398	3.42857	0.00128969	FALSE	0.963192	0.00198896	1	46	0.668726	0.246324	0.0718446	chr16	2752235	OpenSea	KCTD5	Body
cg08216054	3.42795	0.00129204	FALSE	0.963192	0.00199235	1	46	1.86172	0.35414	0.10331	chr1	51867997	OpenSea	EPS15;EPS15	Body;Body
cg03183257	-3.42772	0.00129289	FALSE	0.963192	0.00199357	1	46	-3.49421	-0.250621	0.0731159	chr2	101618566	Island	RPL31;RPL31;RPL31	TSS200;TSS200;TSS200
cg19629292	3.42721	0.00129483	FALSE	0.963192	0.00199637	1	46	-3.40843	0.253122	0.0738566	chr3	62358980	Island	FEZF2;FEZF2	5'UTR;1stExon
cg06646796	3.42686	0.00129617	FALSE	0.963192	0.00199831	1	46	1.05136	0.232854	0.0679498	chr14	24104741	OpenSea	DHRS2;DHRS2	TSS1500;TSS1500
cg03793872	3.42635	0.00129808	FALSE	0.963192	0.00200106	1	46	1.7663	0.191957	0.0560236	chr2	134770255	S_Shelf
cg17438530	3.42624	0.00129851	FALSE	0.963192	0.00200168	1	46	-4.15643	0.401361	0.117143	chr17	8152642	Island	CTC1;CTC1;PFAS;PFAS	TSS1500;TSS1500;1stExon;5'UTR
cg12219123	3.42543	0.00130159	FALSE	0.963192	0.00200612	1	46	-3.44455	0.300115	0.0876138	chr1	19638411	Island	AKR7A2;PQLC2;PQLC2;PQLC2	1stExon;TSS1500;TSS1500;TSS1500
cg07420261	-3.42483	0.0013039	FALSE	0.963192	0.00200946	1	46	1.78751	-0.189806	0.0554205	chr16	54155492	N_Shore
cg26255261	3.42379	0.00130787	FALSE	0.963192	0.00201518	1	46	1.8227	0.398637	0.116431	chr5	112627446	N_Shelf	MCC;MCC	Body;Body
cg23603789	3.42347	0.00130908	FALSE	0.963192	0.00201694	1	46	1.99823	0.275164	0.0803758	chr2	242572545	Island	THAP4	Body
cg26171330	-3.42306	0.00131065	FALSE	0.963192	0.00201919	1	46	1.91678	-0.262413	0.0766602	chr7	17639466	OpenSea
cg09821905	3.42299	0.00131091	FALSE	0.963192	0.00201958	1	46	-8.00617	3.69232	1.07868	chr11	130298682	S_Shore	ADAMTS8	TSS200
cg18697982	3.42265	0.00131222	FALSE	0.963192	0.00202146	1	46	-3.23148	0.293099	0.085635	chr22	45148385	OpenSea	ARHGAP8;ARHGAP8;PRR5-ARHGAP8	TSS200;TSS200;Body
cg23843615	3.42221	0.00131394	FALSE	0.963192	0.00202393	1	46	0.675893	0.175734	0.051351	chr18	45711790	OpenSea
cg14478307	3.42099	0.00131862	FALSE	0.963192	0.00203069	1	46	2.0988	0.375075	0.109639	chr9	36937149	OpenSea	PAX5;PAX5;PAX5;PAX5;PAX5;PAX5;PAX5;PAX5;PAX5;PAX5;PAX5;PAX5;PAX5	Body;Body;Body;Body;Body;Body;Body;Body;Body;Body;Body;Body;Body
cg20415246	3.42079	0.00131939	FALSE	0.963192	0.0020318	1	46	2.24898	0.245452	0.0717529	chr2	234173593	OpenSea	ATG16L1;ATG16L1;ATG16L1;ATG16L1;ATG16L1	Body;Body;Body;Body;Body
cg14596682	3.41976	0.00132336	FALSE	0.963192	0.00203752	1	46	-3.68373	0.319242	0.0933522	chr4	2470984	Island	RNF4;RNF4;RNF4;RNF4;RNF4	1stExon;1stExon;TSS200;5'UTR;5'UTR
cg16993748	-3.41953	0.00132427	FALSE	0.963192	0.00203883	1	46	1.40361	-0.229889	0.0672282	chr1	145112981	OpenSea	SEC22B	Body
cg13909473	3.4192	0.00132555	FALSE	0.963192	0.00204067	1	46	1.9549	0.332251	0.0971722	chr19	12199769	N_Shelf
cg09495813	3.41914	0.00132575	FALSE	0.963192	0.00204096	1	46	1.54384	0.196796	0.057557	chr7	149153421	N_Shelf	ZNF777	5'UTR
cg11133529	-3.41869	0.00132751	FALSE	0.963192	0.0020435	1	46	2.00222	-0.257044	0.0751877	chr11	113074623	OpenSea	NCAM1;NCAM1;NCAM1;NCAM1;NCAM1	Body;Body;Body;Body;Body
cg03822934	3.41865	0.00132769	FALSE	0.963192	0.00204375	1	46	1.92599	0.192283	0.0562453	chr4	41505964	OpenSea	LIMCH1;LIMCH1;LIMCH1	Body;Body;Body
cg18960741	-3.41819	0.00132947	FALSE	0.963192	0.00204632	1	46	-3.78634	-0.650012	0.190163	chr9	94903681	Island	LINC00475	TSS200
cg08887422	3.41806	0.00132995	FALSE	0.963192	0.00204701	1	46	-8.36581	3.14196	0.919223	chr11	111896128	Island	DLAT;DLAT	5'UTR;1stExon
cg21927715	3.41787	0.00133069	FALSE	0.963192	0.00204808	1	46	1.83354	0.224874	0.0657936	chr8	92951710	OpenSea
cg08636882	3.41756	0.0013319	FALSE	0.963192	0.00204983	1	46	0.954763	0.172759	0.0505504	chr2	208839085	OpenSea	PLEKHM3	Body
cg24836175	-3.4175	0.00133215	FALSE	0.963192	0.00205018	1	46	-3.39276	-0.318318	0.0931436	chr6	31633040	Island	BAT4;BAT4;CSNK2B	5'UTR;1stExon;TSS1500
cg02993094	-3.41631	0.00133677	FALSE	0.963192	0.00205684	1	46	1.52438	-0.298846	0.0874762	chr16	87110195	OpenSea
cg17762617	3.41571	0.00133915	FALSE	0.963192	0.00206026	1	46	-3.27537	0.133304	0.0390267	chr12	118573850	Island	PEBP1	TSS200
cg06767612	3.41564	0.0013394	FALSE	0.963192	0.00206062	1	46	1.21518	0.216396	0.0633543	chr11	120341166	OpenSea	ARHGEF12	Body
cg21396487	3.41562	0.00133948	FALSE	0.963192	0.00206074	1	46	-3.84339	0.339238	0.0993196	chr1	173793343	Island	CENPL;CENPL;CENPL;CENPL;DARS2;CENPL	TSS200;5'UTR;1stExon;5'UTR;TSS1500;1stExon
cg01725864	3.41514	0.00134138	FALSE	0.963192	0.00206347	1	46	1.6548	0.213378	0.0624802	chr13	98829557	S_Shore	FARP1;RNF113B;FARP1	5'UTR;TSS200;5'UTR
cg15133711	-3.41437	0.0013444	FALSE	0.963192	0.00206783	1	46	1.8812	-0.268104	0.0785224	chr13	110556611	OpenSea
cg06993741	-3.41369	0.00134706	FALSE	0.963192	0.00207165	1	46	2.31774	-0.310047	0.0908245	chr12	93540065	OpenSea	LOC643339	Body
cg23996717	-3.41254	0.0013516	FALSE	0.963192	0.00207819	1	46	-0.210929	-0.287162	0.084149	chr3	121200621	OpenSea	POLQ	Body
cg02898499	-3.4123	0.00135252	FALSE	0.963192	0.00207951	1	46	0.22882	-0.116635	0.0341808	chr16	1831468	N_Shore	SPSB3;NUBP2	Body;TSS1500
cg20847039	-3.41157	0.00135542	FALSE	0.963192	0.00208368	1	46	1.16443	-0.222108	0.0651043	chr13	48388426	OpenSea
cg12167790	3.41067	0.001359	FALSE	0.963192	0.00208883	1	46	-3.4068	0.333	0.0976348	chr2	180871974	S_Shore	CWC22	TSS200
cg07027912	-3.41053	0.00135955	FALSE	0.963192	0.00208962	1	46	-3.53831	-3.79736	1.11342	chr3	197517962	N_Shore	LRCH3	TSS200
cg12163845	-3.41005	0.00136147	FALSE	0.963192	0.00209238	1	46	-1.92376	-0.167712	0.0491816	chr19	19373739	S_Shore	HAPLN4	TSS200
cg05123067	3.40995	0.00136186	FALSE	0.963192	0.00209295	1	46	3.04337	0.455214	0.133496	chr1	203455873	Island	PRELP;PRELP	Body;Body
cg10072995	-3.40935	0.00136426	FALSE	0.963192	0.0020964	1	46	-3.17107	-3.23007	0.947416	chr9	95895956	N_Shore	NINJ1	Body
cg19452545	3.40897	0.00136574	FALSE	0.963192	0.00209853	1	46	1.23925	0.265963	0.0780186	chr21	38785979	OpenSea	DYRK1A	5'UTR
cg05685023	-3.40888	0.00136612	FALSE	0.963192	0.00209907	1	46	-0.739476	-0.25029	0.0734228	chr3	187870940	N_Shore	LPP	TSS1500
cg16846728	-3.40706	0.00137341	FALSE	0.963192	0.00210956	1	46	0.647046	-0.132214	0.0388059	chr7	100890711	S_Shelf
cg02410480	-3.40632	0.00137636	FALSE	0.963192	0.0021138	1	46	0.00501385	-0.466642	0.136993	chr12	132819930	N_Shelf	GALNT9	Body
cg05206802	3.40603	0.00137753	FALSE	0.963192	0.00211547	1	46	1.196	0.176991	0.0519641	chr6	110720108	N_Shore	DDO;DDO	Body;Body
cg27165039	-3.40512	0.00138119	FALSE	0.963192	0.00212074	1	46	1.68451	-0.184558	0.0542002	chr14	106054911	N_Shelf
cg02094813	3.40473	0.00138276	FALSE	0.963192	0.00212299	1	46	0.891697	0.238714	0.0701124	chr12	99324621	OpenSea	ANKS1B;ANKS1B;ANKS1B;ANKS1B;ANKS1B;ANKS1B;ANKS1B;ANKS1B	Body;Body;Body;Body;Body;Body;Body;Body
cg24298421	-3.40464	0.00138315	FALSE	0.963192	0.00212355	1	46	-2.00799	-0.126717	0.0372191	chr1	10856943	Island	CASZ1;CASZ1	TSS1500;TSS1500
cg08223717	-3.40443	0.00138399	FALSE	0.963192	0.00212476	1	46	-1.05051	-0.281624	0.0827229	chr7	36195507	S_Shelf	EEPD1	Body
cg02958515	3.40356	0.00138749	FALSE	0.963192	0.00212979	1	46	1.14827	0.21386	0.0628343	chr15	39650295	OpenSea
cg08637583	3.40335	0.00138836	FALSE	0.963192	0.00213104	1	46	-3.26004	0.126758	0.0372451	chr15	44828465	N_Shore	EIF3J	TSS1500
cg07819357	-3.40299	0.00138982	FALSE	0.963192	0.00213314	1	46	1.52725	-0.157112	0.0461688	chr11	13373854	OpenSea	ARNTL;ARNTL;ARNTL;ARNTL;ARNTL;ARNTL	5'UTR;5'UTR;5'UTR;5'UTR;5'UTR;5'UTR
cg08680239	3.40285	0.00139036	FALSE	0.963192	0.00213391	1	46	1.60293	0.299935	0.0881421	chr17	79077745	S_Shore	BAIAP2;BAIAP2;BAIAP2;BAIAP2	Body;Body;Body;Body
cg01112236	-3.40164	0.00139528	FALSE	0.963192	0.00214099	1	46	2.10969	-0.199503	0.058649	chr4	120493308	OpenSea	PDE5A;PDE5A;PDE5A	Body;Body;Body
cg01535547	-3.40005	0.00140176	FALSE	0.963192	0.00215028	1	46	1.12468	-0.152598	0.0448811	chr7	6887836	OpenSea
cg13000635	3.39952	0.00140394	FALSE	0.963192	0.00215341	1	46	1.59088	0.147711	0.0434505	chr4	9523653	OpenSea
cg26647600	3.39849	0.00140817	FALSE	0.963192	0.00215948	1	46	1.59373	0.149807	0.0440803	chr3	39369720	OpenSea	CCR8	TSS1500
cg07423363	3.39721	0.00141341	FALSE	0.963192	0.00216701	1	46	-3.15227	0.168957	0.0497341	chr1	113497999	Island	SLC16A1;SLC16A1;SLC16A1	5'UTR;5'UTR;1stExon
cg20565090	3.39704	0.00141412	FALSE	0.963192	0.00216803	1	46	1.95689	0.269908	0.0794538	chr11	113647427	S_Shelf
cg23937893	3.39659	0.00141597	FALSE	0.963192	0.00217068	1	46	-2.86953	0.168234	0.0495301	chr2	219757464	Island	WNT10A	Body
cg03003978	-3.39645	0.00141656	FALSE	0.963192	0.00217153	1	46	1.25501	-0.17096	0.050335	chr6	135559032	OpenSea
cg00145955	3.39642	0.0014167	FALSE	0.963192	0.00217173	1	46	-0.502565	0.214252	0.0630817	chr16	29703480	N_Shelf	QPRT	Body
cg05049825	3.39614	0.00141783	FALSE	0.963192	0.00217335	1	46	1.58889	0.179262	0.0527841	chr2	124944568	OpenSea	CNTNAP5	Body
cg13149785	3.39614	0.00141786	FALSE	0.963192	0.0021734	1	46	1.2869	0.291492	0.0858304	chr4	7889410	OpenSea	AFAP1;AFAP1	5'UTR;5'UTR
cg26581474	3.39604	0.00141824	FALSE	0.963192	0.00217393	1	46	-3.14701	0.115745	0.0340822	chr5	34008142	S_Shore	AMACR;AMACR;AMACR;AMACR;AMACR;AMACR;C1QTNF3-AMACR	1stExon;1stExon;1stExon;5'UTR;5'UTR;5'UTR;Body
cg15892785	-3.39599	0.00141846	FALSE	0.963192	0.00217425	1	46	-2.28237	-0.607567	0.178907	chr1	6309343	Island	GPR153	3'UTR
cg09073030	3.39526	0.00142149	FALSE	0.963192	0.0021786	1	46	1.57738	0.288379	0.0849358	chr15	43731350	OpenSea	RNU6-28P;TP53BP1;TP53BP1;TP53BP1	Body;Body;Body;Body
cg13964431	3.39522	0.00142165	FALSE	0.963192	0.00217882	1	46	0.796349	0.18107	0.0533308	chr22	32571022	N_Shore
cg26877596	3.39453	0.00142451	FALSE	0.963192	0.00218293	1	46	-1.59585	0.225292	0.0663691	chr12	106534217	S_Shore	NUAK1	TSS1500
cg14297797	3.39444	0.00142489	FALSE	0.963192	0.00218347	1	46	-0.529633	0.280973	0.0827744	chr17	43867801	OpenSea	CRHR1;CRHR1;MGC57346-CRHR1;MGC57346-CRHR1;CRHR1;CRHR1;CRHR1;CRHR1	5'UTR;5'UTR;5'UTR;5'UTR;Body;Body;Body;Body
cg08770590	-3.39419	0.00142591	FALSE	0.963192	0.00218494	1	46	-4.94191	-2.66776	0.785979	chr10	112064742	Island	SMNDC1	TSS200
cg24019999	3.39288	0.00143138	FALSE	0.963192	0.00219278	1	46	1.78894	0.29801	0.087834	chr4	79432985	OpenSea	FRAS1	Body
cg00881372	3.39269	0.00143216	FALSE	0.963192	0.0021939	1	46	1.2791	0.169829	0.0500574	chr16	780555	S_Shore	NARFL	Body
cg02559264	3.39193	0.00143533	FALSE	0.963192	0.00219844	1	46	-1.54657	0.12093	0.0356523	chr11	73490474	N_Shore
cg21997141	-3.39166	0.00143645	FALSE	0.963192	0.00220005	1	46	1.52212	-0.150195	0.0442836	chr2	1482185	S_Shore	TPO;TPO;TPO;TPO	Body;Body;Body;Body
cg21930136	3.39162	0.00143663	FALSE	0.963192	0.00220031	1	46	-3.38189	0.615318	0.181423	chr5	100238260	N_Shore	ST8SIA4;ST8SIA4	Body;Body
cg10086992	3.39156	0.00143689	FALSE	0.963192	0.00220068	1	46	2.16982	0.191689	0.0565194	chr5	79927930	OpenSea	DHFR;DHFR;DHFR;DHFR	Body;Body;Body;Body
cg26636917	-3.39114	0.00143866	FALSE	0.963192	0.00220321	1	46	1.33547	-0.32161	0.0948384	chr7	147110116	OpenSea	MIR548I4;CNTNAP2	Body;Body
cg27021986	3.39107	0.00143896	FALSE	0.963192	0.00220365	1	46	-2.57221	0.255564	0.075364	chr15	41805273	Island	LTK;LTK;LTK	Body;Body;Body
cg01737667	3.39105	0.00143904	FALSE	0.963192	0.00220376	1	46	1.60555	0.212523	0.0626718	chr16	77397865	OpenSea	ADAMTS18	Body
cg20093123	3.39049	0.00144138	FALSE	0.963192	0.00220712	1	46	1.0346	0.294718	0.0869249	chr13	103940854	OpenSea
cg03639021	3.39041	0.00144172	FALSE	0.963192	0.00220759	1	46	-4.25785	0.447985	0.132133	chr5	180670960	Island	GNB2L1;SNORD95	TSS200;TSS1500
cg15492306	3.38998	0.00144351	FALSE	0.963192	0.00221016	1	46	0.856075	0.127427	0.0375894	chr11	1907851	OpenSea	LSP1;LSP1;LSP1;LSP1;LSP1;LSP1	Body;Body;Body;Body;Body;Body
cg14893889	3.38928	0.00144646	FALSE	0.963192	0.0022144	1	46	-5.28306	0.720743	0.212654	chr17	7919681	Island	GUCY2D	Body
cg26930529	3.38921	0.00144676	FALSE	0.963192	0.00221482	1	46	-3.20598	0.253141	0.0746903	chr17	26971994	Island	KIAA0100	Body
cg09882061	3.38848	0.00144984	FALSE	0.963192	0.00221924	1	46	-1.59863	0.105761	0.031212	chr5	175874675	Island	FAF2	TSS1500
cg11232947	3.38842	0.00145008	FALSE	0.963192	0.00221958	1	46	-3.35957	0.1796	0.053004	chr2	69871759	S_Shore	AAK1	TSS1500
cg26095658	-3.38827	0.00145074	FALSE	0.963192	0.00222053	1	46	-1.63615	-0.191314	0.0564636	chr2	71017887	Island	FIGLA	TSS200
cg20884589	3.38793	0.00145215	FALSE	0.963192	0.00222255	1	46	1.67512	0.14853	0.0438408	chr1	15782098	OpenSea	CELA2A	TSS1500
cg24375007	-3.38482	0.00146534	FALSE	0.963192	0.00224143	1	46	-1.6111	-0.126895	0.0374894	chr10	43725612	Island	RASGEF1A	5'UTR
cg17745953	-3.38458	0.00146639	FALSE	0.963192	0.00224294	1	46	0.937222	-0.184035	0.0543744	chr4	133730545	OpenSea
cg00959334	-3.38451	0.0014667	FALSE	0.963192	0.00224338	1	46	-1.38185	-0.164535	0.048614	chr22	21823558	Island
cg09221951	-3.38427	0.00146772	FALSE	0.963192	0.00224483	1	46	1.59828	-0.221227	0.0653692	chr1	224543865	N_Shore	CNIH4	TSS1500
cg26720389	3.38397	0.001469	FALSE	0.963192	0.00224666	1	46	-5.25905	0.950529	0.280892	chr5	175792510	Island	ARL10;ARL10	1stExon;5'UTR
cg02796279	3.38376	0.00146991	FALSE	0.963192	0.00224797	1	46	1.78698	0.312559	0.0923704	chr2	208101334	OpenSea
cg25790884	-3.38356	0.00147074	FALSE	0.963192	0.00224916	1	46	1.74866	-0.266313	0.0787078	chr3	29977790	OpenSea	RBMS3;RBMS3;RBMS3;RBMS3;RBMS3	Body;Body;Body;Body;Body
cg24608700	3.38344	0.00147124	FALSE	0.963192	0.00224988	1	46	-4.19369	0.30571	0.0903547	chr10	94334221	Island	IDE	TSS1500
cg16455476	-3.38297	0.00147325	FALSE	0.963192	0.00225276	1	46	-2.77453	-0.183184	0.0541489	chr15	60771540	Island	NARG2;NARG2	TSS200;TSS200
cg22669002	-3.38282	0.00147393	FALSE	0.963192	0.00225372	1	46	0.353949	-0.201264	0.059496	chr19	54249447	OpenSea
cg15072319	-3.38228	0.00147625	FALSE	0.963192	0.00225704	1	46	-3.9549	-1.0678	0.315704	chr1	156405924	Island
cg04800585	-3.38076	0.00148278	FALSE	0.963192	0.00226638	1	46	-1.88851	-0.204199	0.0604003	chr6	26043546	N_Shore	HIST1H2BB	1stExon
cg10086141	3.38014	0.00148543	FALSE	0.963192	0.00227018	1	46	-2.96617	0.15445	0.0456934	chr17	40307107	Island	RAB5C;RAB5C	TSS200;TSS200
cg17542517	3.38004	0.00148587	FALSE	0.963192	0.0022708	1	46	0.15623	0.138004	0.040829	chr19	17914473	OpenSea	B3GNT3	5'UTR
cg09563859	-3.37912	0.00148987	FALSE	0.963192	0.00227652	1	46	2.30479	-0.293041	0.086721	chr12	133617859	S_Shelf	ZNF84;ZNF84;ZNF84;ZNF84;ZNF84;ZNF84;ZNF84;ZNF84	5'UTR;5'UTR;5'UTR;5'UTR;ExonBnd;ExonBnd;ExonBnd;ExonBnd
cg26275371	-3.37911	0.00148989	FALSE	0.963192	0.00227656	1	46	-4.32814	-3.25147	0.962225	chr1	225840376	Island	ENAH;ENAH	Body;Body
cg24310530	-3.37896	0.00149056	FALSE	0.963192	0.00227751	1	46	2.10504	-0.216772	0.0641534	chr11	116685510	OpenSea
[truncated: 37,796 more rows]
