# Supplementary material for: Cortico-striatal differences in the epigenome in attention-deficit/ hyperactivity disorder
Source: Transl Psychiatry. 2024 Apr 11;14:189. doi: 10.1038/s41398-024-02896-x (PMC11009227; doi:10.1038/s41398-024-02896-x)
Supplement: Supplementary file 5 — Supplemental file 2 [file 41398_2024_2896_MOESM5_ESM.xlsx]

## Sheet: ACC
featureRank	Feature	featureType	HUGOID	otherAliases	ENSEMBLID	ENTREZID	description	summary	pval	padj	log2err	ES	NES	size	leadingEdge	Correlation	PValue	adjPValue
5	LDHC	promoters	LDHC	CT32, LDH3, LDHX	ENSG00000166796	3948	lactate dehydrogenase C	Lactate dehydrogenase C catalyzes the conversion of L-lactate and NAD to pyruvate and NADH in the final step of anaerobic glycolysis. LDHC is testis-specific and belongs to the lactate dehydrogenase family. Two transcript variants have been detected which differ in the 5' untranslated region. [provided by RefSeq, Jul 2008]	1.64875e-08	4.44908e-05	0.733762	-0.915277	-2.39722	11	cg21471707, cg11821245, cg07093428, cg14259717, cg14332815, cg05740244, cg20036097, cg08418111, cg09332484, cg19767548, cg07398106	-0.819717	1.04063e-12	5.05119e-09
98	C21orf56	promoters	SPATC1L	C21orf56	ENSG00000160284	84221	spermatogenesis and centriole associated 1 like	Enables identical protein binding activity. Predicted to act upstream of or within several processes, including actin polymerization or depolymerization; positive regulation of cAMP-dependent protein kinase activity; and positive regulation of protein kinase A signaling. Predicted to be located in sperm connecting piece. Predicted to be active in centrosome. [provided by Alliance of Genome Resour…	2.53433e-06	0.00161876	0.627257	0.806728	2.28435	14	cg13012494, cg05896524, cg25545878, cg12016809, cg16706038, cg13732083, cg07747299, cg08742575, cg10296238	-0.721681	7.13318e-09	1.15415e-05
83	ZNF727	promoters	ZNF727	ZNF727P	ENSG00000214652	442319	zinc finger protein 727	Predicted to enable DNA-binding transcription factor activity, RNA polymerase II-specific and RNA polymerase II cis-regulatory region sequence-specific DNA binding activity. Predicted to be involved in regulation of transcription, DNA-templated. Predicted to be located in nucleus. [provided by Alliance of Genome Resources, Apr 2022]	0.000167075	0.0235403	0.518848	0.866636	1.9787	7	cg01849085, cg15949805, cg19155391, cg21783223, cg13947469, cg15473066	-0.706558	2.0054e-08	1.3906e-05
265	chr21:47601020-47601229	CGI	SPATC1L	C21orf56	ENSG00000160284	84221	spermatogenesis and centriole associated 1 like	Enables identical protein binding activity. Predicted to act upstream of or within several processes, including actin polymerization or depolymerization; positive regulation of cAMP-dependent protein kinase activity; and positive regulation of protein kinase A signaling. Predicted to be located in sperm connecting piece. Predicted to be active in centrosome. [provided by Alliance of Genome Resour…	1.01034e-05	0.00429518	0.593325	0.875143	2.231	9	cg13012494, cg13704590, cg05672835, cg16706038, cg13732083, cg10296238	-0.707443	1.89104e-08	1.3906e-05
250	chr7:63505977-63506298	CGI	ZNF727	ZNF727P	ENSG00000214652	442319	zinc finger protein 727	Predicted to enable DNA-binding transcription factor activity, RNA polymerase II-specific and RNA polymerase II cis-regulatory region sequence-specific DNA binding activity. Predicted to be involved in regulation of transcription, DNA-templated. Predicted to be located in nucleus. [provided by Alliance of Genome Resources, Apr 2022]	4.83689e-05	0.0115789	0.557332	0.816863	2.13934	10	cg01760756, cg01849085, cg15949805, cg19155391, cg01176516, cg21783223, cg13947469, cg15473066, cg22282498	-0.681183	9.89975e-08	4.80534e-05
22	NUDT12	promoters	NUDT12		ENSG00000112874	83594	nudix hydrolase 12	Nucleotides are involved in numerous biochemical reactions and pathways within the cell as substrates, cofactors, and effectors. Nudix hydrolases, such as NUDT12, regulate the concentrations of individual nucleotides and of nucleotide ratios in response to changing circumstances (Abdelraheim et al., 2003 [PubMed 12790796]).[supplied by OMIM, Mar 2008]	5.92751e-05	0.0121117	0.557332	-0.809025	-2.11893	11	cg06105925, cg09166085, cg03073264, cg13665998, cg02976617, cg07655627, cg20279471, cg15206834, cg07666882	-0.663769	2.71121e-07	8.85619e-05
186	chr12:114840853-114841063	CGI	TBX5	HOS	ENSG00000089225	6910	T-box transcription factor 5	This gene is a member of a phylogenetically conserved family of genes that share a common DNA-binding domain, the T-box. T-box genes encode transcription factors involved in the regulation of developmental processes. This gene is closely linked to related family member T-box 3 (ulnar mammary syndrome) on human chromosome 12. The encoded protein may play a role in heart development and specificati…	0.000131225	0.0209633	0.518848	-0.933554	-1.89955	5	cg09042277, cg23820885, cg03569640, cg07658357, cg22628281	0.664887	2.54634e-07	8.85619e-05
184	chr6:42928218-42928810	CGI	GNMT	HEL-S-182mP	ENSG00000124713	27232	glycine N-methyltransferase	The protein encoded by this gene is an enzyme that catalyzes the conversion of S-adenosyl-L-methionine (along with glycine) to S-adenosyl-L-homocysteine and sarcosine. This protein is found in the cytoplasm and acts as a homotetramer. Defects in this gene are a cause of GNMT deficiency (hypermethioninemia). Alternative splicing results in multiple transcript variants. Naturally occurring readthro…	0.000570187	0.0453889	0.477271	-0.515832	-1.93964	39	cg10056627, cg24101359, cg14338887, cg19070139, cg16294325, cg26578923, cg02353165, cg05642143, cg23696834, cg24963756, cg24153763, cg07385616, cg16682276, cg16590910, cg04013093, cg17965698, cg21280719	0.654455	4.5252e-07	0.000115607
105	AURKC	promoters	AURKC	AIE2, AIK3, ARK3, AurC, HEL-S-90, SPGF5, STK13, aurora-C	ENSG00000105146	6795	aurora kinase C	This gene encodes a member of the Aurora subfamily of serine/threonine protein kinases. The encoded protein is a chromosomal passenger protein that forms complexes with Aurora-B and inner centromere proteins and may play a role in organizing microtubules in relation to centrosome/spindle function during mitosis. This gene is overexpressed in several cancer cell lines, suggesting an involvement in…	3.36449e-08	5.86094e-05	0.719513	0.869178	2.43111	13	cg26332114, cg15128510, cg25802888, cg22711741, cg06643849, cg19603903, cg23371413, cg14370847, cg08268757, cg25432232, cg19568003	-0.582436	1.40579e-05	0.0026245
1	TBX5	genes	TBX5	HOS	ENSG00000089225	6910	T-box transcription factor 5	This gene is a member of a phylogenetically conserved family of genes that share a common DNA-binding domain, the T-box. T-box genes encode transcription factors involved in the regulation of developmental processes. This gene is closely linked to related family member T-box 3 (ulnar mammary syndrome) on human chromosome 12. The encoded protein may play a role in heart development and specificati…	1.03804e-19	1.57315e-15	1.15122	-0.861553	-3.11453	36	cg18692678, cg09233651, cg18173058, cg06717565, cg00182639, cg10039965, cg09042277, cg23820885, cg18689332, cg03569640, cg11717507, cg11357746, cg00590029, cg17554126, cg26732293, cg11841394, cg15025170, cg25556579, cg27072153, cg22929859, cg04562909, cg07658357, cg02712224, cg13107348, cg04685570, cg22628281, cg08900101	0.577069	1.75852e-05	0.00295644
282	chr19:57741955-57742457	CGI	AURKC	AIE2, AIK3, ARK3, AurC, HEL-S-90, SPGF5, STK13, aurora-C	ENSG00000105146	6795	aurora kinase C	This gene encodes a member of the Aurora subfamily of serine/threonine protein kinases. The encoded protein is a chromosomal passenger protein that forms complexes with Aurora-B and inner centromere proteins and may play a role in organizing microtubules in relation to centrosome/spindle function during mitosis. This gene is overexpressed in several cancer cell lines, suggesting an involvement in…	8.41211e-09	1.88561e-05	0.74774	0.836993	2.56802	17	cg20895750, cg26332114, cg15128510, cg25802888, cg22711741, cg06643849, cg19603903, cg23371413, cg08237418, cg14370847, cg08268757, cg25432232, cg19568003	-0.578002	1.69188e-05	0.00295644
83	chr7:12443163-12443705	CGI	VWDE		ENSG00000146530	221806	von Willebrand factor D and EGF domains	Predicted to enable signaling receptor binding activity. Predicted to be involved in anatomical structure development. Predicted to be active in cell surface and extracellular region. [provided by Alliance of Genome Resources, Apr 2022]	0.000321552	0.0341746	0.498493	-0.687476	-2.10262	17	cg19397885, cg10578991, cg02935154, cg20099180, cg25431479, cg05205670, cg06484146, cg03579179, cg26280682, cg02514794, cg20607287	-0.568371	2.50692e-05	0.00392536
5	chr12:114838312-114838889	CGI	TBX5	HOS	ENSG00000089225	6910	T-box transcription factor 5	This gene is a member of a phylogenetically conserved family of genes that share a common DNA-binding domain, the T-box. T-box genes encode transcription factors involved in the regulation of developmental processes. This gene is closely linked to related family member T-box 3 (ulnar mammary syndrome) on human chromosome 12. The encoded protein may play a role in heart development and specificati…	7.22779e-13	1.78216e-08	0.921426	-0.950953	-2.6339	13	cg18692678, cg09233651, cg18173058, cg06717565, cg18689332, cg11717507, cg11357746, cg00590029, cg17554126, cg26732293, cg15025170	0.565083	2.85911e-05	0.00433692
39	VWDE	promoters	VWDE		ENSG00000146530	221806	von Willebrand factor D and EGF domains	Predicted to enable signaling receptor binding activity. Predicted to be involved in anatomical structure development. Predicted to be active in cell surface and extracellular region. [provided by Alliance of Genome Resources, Apr 2022]	0.00017912	0.0243426	0.518848	-0.729039	-2.04981	14	cg19397885, cg10578991, cg02935154, cg20099180, cg25431479, cg05205670, cg06484146, cg03579179, cg26280682	-0.530737	0.000104212	0.0136715
54	chr12:114833911-114834210	CGI	TBX5	HOS	ENSG00000089225	6910	T-box transcription factor 5	This gene is a member of a phylogenetically conserved family of genes that share a common DNA-binding domain, the T-box. T-box genes encode transcription factors involved in the regulation of developmental processes. This gene is closely linked to related family member T-box 3 (ulnar mammary syndrome) on human chromosome 12. The encoded protein may play a role in heart development and specificati…	2.43591e-05	0.00790293	0.57561	-0.812717	-2.16973	12	cg10039965, cg27072153, cg22929859, cg04562909, cg02712224, cg13107348, cg08900101	0.529614	0.000108461	0.0138545
41	chr12:114843022-114843610	CGI	TBX5	HOS	ENSG00000089225	6910	T-box transcription factor 5	This gene is a member of a phylogenetically conserved family of genes that share a common DNA-binding domain, the T-box. T-box genes encode transcription factors involved in the regulation of developmental processes. This gene is closely linked to related family member T-box 3 (ulnar mammary syndrome) on human chromosome 12. The encoded protein may play a role in heart development and specificati…	2.6318e-05	0.0079137	0.57561	-0.762207	-2.22336	15	cg00642359, cg22045225, cg00182639, cg20099830, cg11841394, cg00756451, cg04002444, cg04685570, cg14214262, cg17462200	0.510784	0.00020768	0.0229109
3	chr15:93615622-93617185	CGI	RGMA	RGM	ENSG00000182175	56963	repulsive guidance molecule BMP co-receptor a	This gene encodes a member of the repulsive guidance molecule family. The encoded protein is a glycosylphosphatidylinositol-anchored glycoprotein that functions as an axon guidance protein in the developing and adult central nervous system. This protein may also function as a tumor suppressor in some cancers. Alternate splicing results in multiple transcript variants. [provided by RefSeq, Oct 200…	2.20434e-10	1.08705e-06	0.826657	-0.718321	-2.68031	38	cg17633234, cg23754924, cg08119553, cg08334034, cg23133305, cg04340651, cg17896927, cg22727796, cg03462901, cg23013968, cg09205019, cg25994931, cg09214412, cg21079003, cg26127778, cg21614339, cg23321887, cg13455960, cg03628962, cg20129994, cg14213101, cg07987705, cg09310554, cg17400113, cg17601909, cg03407822, cg16390448	-0.502137	0.000276398	0.0285454
2	chr12:114845861-114847650	CGI	TBX5	HOS	ENSG00000089225	6910	T-box transcription factor 5	This gene is a member of a phylogenetically conserved family of genes that share a common DNA-binding domain, the T-box. T-box genes encode transcription factors involved in the regulation of developmental processes. This gene is closely linked to related family member T-box 3 (ulnar mammary syndrome) on human chromosome 12. The encoded protein may play a role in heart development and specificati…	1.54686e-10	9.53521e-07	0.826657	-0.758646	-2.71588	33	cg08807097, cg05929882, cg08318726, cg08087594, cg06717557, cg17645823, cg19290410, cg15927882, cg03877376, cg03843000, cg16517851, cg10077319, cg14431443, cg09623338, cg05555207, cg06911121, cg10392177, cg05769349, cg18554826, cg20426571, cg16458436, cg16805360, cg12670347, cg26196480	0.485503	0.000469085	0.0474362
2	chr12:114845861-114847650	CGI	TBX5-AS1		ENSG00000255399	255480	TBX5 antisense RNA 1		1.54686e-10	9.53521e-07	0.826657	-0.758646	-2.71588	33	cg08807097, cg05929882, cg08318726, cg08087594, cg06717557, cg17645823, cg19290410, cg15927882, cg03877376, cg03843000, cg16517851, cg10077319, cg14431443, cg09623338, cg05555207, cg06911121, cg10392177, cg05769349, cg18554826, cg20426571, cg16458436, cg16805360, cg12670347, cg26196480	0.485503	0.000469085	0.0474362
42	RGMA	promoters	RGMA	RGM	ENSG00000182175	56963	repulsive guidance molecule BMP co-receptor a	This gene encodes a member of the repulsive guidance molecule family. The encoded protein is a glycosylphosphatidylinositol-anchored glycoprotein that functions as an axon guidance protein in the developing and adult central nervous system. This protein may also function as a tumor suppressor in some cancers. Alternate splicing results in multiple transcript variants. [provided by RefSeq, Oct 200…	6.41651e-05	0.0126754	0.538434	-0.519401	-2.0475	51	cg17633234, cg23754924, cg08119553, cg04340651, cg17896927, cg22727796, cg20716652, cg23013968, cg25994931, cg21140943, cg26127778, cg23321887, cg22242764, cg02918577, cg13455960, cg20129994, cg14213101, cg01950845, cg09310554, cg10959198, cg08729178, cg17400113, cg17601909, cg24217984, cg00415704, cg06494115, cg04823168, cg06828709, cg24975821, cg08695357, cg08695763, cg11195298, cg12595281, cg1…	-0.470002	0.000750067	0.0661968
219	chr13:25670041-25670531	CGI	PABPC3	PABP3, PABPL3, tPABP	ENSG00000151846	5042	poly(A) binding protein cytoplasmic 3	Messenger RNA stability and translation initiation are extensively under the control of poly(A)-binding proteins (PABP). See PABPC1 (MIM 604679) for background information.[supplied by OMIM, Jul 2002]	0.000349356	0.0358385	0.498493	0.61947	2.05925	22	cg13777312, cg00094319, cg19343630, cg01708427, cg00914659, cg10036844, cg20139368, cg08946659, cg00018896, cg16991589	-0.439646	0.0017686	0.138465
49	LOC149837	promoters	LINC00654		ENSG00000205181	149837	long intergenic non-protein coding RNA 654		3.24214e-05	0.008483	0.557332	-0.872732	-2.02428	8	cg16763089, cg03287299, cg25958766, cg10831901, cg20295248, cg25844605	-0.430107	0.0022795	0.172886
97	SLFN12	promoters	SLFN12	SLFN3	ENSG00000172123	55106	schlafen family member 12	Predicted to act upstream of or within negative regulation of cell population proliferation. [provided by Alliance of Genome Resources, Apr 2022]	3.4271e-05	0.00850997	0.557332	0.724842	2.20646	17	cg03251655, cg05174890, cg10514580, cg08330690, cg10431713, cg19566405, cg21697381, cg00492719, cg24470734, cg20354552, cg00478725, cg18587557, cg19963856, cg11346248, cg03237218, cg16771063	-0.422817	0.00275394	0.199517
86	WBSCR16	promoters	RCC1L	WBSCR16	ENSG00000274523	81554	RCC1 like	This gene encodes a protein containing regulator of chromosome condensation 1-like repeats. The encoded protein may function as a guanine nucleotide exchange factor. This gene is located in a region of chromosome 7 that is deleted in Williams-Beuren syndrome, a multisystem developmental disorder. Alternative splicing results in multiple transcript variants. [provided by RefSeq, Jul 2013]	0.000260401	0.0313825	0.498493	0.73185	2.047	13	cg26193882, cg02053171, cg10499910, cg16742763, cg22063269, cg07434447, cg21239265	-0.420095	0.00295234	0.210745
67	MROH6	promoters	MROH6	C8orf73	ENSG00000204839	642475	maestro heat like repeat family member 6		0.000211317	0.0273443	0.518848	-0.889282	-1.93448	6	cg14768260, cg10593638, cg10911359, cg22097396, cg26225336	-0.415605	0.00330709	0.232647
52	FHL3	promoters	UNC13D	FHL3, HLH3, HPLH3, Munc13-4	ENSG00000092929	201294	unc-13 homolog D	This gene encodes a protein that is a member of the UNC13 family, containing similar domain structure as other family members but lacking an N-terminal phorbol ester-binding C1 domain present in other Munc13 proteins. The protein appears to play a role in vesicle maturation during exocytosis and is involved in regulation of cytolytic granules secretion. Mutations in this gene are associated with …	0.000512006	0.0473964	0.477271	-0.648131	-2.00328	19	cg21680719, cg07086037, cg27018070, cg15632862, cg10610196, cg13207501, cg24519393, cg13919420, cg20207890	-0.388709	0.00632667	0.352985
35	LOC619207	genes	SCART1		ENSG00000214279	619207	scavenger receptor family member expressed on T cells 1	Predicted to enable scavenger receptor activity. Predicted to be involved in endocytosis. Located in brush border and cytoplasm. [provided by Alliance of Genome Resources, Apr 2022]	0.000780141	0.036267	0.477271	-0.590199	-1.93928	24	cg19623624, cg16040995, cg07719695, cg17796960, cg19904058, cg02109969, cg02616786, cg13520532, cg20365330, cg06222206, cg00801003, cg12723829	0.37269	0.00908764	0.44557
197	chr6:105627406-105627830	CGI	POPDC3	LGMDR26, POP3, bA355M14.1	ENSG00000132429	64208	popeye domain containing 3	This gene encodes a member of the POP family of proteins containing three putative transmembrane domains. This gene is expressed in cardiac and skeletal muscle and may play an important role in these tissues during development. Alternatively spliced transcript variants have been found. [provided by RefSeq, Nov 2008]	0.000661162	0.0490435	0.477271	0.602645	2.00332	22	cg05628417, cg24989739, cg19139148, cg05874450, cg24273512, cg14422660, cg09616959, cg13442173, cg27418687, cg09125578, cg10741660	-0.344771	0.0164054	0.572646
158	chr19:42806136-42806871	CGI	PAFAH1B3	PAFAHG	ENSG00000079462	5050	platelet activating factor acetylhydrolase 1b catalytic subunit 3	This gene encodes an acetylhydrolase that catalyzes the removal of an acetyl group from the glycerol backbone of platelet-activating factor. The encoded enzyme is a subunit of the platelet-activating factor acetylhydrolase isoform 1B complex, which consists of the catalytic beta and gamma subunits and the regulatory alpha subunit. This complex functions in brain development. A translocation betwe…	0.000459525	0.0392059	0.498493	-0.585688	-2.00617	28	cg19103847, cg22535754, cg10632000, cg21810808, cg20086888, cg00524108, cg22514863, cg20416070, cg20715295, cg13915576, cg22220467, cg23959119, cg04739228, cg21333158, cg08400147, cg03116005	-0.341812	0.0174149	0.583685
158	chr19:42806136-42806871	CGI	PRR19		ENSG00000188368	284338	proline rich 19		0.000459525	0.0392059	0.498493	-0.585688	-2.00617	28	cg19103847, cg22535754, cg10632000, cg21810808, cg20086888, cg00524108, cg22514863, cg20416070, cg20715295, cg13915576, cg22220467, cg23959119, cg04739228, cg21333158, cg08400147, cg03116005	-0.341812	0.0174149	0.583685
146	chr6:13925099-13925510	CGI	RNF182		ENSG00000180537	221687	ring finger protein 182	Enables ubiquitin-protein transferase activity. Involved in protein ubiquitination. Located in cytoplasm. [provided by Alliance of Genome Resources, Apr 2022]	0.000340854	0.035612	0.498493	-0.661135	-2.02217	18	cg09134314, cg23532765, cg07418863, cg11053062, cg09754413, cg26989292, cg21730448, cg26890706, cg12646820, cg22880757	0.336712	0.0192784	0.613467
43	PCCA	genes	PCCA		ENSG00000175198	5095	propionyl-CoA carboxylase subunit alpha	The protein encoded by this gene is the alpha subunit of the heterodimeric mitochondrial enzyme Propionyl-CoA carboxylase. PCCA encodes the biotin-binding region of this enzyme. Mutations in either PCCA or PCCB (encoding the beta subunit) lead to an enzyme deficiency resulting in propionic acidemia. Multiple transcript variants encoding different isoforms have been found for this gene.[provided b…	2.93841e-05	0.00437445	0.57561	-0.400094	-1.83838	132	cg25221774, cg21115342, cg06143886, cg09455442, cg08985968, cg05563033, cg03555763, cg24978725, cg04766314, cg26033610, cg01542226, cg07593326, cg20188245, cg09059787, cg09486474, cg23271530, cg06408761, cg11058807, cg15176020, cg10894626, cg04494562, cg02308767, cg01472047, cg10161043, cg13731800, cg22432024, cg06398335, cg20612154, cg01488659, cg24057255, cg08879414, cg10230711, cg11890169, cg0…	0.334147	0.0202773	0.62295
47	RBM46	promoters	RBM46	CT68	ENSG00000151962	166863	RNA binding motif protein 46	Predicted to enable mRNA binding activity. Predicted to act upstream of or within mRNA stabilization and trophectodermal cell differentiation. Predicted to be active in nucleus. [provided by Alliance of Genome Resources, Apr 2022]	0.000308709	0.0349695	0.498493	-0.607978	-2.02806	24	cg06318837, cg16796075, cg11849735, cg01289218, cg03287405, cg10920378, cg00137234, cg20745987, cg26413432, cg01827861, cg12296844, cg05914674, cg22103164, cg01238590, cg03241687, cg04355617, cg22496683	-0.330655	0.0217078	0.635629
149	chr4:155702340-155703328	CGI	RBM46	CT68	ENSG00000151962	166863	RNA binding motif protein 46	Predicted to enable mRNA binding activity. Predicted to act upstream of or within mRNA stabilization and trophectodermal cell differentiation. Predicted to be active in nucleus. [provided by Alliance of Genome Resources, Apr 2022]	0.000383035	0.036965	0.498493	-0.607978	-2.01493	24	cg06318837, cg16796075, cg11849735, cg01289218, cg03287405, cg10920378, cg00137234, cg20745987, cg26413432, cg01827861, cg12296844, cg05914674, cg22103164, cg01238590, cg03241687, cg04355617, cg22496683	-0.330655	0.0217078	0.635629
252	chr19:49991240-49991518	CGI	RPL13AP5	RPL13A_8_1086, bA196N24.2	ENSG00000236552	728658	ribosomal protein L13a pseudogene 5		4.6186e-05	0.0115523	0.557332	0.739384	2.14247	14	cg10380760, cg25350122, cg01568777, cg15531369, cg24082526, cg23860279, cg18208268, cg10608004, cg06538345, cg17857881	0.329772	0.0220826	0.635888
252	chr19:49991240-49991518	CGI	SNORD33	RNU33, U33	ENSG00000199631	26818	small nucleolar RNA, C/D box 33	Predicted to act upstream of or within glucose metabolic process; insulin secretion; and reactive oxygen species metabolic process. [provided by Alliance of Genome Resources, Apr 2022]	4.6186e-05	0.0115523	0.557332	0.739384	2.14247	14	cg10380760, cg25350122, cg01568777, cg15531369, cg24082526, cg23860279, cg18208268, cg10608004, cg06538345, cg17857881	0.329772	0.0220826	0.635888
252	chr19:49991240-49991518	CGI	SNORD35A	RNU35, RNU35A, U35	ENSG00000200259	26816	small nucleolar RNA, C/D box 35A	Predicted to act upstream of or within glucose metabolic process; insulin secretion; and reactive oxygen species metabolic process. [provided by Alliance of Genome Resources, Apr 2022]	4.6186e-05	0.0115523	0.557332	0.739384	2.14247	14	cg10380760, cg25350122, cg01568777, cg15531369, cg24082526, cg23860279, cg18208268, cg10608004, cg06538345, cg17857881	0.329772	0.0220826	0.635888
252	chr19:49991240-49991518	CGI	SNORD34	RNU34, U34	ENSG00000202503	26817	small nucleolar RNA, C/D box 34	Predicted to act upstream of or within glucose metabolic process; insulin secretion; and reactive oxygen species metabolic process. [provided by Alliance of Genome Resources, Apr 2022]	4.6186e-05	0.0115523	0.557332	0.739384	2.14247	14	cg10380760, cg25350122, cg01568777, cg15531369, cg24082526, cg23860279, cg18208268, cg10608004, cg06538345, cg17857881	0.329772	0.0220826	0.635888
252	chr19:49991240-49991518	CGI	RPL13A	L13A, TSTA1, uL13	ENSG00000142541	23521	ribosomal protein L13a	Ribosomes, the organelles that catalyze protein synthesis, consist of a small 40S subunit and a large 60S subunit. Together these subunits are composed of 4 RNA species and approximately 80 structurally distinct proteins. This gene encodes a member of the L13P family of ribosomal proteins that is a component of the 60S subunit. The encoded protein also plays a role in the repression of inflammato…	4.6186e-05	0.0115523	0.557332	0.739384	2.14247	14	cg10380760, cg25350122, cg01568777, cg15531369, cg24082526, cg23860279, cg18208268, cg10608004, cg06538345, cg17857881	0.329772	0.0220826	0.635888
252	chr19:49991240-49991518	CGI	SNORD32A	RNU32, U32, U32A	ENSG00000201675	26819	small nucleolar RNA, C/D box 32A	Predicted to act upstream of or within glucose metabolic process; insulin secretion; and reactive oxygen species metabolic process. [provided by Alliance of Genome Resources, Apr 2022]	4.6186e-05	0.0115523	0.557332	0.739384	2.14247	14	cg10380760, cg25350122, cg01568777, cg15531369, cg24082526, cg23860279, cg18208268, cg10608004, cg06538345, cg17857881	0.329772	0.0220826	0.635888
84	chr11:636906-640628	CGI	DRD4	D4DR	ENSG00000069696	1815	dopamine receptor D4	This gene encodes the D4 subtype of the dopamine receptor. The D4 subtype is a G-protein coupled receptor which inhibits adenylyl cyclase. It is a target for drugs which treat schizophrenia and Parkinson disease. Mutations in this gene have been associated with various behavioral phenotypes, including autonomic nervous system dysfunction, attention deficit/hyperactivity disorder, and the personal…	0.000196802	0.0270329	0.518848	-0.680877	-2.10216	19	cg23501406, cg09386376, cg20411756, cg03855291, cg16313227, cg06825142, cg15861585, cg07212818, cg05717871, cg00556112, cg15202213, cg11335335, cg03909863	-0.327378	0.023126	0.652637
37	chr21:38079941-38081833	CGI	SIM2	HMC13F06, HMC29C01, SIM, bHLHe15	ENSG00000159263	6493	SIM bHLH transcription factor 2	This gene represents a homolog of the Drosophila single-minded (sim) gene, which encodes a transcription factor that is a master regulator of neurogenesis. The encoded protein is ubiquitinated by RING-IBR-RING-type E3 ubiquitin ligases, including the parkin RBR E3 ubiquitin protein ligase. This gene maps within the so-called Down syndrome chromosomal region, and is thus thought to contribute to s…	1.57623e-05	0.00606818	0.57561	-0.726447	-2.24285	19	cg04648480, cg24080247, cg00698204, cg02701080, cg10850930, cg02553516, cg26701242, cg14626259, cg15750546, cg24354581, cg11088471, cg08805821, cg22072375, cg01090834	0.324308	0.0245246	0.666252
134	ZNF668	genes	ZNF668	NEDGEF	ENSG00000167394	79759	zinc finger protein 668	Predicted to enable DNA-binding transcription activator activity, RNA polymerase II-specific and RNA polymerase II cis-regulatory region sequence-specific DNA binding activity. Predicted to be involved in regulation of transcription by RNA polymerase II. Predicted to be active in nucleus. [provided by Alliance of Genome Resources, Apr 2022]	0.000844201	0.0384066	0.477271	0.71259	1.98952	12	cg11824827, cg01996032, cg05667401, cg02831329, cg27513886, cg19881263	0.322158	0.0255458	0.681316
116	chr13:113705500-113705778	CGI	MCF2L	ARHGEF14, DBS, OST	ENSG00000126217	23263	MCF.2 cell line derived transforming sequence like	This gene encodes a guanine nucleotide exchange factor that interacts specifically with the GTP-bound Rac1 and plays a role in the Rho/Rac signaling pathways. A variant in this gene was associated with osteoarthritis. Alternative splicing results in multiple transcript variants. [provided by RefSeq, Mar 2016]	0.000687976	0.0499976	0.477271	-0.670624	-2.05107	17	cg16750275, cg22715220, cg04298224, cg25966809, cg01015245, cg15372862, cg02691264, cg24152098, cg07204236, cg00245856, cg20639127, cg24746106, cg21512241, cg05464008, cg13423666, cg21942572	-0.321814	0.0257122	0.682006
18	chr21:38068193-38073891	CGI	SIM2	HMC13F06, HMC29C01, SIM, bHLHe15	ENSG00000159263	6493	SIM bHLH transcription factor 2	This gene represents a homolog of the Drosophila single-minded (sim) gene, which encodes a transcription factor that is a master regulator of neurogenesis. The encoded protein is ubiquitinated by RING-IBR-RING-type E3 ubiquitin ligases, including the parkin RBR E3 ubiquitin protein ligase. This gene maps within the so-called Down syndrome chromosomal region, and is thus thought to contribute to s…	2.37121e-07	0.000324817	0.690132	-0.62751	-2.35615	41	cg03993743, cg24112562, cg08297082, cg27312652, cg26938272, cg17040303, cg27325152, cg12659494, cg26144458, cg22274813, cg02194789, cg21689102, cg09408917, cg22976224, cg06551387, cg03194923, cg02730156, cg08064488, cg20755721, cg03241388, cg24459147, cg10029594, cg24127719, cg10500362	0.31881	0.0272064	0.691413
104	TMEM232	promoters	TMEM232		ENSG00000186952	642987	transmembrane protein 232	Predicted to be integral component of membrane. [provided by Alliance of Genome Resources, Apr 2022]	3.80126e-07	0.000404665	0.674963	0.794925	2.4198	17	cg06429214, cg24077801, cg19526166, cg19398821, cg06414816, cg22429640, cg17248924, cg23279021, cg17946588, cg27037608, cg19222814, cg26583412, cg11641395, cg10597099, cg20963261, cg25259944	-0.318856	0.0271829	0.691413
20	CHRNA3	promoters	CHRNA3	BAIPRCK, LNCR2, NACHRA3, PAOD2	ENSG00000080644	1136	cholinergic receptor nicotinic alpha 3 subunit	This locus encodes a member of the nicotinic acetylcholine receptor family of proteins. Members of this family of proteins form pentameric complexes comprised of both alpha and beta subunits. This locus encodes an alpha-type subunit, as it contains characteristic adjacent cysteine residues. The encoded protein is a ligand-gated ion channel that likely plays a role in neurotransmission. Polymorphi…	5.48251e-05	0.0115446	0.557332	-0.746248	-2.15197	15	cg01409643, cg04603031, cg19993258, cg04671614, cg22670733, cg09413615, cg08798127, cg23250494, cg00591972, cg05239311, cg25527599, cg16901840	-0.303697	0.0358648	0.712837
21	TLX1	genes	TLX1	HOX11, TCL3	ENSG00000107807	3195	T cell leukemia homeobox 1	This gene encodes a nuclear transcription factor that belongs to the NK-linked or NK-like (NKL) subfamily of homeobox genes. The encoded protein is required for normal development of the spleen during embryogenesis. This protein is also involved in specification of neuronal cell fates. Ectopic expression of this gene due to chromosomal translocations is associated with certain T-cell acute lympho…	0.000378256	0.0229403	0.498493	-0.637707	-2.02885	21	cg20572816, cg15325875, cg14861089, cg07416656, cg23340017, cg14461582, cg20615879, cg27521476, cg00299972, cg01175020, cg25856018, cg10999413	0.311883	0.0309295	0.712837
23	LOC284798	promoters	LOC284798		ENSG00000230725	284798	uncharacterized LOC284798		9.54136e-05	0.0172483	0.538434	-0.675418	-2.11794	20	cg27158481, cg08941457, cg06741354, cg11632685, cg15069551, cg20310608, cg20017761, cg18009321, cg05446860, cg22645427, cg22273939, cg01964562, cg04299389	-0.30149	0.0373013	0.712837
40	ZNRF3	genes	ZNRF3	BK747E2.3, RNF203	ENSG00000183579	84133	zinc and ring finger 3	Enables frizzled binding activity and ubiquitin-protein transferase activity. Involved in cellular protein metabolic process and negative regulation of Wnt signaling pathway. Is integral component of plasma membrane. [provided by Alliance of Genome Resources, Apr 2022]	0.000335694	0.0211977	0.498493	-0.47163	-1.8742	55	cg22581874, cg02013875, cg09746554, cg07489848, cg13298682, cg20080983, cg02784809, cg00741349, cg15981484, cg10990608, cg23590709, cg26274046, cg08020619, cg09560452, cg04547740, cg07127410, cg15195702, cg18577197, cg04219468, cg16109875, cg13609948, cg03360757, cg16483867, cg20689034, cg03648091, cg10499532, cg17858865, cg25440894, cg16892729, cg17729327, cg01968629, cg23664774, cg13374956, cg0…	0.3098	0.0321288	0.712837
93	RNF130	genes	RNF130	G1RP, G1RZFP, GOLIATH, GP	ENSG00000113269	55819	ring finger protein 130	The protein encoded by this gene contains a RING finger motif and is similar to g1, a Drosophila zinc-finger protein that is expressed in mesoderm and involved in embryonic development. The expression of the mouse counterpart was found to be upregulated in myeloblastic cells following IL3 deprivation, suggesting that this gene may regulate growth factor withdrawal-induced apoptosis of myeloid pre…	0.000718931	0.0337319	0.477271	0.460078	1.86114	51	cg10863564, cg26515337, cg25456159, cg20453060, cg25154482, cg14332527, cg10519882, cg12509424, cg19788734, cg09133836, cg26816636, cg09223097, cg20109561, cg10137337, cg09569760, cg24947082, cg13810079, cg02177811, cg05671636, cg01551317, cg23035172, cg13339632, cg04265672, cg04851992, cg25993248	0.305216	0.0349028	0.712837
175	chr22:29426510-29426843	CGI	ZNRF3-AS1		ENSG00000177993	100874123	ZNRF3 antisense RNA 1		0.000622022	0.0474836	0.477271	-0.698263	-1.97248	14	cg22581874, cg02013875, cg13298682, cg20080983, cg02784809, cg08020619, cg07127410, cg04219468, cg13609948	0.31154	0.0311242	0.712837
175	chr22:29426510-29426843	CGI	ZNRF3	BK747E2.3, RNF203	ENSG00000183579	84133	zinc and ring finger 3	Enables frizzled binding activity and ubiquitin-protein transferase activity. Involved in cellular protein metabolic process and negative regulation of Wnt signaling pathway. Is integral component of plasma membrane. [provided by Alliance of Genome Resources, Apr 2022]	0.000622022	0.0474836	0.477271	-0.698263	-1.97248	14	cg22581874, cg02013875, cg13298682, cg20080983, cg02784809, cg08020619, cg07127410, cg04219468, cg13609948	0.31154	0.0311242	0.712837
209	RPL13AP5	genes	RPL13AP5	RPL13A_8_1086, bA196N24.2	ENSG00000236552	728658	ribosomal protein L13a pseudogene 5		2.68474e-05	0.00419456	0.57561	0.640789	2.20816	27	cg10380760, cg09372739, cg25350122, cg08570691, cg15531369, cg24082526, cg23860279, cg07592513, cg18208268, cg10608004, cg11252555, cg06538345, cg02707552, cg17857881	0.311866	0.0309392	0.712837
215	RPL13A	genes	RPL13A	L13A, TSTA1, uL13	ENSG00000142541	23521	ribosomal protein L13a	Ribosomes, the organelles that catalyze protein synthesis, consist of a small 40S subunit and a large 60S subunit. Together these subunits are composed of 4 RNA species and approximately 80 structurally distinct proteins. This gene encodes a member of the L13P family of ribosomal proteins that is a component of the 60S subunit. The encoded protein also plays a role in the repression of inflammato…	4.86097e-06	0.0011438	0.610527	0.655824	2.24408	26	cg10380760, cg09372739, cg25350122, cg08570691, cg15531369, cg24082526, cg23860279, cg07592513, cg18208268, cg10608004, cg11252555, cg06538345, cg02707552, cg17857881	0.311866	0.0309392	0.712837
229	chr11:45923980-45924727	CGI	FREY1	C11orf94, Frey	ENSG00000234776	143678	Frey regulator of sperm-oocyte fusion 1	Predicted to be located in extracellular region. [provided by Alliance of Genome Resources, Apr 2022]	0.000218826	0.0286036	0.518848	0.732417	2.0853	13	cg27392125, cg19021383, cg07566286, cg16216570, cg05853788, cg17150169, cg03291085, cg09075610	0.306713	0.033976	0.712837
229	chr11:45923980-45924727	CGI	MAPK8IP1	IB1, JIP-1, JIP1, PRKM8IP	ENSG00000121653	9479	mitogen-activated protein kinase 8 interacting protein 1	This gene encodes a regulator of the pancreatic beta-cell function. It is highly similar to JIP-1, a mouse protein known to be a regulator of c-Jun amino-terminal kinase (Mapk8). This protein has been shown to prevent MAPK8 mediated activation of transcription factors, and to decrease IL-1 beta and MAP kinase kinase 1 (MEKK1) induced apoptosis in pancreatic beta cells. This protein also functions…	0.000218826	0.0286036	0.518848	0.732417	2.0853	13	cg27392125, cg19021383, cg07566286, cg16216570, cg05853788, cg17150169, cg03291085, cg09075610	0.306713	0.033976	0.712837
103	MAPK8IP1	genes	MAPK8IP1	IB1, JIP-1, JIP1, PRKM8IP	ENSG00000121653	9479	mitogen-activated protein kinase 8 interacting protein 1	This gene encodes a regulator of the pancreatic beta-cell function. It is highly similar to JIP-1, a mouse protein known to be a regulator of c-Jun amino-terminal kinase (Mapk8). This protein has been shown to prevent MAPK8 mediated activation of transcription factors, and to decrease IL-1 beta and MAP kinase kinase 1 (MEKK1) induced apoptosis in pancreatic beta cells. This protein also functions…	0.000585926	0.0295007	0.477271	0.555584	1.90108	26	cg08214808, cg19021383, cg21097551, cg07566286, cg16216570, cg05853788, cg17150169, cg09075610, cg16455781, cg22728262, cg07065803, cg10061589, cg23192120	0.298162	0.039556	0.718691
43	CYP24A1	promoters	CYP24A1	CP24, CYP24, HCAI, HCINF1, P450-CC24	ENSG00000019186	1591	cytochrome P450 family 24 subfamily A member 1	This gene encodes a member of the cytochrome P450 superfamily of enzymes. The cytochrome P450 proteins are monooxygenases which catalyze many reactions involved in drug metabolism and synthesis of cholesterol, steroids and other lipids. This mitochondrial protein initiates the degradation of 1,25-dihydroxyvitamin D3, the physiologically active form of vitamin D3, by hydroxylation of the side chai…	0.00019169	0.0253322	0.518848	-0.727133	-2.04445	14	cg14595058, cg02604290, cg02673418, cg17997279, cg06368932, cg03307911, cg25220748, cg10671478	-0.293092	0.0432063	0.741072
17	HSF4	genes	HSF4	CTM, CTRCT5	ENSG00000102878	3299	heat shock transcription factor 4	Heat-shock transcription factors (HSFs) activate heat-shock response genes under conditions of heat or other stresses. HSF4 lacks the carboxyl-terminal hydrophobic repeat which is shared among all vertebrate HSFs and has been suggested to be involved in the negative regulation of DNA binding activity. Two alternatively spliced transcripts encoding distinct isoforms and possessing different transc…	0.000252412	0.0179084	0.498493	-0.712928	-2.07912	15	cg09281935, cg03887094, cg22374142, cg18743658, cg04845649, cg16800968, cg05831191, cg07188665	0.291024	0.0447714	0.741358
29	LINC01252	genes	LINC01252		ENSG00000247157	338817	long intergenic non-protein coding RNA 1252		0.000349654	0.0216134	0.498493	-0.818595	-1.97332	8	cg19801883, cg00950476, cg27095718, cg16709841, cg00591994, cg07833462, cg02701505	0.292327	0.0437795	0.741358
46	IGFBP5	promoters	IGFBP5	IBP5	ENSG00000115461	3488	insulin like growth factor binding protein 5	Enables insulin-like growth factor I binding activity. Involved in several processes, including cellular response to cAMP; regulation of smooth muscle cell migration; and regulation of smooth muscle cell proliferation. Part of insulin-like growth factor ternary complex. Biomarker of pulmonary fibrosis. [provided by Alliance of Genome Resources, Apr 2022]	0.000290691	0.0333546	0.498493	-0.741068	-2.03077	13	cg19008649, cg21032628, cg20419545, cg06160809, cg22522886, cg19675223, cg00416645, cg00590670	-0.289657	0.0458316	0.741358
63	chr21:38076762-38077685	CGI	SIM2	HMC13F06, HMC29C01, SIM, bHLHe15	ENSG00000159263	6493	SIM bHLH transcription factor 2	This gene represents a homolog of the Drosophila single-minded (sim) gene, which encodes a transcription factor that is a master regulator of neurogenesis. The encoded protein is ubiquitinated by RING-IBR-RING-type E3 ubiquitin ligases, including the parkin RBR E3 ubiquitin protein ligase. This gene maps within the so-called Down syndrome chromosomal region, and is thus thought to contribute to s…	8.24355e-05	0.0165514	0.538434	-0.772912	-2.14077	13	cg16851417, cg22289831, cg10456990, cg10682155, cg21697851, cg14317513, cg22711869, cg07615087, cg01065599, cg08066129	0.287609	0.0474583	0.741358
226	chr19:38039561-38040395	CGI	ZNF540	Nbla10512	ENSG00000171817	163255	zinc finger protein 540	Enables translation repressor activity, mRNA regulatory element binding. Involved in negative regulation of transcription, DNA-templated and negative regulation of translation. Located in cytosol and nucleoplasm. [provided by Alliance of Genome Resources, Apr 2022]	0.000383014	0.036965	0.498493	0.647137	2.07605	19	cg09797063, cg00879218, cg04266189, cg03320255, cg25757140, cg17967673, cg08083988, cg09846076, cg22178687	-0.285748	0.0489763	0.741358
226	chr19:38039561-38040395	CGI	ZNF571-AS1		ENSG00000267470	100507433	ZNF571 antisense RNA 1		0.000383014	0.036965	0.498493	0.647137	2.07605	19	cg09797063, cg00879218, cg04266189, cg03320255, cg25757140, cg17967673, cg08083988, cg09846076, cg22178687	-0.285748	0.0489763	0.741358
2	SIM2	genes	SIM2	HMC13F06, HMC29C01, SIM, bHLHe15	ENSG00000159263	6493	SIM bHLH transcription factor 2	This gene represents a homolog of the Drosophila single-minded (sim) gene, which encodes a transcription factor that is a master regulator of neurogenesis. The encoded protein is ubiquitinated by RING-IBR-RING-type E3 ubiquitin ligases, including the parkin RBR E3 ubiquitin protein ligase. This gene maps within the so-called Down syndrome chromosomal region, and is thus thought to contribute to s…	1.80715e-11	3.26509e-08	0.863415	-0.635722	-2.61087	66	cg16851417, cg26475032, cg04648480, cg03993743, cg24080247, cg08297082, cg22289831, cg00698204, cg27312652, cg10456990, cg27325152, cg02701080, cg10682155, cg26273310, cg12659494, cg10850930, cg21697851, cg02553516, cg02194789, cg26701242, cg14317513, cg14626259, cg15260776, cg22711869, cg15750546, cg24354581, cg20169742, cg11088471, cg07615087, cg24179407, cg01065599, cg08066129, cg08386588, cg0…	0.28098	0.0530464	0.755094
120	KCP	genes	KCP	CRIM2, KCP1, NET67	ENSG00000135253	375616	kielin cysteine rich BMP regulator	Predicted to act upstream of or within hematopoietic progenitor cell differentiation and positive regulation of BMP signaling pathway. Predicted to be located in extracellular space. [provided by Alliance of Genome Resources, Apr 2022]	0.000410655	0.0238447	0.498493	0.587341	1.95132	24	cg01861634, cg22939733, cg08922068, cg05887390, cg07039423, cg00682002, cg00139092, cg18323749, cg19567740	0.276698	0.0569308	0.757805
234	chr10:102766321-102766693	CGI	PDZD7	DFNB57, PDZK7	ENSG00000186862	79955	PDZ domain containing 7	This gene encodes a ciliary protein homologous to proteins which are mutated in Usher syndrome patients, and mutations and translocations involving this gene have been associated with two types of Usher syndrome. Multiple transcript variants encoding different isoforms have been found for this gene. [provided by RefSeq, Dec 2010]	0.000110336	0.0197333	0.538434	0.800419	2.09628	10	cg02425741, cg19957119, cg00496026, cg01972947, cg18360825, cg02009103, cg03358980, cg20952700	0.276228	0.05737	0.757805
234	chr10:102766321-102766693	CGI	LZTS2	LAPSER1	ENSG00000107816	84445	leucine zipper tumor suppressor 2	The protein encoded by this gene belongs to the leucine zipper tumor suppressor family of proteins, which function in transcription regulation and cell cycle control. This family member can repress beta-catenin-mediated transcriptional activation and is a negative regulator of the Wnt signaling pathway. It negatively regulates microtubule severing at centrosomes, and is necessary for central spin…	0.000110336	0.0197333	0.538434	0.800419	2.09628	10	cg02425741, cg19957119, cg00496026, cg01972947, cg18360825, cg02009103, cg03358980, cg20952700	0.276228	0.05737	0.757805
259	chr7:4784820-4785058	CGI	FOXK1	FOXK1L	ENSG00000164916	221937	forkhead box K1	Enables 14-3-3 protein binding activity; DNA-binding transcription repressor activity, RNA polymerase II-specific; and transcription cis-regulatory region binding activity. Involved in several processes, including cellular glucose homeostasis; negative regulation of autophagy; and regulation of transcription, DNA-templated. Located in cytoplasm and nucleus. [provided by Alliance of Genome Resourc…	1.87742e-05	0.00690917	0.57561	0.75585	2.19019	14	cg11931953, cg06287775, cg15606072, cg11647481, cg13409737, cg18966819, cg05066096, cg23668004, cg10118545	0.27549	0.0580672	0.757805
271	chr7:128530629-128531356	CGI	KCP	CRIM2, KCP1, NET67	ENSG00000135253	375616	kielin cysteine rich BMP regulator	Predicted to act upstream of or within hematopoietic progenitor cell differentiation and positive regulation of BMP signaling pathway. Predicted to be located in extracellular space. [provided by Alliance of Genome Resources, Apr 2022]	4.23129e-06	0.0024263	0.610527	0.847776	2.28563	11	cg01861634, cg22939733, cg08922068, cg07039423, cg00682002, cg00139092, cg18323749, cg19567740	0.278719	0.0550699	0.757805
56	JPH2	promoters	JPH2	CMD2E, CMH17, JP-2, JP2	ENSG00000149596	57158	junctophilin 2	Junctional complexes between the plasma membrane and endoplasmic/sarcoplasmic reticulum are a common feature of all excitable cell types and mediate cross talk between cell surface and intracellular ion channels. The protein encoded by this gene is a component of junctional complexes and is composed of a C-terminal hydrophobic segment spanning the endoplasmic/sarcoplasmic reticulum membrane and a…	6.29726e-05	0.0125696	0.538434	-0.862578	-2.00073	8	cg05817845, cg05037622, cg12149609, cg26040816, cg02551396	-0.267316	0.0662413	0.789892
94	NAP1L4	genes	NAP1L4	NAP1L4b, NAP2, NAP2L, hNAP2	ENSG00000205531	4676	nucleosome assembly protein 1 like 4	This gene encodes a member of the nucleosome assembly protein (NAP) family which can interact with both core and linker histones. It can shuttle between the cytoplasm and nucleus, suggesting a role as a histone chaperone. This gene is one of several located near the imprinted gene domain of 11p15.5, an important tumor-suppressor gene region. Alterations in this region have been associated with th…	0.0011656	0.0480018	0.45506	0.588642	1.87162	20	cg12041628, cg15053769, cg26350143, cg13723316, cg07967644, cg03085262, cg10490315, cg08764579, cg12214005	0.267221	0.0663419	0.789892
231	chr2:37423578-37424361	CGI	CEBPZOS	CEBPZ-AS1	ENSG00000218739	100505876	CEBPZ opposite strand	Predicted to be located in mitochondrial membrane. Predicted to be integral component of membrane. [provided by Alliance of Genome Resources, Apr 2022]	0.000330677	0.0348441	0.498493	0.650874	2.08803	19	cg18784008, cg05451400, cg20901245, cg23687288, cg01460981, cg16416261, cg07511565, cg01598371, cg07311334, cg27547873, cg06163367	-0.267249	0.0663126	0.789892
69	C8orf4	promoters	TCIM	C8orf4, TC-1, TC1	ENSG00000176907	56892	transcriptional and immune response regulator	This gene encodes a small, monomeric, predominantly unstructured protein that functions as a positive regulator of the Wnt/beta-catenin signaling pathway. This protein interacts with a repressor of beta-catenin mediated transcription at nuclear speckles. It is thought to competitively block interactions of the repressor with beta-catenin, resulting in up-regulation of beta-catenin target genes. T…	0.000155485	0.0228873	0.518848	-0.855436	-1.92237	7	cg09833224, cg13125627, cg17939444, cg22836181, cg27012506, cg21857346	-0.262887	0.0710401	0.793206
107	chr6:11043913-11045206	CGI	ELOVL2	SSC2	ENSG00000197977	54898	ELOVL fatty acid elongase 2	Enables fatty acid elongase activity. Involved in fatty acid elongation, polyunsaturated fatty acid and very long-chain fatty acid biosynthetic process. Located in endoplasmic reticulum. [provided by Alliance of Genome Resources, Apr 2022]	0.000371341	0.0369199	0.498493	-0.70842	-2.06646	15	cg25151806, cg16867657, cg01799681, cg02759911, cg27361590, cg21572722, cg24724428, cg13562911, cg16323298, cg14153064, cg23642061	0.265268	0.068427	0.793206
107	chr6:11043913-11045206	CGI	ELOVL2-AS1		ENSG00000230314	100506409	ELOVL2 antisense RNA 1		0.000371341	0.0369199	0.498493	-0.70842	-2.06646	15	cg25151806, cg16867657, cg01799681, cg02759911, cg27361590, cg21572722, cg24724428, cg13562911, cg16323298, cg14153064, cg23642061	0.265268	0.068427	0.793206
110	LMAN2	genes	LMAN2	C5orf8, GP36B, VIP36	ENSG00000169223	10960	lectin, mannose binding 2	This gene encodes a type I transmembrane lectin that shuttles between the endoplasmic reticulum, the Golgi apparatus and the plasma membrane. The encoded protein binds high mannose type glycoproteins and may facilitate their sorting, trafficking and quality control. [provided by RefSeq, Oct 2008]	0.00110982	0.0462069	0.45506	0.671977	1.93127	14	cg22940492, cg20952452, cg15344640, cg01140102, cg11037949, cg07006899, cg05408837, cg09013267, cg23483530	0.265582	0.0680887	0.793206
148	CA13	genes	CA13	CAXIII	ENSG00000185015	377677	carbonic anhydrase 13	Predicted to enable carbonate dehydratase activity. Predicted to be involved in one-carbon metabolic process. Predicted to be located in intracellular membrane-bounded organelle and myelin sheath. Predicted to be active in cytosol. [provided by Alliance of Genome Resources, Apr 2022]	0.000583015	0.0295007	0.477271	0.723647	2.02039	12	cg08914860, cg18580622, cg25988937, cg23131291, cg05634697, cg14688129, cg03315270, cg20508815	0.264324	0.0694538	0.793206
14	PRDM1	genes	PRDM1	BLIMP1, PRDI-BF1	ENSG00000057657	639	PR/SET domain 1	This gene encodes a protein that acts as a repressor of beta-interferon gene expression. The protein binds specifically to the PRDI (positive regulatory domain I element) of the beta-IFN gene promoter. Transcription of this gene increases upon virus induction. Two alternatively spliced transcript variants that encode different isoforms have been reported. [provided by RefSeq, Jul 2008]	6.71861e-05	0.00761423	0.538434	-0.636778	-2.11451	26	cg16648952, cg24793124, cg19064302, cg23778363, cg08369079, cg01146808, cg07331652, cg02667677, cg17521665, cg07695181, cg06789383, cg14359052, cg24874254, cg12338887, cg10359480, cg11072009, cg08742502, cg08302325	0.255712	0.0793933	0.800237
32	chr19:35632356-35632572	CGI	FXYD1	PLM	ENSG00000266964	5348	FXYD domain containing ion transport regulator 1	This gene encodes a member of a family of small membrane proteins that share a 35-amino acid signature sequence domain, beginning with the sequence PFXYD and containing 7 invariant and 6 highly conserved amino acids. The approved human gene nomenclature for the family is FXYD-domain containing ion transport regulator. Mouse FXYD5 has been termed RIC (Related to Ion Channel). FXYD2, also known as …	6.06271e-06	0.00298977	0.610527	-0.718483	-2.26666	20	cg23178195, cg21279648, cg27461196, cg06743610, cg12196406, cg24168413, cg04425701, cg18503912, cg03078169, cg07780528, cg24757346, cg05247914, cg18506124, cg17540545	0.256185	0.0788193	0.800237
130	chr1:207669637-207670015	CGI	CR1	C3BR, C4BR, CD35, KN	ENSG00000203710	1378	complement C3b/C4b receptor 1 (Knops blood group)	This gene is a member of the receptors of complement activation (RCA) family and is located in the 'cluster RCA' region of chromosome 1. The genome is polymorphic at this locus with allele-specific splice variants encoding different isoforms, based on the presence/absence of long homologous repeats (LHRs). The gene encodes a monomeric single-pass type I membrane glycoprotein found on erythrocytes…	0.000238137	0.0296553	0.518848	-0.646746	-2.04034	20	cg18147366, cg17147317, cg14726637, cg05727934, cg05922028, cg10986030, cg00175709, cg07679226, cg26886965, cg02588107, cg22049321, cg25434350	0.257724	0.0769757	0.800237
157	chr3:81810315-81810953	CGI	GBE1	APBD, GBE, GSD4	ENSG00000114480	2632	1,4-alpha-glucan branching enzyme 1	The protein encoded by this gene is a glycogen branching enzyme that catalyzes the transfer of alpha-1,4-linked glucosyl units from the outer end of a glycogen chain to an alpha-1,6 position on the same or a neighboring glycogen chain. Branching of the chains is essential to increase the solubility of the glycogen molecule and, consequently, in reducing the osmotic pressure within cells. Highest …	0.000412077	0.0377458	0.498493	-0.636147	-2.00691	20	cg16472210, cg25062513, cg20538860, cg03829176, cg05141432, cg17359367, cg07356753	-0.258681	0.0758471	0.800237
166	chr3:87039610-87040516	CGI	VGLL3	VGL-3, VGL3	ENSG00000206538	389136	vestigial like family member 3	Predicted to enable protein C-terminus binding activity. Predicted to be involved in regulation of transcription by RNA polymerase II. Predicted to be active in nucleus. [provided by Alliance of Genome Resources, Apr 2022]	0.000608483	0.0465971	0.477271	-0.651964	-1.99412	18	cg06391577, cg17811545, cg23236408, cg15624852, cg11737164, cg08616593, cg14629075, cg17411055, cg12726110, cg01690792, cg16373010, cg02126446	0.257794	0.0768931	0.800237
193	chr7:94284858-94286527	CGI	SGCE	DYT11, ESG, epsilon-SG	ENSG00000127990	8910	sarcoglycan epsilon	This gene encodes the epsilon member of the sarcoglycan family. Sarcoglycans are transmembrane proteins that are components of the dystrophin-glycoprotein complex, which link the actin cytoskeleton to the extracellular matrix. Unlike other family members which are predominantly expressed in striated muscle, the epsilon sarcoglycan is more broadly expressed. Mutations in this gene are associated w…	2.84917e-05	0.0082032	0.57561	0.433639	1.98487	86	cg01566785, cg05531533, cg07921535, cg26179590, cg06695761, cg02965180, cg05277165, cg15846744, cg21088896, cg12397924, cg19107595, cg22924867, cg08172445, cg04521244, cg17701373, cg05509218, cg18139769, cg18484166, cg23342787, cg19924104, cg04303139, cg11985632, cg26464535, cg23690528, cg27001184, cg21743410, cg10312334, cg16956426, cg03436478, cg27435646, cg03384175, cg01169624, cg15696408, cg2…	-0.25605	0.0789826	0.800237
193	chr7:94284858-94286527	CGI	PEG10	EDR, HB-1, MEF3L, Mar2, Mart2, RGAG3, RTL2, SIRH1	ENSG00000242265	23089	paternally expressed 10	This is a paternally expressed imprinted gene that is thought to have been derived from the Ty3/Gypsy family of retrotransposons. It contains two overlapping open reading frames, RF1 and RF2, and expresses two proteins: a shorter, gag-like protein (with a CCHC-type zinc finger domain) from RF1; and a longer, gag/pol-like fusion protein (with an additional aspartic protease motif) from RF1/RF2 by …	2.84917e-05	0.0082032	0.57561	0.433639	1.98487	86	cg01566785, cg05531533, cg07921535, cg26179590, cg06695761, cg02965180, cg05277165, cg15846744, cg21088896, cg12397924, cg19107595, cg22924867, cg08172445, cg04521244, cg17701373, cg05509218, cg18139769, cg18484166, cg23342787, cg19924104, cg04303139, cg11985632, cg26464535, cg23690528, cg27001184, cg21743410, cg10312334, cg16956426, cg03436478, cg27435646, cg03384175, cg01169624, cg15696408, cg2…	-0.25605	0.0789826	0.800237
242	chr3:133502561-133502963	CGI	SRPRB	APMCF1, SR-beta	ENSG00000144867	58477	SRP receptor subunit beta	The protein encoded by this gene has similarity to mouse protein which is a subunit of the signal recognition particle receptor (SR). This subunit is a transmembrane GTPase belonging to the GTPase superfamily. It anchors alpha subunit, a peripheral membrane GTPase, to the ER membrane. SR is required for the cotranslational targeting of both secretory and membrane proteins to the ER membrane. [pro…	0.000279649	0.032221	0.498493	0.754928	2.11903	12	cg02414224, cg01448562, cg20276088, cg03760072, cg08048268, cg17952877, cg16414030, cg11941060	0.255916	0.0791452	0.800237
38	MMP14	promoters	MMP14	MMP-14, MMP-X1, MT-MMP, MT-MMP 1, MT1-MMP, MT1MMP, MTMMP1, WNCHRS	ENSG00000157227	4323	matrix metallopeptidase 14	Proteins of the matrix metalloproteinase (MMP) family are involved in the breakdown of extracellular matrix in normal physiological processes, such as embryonic development, reproduction, and tissue remodeling, as well as in disease processes, such as arthritis and metastasis. Most MMP's are secreted as inactive proproteins which are activated when cleaved by extracellular proteinases. However, t…	0.000140629	0.0213867	0.518848	-0.762486	-2.05039	12	cg01508380, cg23656957, cg08102026, cg09208010, cg13094752, cg10599444, cg18366651	-0.254462	0.0809244	0.805188
224	chr16:31072988-31073606	CGI	ZNF668	NEDGEF	ENSG00000167394	79759	zinc finger protein 668	Predicted to enable DNA-binding transcription activator activity, RNA polymerase II-specific and RNA polymerase II cis-regulatory region sequence-specific DNA binding activity. Predicted to be involved in regulation of transcription by RNA polymerase II. Predicted to be active in nucleus. [provided by Alliance of Genome Resources, Apr 2022]	0.00022655	0.0287168	0.518848	0.76882	2.07277	11	cg06777523, cg01996032, cg05667401, cg02831329, cg27513886, cg19881263	0.253031	0.0827054	0.814259
164	chr10:44879714-44882391	CGI	CXCL12	IRH, PBSF, SCYB12, SDF1, TLSF, TPAR1	ENSG00000107562	6387	C-X-C motif chemokine ligand 12	This antimicrobial gene encodes a stromal cell-derived alpha chemokine member of the intercrine family. The encoded protein functions as the ligand for the G-protein coupled receptor, chemokine (C-X-C motif) receptor 4, and plays a role in many diverse cellular functions, including embryogenesis, immune surveillance, inflammation response, tissue homeostasis, and tumor growth and metastasis. Muta…	0.000481676	0.04026	0.498493	-0.601879	-1.99472	24	cg00499822, cg26718433, cg09348985, cg06702993, cg22647733, cg25247887, cg12793525, cg18618334, cg11267527, cg25721625, cg07554053	-0.249774	0.0868732	0.826824
251	chr8:144696328-144696808	CGI	GFUS	FX, P35B, SDR4E1, TSTA3	ENSG00000104522	7264	GDP-L-fucose synthase	Tissue specific transplantation antigen P35B is a NADP(H)-binding protein. It catalyze the two-step epimerase and the reductase reactions in GDP-D-mannose metabolism, converting GDP-4-keto-6-D-deoxymannose to GDP-L-fucose. GDP-L-fucose is the substrate of several fucosyltransferases involved in the expression of many glycoconjugates, including blood group ABH antigens and developmental adhesion a…	4.83689e-05	0.0115789	0.557332	0.81701	2.13973	10	cg18800100, cg16391745, cg16888603, cg01142693, cg08819156, cg06651313, cg19558480, cg13875343	0.248828	0.0881151	0.832122
143	chr20:3052097-3053103	CGI	OXT	OT, OT-NPI, OXT-NPI	ENSG00000101405	5020	oxytocin/neurophysin I prepropeptide	This gene encodes a precursor protein that is processed to produce oxytocin and neurophysin I. Oxytocin is a posterior pituitary hormone which is synthesized as an inactive precursor in the hypothalamus along with its carrier protein neurophysin I. Together with neurophysin, it is packaged into neurosecretory vesicles and transported axonally to the nerve endings in the neurohypophysis, where it …	0.000447464	0.0385774	0.498493	-0.656607	-2.02723	19	cg19592472, cg26267561, cg26955850, cg16887334, cg09774842, cg13725599, cg20245439, cg04528380, cg04731988, cg07747220, cg12099952, cg01644611, cg18293437	0.248198	0.0889493	0.837671
223	chr17:40610746-40611032	CGI	ATP6V0A1	ATP6N1, ATP6N1A, DEE104, NEDEBA, Stv1, VPP1, Vph1, a1	ENSG00000033627	535	ATPase H+ transporting V0 subunit a1	This gene encodes a component of vacuolar ATPase (V-ATPase), a multisubunit enzyme that mediates acidification of eukaryotic intracellular organelles. V-ATPase dependent organelle acidification is necessary for such intracellular processes as protein sorting, zymogen activation, receptor-mediated endocytosis, and synaptic vesicle proton gradient generation. V-ATPase is composed of a cytosolic V1 …	0.000450497	0.0386475	0.498493	0.659462	2.0704	18	cg04157072, cg14014527, cg05922563, cg17176108, cg20082357, cg15690573, cg04264042, cg06927775, cg00706536, cg06184262, cg18491199	-0.246562	0.0911433	0.839739
28	chr12:52652018-52652743	CGI				NA			7.94077e-07	0.000783183	0.659444	-0.869646	-2.27785	11	cg07166654, cg19625471, cg07078225, cg12803296, cg15074033, cg18708986, cg20072118, cg22216952	-0.240525	0.0996085	0.844829
44	SLC1A2	genes	SLC1A2	DEE41, EAAT2, EIEE41, GLT-1, GLT1, HBGT	ENSG00000110436	6506	solute carrier family 1 member 2	This gene encodes a member of a family of solute transporter proteins. The membrane-bound protein is the principal transporter that clears the excitatory neurotransmitter glutamate from the extracellular space at synapses in the central nervous system. Glutamate clearance is necessary for proper synaptic activation and to prevent neuronal damage from excessive activation of glutamate receptors. I…	0.000580479	0.0295007	0.477271	-0.457942	-1.83276	58	cg27345516, cg08896849, cg21818891, cg21895324, cg12422178, cg20440618, cg14746605, cg14009628, cg14479638, cg19695151, cg13045881, cg24379495, cg13185878, cg17963125, cg06084613, cg13971030, cg19653967, cg09507549, cg23678386, cg14508578, cg10443999, cg00458322, cg14282386, cg20740024, cg16336960, cg04973751, cg06411688	0.244335	0.0941985	0.844829
176	DDX55	genes	DDX55		ENSG00000111364	57696	DEAD-box helicase 55	This gene encodes a member of protein family containing a characteristic Asp-Glu-Ala-Asp (DEAD) motif. These proteins are putative RNA helicases, and may be involved in a range of nuclear processes including translational initiation, nuclear and mitochondrial splicing, and ribosome and spliceosome assembly. Multiple alternatively spliced transcript variants have been found for this gene. Pseudoge…	0.000237154	0.017532	0.518848	0.658264	2.07142	19	cg12172256, cg09556817, cg24322614, cg02072615, cg20432473, cg22254385, cg06656558, cg03484315, cg15612682, cg26932492, cg16671669	0.24208	0.0973716	0.844829
196	chr1:203764568-203765293	CGI	ZC3H11A	ZC3HDC11A	ENSG00000058673	9877	zinc finger CCCH-type containing 11A	Enables RNA binding activity. Involved in poly(A)+ mRNA export from nucleus. Colocalizes with transcription export complex. [provided by Alliance of Genome Resources, Apr 2022]	0.000514191	0.0417053	0.477271	0.589051	1.9942	24	cg09852199, cg19972735, cg18649601, cg07376846, cg00862417, cg23971484, cg04498511, cg15923669, cg25200909, cg16020436, cg20630889, cg04902405, cg06521359	0.245244	0.0929423	0.844829
196	chr1:203764568-203765293	CGI	ZBED6	MGR	ENSG00000257315	100381270	zinc finger BED-type containing 6	The protein encoded by this transposon-derived intronless gene is a transcriptional repressor that binds to the consensus sequence 5'-GCTCGC-3'. The encoded protein has been shown to repress IGF2 transcription. This gene is located within the first intron of the ZC3H11A gene. [provided by RefSeq, Jul 2016]	0.000514191	0.0417053	0.477271	0.589051	1.9942	24	cg09852199, cg19972735, cg18649601, cg07376846, cg00862417, cg23971484, cg04498511, cg15923669, cg25200909, cg16020436, cg20630889, cg04902405, cg06521359	0.245244	0.0929423	0.844829
26	TP53I3	promoters	TP53I3	PIG3	ENSG00000115129	9540	tumor protein p53 inducible protein 3	The protein encoded by this gene is similar to oxidoreductases, which are enzymes involved in cellular responses to oxidative stresses and irradiation. This gene is induced by the tumor suppressor p53 and is thought to be involved in p53-mediated cell death. It contains a p53 consensus binding site in its promoter region and a downstream pentanucleotide microsatellite sequence. P53 has been shown…	0.000139316	0.0213867	0.518848	-0.678544	-2.09728	19	cg14696038, cg08965143, cg04585112, cg03566479, cg13580232, cg08714407, cg21723004, cg19498400	-0.233287	0.110543	0.84707
65	chr16:85783862-85785131	CGI	C16orf74		ENSG00000154102	404550	chromosome 16 open reading frame 74		0.000114571	0.0200354	0.538434	-0.731457	-2.13366	15	cg06144110, cg25714826, cg08021797, cg00237753, cg23419296, cg06773175, cg07897180, cg02124446, cg02834449, cg01250960, cg04468198	-0.234946	0.107959	0.84707
90	chr8:102504478-102504841	CGI	GRHL2	BOM, DFNA28, ECTDS, PPCD4, TFCP2L3	ENSG00000083307	79977	grainyhead like transcription factor 2	The protein encoded by this gene is a transcription factor that can act as a homodimer or as a heterodimer with either GRHL1 or GRHL3. Defects in this gene are a cause of non-syndromic sensorineural deafness autosomal dominant type 28 (DFNA28).[provided by RefSeq, Mar 2009]	0.000383788	0.036965	0.498493	-0.68395	-2.09183	17	cg26643631, cg25330243, cg16435779, cg08334760, cg23973429, cg03780851, cg20574490, cg11397370, cg20342184, cg09430882	0.23652	0.10555	0.84707
99	URB1	genes	URB1	C21orf108, NPA1	ENSG00000142207	9875	URB1 ribosome biogenesis homolog	Enables RNA binding activity. Predicted to be involved in maturation of 5.8S rRNA from tricistronic rRNA transcript (SSU-rRNA, 5.8S rRNA, LSU-rRNA) and maturation of LSU-rRNA from tricistronic rRNA transcript (SSU-rRNA, 5.8S rRNA, LSU-rRNA). Located in fibrillar center. [provided by Alliance of Genome Resources, Apr 2022]	0.00102628	0.0441855	0.45506	0.513229	1.88347	35	cg07590951, cg24140939, cg05024021, cg14998090, cg19055196, cg01407539, cg27055842, cg15889424, cg09199848, cg07316147, cg23562973, cg10843037, cg20900413, cg26588222, cg13182014	0.239039	0.101782	0.84707
153	chr2:24307026-24307678	CGI	TP53I3	PIG3	ENSG00000115129	9540	tumor protein p53 inducible protein 3	The protein encoded by this gene is similar to oxidoreductases, which are enzymes involved in cellular responses to oxidative stresses and irradiation. This gene is induced by the tumor suppressor p53 and is thought to be involved in p53-mediated cell death. It contains a p53 consensus binding site in its promoter region and a downstream pentanucleotide microsatellite sequence. P53 has been shown…	0.000575287	0.0453889	0.477271	-0.614856	-2.00997	23	cg14696038, cg08965143, cg04585112, cg03566479, cg13580232, cg08714407, cg21723004, cg19498400, cg07979316	-0.23552	0.107076	0.84707
153	chr2:24307026-24307678	CGI	FAM228B		ENSG00000219626	375190	family with sequence similarity 228 member B		0.000575287	0.0453889	0.477271	-0.614856	-2.00997	23	cg14696038, cg08965143, cg04585112, cg03566479, cg13580232, cg08714407, cg21723004, cg19498400, cg07979316	-0.23552	0.107076	0.84707
212	chr14:105780339-105782027	CGI	BRF1	BRF, BRF-1, CFDS, GTF3B, HEL-S-76p, TAF3B2, TAF3C, TAFIII90, TF3B90, TFIIIB90, hBRF	ENSG00000185024	2972	BRF1 RNA polymerase III transcription initiation factor subunit	This gene encodes one of the three subunits of the RNA polymerase III transcription factor complex. This complex plays a central role in transcription initiation by RNA polymerase III on genes encoding tRNA, 5S rRNA, and other small structural RNAs. The gene product belongs to the TF2B family. Several alternatively spliced variants encoding different isoforms, that function at different promoters…	0.000283694	0.0324435	0.498493	0.570634	2.04467	30	cg15934141, cg16162970, cg18954339, cg19689151, cg12063580, cg04934204, cg23564442, cg05412222, cg00241281, cg14501119, cg25998794, cg09278107, cg00808648, cg11989683, cg10869360	0.23686	0.105035	0.84707
212	chr14:105780339-105782027	CGI	PACS2	DEE66, EIEE66, PACS-2, PACS1L	ENSG00000179364	23241	phosphofurin acidic cluster sorting protein 2	Predicted to enable transmembrane transporter binding activity. Involved in endoplasmic reticulum calcium ion homeostasis; mitochondrion-endoplasmic reticulum membrane tethering; and protein localization to plasma membrane. Acts upstream of or within protein localization to phagophore assembly site. Located in endoplasmic reticulum and mitochondrion. Implicated in developmental and epileptic ence…	0.000283694	0.0324435	0.498493	0.570634	2.04467	30	cg15934141, cg16162970, cg18954339, cg19689151, cg12063580, cg04934204, cg23564442, cg05412222, cg00241281, cg14501119, cg25998794, cg09278107, cg00808648, cg11989683, cg10869360	0.23686	0.105035	0.84707
79	chr15:65360024-65360542	CGI	RASL12	RIS	ENSG00000103710	51285	RAS like family 12	Predicted to enable GDP binding activity; GTP binding activity; and GTPase activity. Predicted to be involved in signal transduction. Predicted to be active in plasma membrane. [provided by Alliance of Genome Resources, Apr 2022]	0.000188887	0.0267369	0.518848	-0.723211	-2.10961	15	cg10604168, cg19592235, cg20158582, cg08403027, cg11267410, cg14459057, cg13754518	-0.228654	0.118007	0.857578
77	PEG10	promoters	PEG10	EDR, HB-1, MEF3L, Mar2, Mart2, RGAG3, RTL2, SIRH1	ENSG00000242265	23089	paternally expressed 10	This is a paternally expressed imprinted gene that is thought to have been derived from the Ty3/Gypsy family of retrotransposons. It contains two overlapping open reading frames, RF1 and RF2, and expresses two proteins: a shorter, gag-like protein (with a CCHC-type zinc finger domain) from RF1; and a longer, gag/pol-like fusion protein (with an additional aspartic protease motif) from RF1/RF2 by …	4.47124e-05	0.00978826	0.557332	0.424871	1.93667	86	cg01566785, cg05531533, cg07921535, cg26179590, cg06695761, cg02965180, cg05277165, cg15846744, cg21088896, cg12397924, cg19107595, cg22924867, cg08172445, cg04521244, cg17701373, cg05509218, cg18139769, cg18484166, cg23342787, cg19924104, cg04303139, cg11985632, cg26464535, cg23690528, cg27001184, cg21743410, cg16956426, cg03436478, cg27435646, cg03384175, cg01169624, cg15696408, cg22820921, cg1…	-0.223463	0.12682	0.862118
89	CTRB1	promoters	CTRB1	CTRB	ENSG00000168925	1504	chymotrypsinogen B1	This gene encodes a member of the serine protease family of enzymes and forms a principal precursor of the pancreatic proteolytic enzymes. The encoded preproprotein is synthesized in the acinar cells of the pancreas and secreted into the small intestine where it undergoes proteolytic activation to generate a functional enzyme. This CTRB1 gene is located head-to-head with the related CTRB2 gene. S…	0.000163877	0.0234344	0.518848	0.811827	2.07707	10	cg27284034, cg14169848, cg19355745, cg14423768, cg02287325, cg04251828, cg17364985, cg16863382, cg09745791	-0.226395	0.121783	0.862118
99	POPDC3	promoters	POPDC3	LGMDR26, POP3, bA355M14.1	ENSG00000132429	64208	popeye domain containing 3	This gene encodes a member of the POP family of proteins containing three putative transmembrane domains. This gene is expressed in cardiac and skeletal muscle and may play an important role in these tissues during development. Alternatively spliced transcript variants have been found. [provided by RefSeq, Nov 2008]	1.09919e-05	0.00448144	0.593325	0.678396	2.28614	24	cg05628417, cg24989739, cg19139148, cg10995281, cg05874450, cg24273512, cg20486607, cg14422660, cg09616959, cg13442173, cg27418687, cg10635640, cg09125578	-0.224424	0.125151	0.862118
105	chr11:75140737-75141849	CGI	ENC1	CCL28, ENC-1, KLHL35, KLHL37, NRPB, PIG10, TP53I10	ENSG00000171617	8507	ectodermal-neural cortex 1	This gene encodes a member of the kelch-related family of actin-binding proteins. The encoded protein plays a role in the oxidative stress response as a regulator of the transcription factor Nrf2, and expression of this gene may play a role in malignant transformation. Alternatively spliced transcript variants encoding multiple isoforms have been observed for this gene. [provided by RefSeq, Feb 2…	0.000354744	0.0358406	0.498493	-0.709127	-2.06853	15	cg24260882, cg12001148, cg20787146, cg18113790, cg11719952, cg02343736, cg09174715, cg16547529	-0.225204	0.123809	0.862118
204	chr11:2165135-2165672	CGI	IGF2-AS	IGF2-AS1, IGF2AS, PEG8	ENSG00000099869	51214	IGF2 antisense RNA	This gene is expressed in antisense to the insulin-like growth factor 2 (IGF2) gene and is imprinted and paternally expressed. It is thought to be non-coding because the putative protein is not conserved and translation is predicted to trigger nonsense mediated decay (NMD). Transcripts from this gene are produced in tumors and may function to suppress cell growth. Alternative splicing results in …	0.000551875	0.0441805	0.477271	0.711754	2.02646	13	cg20792294, cg21532432, cg14895961, cg10501065, cg05323345, cg12322132	0.223799	0.126235	0.862118
204	chr11:2165135-2165672	CGI	INS-IGF2	INSIGF	ENSG00000129965	723961	INS-IGF2 readthrough	This locus includes two alternatively spliced read-through transcript variants which align to the INS gene in the 5' region and to the IGF2 gene in the 3' region. One transcript is predicted to encode a protein which shares the N-terminus with the INS protein but has a distinct and longer C-terminus, whereas the other transcript is a candidate for nonsense-mediated decay (NMD). The transcripts ar…	0.000551875	0.0441805	0.477271	0.711754	2.02646	13	cg20792294, cg21532432, cg14895961, cg10501065, cg05323345, cg12322132	0.223799	0.126235	0.862118
204	chr11:2165135-2165672	CGI	IGF2	C11orf43, GRDF, IGF-II, PP9974, SRS3	ENSG00000167244	3481	insulin like growth factor 2	This gene encodes a member of the insulin family of polypeptide growth factors, which are involved in development and growth. It is an imprinted gene, expressed only from the paternal allele, and epigenetic changes at this locus are associated with Wilms tumour, Beckwith-Wiedemann syndrome, rhabdomyosarcoma, and Silver-Russell syndrome. A read-through INS-IGF2 gene exists, whose 5' region overlap…	0.000551875	0.0441805	0.477271	0.711754	2.02646	13	cg20792294, cg21532432, cg14895961, cg10501065, cg05323345, cg12322132	0.223799	0.126235	0.862118
270	chr17:1944947-1945621	CGI	OVCA2		ENSG00000262664	124641	OVCA2 serine hydrolase domain containing	Involved in response to retinoic acid. Located in cytoplasm. Biomarker of ovarian cancer. [provided by Alliance of Genome Resources, Apr 2022]	2.12691e-05	0.00728378	0.57561	0.639743	2.27156	28	cg17816193, cg14342139, cg22806229, cg03446846, cg02228967, cg02105261, cg06652210, cg09780988, cg02620057, cg20779229, cg09734912, cg13315690, cg20777128, cg16438291, cg08443019, cg24367984, cg20257372	-0.222677	0.128195	0.862118
270	chr17:1944947-1945621	CGI	DPH1	DEDSSH, DPH2L, DPH2L1, OVCA1	ENSG00000108963	1801	diphthamide biosynthesis 1	The protein encoded by this gene is an enzyme involved in the biosynthesis of diphthamide, a modified histidine found only in elongation factor-2 (EEF2). Diphthamide residues in EEF2 are targeted for ADP-ribosylation by diphtheria toxin and Pseudomonas exotoxin A. Defects in this gene have been associated with both ovarian cancer and autosomal recessive intellectual disability with short stature,…	2.12691e-05	0.00728378	0.57561	0.639743	2.27156	28	cg17816193, cg14342139, cg22806229, cg03446846, cg02228967, cg02105261, cg06652210, cg09780988, cg02620057, cg20779229, cg09734912, cg13315690, cg20777128, cg16438291, cg08443019, cg24367984, cg20257372	-0.222677	0.128195	0.862118
8	NNAT	promoters	NNAT	Peg5	ENSG00000053438	4826	neuronatin	The protein encoded by this gene is a proteolipid that may be involved in the regulation of ion channels during brain development. The encoded protein may also play a role in forming and maintaining the structure of the nervous system. This gene is found within an intron of another gene, bladder cancer associated protein, but on the opposite strand. This gene is imprinted and is expressed only fr…	7.30721e-07	0.000700104	0.659444	-0.619823	-2.34437	42	cg03061677, cg07156273, cg04489586, cg20601276, cg13790727, cg18433380, cg13690564, cg15473473, cg01466133, cg13708635, cg24338351, cg04810287, cg22943498, cg00576435, cg22298088, cg23757721, cg13901453, cg20479660, cg14765818, cg17643025, cg22378853, cg26083330, cg22421148, cg07360805, cg24675557, cg19782411, cg25962605, cg11174847, cg12862537	-0.218825	0.135103	0.862359
22	chr2:182547873-182549177	CGI	NEUROD1	BETA2, BHF-1, MODY6, NEUROD, T2D, bHLHa3	ENSG00000162992	4760	neuronal differentiation 1	This gene encodes a member of the NeuroD family of basic helix-loop-helix (bHLH) transcription factors. The protein forms heterodimers with other bHLH proteins and activates transcription of genes that contain a specific DNA sequence known as the E-box. It regulates expression of the insulin gene, and mutations in this gene result in type II diabetes mellitus. [provided by RefSeq, Jul 2008]	1.42827e-06	0.00106718	0.643552	-0.640992	-2.33348	35	cg14975429, cg20817487, cg05928053, cg10596451, cg05785155, cg24926589, cg04299439, cg16423486, cg16904960, cg24275957, cg13848989, cg03578473, cg07958289, cg11354681, cg02836529, cg13435649, cg22976218	0.219596	0.133699	0.862359
43	chr14:58862541-58863209	CGI	TOMM20L	UNQ9438	ENSG00000196860	387990	translocase of outer mitochondrial membrane 20 like	Predicted to enable mitochondrion targeting sequence binding activity. Predicted to contribute to protein transmembrane transporter activity. Predicted to be involved in protein import into mitochondrial matrix and tRNA import into mitochondrion. Predicted to be integral component of membrane. Predicted to be part of mitochondrial outer membrane translocase complex. Predicted to be integral compo…	2.47692e-05	0.0079137	0.57561	-0.71738	-2.21486	19	cg18175611, cg13999606, cg05988552, cg19134374, cg18207091, cg23481748, cg18457249, cg14275340, cg12853981, cg16257101, cg10549973	0.219018	0.13475	0.862359
177	chr11:64405451-64406006	CGI	NRXN2		ENSG00000110076	9379	neurexin 2	This gene encodes a member of the neurexin gene family. The products of these genes function as cell adhesion molecules and receptors in the vertebrate nervous system. These genes utilize two promoters. The majority of transcripts are produced from the upstream promoter and encode alpha-neurexin isoforms while a smaller number of transcripts are produced from the downstream promoter and encode be…	0.000498645	0.0408475	0.477271	-0.806339	-1.96968	9	cg24524285, cg23907108, cg25104637, cg26388730, cg04169709, cg15939287, cg23801256, cg12129012	-0.218465	0.135763	0.862707
16	chr20:36148603-36150136	CGI	BLCAP	BC10	ENSG00000166619	10904	BLCAP apoptosis inducing factor	This gene encodes a protein that reduces cell growth by stimulating apoptosis. Alternative splicing and the use of alternative promoters result in multiple transcript variants encoding the same protein. This gene is imprinted in brain where different transcript variants are expressed from each parental allele. Transcript variants initiating from the upstream promoter are expressed preferentially …	3.4633e-08	5.69298e-05	0.719513	-0.600898	-2.36884	52	cg03061677, cg07156273, cg04489586, cg22849953, cg20601276, cg13668823, cg13790727, cg18433380, cg13690564, cg11399589, cg15473473, cg01466133, cg13708635, cg24338351, cg13591710, cg04810287, cg22943498, cg00576435, cg22298088, cg23757721, cg13901453, cg20479660, cg10642330, cg14765818, cg17643025, cg22378853, cg11948874, cg26083330, cg22421148, cg07360805, cg24675557, cg19782411, cg25962605, cg1…	-0.21588	0.140568	0.868291
16	chr20:36148603-36150136	CGI	NNAT	Peg5	ENSG00000053438	4826	neuronatin	The protein encoded by this gene is a proteolipid that may be involved in the regulation of ion channels during brain development. The encoded protein may also play a role in forming and maintaining the structure of the nervous system. This gene is found within an intron of another gene, bladder cancer associated protein, but on the opposite strand. This gene is imprinted and is expressed only fr…	3.4633e-08	5.69298e-05	0.719513	-0.600898	-2.36884	52	cg03061677, cg07156273, cg04489586, cg22849953, cg20601276, cg13668823, cg13790727, cg18433380, cg13690564, cg11399589, cg15473473, cg01466133, cg13708635, cg24338351, cg13591710, cg04810287, cg22943498, cg00576435, cg22298088, cg23757721, cg13901453, cg20479660, cg10642330, cg14765818, cg17643025, cg22378853, cg11948874, cg26083330, cg22421148, cg07360805, cg24675557, cg19782411, cg25962605, cg1…	-0.21588	0.140568	0.868291
76	CEBPZOS	promoters	CEBPZOS	CEBPZ-AS1	ENSG00000218739	100505876	CEBPZ opposite strand	Predicted to be located in mitochondrial membrane. Predicted to be integral component of membrane. [provided by Alliance of Genome Resources, Apr 2022]	0.000564262	0.0495428	0.477271	0.862129	1.8329	6	cg18784008, cg20901245, cg01460981, cg07511565, cg07311334	-0.215295	0.141674	0.868291
211	STAB1	genes	STAB1	CLEVER-1, FEEL-1, FEEL1, FELE-1, FEX1, SCARH2, STAB-1	ENSG00000010327	23166	stabilin 1	This gene encodes a large, transmembrane receptor protein which may function in angiogenesis, lymphocyte homing, cell adhesion, or receptor scavenging. The protein contains 7 fasciclin, 16 epidermal growth factor (EGF)-like, and 2 laminin-type EGF-like domains as well as a C-type lectin-like hyaluronan-binding Link module. The protein is primarily expressed on sinusoidal endothelial cells of live…	7.12696e-06	0.00148121	0.610527	0.64901	2.22076	26	cg21029297, cg01758942, cg13060642, cg11849564, cg15147215, cg21832537, cg25720552, cg08222913, cg12741001, cg13104454, cg00669289, cg13827284, cg15339010	0.214121	0.143911	0.878037
190	HSPA12B	genes	HSPA12B	C20orf60	ENSG00000132622	116835	heat shock protein family A (Hsp70) member 12B	The protein encoded by this gene contains an atypical heat shock protein 70 (Hsp70) ATPase domain and is therefore a distant member of the mammalian Hsp70 family. This gene may be involved in susceptibility to atherosclerosis. Alternative splicing results in multiple transcript variants encoding different isoforms. [provided by RefSeq, Dec 2015]	0.000123542	0.0117754	0.518848	0.755269	2.10867	12	cg17361896, cg15166036, cg14603657, cg23203969, cg16679386, cg07963563, cg02796390, cg05504413, cg13466253	0.213241	0.145606	0.881196
233	POLR2F	genes	POLR2F	HRBP14.4, POLRF, RPABC14.4, RPABC2, RPB14.4, RPB6, RPC15	ENSG00000100142	5435	RNA polymerase II, I and III subunit F	This gene encodes the sixth largest subunit of RNA polymerase II, the polymerase responsible for synthesizing messenger RNA in eukaryotes. In yeast, this polymerase subunit, in combination with at least two other subunits, forms a structure that stabilizes the transcribing polymerase on the DNA template. Alternative splicing results in multiple transcript variants. [provided by RefSeq, Jul 2014]	2.00002e-07	8.66009e-05	0.690132	0.648271	2.42615	38	cg04906616, cg05766881, cg01481205, cg15352551, cg08859349, cg11864127, cg10933281, cg01708543, cg15856662, cg24402175, cg07063370, cg10681083, cg23586839, cg15383827, cg12678363, cg11315107, cg14127659, cg21606102, cg14420798, cg14039649, cg17853961, cg19228755, cg04949388, cg14410487, cg04735449, cg03029232	0.212845	0.146372	0.881196
74	HDAC4	genes	HDAC4	AHO3, BDMR, HA6116, HD4, HDAC-4, HDAC-A, HDACA, NEDCHF, NEDCHID	ENSG00000068024	9759	histone deacetylase 4	Histones play a critical role in transcriptional regulation, cell cycle progression, and developmental events. Histone acetylation/deacetylation alters chromosome structure and affects transcription factor access to DNA. The protein encoded by this gene belongs to class II of the histone deacetylase/acuc/apha family. It possesses histone deacetylase activity and represses transcription when tethe…	9.98042e-08	5.04178e-05	0.704976	0.317329	1.76605	402	cg23462687, cg10974037, cg07750784, cg00459312, cg25103905, cg12069906, cg03209251, cg17941843, cg23076987, cg17156828, cg20203971, cg25828346, cg04698521, cg05171197, cg02558267, cg19449565, cg09468399, cg07554496, cg12285570, cg20434511, cg12973017, cg10560272, cg17756033, cg20298668, cg10258395, cg15106082, cg18310774, cg03886681, cg19714454, cg13531637, cg06653258, cg08312371, cg01114124, cg2…	0.211671	0.148665	0.882944
102	TUBGCP2	genes	TUBGCP2	ALP4, GCP-2, GCP2, Grip103, PAMDDFS, SPBC97, SPC97, Spc97p, h103p, hGCP2, hSpc97	ENSG00000130640	10844	tubulin gamma complex component 2	Predicted to enable gamma-tubulin binding activity. Predicted to contribute to microtubule minus-end binding activity. Involved in brain development and neuron migration. Located in centrosome and nucleoplasm. [provided by Alliance of Genome Resources, Apr 2022]	6.3331e-05	0.00735711	0.538434	0.441907	1.8979	72	cg27065122, cg13780561, cg09194657, cg23152617, cg20469795, cg21691699, cg06394327, cg10241117, cg13252716, cg11534938, cg00548173, cg01502367, cg25302952, cg11685186, cg17683477, cg15984782, cg10095913, cg05138135, cg11210004, cg27003721, cg02065141, cg10628465, cg22786312, cg25005279, cg09003951, cg04148489, cg18200800, cg11019853	0.211737	0.148536	0.882944
171	chr1:147999931-148000778	CGI				NA			2.74066e-05	0.008049	0.57561	-0.917044	-1.98354	6	cg19020103, cg13724976, cg27563032, cg03145713, cg25200586	0.211143	0.149704	0.882944
5	NR2E1	genes	NR2E1	TLL, TLX, XTLL	ENSG00000112333	7101	nuclear receptor subfamily 2 group E member 1	The protein encoded by this gene is an orphan receptor involved in retinal development. The encoded protein also regulates adult neural stem cell proliferation and may be involved in control of aggressive behavior. Two transcript variants encoding different isoforms have been found for this gene. [provided by RefSeq, Aug 2015]	1.2022e-07	5.77438e-05	0.690132	-0.627951	-2.32644	41	cg15347342, cg00170003, cg25775494, cg09343711, cg23676151, cg22476027, cg20431250, cg15399533, cg25838080, cg04407470, cg14663965, cg03623966, cg11086764, cg13776285, cg08946601, cg25125060, cg13784235, cg02596153, cg15416877, cg13435432, cg16105676, cg26808436, cg06433023, cg06103642, cg00453817, cg21762523, cg20690420, cg24201741	0.210543	0.150891	0.883505
1	chr15:27112030-27113479	CGI	GABRA5	DEE79, EIEE79	ENSG00000186297	2558	gamma-aminobutyric acid type A receptor subunit alpha5	GABA is the major inhibitory neurotransmitter in the mammalian brain where it acts at GABA-A receptors, which are ligand-gated chloride channels. Chloride conductance of these channels can be modulated by agents such as benzodiazepines that bind to the GABA-A receptor. At least 16 distinct subunits of GABA-A receptors have been identified. Transcript variants utilizing three different alternative…	5.28495e-11	6.36549e-07	0.851339	-0.728575	-2.71858	38	cg17710023, cg02356993, cg07749071, cg20005743, cg10146203, cg03325535, cg18255240, cg00796569, cg14417760, cg23342980, cg22363043, cg16803846, cg19005707, cg20665736, cg10318222, cg04286377, cg15035033, cg16967626, cg10606856, cg12555380, cg11786657, cg09472467, cg00329728, cg06572812, cg10652393, cg05614333, cg05044185	-0.191649	0.191922	0.884316
1	GABRA5	promoters	GABRA5	DEE79, EIEE79	ENSG00000186297	2558	gamma-aminobutyric acid type A receptor subunit alpha5	GABA is the major inhibitory neurotransmitter in the mammalian brain where it acts at GABA-A receptors, which are ligand-gated chloride channels. Chloride conductance of these channels can be modulated by agents such as benzodiazepines that bind to the GABA-A receptor. At least 16 distinct subunits of GABA-A receptors have been identified. Transcript variants utilizing three different alternative…	2.0121e-10	9.63896e-07	0.826657	-0.754723	-2.69038	32	cg17710023, cg02356993, cg07749071, cg20005743, cg10146203, cg03325535, cg18255240, cg00796569, cg14417760, cg23342980, cg22363043, cg16803846, cg19005707, cg10318222, cg04286377, cg15035033, cg16967626, cg10606856, cg12555380, cg11786657, cg00329728, cg06572812, cg10652393, cg05614333, cg05044185	-0.183346	0.212258	0.884316
8	chr17:27044168-27045049	CGI	RAB34	NARR, RAB39, RAH	ENSG00000109113	83871	RAB34, member RAS oncogene family	This gene encodes a protein belonging to the RAB family of proteins, which are small GTPases involved in protein transport. This family member is a Golgi-bound member of the secretory pathway that is involved in the repositioning of lysosomes and the activation of macropinocytosis. Alternative splicing of this gene results in multiple transcript variants. An alternatively spliced transcript varia…	2.40266e-08	4.5571e-05	0.733762	-0.774813	-2.51156	22	cg19504123, cg27547165, cg08839210, cg21237418, cg02530437, cg04146591, cg26472572, cg06756709, cg01274742, cg18686527, cg04295815, cg05668853, cg21816330, cg22632666, cg22833124, cg02850487	0.184432	0.209515	0.884316
8	chr17:27044168-27045049	CGI	RPL23A	L23A, MDA20, uL23	ENSG00000198242	6147	ribosomal protein L23a	Ribosomes, the organelles that catalyze protein synthesis, consist of a small 40S subunit and a large 60S subunit. Together these subunits are composed of 4 RNA species and approximately 80 structurally distinct proteins. This gene encodes a ribosomal protein that is a component of the 60S subunit. The protein belongs to the L23P family of ribosomal proteins. It is located in the cytoplasm. The p…	2.40266e-08	4.5571e-05	0.733762	-0.774813	-2.51156	22	cg19504123, cg27547165, cg08839210, cg21237418, cg02530437, cg04146591, cg26472572, cg06756709, cg01274742, cg18686527, cg04295815, cg05668853, cg21816330, cg22632666, cg22833124, cg02850487	0.184432	0.209515	0.884316
9	chr15:78912246-78913616	CGI	CHRNA3	BAIPRCK, LNCR2, NACHRA3, PAOD2	ENSG00000080644	1136	cholinergic receptor nicotinic alpha 3 subunit	This locus encodes a member of the nicotinic acetylcholine receptor family of proteins. Members of this family of proteins form pentameric complexes comprised of both alpha and beta subunits. This locus encodes an alpha-type subunit, as it contains characteristic adjacent cysteine residues. The encoded protein is a ligand-gated ion channel that likely plays a role in neurotransmission. Polymorphi…	2.26971e-08	4.5571e-05	0.733762	-0.737392	-2.49606	27	cg01409643, cg08862537, cg04603031, cg15657326, cg21306113, cg19993258, cg04671614, cg22670733, cg09413615, cg07973591, cg08798127, cg23250494, cg00591972, cg06268478, cg09252970, cg05239311, cg25527599	-0.188025	0.200619	0.884316
9	chr15:78912246-78913616	CGI	CHRNB4		ENSG00000117971	1143	cholinergic receptor nicotinic beta 4 subunit	This gene is found within a conserved gene cluster and encodes one of the beta subunits of the nicotinic acetylcholine receptor (nAChRs) superfamily which form ligand-gated ion channels with a central pore that forms a cation channel. Neuronal nAChRs are pentameric structures that can be either homomeric or heteromeric, with heteromeric structures containing both alpha and beta subunits. Each sub…	2.26971e-08	4.5571e-05	0.733762	-0.737392	-2.49606	27	cg01409643, cg08862537, cg04603031, cg15657326, cg21306113, cg19993258, cg04671614, cg22670733, cg09413615, cg07973591, cg08798127, cg23250494, cg00591972, cg06268478, cg09252970, cg05239311, cg25527599	-0.188025	0.200619	0.884316
9	CIDEB	promoters	CIDEB		ENSG00000136305	27141	cell death inducing DFFA like effector b	Enables identical protein binding activity. Involved in activation of cysteine-type endopeptidase activity; positive regulation of cell death; and positive regulation of release of cytochrome c from mitochondria. Acts upstream of or within apoptotic process. Located in cytosol and perinuclear region of cytoplasm. [provided by Alliance of Genome Resources, Apr 2022]	3.15718e-06	0.00183327	0.627257	-0.673745	-2.31703	27	cg25448523, cg15364618, cg25576711, cg06823034, cg26310551, cg10193721, cg15545541, cg13840968, cg06796435, cg12853742, cg21886367, cg16075268, cg24838203, cg10337819, cg21418076, cg20007021, cg25775449	-0.167637	0.254749	0.884316
11	chr15:83951980-83953930	CGI	BNC1	BNC, BSN1, HsT19447, POF16, bn1	ENSG00000169594	646	basonuclin zinc finger protein 1	This gene encodes a zinc finger protein present in the basal cell layer of the epidermis and in hair follicles. It is also found in abundance in the germ cells of testis and ovary. This protein is thought to play a regulatory role in keratinocyte proliferation and it may also be a regulator for rRNA transcription. Disruption of this gene has been implicated in premature ovarian failure as well as…	2.69058e-08	4.73869e-05	0.733762	-0.650804	-2.44361	41	cg27169020, cg19685251, cg07639720, cg22271562, cg16254374, cg10398682, cg10275315, cg23741520, cg12250049, cg15736165, cg04090392, cg24189431, cg26654798, cg11536216, cg16049391, cg02713760, cg26429925, cg17124224, cg14431006, cg09180848	0.181301	0.217489	0.884316
11	TNFAIP8L3	genes	TNFAIP8L3	TIPE3	ENSG00000183578	388121	TNF alpha induced protein 8 like 3	Predicted to enable phosphatidylinositol binding activity and phosphatidylinositol transfer activity. Predicted to be involved in several processes, including inositol lipid-mediated signaling; positive regulation of intracellular signal transduction; and positive regulation of phosphatidylinositol 3-kinase activity. Located in cytosol and nucleoplasm. [provided by Alliance of Genome Resources, A…	2.3566e-05	0.0037994	0.57561	-0.588407	-2.1271	36	cg02346713, cg06258672, cg03454639, cg19592671, cg03157763, cg12122631, cg06781424, cg18588323, cg01544265, cg04066597, cg01781890, cg05503460, cg22147262, cg02233197	0.180192	0.220364	0.884316
13	DMGDH	promoters	DMGDH	DMGDHD, ME2GLYDH	ENSG00000132837	29958	dimethylglycine dehydrogenase	This gene encodes an enzyme involved in the catabolism of choline, catalyzing the oxidative demethylation of dimethylglycine to form sarcosine. The enzyme is found as a monomer in the mitochondrial matrix, and uses flavin adenine dinucleotide and folate as cofactors. Mutation in this gene causes dimethylglycine dehydrogenase deficiency, characterized by a fishlike body odor, chronic muscle fatigu…	1.16436e-06	0.000970066	0.643552	-0.906551	-2.20896	9	cg01902605, cg23911707, cg01856645, cg06501366, cg12552120, cg03400060, cg12648510, cg26759351	-0.2089	0.154177	0.884316
14	chr19:41882507-41882773	CGI	TMEM91	DSPC3, IFITMD6, SynDIG3	ENSG00000142046	641649	transmembrane protein 91	Predicted to act upstream of or within hematopoietic progenitor cell differentiation. Predicted to be integral component of membrane. Predicted to be active in intracellular membrane-bounded organelle and membrane. [provided by Alliance of Genome Resources, Apr 2022]	6.81366e-07	0.000700019	0.659444	-0.734478	-2.38082	22	cg08676425, cg25008217, cg19497572, cg08136809, cg01190023, cg10989288, cg13973063, cg17831002, cg12037898, cg00841035, cg12946214, cg12955084, cg02063076, cg02794151	0.189012	0.198224	0.884316
14	LTB4R2	promoters	LTB4R2	BLT2, BLTR2, JULF2, KPG_004, LTB4-R 2, LTB4-R2, NOP9	ENSG00000213906	56413	leukotriene B4 receptor 2	Predicted to enable G protein-coupled peptide receptor activity and leukotriene B4 receptor activity. Predicted to be involved in inflammatory response and neuropeptide signaling pathway. Predicted to act upstream of or within keratinocyte migration and signal transduction. Located in nucleoplasm and plasma membrane. [provided by Alliance of Genome Resources, Apr 2022]	2.20905e-05	0.00661402	0.57561	-0.672709	-2.20165	23	cg15364618, cg25576711, cg06823034, cg26310551, cg10193721, cg13840968, cg06796435, cg12853742, cg21886367, cg16075268, cg24838203, cg10337819, cg21418076, cg20007021	-0.17466	0.235094	0.884316
15	chr11:57414400-57414664	CGI	YPEL4		ENSG00000166793	219539	yippee like 4	Predicted to enable metal ion binding activity. Predicted to be located in nucleolus. [provided by Alliance of Genome Resources, Apr 2022]	1.23842e-06	0.00101623	0.643552	-0.715361	-2.37081	24	cg17086626, cg08634797, cg06434864, cg03773647, cg01874783, cg15363887, cg18727738, cg22705929, cg18111667, cg27368025, cg00035505, cg02972988, cg08136112, cg03989792, cg10969211, cg10366093, cg14734340, cg11324116, cg03631561, cg20821170, cg08366864	-0.175551	0.232679	0.884316
18	SIGLEC15	genes	SIGLEC15	CD33L3, HsT1361, SIGLEC-15	ENSG00000197046	284266	sialic acid binding Ig like lectin 15	Predicted to be involved in regulation of actin cytoskeleton organization; regulation of bone resorption; and regulation of osteoclast development. Predicted to be integral component of membrane. Predicted to be part of protein-containing complex. Predicted to be active in plasma membrane. [provided by Alliance of Genome Resources, Apr 2022]	0.000138766	0.0126863	0.518848	-0.664875	-2.07418	19	cg24315305, cg07869839, cg21692436, cg14729980, cg16665375, cg24030138, cg24059107, cg19933975, cg23563958, cg21667956	0.177818	0.226604	0.884316
18	LTB4R	promoters	LTB4R	BLT1, BLTR, CMKRL1, GPR16, LTB4R1, LTBR1, P2RY7, P2Y7	ENSG00000213903	1241	leukotriene B4 receptor	Predicted to enable G protein-coupled peptide receptor activity and leukotriene B4 receptor activity. Predicted to be involved in inflammatory response and neuropeptide signaling pathway. Predicted to act upstream of or within signal transduction. Predicted to be located in plasma membrane. Predicted to be integral component of plasma membrane. [provided by Alliance of Genome Resources, Apr 2022]	2.33557e-05	0.00678092	0.57561	-0.624461	-2.16015	29	cg25448523, cg15364618, cg25576711, cg06823034, cg26310551, cg10193721, cg23884784, cg15545541, cg13840968, cg06796435, cg12853742, cg21886367, cg16075268, cg24838203, cg20007021	-0.161241	0.273585	0.884316
21	YPEL4	promoters	YPEL4		ENSG00000166793	219539	yippee like 4	Predicted to enable metal ion binding activity. Predicted to be located in nucleolus. [provided by Alliance of Genome Resources, Apr 2022]	4.48402e-05	0.00978826	0.557332	-0.719479	-2.13458	17	cg17086626, cg08634797, cg06434864, cg03773647, cg18727738, cg22705929, cg18111667, cg00035505, cg02972988, cg08136112, cg03989792, cg11324116, cg03631561, cg20821170, cg08366864	-0.15964	0.278438	0.884316
24	chr11:13984066-13986349	CGI	SPON1	VSGP/F-spondin, f-spondin	ENSG00000262655	10418	spondin 1	Predicted to be an extracellular matrix structural constituent. Predicted to be involved in cell adhesion. Predicted to act upstream of or within positive regulation of protein binding activity; positive regulation of protein processing; and regulation of amyloid precursor protein catabolic process. Located in extracellular space. Colocalizes with collagen-containing extracellular matrix. [provid…	5.31346e-06	0.00278753	0.610527	-0.695765	-2.30587	24	cg09191626, cg02394317, cg12581592, cg00609834, cg24258347, cg00816515, cg25486824, cg12085698, cg10153349, cg02994974, cg04547675, cg11028624, cg26255604, cg13254934, cg19488260, cg21415227, cg19946676	0.192788	0.189243	0.884316
25	chr5:1201443-1202138	CGI	SLC6A19	B0AT1, HND	ENSG00000174358	340024	solute carrier family 6 member 19	This gene encodes a system B(0) transmembrane protein that actively transports most neutral amino acids across the apical membrane of epithelial cells. Mutations in this gene may result in Hartnup disorder, an inherited disease with symptoms such as pellagra, cerebellar ataxia, and psychosis. The expression and function of B0AT1 (SLC6A19) in intestinal cells depends on the presence of the accesso…	1.14486e-05	0.00462766	0.593325	-0.750854	-2.29645	17	cg17650028, cg11123744, cg02389859, cg11325573, cg09142559, cg24041118, cg21193660, cg04309194, cg26711638, cg26948274, cg21492882, cg21487099, cg11877160	-0.176875	0.229119	0.884316
30	RASL12	promoters	RASL12	RIS	ENSG00000103710	51285	RAS like family 12	Predicted to enable GDP binding activity; GTP binding activity; and GTPase activity. Predicted to be involved in signal transduction. Predicted to be active in plasma membrane. [provided by Alliance of Genome Resources, Apr 2022]	5.27366e-05	0.0112282	0.557332	-0.849617	-2.07023	9	cg10604168, cg19592235, cg20158582, cg08403027, cg11267410, cg14459057	-0.20777	0.15647	0.884316
32	LHX9	genes	LHX9		ENSG00000143355	56956	LIM homeobox 9	This gene encodes a member of the LIM homeobox gene family of developmentally expressed transcription factors. The encoded protein contains a homeodomain and two cysteine-rich zinc-binding LIM domains involved in protein-protein interactions. The protein is highly similar to a mouse protein that causes gonadal agenesis when inactivated, suggesting a role in gonadal development. Alternative splici…	0.000314088	0.0205734	0.498493	-0.51247	-1.95739	45	cg08463788, cg17779824, cg08610862, cg09266206, cg05920909, cg09076431, cg19450406, cg17753347, cg03660500, cg12434982, cg05128414, cg08883223, cg06661450, cg22443762, cg00783748, cg01445052, cg04365202, cg26816907, cg00795248, cg15544654, cg12444328	0.175079	0.233957	0.884316
36	chr8:41165852-41167140	CGI	SFRP1	FRP, FRP-1, FRP1, FrzA, SARP2	ENSG00000104332	6422	secreted frizzled related protein 1	This gene encodes a member of the SFRP family that contains a cysteine-rich domain homologous to the putative Wnt-binding site of Frizzled proteins. Members of this family act as soluble modulators of Wnt signaling; epigenetic silencing of SFRP genes leads to deregulated activation of the Wnt-pathway which is associated with cancer. This gene may also be involved in determining the polarity of ph…	4.75205e-06	0.00260851	0.610527	-0.650272	-2.24503	29	cg07935886, cg02388150, cg00000321, cg06166767, cg24319902, cg09410389, cg16196274, cg03575666, cg14904908, cg14556146, cg01074584, cg24067169, cg00930833, cg15839448, cg14548509, cg05882344, cg23359714, cg03133371	0.161155	0.273842	0.884316
39	chr6:144384894-144385888	CGI	PLAGL1	LOT1, ZAC, ZAC1	ENSG00000118495	5325	PLAG1 like zinc finger 1	This gene encodes a C2H2 zinc finger protein that functions as a suppressor of cell growth. This gene is often deleted or methylated and silenced in cancer cells. In addition, overexpression of this gene during fetal development is thought to be the causal factor for transient neonatal diabetes mellitus (TNDM). Alternative splicing and the use of alternative promoters results in multiple transcri…	1.22299e-05	0.00478657	0.593325	-0.662859	-2.22506	26	cg25205758, cg09293391, cg02926622, cg10254692, cg09307468, cg02849309, cg25291978, cg16334244, cg04319464, cg21113768, cg25535418, cg14143954, cg07507918, cg04895233, cg23521444, cg12444861, cg24750627	-0.185216	0.207552	0.884316
40	chr5:78365298-78365711	CGI	BHMT2		ENSG00000132840	23743	betaine--homocysteine S-methyltransferase 2	Homocysteine is a sulfur-containing amino acid that plays a crucial role in methylation reactions. Transfer of the methyl group from betaine to homocysteine creates methionine, which donates the methyl group to methylate DNA, proteins, lipids, and other intracellular metabolites. The protein encoded by this gene is one of two methyl transferases that can catalyze the transfer of the methyl group …	2.55527e-05	0.0079137	0.57561	-0.762785	-2.22504	15	cg01902605, cg23911707, cg01856645, cg06501366, cg12552120, cg03400060, cg12648510, cg26759351	-0.2089	0.154177	0.884316
40	chr5:78365298-78365711	CGI	DMGDH	DMGDHD, ME2GLYDH	ENSG00000132837	29958	dimethylglycine dehydrogenase	This gene encodes an enzyme involved in the catabolism of choline, catalyzing the oxidative demethylation of dimethylglycine to form sarcosine. The enzyme is found as a monomer in the mitochondrial matrix, and uses flavin adenine dinucleotide and folate as cofactors. Mutation in this gene causes dimethylglycine dehydrogenase deficiency, characterized by a fishlike body odor, chronic muscle fatigu…	2.55527e-05	0.0079137	0.57561	-0.762785	-2.22504	15	cg01902605, cg23911707, cg01856645, cg06501366, cg12552120, cg03400060, cg12648510, cg26759351	-0.2089	0.154177	0.884316
42	chr2:241562469-241562910	CGI	GPR35		ENSG00000178623	2859	G protein-coupled receptor 35	Enables C-X-C chemokine receptor activity. Involved in several processes, including chemokine-mediated signaling pathway; negative regulation of voltage-gated calcium channel activity; and positive regulation of cytosolic calcium ion concentration. Is integral component of plasma membrane. [provided by Alliance of Genome Resources, Apr 2022]	2.40428e-05	0.00790293	0.57561	-0.689636	-2.21728	21	cg27495812, cg12485972, cg02717470, cg09499095, cg15611351, cg11307478, cg26250154, cg20848212, cg09258553, cg17098979, cg11002208	0.206031	0.160043	0.884316
45	chr8:38831592-38832353	CGI	HTRA4		ENSG00000169495	203100	HtrA serine peptidase 4	This gene encodes a member of the HtrA family of proteases. The encoded protein contains a putative signal peptide, an insulin growth factor binding domain, a Kazal protease inhibitor domain, a conserved trypsin domain and a PDZ domain. Based on studies on other related family members, this enzyme may function as a secreted oligomeric chaperone protease to degrade misfolded secretory proteins. Ot…	3.8951e-05	0.0101493	0.557332	-0.733622	-2.20429	16	cg04589674, cg04361443, cg24312537, cg12535715, cg21184369, cg22491268, cg07844613	0.182905	0.213379	0.884316
45	chr8:38831592-38832353	CGI	PLEKHA2	TAPP2	ENSG00000169499	59339	pleckstrin homology domain containing A2	Enables fibronectin binding activity; laminin binding activity; and phosphatidylinositol-3,4-bisphosphate binding activity. Involved in positive regulation of cell-matrix adhesion. Located in cytoplasm and membrane. Part of protein-containing complex. [provided by Alliance of Genome Resources, Apr 2022]	3.8951e-05	0.0101493	0.557332	-0.733622	-2.20429	16	cg04589674, cg04361443, cg24312537, cg12535715, cg21184369, cg22491268, cg07844613	0.182905	0.213379	0.884316
45	PAX5	genes	PAX5	ALL3, BSAP, PAX-5	ENSG00000196092	5079	paired box 5	This gene encodes a member of the paired box (PAX) family of transcription factors. The central feature of this gene family is a novel, highly conserved DNA-binding motif, known as the paired box. Paired box transcription factors are important regulators in early development, and alterations in the expression of their genes are thought to contribute to neoplastic transformation. This gene encodes…	0.000100694	0.0103811	0.538434	-0.418883	-1.82814	97	cg07716113, cg07793395, cg06671087, cg11998388, cg13774019, cg13701768, cg03081635, cg07413147, cg18464558, cg03364442, cg03273872, cg10769767, cg02126968, cg13482308, cg14344261, cg02906335, cg08748127, cg10193836, cg13959831, cg13675835, cg20700647, cg06272555, cg14519598, cg07105962, cg05697028, cg00715929, cg00890208, cg07764022, cg05516817, cg14535614, cg14585700, cg14094646, cg14306956, cg2…	0.178932	0.22366	0.884316
47	EMX2OS	genes	EMX2OS	EMX2-AS1, NCRNA00045	ENSG00000229847	196047	EMX2 opposite strand/antisense RNA		0.000447933	0.02533	0.498493	-0.429397	-1.78847	73	cg00603371, cg04256864, cg03522063, cg04556008, cg19358493, cg26288991, cg08406102, cg25316429, cg26693467, cg04421971, cg07833262, cg11854504, cg18561589, cg23308047, cg06141846, cg09122370, cg20792376, cg25334257, cg02230593, cg08300555, cg12994147, cg16234557, cg04656534, cg10235957, cg26495303	0.204593	0.163045	0.884316
53	ADARB2	genes	ADARB2	ADAR3, RED2	ENSG00000185736	105	adenosine deaminase RNA specific B2 (inactive)	This gene encodes a member of the double-stranded RNA adenosine deaminase family of RNA-editing enzymes and may play a regulatory role in RNA editing. [provided by RefSeq, Jul 2008]	0.000340776	0.0212912	0.498493	-0.272965	-1.47307	451	cg08971562, cg26540630, cg10591346, cg16253451, cg11508783, cg20395881, cg26240411, cg25065716, cg02445968, cg14667192, cg06422309, cg03944474, cg10677688, cg13240289, cg00972313, cg21999758, cg05625299, cg03480068, cg03649491, cg07815694, cg03754605, cg14429345, cg15281535, cg05570367, cg07488920, cg00906657, cg09702771, cg18686833, cg16646662, cg19738950, cg19920905, cg14171448, cg12344468, cg0…	0.209063	0.153851	0.884316
54	LMO3	promoters	LMO3	RBTN3, RBTNL2, RHOM3, Rhom-3	ENSG00000048540	55885	LIM domain only 3	The protein encoded by this gene belongs to the rhombotin family of cysteine-rich LIM domain oncogenes. This gene is predominantly expressed in the brain. Related family members, LMO1 and LMO2 on chromosome 11, have been reported to be involved in chromosomal translocations in T-cell leukemia. Many alternatively spliced transcript variants have been found for this gene. [provided by RefSeq, Aug 2…	0.000159715	0.0230109	0.518848	-0.514526	-2.00145	47	cg14632140, cg10143811, cg09683887, cg17736030, cg22702331, cg16930572, cg01787574, cg00780879, cg12784704, cg13572309, cg03829142, cg11511443, cg09526758, cg16961545, cg22959054, cg03745994, cg03826688, cg10800369, cg19140085, cg26575637, cg08217789, cg14905657, cg12490395	-0.185368	0.207172	0.884316
57	FOXK1	genes	FOXK1	FOXK1L	ENSG00000164916	221937	forkhead box K1	Enables 14-3-3 protein binding activity; DNA-binding transcription repressor activity, RNA polymerase II-specific; and transcription cis-regulatory region binding activity. Involved in several processes, including cellular glucose homeostasis; negative regulation of autophagy; and regulation of transcription, DNA-templated. Located in cytoplasm and nucleus. [provided by Alliance of Genome Resourc…	0.000467257	0.0260341	0.498493	0.323264	1.59974	159	cg07628717, cg17760049, cg05764847, cg25555505, cg08797598, cg15256491, cg11931953, cg04572930, cg26177213, cg01974478, cg06287775, cg11277097, cg05117982, cg08569046, cg05308424, cg15606072, cg10036013, cg22218709, cg11647481, cg11536586, cg17091359, cg23752752, cg01541347, cg18411055, cg04604565, cg01560465, cg07642754, cg25106671, cg11373563, cg19396390, cg05317024, cg09609376, cg13409737, cg1…	0.190569	0.194485	0.884316
58	chr22:24114875-24115467	CGI	MMP11	SL-3, ST3, STMY3	ENSG00000099953	4320	matrix metallopeptidase 11	Proteins of the matrix metalloproteinase (MMP) family are involved in the breakdown of extracellular matrix in normal physiological processes, such as embryonic development, reproduction, and tissue remodeling, as well as in disease processes, such as arthritis and metastasis. Most MMP's are secreted as inactive proproteins which are activated when cleaved by extracellular proteinases. However, t…	8.85201e-05	0.0169197	0.538434	-0.718509	-2.15888	16	cg23850277, cg16159491, cg19934709, cg10736577, cg21531506, cg22418565	-0.179603	0.221902	0.884316
59	PGLYRP1	promoters	PGLYRP1	PGLYRP, PGRP, PGRP-S, PGRPS, TAG7, TNFSF3L	ENSG00000008438	8993	peptidoglycan recognition protein 1	Enables peptidoglycan binding activity and peptidoglycan immune receptor activity. Involved in antimicrobial humoral immune response mediated by antimicrobial peptide; killing of cells of other organism; and response to bacterium. Located in extracellular exosome. [provided by Alliance of Genome Resources, Apr 2022]	0.00034703	0.0373584	0.498493	-0.67166	-1.99271	17	cg24917775, cg14001023, cg07519471, cg14131693, cg08682981, cg08693172, cg12215528, cg22024140, cg10862535, cg25754173, cg26767632, cg05422993, cg22559329, cg04850152	-0.204352	0.163552	0.884316
61	LDLRAD4	genes	LDLRAD4	C18orf1	ENSG00000168675	753	low density lipoprotein receptor class A domain containing 4	Enables R-SMAD binding activity. Involved in negative regulation of cell migration; negative regulation of epithelial to mesenchymal transition; and negative regulation of transmembrane receptor protein serine/threonine kinase signaling pathway. Located in early endosome membrane. [provided by Alliance of Genome Resources, Apr 2022]	0.000854	0.0384066	0.477271	0.375835	1.67857	90	cg09602451, cg16602871, cg10248218, cg06810117, cg00818035, cg27538957, cg21574691, cg15627993, cg22866480, cg13652766, cg15748055, cg11086843, cg02292342, cg16956773, cg22109433, cg18563970, cg18590106, cg25211941, cg06378441, cg19954357, cg22258768, cg03205750, cg23837868, cg16619849, cg19122723, cg21295729, cg08748036, cg03988131, cg08458218, cg03655775, cg09466913, cg17537241, cg21068078, cg1…	0.173085	0.239411	0.884316
61	CHST9	promoters	CHST9	GALNAC4ST-2, GalNAc4ST2	ENSG00000154080	83539	carbohydrate sulfotransferase 9	The protein encoded by this gene belongs to the sulfotransferase 2 family. It is localized to the golgi membrane, and catalyzes the transfer of sulfate to position 4 of non-reducing N-acetylgalactosamine (GalNAc) residues in both N-glycans and O-glycans. Sulfate groups on carbohydrates confer highly specific functions to glycoproteins, glycolipids, and proteoglycans, and are critical for cell-cel…	0.000486618	0.0452649	0.498493	-0.706139	-1.98542	14	cg18083794, cg10397941, cg01960885, cg21895526, cg26807767, cg24228329, cg16933181, cg23113176	-0.191829	0.191497	0.884316
62	chr14:24779874-24780932	CGI	LTB4R2	BLT2, BLTR2, JULF2, KPG_004, LTB4-R 2, LTB4-R2, NOP9	ENSG00000213906	56413	leukotriene B4 receptor 2	Predicted to enable G protein-coupled peptide receptor activity and leukotriene B4 receptor activity. Predicted to be involved in inflammatory response and neuropeptide signaling pathway. Predicted to act upstream of or within keratinocyte migration and signal transduction. Located in nucleoplasm and plasma membrane. [provided by Alliance of Genome Resources, Apr 2022]	4.7177e-05	0.0115789	0.557332	-0.59156	-2.14121	34	cg25448523, cg15364618, cg25576711, cg06823034, cg26310551, cg10193721, cg15545541, cg13840968, cg06796435, cg12853742, cg21886367, cg16075268, cg24838203, cg10337819, cg21418076, cg20007021	-0.16784	0.254167	0.884316
62	chr14:24779874-24780932	CGI	CIDEB		ENSG00000136305	27141	cell death inducing DFFA like effector b	Enables identical protein binding activity. Involved in activation of cysteine-type endopeptidase activity; positive regulation of cell death; and positive regulation of release of cytochrome c from mitochondria. Acts upstream of or within apoptotic process. Located in cytosol and perinuclear region of cytoplasm. [provided by Alliance of Genome Resources, Apr 2022]	4.7177e-05	0.0115789	0.557332	-0.59156	-2.14121	34	cg25448523, cg15364618, cg25576711, cg06823034, cg26310551, cg10193721, cg15545541, cg13840968, cg06796435, cg12853742, cg21886367, cg16075268, cg24838203, cg10337819, cg21418076, cg20007021	-0.16784	0.254167	0.884316
62	chr14:24779874-24780932	CGI	LTB4R	BLT1, BLTR, CMKRL1, GPR16, LTB4R1, LTBR1, P2RY7, P2Y7	ENSG00000213903	1241	leukotriene B4 receptor	Predicted to enable G protein-coupled peptide receptor activity and leukotriene B4 receptor activity. Predicted to be involved in inflammatory response and neuropeptide signaling pathway. Predicted to act upstream of or within signal transduction. Predicted to be located in plasma membrane. Predicted to be integral component of plasma membrane. [provided by Alliance of Genome Resources, Apr 2022]	4.7177e-05	0.0115789	0.557332	-0.59156	-2.14121	34	cg25448523, cg15364618, cg25576711, cg06823034, cg26310551, cg10193721, cg15545541, cg13840968, cg06796435, cg12853742, cg21886367, cg16075268, cg24838203, cg10337819, cg21418076, cg20007021	-0.16784	0.254167	0.884316
65	MYO1C	promoters	MYO1C	MMI-beta, MMIb, MyoIC, NMI, myr2	ENSG00000197879	4641	myosin IC	This gene encodes a member of the unconventional myosin protein family, which are actin-based molecular motors. The protein is found in the cytoplasm, and one isoform with a unique N-terminus is also found in the nucleus. The nuclear isoform associates with RNA polymerase I and II and functions in transcription initiation. The mouse ortholog of this protein also functions in intracellular vesicle…	0.000216246	0.0276247	0.518848	-0.532139	-1.96412	37	cg06084371, cg07768169, cg20569672, cg26279829, cg24714624, cg22569305, cg01908976, cg19807446, cg02317299, cg15670802, cg11257823, cg03079497	-0.163161	0.267836	0.884316
66	NBL1	promoters	NBL1	D1S1733E, DAN, DAND1, NB, NO3	ENSG00000158747	4681	NBL1, DAN family BMP antagonist	This gene product is the founding member of the evolutionarily conserved CAN (Cerberus and DAN) family of proteins, which contain a domain resembling the CTCK (C-terminal cystine knot-like) motif found in a number of signaling molecules. These proteins are secreted, and act as BMP (bone morphogenetic protein) antagonists by binding to BMPs and preventing them from interacting with their receptors…	0.000236841	0.0294697	0.518848	-0.527859	-1.94832	37	cg07147364, cg21057046, cg19234140, cg10555159, cg14304787, cg09860653, cg14579430, cg10211745, cg05481086, cg12474394, cg16650717, cg02214003, cg15589641, cg10923719, cg25235465, cg25368276, cg14699309, cg04604347, cg03048314, cg09309058, cg17124647, cg20890713, cg18923740, cg00932104, cg22767145, cg14714346, cg03950225, cg02959112	-0.187526	0.20184	0.884316
70	chr4:6107130-6107711	CGI	JAKMIP1	Gababrbp, JAMIP1, MARLIN1	ENSG00000152969	152789	janus kinase and microtubule interacting protein 1	Enables GABA receptor binding activity and RNA binding activity. Involved in cognition. Is extrinsic component of membrane. Part of ribonucleoprotein complex. [provided by Alliance of Genome Resources, Apr 2022]	6.03482e-05	0.0133222	0.557332	-0.810664	-2.12336	11	cg22098660, cg06231140, cg01929855, cg18994250, cg23166781, cg21003654, cg15633777, cg16724588, cg22667835	0.203116	0.16617	0.884316
71	chr10:105211950-105212306	CGI	CALHM2	FAM26B	ENSG00000138172	51063	calcium homeostasis modulator family member 2	Predicted to enable cation channel activity. Involved in positive regulation of apoptotic process. Predicted to be integral component of plasma membrane. [provided by Alliance of Genome Resources, Apr 2022]	0.000284211	0.0324435	0.498493	-0.694052	-2.12273	17	cg21686808, cg06722282, cg10024587, cg23175074, cg09336982, cg18273501, cg23753748, cg14302224, cg05319515, cg14159304, cg09562683, cg20003202, cg05440249, cg06075311, cg05042708	-0.162236	0.270594	0.884316
72	RREB1	promoters	RREB1	FINB, HNT, LZ321, RREB-1, Zep-1	ENSG00000124782	6239	ras responsive element binding protein 1	The protein encoded by this gene is a zinc finger transcription factor that binds to RAS-responsive elements (RREs) of gene promoters. It has been shown that the calcitonin gene promoter contains an RRE and that the encoded protein binds there and increases expression of calcitonin, which may be involved in Ras/Raf-mediated cell differentiation. Multiple transcript variants encoding several diffe…	0.000358239	0.0381365	0.498493	-0.470493	-1.88988	56	cg19869746, cg03391776, cg07139190, cg08055087, cg17150866, cg04208750, cg13832604, cg23464371, cg08355568, cg09200468, cg09866303, cg14485021, cg15580900, cg13755398, cg09754197, cg16961295, cg04058149, cg04418434, cg10287970, cg20893838, cg03251356, cg10523380, cg11433624	-0.171626	0.243456	0.884316
73	PACSIN2	promoters	PACSIN2	SDPII	ENSG00000100266	11252	protein kinase C and casein kinase substrate in neurons 2	This gene is a member of the protein kinase C and casein kinase substrate in neurons family. The encoded protein is involved in linking the actin cytoskeleton with vesicle formation by regulating tubulin polymerization. Alternative splicing results in multiple transcript variants. [provided by RefSeq, May 2010]	0.000486398	0.0452649	0.498493	-0.441772	-1.8272	64	cg07241717, cg25664606, cg27104398, cg10132627, cg16522223, cg04057339, cg05330000, cg00594335, cg19143716, cg24025782, cg07917089, cg21380990, cg04252942, cg14787909, cg10603235, cg08119146, cg11750619, cg22716663, cg21123446, cg18484834, cg02142005, cg16919348, cg23422604, cg01445487, cg18919659	-0.17422	0.236296	0.884316
74	chr8:97169731-97170432	CGI	GDF6	BMP-13, BMP13, CDMP2, KFM, KFS, KFS1, KFSL, SGM1, SYNS4	ENSG00000156466	392255	growth differentiation factor 6	This gene encodes a secreted ligand of the TGF-beta (transforming growth factor-beta) superfamily of proteins. Ligands of this family bind various TGF-beta receptors leading to recruitment and activation of SMAD family transcription factors that regulate gene expression. The encoded preproprotein is proteolytically processed to generate each subunit of the disulfide-linked homodimer. This protein…	8.3009e-05	0.0165514	0.538434	-0.791542	-2.11319	12	cg07046818, cg16290866, cg08381274, cg00394180, cg01673674, cg17999376	0.182721	0.213847	0.884316
74	TMEM51	promoters	TMEM51	C1orf72	ENSG00000171729	55092	transmembrane protein 51	Predicted to be integral component of membrane. [provided by Alliance of Genome Resources, Apr 2022]	0.000571185	0.0495428	0.477271	-0.417656	-1.76972	73	cg09229466, cg11146023, cg12651933, cg00341297, cg11461111, cg24648947, cg06124883, cg13081644, cg19505659, cg23578515, cg00272561, cg25964299, cg24835051, cg21012057, cg25908635, cg16852463, cg23187532, cg08434071, cg05385377, cg24349832, cg07657348, cg25469418, cg09592954, cg21005438, cg12934079, cg14824277, cg00772714, cg24535573	-0.185585	0.206631	0.884316
76	TLN2	genes	TLN2	ILWEQ	ENSG00000171914	83660	talin 2	This gene encodes a protein related to talin 1, a cytoskeletal protein that plays a significant role in the assembly of actin filaments and in spreading and migration of various cell types, including fibroblasts and osteoclasts. This protein has a different pattern of expression compared to talin 1 but, like talin 1, is thought to associate with unique transmembrane receptors to form novel linkag…	0.000397299	0.0234283	0.498493	0.408725	1.76814	77	cg15440229, cg09727394, cg10760209, cg04182114, cg11976131, cg08694703, cg24526395, cg09846054, cg01191815, cg05241798, cg13730336, cg00981584, cg18651618, cg09497113, cg23206630, cg27367138, cg15949239, cg05996512, cg26090549, cg09654908, cg23486561, cg26458545, cg25563032, cg12927248, cg18065177, cg20913253, cg24368861, cg02599385, cg04914221, cg04094384, cg13976508, cg11664516, cg19966063	0.203091	0.166223	0.884316
77	EDIL3	genes	EDIL3	DEL1	ENSG00000164176	10085	EGF like repeats and discoidin domains 3	The protein encoded by this gene is an integrin ligand. It plays an important role in mediating angiogenesis and may be important in vessel wall remodeling and development. It also influences endothelial cell behavior. [provided by RefSeq, Jul 2008]	0.000451413	0.0254318	0.498493	0.441087	1.79134	52	cg05016602, cg24553364, cg10013350, cg02882186, cg05817497, cg01046805, cg22022671, cg07201620, cg08690220, cg01072952, cg19351717, cg23045593, cg10617796, cg15625894, cg14317491, cg11559250, cg06962436, cg24988625, cg23091309	0.193697	0.187125	0.884316
84	SLC22A23	genes	SLC22A23	C6orf85	ENSG00000137266	63027	solute carrier family 22 member 23	SLC22A23 belongs to a large family of transmembrane proteins that function as uniporters, symporters, and antiporters to transport organic ions across cell membranes (Jacobsson et al., 2007 [PubMed 17714910]).[supplied by OMIM, Mar 2008]	3.78337e-05	0.0051655	0.557332	0.39112	1.82569	117	cg24205662, cg00476032, cg18766762, cg14192813, cg21556694, cg12687701, cg05976327, cg23978473, cg22647031, cg11696975, cg07291387, cg18398570, cg09546814, cg09352336, cg10045004, cg14170557, cg25847647, cg11522552, cg15032604, cg21012000, cg12650685, cg10207220, cg01397117, cg15837563, cg13703737, cg13415859, cg24637398, cg07028415, cg11585679, cg20346284, cg23444077, cg15406637, cg16887070, cg0…	0.161668	0.272298	0.884316
85	PARP14	promoters	PARP14	ARTD8, BAL2, PARP-14, pART8	ENSG00000173193	54625	poly(ADP-ribose) polymerase family member 14	This gene encodes a member of the poly(ADP-ribose) polymerase (PARP) protein family. The encoded anti-apoptotic protein may regulate aerobic glycolysis and promote survival of cancer cells. Increased expression of this gene has been reported in a variety of tumor types. [provided by RefSeq, Jul 2016]	0.000288627	0.0333546	0.498493	0.752614	2.03777	12	cg00272009, cg23669186, cg26882438, cg03315247, cg00926285, cg16232327, cg13745852, cg16728309	-0.199983	0.172942	0.884316
86	SPTLC2	genes	SPTLC2	HSN1C, LCB2, LCB2A, NSAN1C, SPT2, hLCB2a	ENSG00000100596	9517	serine palmitoyltransferase long chain base subunit 2	This gene encodes a long chain base subunit of serine palmitoyltransferase. Serine palmitoyltransferase, which consists of two different subunits, is the key enzyme in sphingolipid biosynthesis. It catalyzes the pyridoxal-5-prime-phosphate-dependent condensation of L-serine and palmitoyl-CoA to 3-oxosphinganine. Mutations in this gene were identified in patients with hereditary sensory neuropathy…	0.00108032	0.0454783	0.45506	0.536007	1.83409	26	cg07590649, cg16568136, cg26685761, cg03678595, cg18872420, cg16464494, cg16402644, cg19787508, cg23187727, cg04453629, cg16201078, cg14544289, cg04690379, cg05211862, cg14533461	0.196509	0.180681	0.884316
87	chr5:146257346-146258575	CGI	PPP2R2B	B55BETA, PP2AB55BETA, PP2ABBETA, PP2APR55B, PP2APR55BETA, PR2AB55BETA, PR2ABBETA, PR2APR55BETA, PR52B, PR55-BETA, PR55BETA, SCA12	ENSG00000156475	5521	protein phosphatase 2 regulatory subunit Bbeta	The product of this gene belongs to the phosphatase 2 regulatory subunit B family. Protein phosphatase 2 is one of the four major Ser/Thr phosphatases, and it is implicated in the negative control of cell growth and division. It consists of a common heteromeric core enzyme, which is composed of a catalytic subunit and a constant regulatory subunit, that associates with a variety of regulatory sub…	0.000124191	0.0206071	0.518848	-0.612416	-2.09772	28	cg13971892, cg25363885, cg22642777, cg25021259, cg17876325, cg17623299, cg03225002, cg19335130, cg04337096, cg20560075, cg09528265, cg03851984, cg02760293	0.187057	0.202989	0.884316
88	chr1:19970255-19971923	CGI	NBL1	D1S1733E, DAN, DAND1, NB, NO3	ENSG00000158747	4681	NBL1, DAN family BMP antagonist	This gene product is the founding member of the evolutionarily conserved CAN (Cerberus and DAN) family of proteins, which contain a domain resembling the CTCK (C-terminal cystine knot-like) motif found in a number of signaling molecules. These proteins are secreted, and act as BMP (bone morphogenetic protein) antagonists by binding to BMPs and preventing them from interacting with their receptors…	8.38617e-05	0.0165514	0.538434	-0.576027	-2.09698	35	cg07147364, cg21057046, cg03438613, cg19234140, cg07367302, cg10555159, cg14304787, cg09860653, cg14579430, cg10211745, cg05481086, cg12474394, cg16650717, cg15589641, cg10923719, cg25235465, cg14699309, cg04604347, cg03048314, cg09309058, cg17124647, cg20890713, cg18923740, cg00932104, cg22767145, cg14714346, cg03950225	-0.182815	0.213609	0.884316
88	chr1:19970255-19971923	CGI	MICOS10-NBL1	C1orf151-NBL1, DAN, DAND1, MINOS1-NBL1, NBL1	ENSG00000158747	100532736	MICOS10-NBL1 readthrough	This locus represents naturally occurring read-through transcription between the neighboring chromosome 1 open reading frame 151 (GeneID 440574) and neuroblastoma suppressor of tumorigenicity 1 (GeneID 4681) genes on chromosome 1. The read-through transcripts produce at least two proteins, each of which share identity with proteins translated from the downstream neuroblastoma suppressor of tumori…	8.38617e-05	0.0165514	0.538434	-0.576027	-2.09698	35	cg07147364, cg21057046, cg03438613, cg19234140, cg07367302, cg10555159, cg14304787, cg09860653, cg14579430, cg10211745, cg05481086, cg12474394, cg16650717, cg15589641, cg10923719, cg25235465, cg14699309, cg04604347, cg03048314, cg09309058, cg17124647, cg20890713, cg18923740, cg00932104, cg22767145, cg14714346, cg03950225	-0.182815	0.213609	0.884316
89	chr11:22688285-22688617	CGI	GAS2	GAS-2	ENSG00000148935	2620	growth arrest specific 2	The protein encoded by this gene is a caspase-3 substrate that plays a role in regulating microfilament and cell shape changes during apoptosis. It can also modulate cell susceptibility to p53-dependent apoptosis by inhibiting calpain activity. Alternative splicing results in multiple transcript variants. [provided by RefSeq, May 2017]	0.00026664	0.031159	0.498493	-0.697252	-2.095	16	cg20731617, cg12575928, cg02026246, cg03547797, cg06493930, cg15585294, cg24435844, cg24225184, cg13663300, cg18722881	0.171065	0.245022	0.884316
89	TMCO3	genes	TMCO3	C13orf11	ENSG00000150403	55002	transmembrane and coiled-coil domains 3	This gene encodes a member of the monovalent cation:proton antiporter 2 (CPA2) family of transporter proteins. Members of this family typically couple the export of monovalent cations, such as potassium or sodium, to the import of protons across cellular membranes. Mutations in this gene have been identified in patients with a rare inherited vision defect, cornea guttata with anterior polar catar…	0.000121941	0.0117754	0.538434	0.423016	1.84925	81	cg11312353, cg24252029, cg12939777, cg07876831, cg08425455, cg26112996, cg13553936, cg22448360, cg14983865, cg11378919, cg25089982, cg22923006, cg10737412, cg24121069, cg05441372, cg16108237, cg26715170, cg14534144, cg23167246, cg01325613, cg16567723, cg11206724	0.168721	0.251646	0.884316
91	SEMA6A	genes	SEMA6A	HT018, SEMA, SEMA6A1, SEMAQ, VIA	ENSG00000092421	57556	semaphorin 6A	Predicted to enable identical protein binding activity; signaling receptor binding activity; and transmembrane signaling receptor activity. Involved in cellular response to vascular endothelial growth factor stimulus; negative regulation of cell adhesion involved in sprouting angiogenesis; and negative regulation of signal transduction. Predicted to be integral component of membrane. Predicted to…	0.000671963	0.0321249	0.477271	0.481317	1.85638	41	cg02084828, cg23507211, cg17886183, cg04007892, cg09807033, cg11813672, cg17679604, cg11586894, cg08404740, cg24962628, cg14672470, cg03031093, cg27272565, cg09253187, cg03660788, cg19210830, cg27092877, cg11365170, cg16200252, cg22658391, cg07453683, cg05475474, cg13786316, cg02744585, cg06162745, cg13459416, cg02464338, cg14666364	0.178488	0.224831	0.884316
92	chr2:177042751-177043444	CGI	HAGLR	HOXD-AS1, MIR7704HG, Mdgt, STEEL	ENSG00000224189	401022	HOXD antisense growth-associated long non-coding RNA		0.000197344	0.0270329	0.518848	-0.754715	-2.09037	13	cg03401519, cg03152288, cg10305451, cg25347419, cg10431880, cg12858336, cg23139698	-0.196104	0.181599	0.884316
92	chr2:177042751-177043444	CGI	HAGLROS		NA	102800310	HAGLR opposite strand lncRNA		0.000197344	0.0270329	0.518848	-0.754715	-2.09037	13	cg03401519, cg03152288, cg10305451, cg25347419, cg10431880, cg12858336, cg23139698	-0.196104	0.181599	0.884316
92	ATP6V0A1	promoters	ATP6V0A1	ATP6N1, ATP6N1A, DEE104, NEDEBA, Stv1, VPP1, Vph1, a1	ENSG00000033627	535	ATPase H+ transporting V0 subunit a1	This gene encodes a component of vacuolar ATPase (V-ATPase), a multisubunit enzyme that mediates acidification of eukaryotic intracellular organelles. V-ATPase dependent organelle acidification is necessary for such intracellular processes as protein sorting, zymogen activation, receptor-mediated endocytosis, and synaptic vesicle proton gradient generation. V-ATPase is composed of a cytosolic V1 …	6.96227e-05	0.0133411	0.538434	0.734673	2.1397	15	cg04157072, cg14014527, cg05922563, cg17176108, cg20082357, cg04264042, cg06927775, cg00706536, cg06184262, cg18491199	-0.204288	0.163686	0.884316
94	SGCE	promoters	SGCE	DYT11, ESG, epsilon-SG	ENSG00000127990	8910	sarcoglycan epsilon	This gene encodes the epsilon member of the sarcoglycan family. Sarcoglycans are transmembrane proteins that are components of the dystrophin-glycoprotein complex, which link the actin cytoskeleton to the extracellular matrix. Unlike other family members which are predominantly expressed in striated muscle, the epsilon sarcoglycan is more broadly expressed. Mutations in this gene are associated w…	1.17139e-05	0.00457335	0.593325	0.522891	2.15436	54	cg01566785, cg05531533, cg07921535, cg06695761, cg02965180, cg05277165, cg19107595, cg22924867, cg04521244, cg17701373, cg05509218, cg18139769, cg23342787, cg19924104, cg04303139, cg11985632, cg27001184, cg03436478, cg27435646, cg03384175, cg01169624, cg06674062, cg13266630, cg05096321, cg23616761, cg11589966, cg09910998, cg11175683, cg21771834	-0.192123	0.190803	0.884316
97	chr4:154712073-154712706	CGI	SFRP2	FRP-2, SARP1, SDF-5	ENSG00000145423	6423	secreted frizzled related protein 2	This gene encodes a member of the SFRP family that contains a cysteine-rich domain homologous to the putative Wnt-binding site of Frizzled proteins. SFRPs act as soluble modulators of Wnt signaling. Methylation of this gene is a potential marker for the presence of colorectal cancer. [provided by RefSeq, Jul 2008]	0.000209092	0.0281725	0.518848	-0.635918	-2.07883	23	cg01298731, cg10663078, cg10790791, cg20727217, cg01821854, cg14435644, cg21630608, cg00096536, cg09788843, cg24968721, cg24241928, cg07999845, cg23910835, cg25185173, cg00705808, cg18255353, cg27324117, cg13732865	-0.194282	0.185772	0.884316
98	chr12:123634826-123636176	CGI				NA			0.000462823	0.0392997	0.498493	-0.679137	-2.07711	17	cg15175608, cg09424923, cg24705741, cg12598211, cg19797308, cg22775801, cg02948656, cg27473871, cg09307742, cg04922006	-0.16965	0.249005	0.884316
99	chr5:83017894-83018358	CGI	HAPLN1	CRT1, CRTL1	ENSG00000145681	1404	hyaluronan and proteoglycan link protein 1	Predicted to enable hyaluronic acid binding activity. Predicted to be an extracellular matrix structural constituent conferring compression resistance. Predicted to be involved in central nervous system development and skeletal system development. Colocalizes with collagen-containing extracellular matrix. [provided by Alliance of Genome Resources, Apr 2022]	0.000244247	0.030112	0.498493	-0.671688	-2.07379	19	cg01418910, cg18024167, cg12199221, cg18996771, cg19933204, cg06434428, cg10962524, cg24314587, cg09893305, cg24352321, cg04526399, cg16102102, cg10536076, cg15083037	0.163204	0.267709	0.884316
103	PRDM9	promoters	PRDM9	KMT8B, MEISETZ, MSBP3, PFM6, ZNF899	ENSG00000164256	56979	PR/SET domain 9	The protein encoded by this gene is a zinc finger protein with histone methyltransferase activity that catalyzes histone H3 lysine 4 trimethylation (H3K4me3) during meiotic prophase. This protein contains multiple domains, including a Kruppel-associated box (KRAB) domain, an SSX repression domain (SSXRD), a PRD1-BF1 and RIZ homologous region, a subclass of SET (PR/SET) domain, and a tandem array …	2.9658e-08	5.68306e-05	0.733762	0.892371	2.41618	12	cg07011961, cg25336267, cg22079902, cg10589310, cg19837938, cg01667892, cg22603366, cg25472530, cg09166973, cg02444433, cg05179993	-0.160521	0.275761	0.884316
104	NUMA1	genes	NUMA1	NMP-22, NUMA	ENSG00000137497	4926	nuclear mitotic apparatus protein 1	This gene encodes a large protein that forms a structural component of the nuclear matrix. The encoded protein interacts with microtubules and plays a role in the formation and organization of the mitotic spindle during cell division. Chromosomal translocation of this gene with the RARA (retinoic acid receptor, alpha) gene on chromosome 17 have been detected in patients with acute promyelocytic l…	0.000661997	0.0318713	0.477271	0.546856	1.90217	28	cg09516786, cg12839200, cg07999415, cg11807356, cg19120782, cg05874355, cg15951498, cg13048008, cg19126169, cg02151120, cg08482673, cg25986727, cg02702692, cg22457050, cg05032348, cg06299540, cg24436863	0.170631	0.246238	0.884316
108	chr1:42383640-42384003	CGI	HIVEP3	KBP-1, KBP1, KRC, SHN3, Schnurri-3, ZAS3, ZNF40C	ENSG00000127124	59269	HIVEP zinc finger 3	This gene encodes a member of the human immunodeficiency virus type 1 enhancer-binding protein family. Members of this protein family contain multiple zinc finger and acid-rich (ZAS) domains and serine-threonine rich regions. This protein acts as a transcription factor and is able to regulate nuclear factor kappaB-mediated transcription by binding the kappaB motif in target genes. This protein al…	0.000189199	0.0267369	0.518848	-0.642417	-2.06547	21	cg24049493, cg03884592, cg16145216, cg08872577, cg16685388, cg13429998, cg15937073, cg15542713, cg17098103, cg15644324, cg11735008, cg01937267, cg02031397, cg11424962	-0.199433	0.174151	0.884316
108	DSCAML1	genes	DSCAML1	DSCAM2	ENSG00000177103	57453	DS cell adhesion molecule like 1	The protein encoded by this gene is a member of the Ig superfamily of cell adhesion molecules and is involved in neuronal differentiation. The encoded membrane-bound protein localizes to the cell surface, where it forms aggregates that repel neuronal processes of the same cell type. [provided by RefSeq, Sep 2016]	7.03372e-07	0.000217543	0.659444	0.383885	1.91949	167	cg24774961, cg19821098, cg23494498, cg15457314, cg09926046, cg12220703, cg23217865, cg22042988, cg07137411, cg14253448, cg23221010, cg09125999, cg04409153, cg20660624, cg21533830, cg17617535, cg08022044, cg21210690, cg06720117, cg09909079, cg09052696, cg18930863, cg12259643, cg24042496, cg01923891, cg07566537, cg11436025, cg26407797, cg15025133, cg23880333, cg13444151, cg09992824, cg17074059, cg1…	0.17867	0.224351	0.884316
109	chr18:43417388-43419103	CGI	SIGLEC15	CD33L3, HsT1361, SIGLEC-15	ENSG00000197046	284266	sialic acid binding Ig like lectin 15	Predicted to be involved in regulation of actin cytoskeleton organization; regulation of bone resorption; and regulation of osteoclast development. Predicted to be integral component of membrane. Predicted to be part of protein-containing complex. Predicted to be active in plasma membrane. [provided by Alliance of Genome Resources, Apr 2022]	0.00017912	0.0264465	0.518848	-0.730153	-2.06257	14	cg24315305, cg07869839, cg14729980, cg16665375, cg24030138, cg07838730, cg24059107, cg21667956	0.195969	0.181906	0.884316
110	chr7:95025559-95026122	CGI	PON3		ENSG00000105852	5446	paraoxonase 3	This gene is a member of the paraoxonase family and lies in a cluster on chromosome 7 with the other two family members. The encoded protein is secreted into the bloodstream and associates with high-density lipoprotein (HDL). The protein also rapidly hydrolyzes lactones and can inhibit the oxidation of low-density lipoprotein (LDL), a function that is believed to slow the initiation and progressi…	0.000224438	0.0286735	0.518848	-0.601678	-2.06094	28	cg25161512, cg25572105, cg04350520, cg25879118, cg03301582, cg08898155, cg15500865, cg15927196, cg04685170, cg24750391, cg26457160, cg18241308, cg11435506, cg20985067, cg04080282, cg08461772, cg22784187, cg07121856	0.200073	0.172744	0.884316
116	MAG	genes	MAG	GMA, S-MAG, SIGLEC-4A, SIGLEC4A, SPG75	ENSG00000105695	4099	myelin associated glycoprotein	The protein encoded by this gene is a type I membrane protein and member of the immunoglobulin superfamily. It is thought to be involved in the process of myelination. It is a lectin that binds to sialylated glycoconjugates and mediates certain myelin-neuron cell-cell interactions. Three alternatively spliced transcripts encoding different isoforms have been described for this gene. [provided by …	0.00114842	0.0474233	0.45506	0.587102	1.9461	23	cg13993734, cg17461485, cg24717731, cg19694850, cg18155720, cg07918620, cg12402033, cg22238209, cg15761414, cg22266001, cg15005368, cg11902728, cg10618943, cg14952359	0.170937	0.245382	0.884316
117	chr3:9956822-9957664	CGI	IL17RC	CANDF9, IL17-RL, IL17RL	ENSG00000163702	84818	interleukin 17 receptor C	This gene encodes a single-pass type I membrane protein that shares similarity with the interleukin-17 receptor (IL-17RA). Unlike IL-17RA, which is predominantly expressed in hemopoietic cells, and binds with high affinity to only IL-17A, this protein is expressed in nonhemopoietic tissues, and binds both IL-17A and IL-17F with similar affinities. The proinflammatory cytokines, IL-17A and IL-17F,…	0.000221572	0.0286036	0.518848	-0.650089	-2.05089	20	cg26501048, cg05845178, cg13363829, cg07705835, cg19148440, cg22585927, cg23183100, cg21688248, cg24848890, cg05966375, cg02976927	-0.15839	0.282268	0.884316
117	chr3:9956822-9957664	CGI	IL17RE		ENSG00000163701	132014	interleukin 17 receptor E	This gene encodes a transmembrane protein that functions as the receptor for interleukin-17C. The encoded protein signals to downstream components of the mitogen activated protein kinase (MAPK) pathway. Activity of this protein is important in the immune response to bacterial pathogens. Alternatively spliced transcript variants have been described for this gene. [provided by RefSeq, Sep 2013]	0.000221572	0.0286036	0.518848	-0.650089	-2.05089	20	cg26501048, cg05845178, cg13363829, cg07705835, cg19148440, cg22585927, cg23183100, cg21688248, cg24848890, cg05966375, cg02976927	-0.15839	0.282268	0.884316
121	chr8:21905461-21905757	CGI	FGF17	FGF-13, FGF-17, HH20	ENSG00000158815	8822	fibroblast growth factor 17	This gene encodes a member of the fibroblast growth factor (FGF) family. Member of the FGF family possess broad mitogenic and cell survival activities, and are involved in a variety of biological processes including embryonic development cell growth, morphogenesis, tissue repair, tumor growth and invasion. This protein is expressed during embryogenesis and in the adult cerebellum and cortex and m…	0.000577457	0.0453889	0.477271	-0.681167	-2.04667	16	cg06829538, cg07238642, cg03025830, cg23967540, cg25875537, cg25460807, cg10571228, cg07777909, cg15255905, cg15246619, cg01918195	0.174012	0.236865	0.884316
121	chr8:21905461-21905757	CGI	DMTN	DMT, EPB49	ENSG00000158856	2039	dematin actin binding protein	The protein encoded by this gene is an actin binding and bundling protein that plays a structural role in erythrocytes, by stabilizing and attaching the spectrin/actin cytoskeleton to the erythrocyte membrane in a phosphorylation-dependent manner. This protein contains a core domain in the N-terminus, and a headpiece domain in the C-terminus that binds F-actin. When purified from erythrocytes, th…	0.000577457	0.0453889	0.477271	-0.681167	-2.04667	16	cg06829538, cg07238642, cg03025830, cg23967540, cg25875537, cg25460807, cg10571228, cg07777909, cg15255905, cg15246619, cg01918195	0.174012	0.236865	0.884316
123	chr2:26401695-26402099	CGI	GAREM2	FAM59B, GAREML	ENSG00000157833	150946	GRB2 associated regulator of MAPK1 subtype 2		0.000295558	0.0328269	0.498493	-0.781145	-2.04604	11	cg26314531, cg04902443, cg07177860, cg08470875, cg27170947, cg22920501, cg21261608, cg04944784	0.17198	0.242469	0.884316
125	chr1:2983925-2987962	CGI	PRDM16	CMD1LL, KMT8F, LVNC8, MEL1, PFM13	ENSG00000142611	63976	PR/SET domain 16	The reciprocal translocation t(1;3)(p36;q21) occurs in a subset of myelodysplastic syndrome (MDS) and acute myeloid leukemia (AML). This gene is located near the 1p36.3 breakpoint and has been shown to be specifically expressed in the t(1:3)(p36,q21)-positive MDS/AML. The protein encoded by this gene is a zinc finger transcription factor and contains an N-terminal PR domain. The translocation res…	0.000184758	0.0266408	0.518848	-0.592204	-2.04455	29	cg07534194, cg08541612, cg04241652, cg17239558, cg11229543, cg19478129, cg12140144, cg18381051, cg03256938, cg21467989, cg08732466, cg06991974, cg12267948, cg22122862, cg19356825, cg14428543, cg01908338, cg15390554, cg12524640, cg08537652, cg07363855, cg18509466	-0.158114	0.283117	0.884316
125	chr1:2983925-2987962	CGI	PRDM16-DT	LINC00982, lnc-dPrdm16	ENSG00000177133	440556	PRDM16 divergent transcript		0.000184758	0.0266408	0.518848	-0.592204	-2.04455	29	cg07534194, cg08541612, cg04241652, cg17239558, cg11229543, cg19478129, cg12140144, cg18381051, cg03256938, cg21467989, cg08732466, cg06991974, cg12267948, cg22122862, cg19356825, cg14428543, cg01908338, cg15390554, cg12524640, cg08537652, cg07363855, cg18509466	-0.158114	0.283117	0.884316
127	ADAMTS4	genes	ADAMTS4	ADAMTS-2, ADAMTS-4, ADMP-1	ENSG00000158859	9507	ADAM metallopeptidase with thrombospondin type 1 motif 4	This gene encodes a member of the ADAMTS (a disintegrin and metalloproteinase with thrombospondin motifs) protein family. Members of this family share several distinct protein modules, including a propeptide region, a metalloproteinase domain, a disintegrin-like domain, and a thrombospondin type 1 (TS) motif. Individual members of this family differ in the number of C-terminal TS motifs, and some…	0.000609801	0.030364	0.477271	0.75209	1.97688	10	cg23865853, cg16359300, cg15889722, cg22920871, cg02814033, cg17844001, cg10679152, cg04436964, cg07343885	0.16399	0.265378	0.884316
140	SLC44A1	genes	SLC44A1	CD92, CDW92, CHTL1, CONATOC, CTL1	ENSG00000070214	23446	solute carrier family 44 member 1	Enables choline transmembrane transporter activity. Involved in choline transport and transmembrane transport. Located in several cellular components, including cytosol; mitochondrion; and nucleoplasm. Implicated in high grade glioma. [provided by Alliance of Genome Resources, Apr 2022]	0.000561786	0.0291571	0.477271	0.605657	2.0076	23	cg26207492, cg21752492, cg22761692, cg05055216, cg15451571, cg01070538, cg09569224, cg00237554, cg09693059, cg16574631, cg17230724, cg05038586, cg07087597, cg12778913, cg11453771	0.16622	0.258843	0.884316
150	chr18:24126780-24131138	CGI	KCTD1	C18orf5	ENSG00000134504	284252	potassium channel tetramerization domain containing 1	This gene encodes a protein containing a BTB (Broad-complex, tramtrack and bric a brac), also known as a POZ (POxvirus and zinc finger) protein-protein interaction domain. The encoded protein negatively regulates the AP-2 family of transcription factors and the Wnt signaling pathway. A mechanism for the modulation of Wnt signaling has been proposed in which the encoded protein enhances ubiquitina…	0.00029291	0.0328269	0.498493	-0.544601	-2.01358	37	cg26704078, cg10096645, cg01065003, cg08057338, cg00868875, cg21739658, cg19738924, cg06206801, cg24045369, cg12851609, cg26961386, cg12776287, cg02173326, cg20002283, cg20382774, cg10301338, cg12918961, cg05176991	0.204997	0.162198	0.884316
152	LLGL1	genes	LLGL1	DLG4, HUGL, HUGL-1, HUGL1, LLGL, Lgl1, Mgl1	ENSG00000131899	3996	LLGL scribble cell polarity complex component 1	This gene encodes a protein that is similar to a tumor suppressor in Drosophila. The protein is part of a cytoskeletal network and is associated with nonmuscle myosin II heavy chain and a kinase that specifically phosphorylates this protein at serine residues. The gene is located within the Smith-Magenis syndrome region on chromosome 17. [provided by RefSeq, Jul 2008]	0.000274735	0.018755	0.498493	0.771903	2.02896	10	cg15840442, cg25987185, cg23585916, cg19198472, cg09658183, cg10388854, cg15816084	0.207623	0.156769	0.884316
158	PACS2	genes	PACS2	DEE66, EIEE66, PACS-2, PACS1L	ENSG00000179364	23241	phosphofurin acidic cluster sorting protein 2	Predicted to enable transmembrane transporter binding activity. Involved in endoplasmic reticulum calcium ion homeostasis; mitochondrion-endoplasmic reticulum membrane tethering; and protein localization to plasma membrane. Acts upstream of or within protein localization to phagophore assembly site. Located in endoplasmic reticulum and mitochondrion. Implicated in developmental and epileptic ence…	4.92288e-07	0.00016536	0.659444	0.430257	2.03712	126	cg14883106, cg00181964, cg23520889, cg10061492, cg25112002, cg25114586, cg15934141, cg02627993, cg05162569, cg02819375, cg07438412, cg12948543, cg26022581, cg04803856, cg01052428, cg08105005, cg25635922, cg26376835, cg12063580, cg19584790, cg26677958, cg04934204, cg23564442, cg05412222, cg21170836, cg12010548, cg25998794, cg26884806, cg23109041, cg13914744, cg27237420, cg15278747, cg24732878, cg2…	0.175285	0.233398	0.884316
159	BTD	genes	BTD		ENSG00000169814	686	biotinidase	The protein encoded by this gene functions to recycle protein-bound biotin by cleaving biocytin (biotin-epsilon-lysine), a normal product of carboxylase degradation, resulting in regeneration of free biotin. The encoded protein has also been shown to have biotinyl transferase activity. Mutations in this gene are associated with biotinidase deficiency. Multiple transcript variants encoding differe…	0.000408516	0.0238118	0.498493	0.615439	2.04003	23	cg14178767, cg04564061, cg16866470, cg01476129, cg01087463, cg15822391, cg24210428, cg08128359, cg21638219, cg14052385, cg22459733, cg26749251	0.205125	0.16193	0.884316
162	ATAD2B	genes	ATAD2B		ENSG00000119778	54454	ATPase family AAA domain containing 2B	The protein encoded by this gene belongs to the AAA ATPase family. This family member includes an N-terminal bromodomain. It has been found to be localized to the nucleus, partly to replication sites, consistent with a chromatin-related function. Alternative splicing of this gene results in multiple transcript variants. [provided by RefSeq, Jul 2014]	0.000350835	0.0216134	0.498493	0.650191	2.04601	19	cg17041051, cg14589395, cg19181668, cg03538215, cg27095000, cg18525577, cg20157399, cg23442248	0.174081	0.236676	0.884316
164	MAN2A1	genes	MAN2A1	AMan II, GOLIM7, MANA2, MANII	ENSG00000112893	4124	mannosidase alpha class 2A member 1	This gene encodes a glycosyl hydrolase that localizes to the Golgi and catalyzes the final hydrolytic step in the asparagine-linked oligosaccharide (N-glycan) maturation pathway. Mutations in the mouse homolog of this gene have been shown to cause a systemic autoimmune disease similar to human systemic lupus erythematosus. [provided by RefSeq, Dec 2013]	0.000102961	0.0104836	0.538434	0.588313	2.04638	28	cg06791972, cg04062682, cg09587660, cg01806713, cg10569493, cg00398767, cg23249942, cg13808438, cg11704780, cg04018577, cg07210335, cg23500208, cg06725695, cg22931822, cg05899445, cg03665000, cg00258945, cg09610100, cg25759221, cg15106420, cg08911728, cg03465083	0.204957	0.162281	0.884316
165	chr1:94883525-94884402	CGI	CX3CL1	ABCD-3, C3Xkine, CXC3, CXC3C, NTN, NTT, SCYD1, fractalkine, neurotactin	ENSG00000006210	6376	C-X3-C motif chemokine ligand 1	This gene belongs to the CX3C subgroup of chemokines, characterized by the number of amino acids located between the conserved cysteine residues. This is the only member of the CX3C subgroup, which contains three amino acids between cysteine residues, resulting in a Cys-X-X-X-Cys configuration. The encoded protein contains an extended mucin-like stalk with a chemokine domain on top, and exists in…	0.000435842	0.0381407	0.498493	-0.706039	-1.99445	14	cg12578791, cg17906523, cg02756545, cg11202785, cg21930399	-0.158552	0.281771	0.884316
165	OPALIN	genes	OPALIN	HTMP10, TMEM10, TMP10	ENSG00000197430	93377	oligodendrocytic myelin paranodal and inner loop protein	Predicted to be involved in regulation of oligodendrocyte differentiation. Located in Golgi apparatus. [provided by Alliance of Genome Resources, Apr 2022]	0.000191368	0.0157619	0.518848	0.778934	2.04743	10	cg23640339, cg26268085, cg26605642, cg18745725, cg04734193, cg21861532, cg10116341, cg11495351, cg20069378	0.171918	0.24264	0.884316
166	EMG1	genes	EMG1	C2F, Grcc2f, NEP1	ENSG00000126749	10436	EMG1 N1-specific pseudouridine methyltransferase	This gene encodes an essential, conserved eukaryotic protein that methylates pseudouridine in 18S rRNA. The related protein in yeast is a component of the small subunit processome and is essential for biogenesis of the ribosomal 40S subunit. A mutation in this gene has been associated with Bowen-Conradi syndrome. Alternative splicing results in multiple transcript variants. [provided by RefSeq, F…	0.000201727	0.0162769	0.518848	0.816366	2.04774	9	cg12751453, cg11894315, cg15778232, cg18066338, cg10818781	0.187153	0.202755	0.884316
167	PRKCSH	genes	PRKCSH	80K-H, AGE-R2, G19P1, GIIB, GIIbeta, GluIIbeta, PCLD, PCLD1, PKCSH, PLD1, VASAP-60	ENSG00000130175	5589	protein kinase C substrate 80K-H	This gene encodes the beta-subunit of glucosidase II, an N-linked glycan-processing enzyme in the endoplasmic reticulum. The encoded protein is an acidic phosphoprotein known to be a substrate for protein kinase C. Mutations in this gene have been associated with the autosomal dominant polycystic liver disease. Alternative splicing results in multiple transcript variants. [provided by RefSeq, Jan…	0.000327204	0.0210117	0.498493	0.733665	2.04836	12	cg15637415, cg11558169, cg08337184, cg05268623, cg03264306, cg14630408	0.1673	0.255719	0.884316
168	FEZ1	genes	FEZ1	UNC-76	ENSG00000149557	9638	fasciculation and elongation protein zeta 1	This gene is an ortholog of the C. elegans unc-76 gene, which is necessary for normal axonal bundling and elongation within axon bundles. Expression of this gene in C. elegans unc-76 mutants can restore to the mutants partial locomotion and axonal fasciculation, suggesting that it also functions in axonal outgrowth. The N-terminal half of the gene product is highly acidic. Alternatively spliced t…	0.00032664	0.0210117	0.498493	0.651427	2.0499	19	cg23012054, cg17418407, cg19931491, cg18436735, cg14326956, cg01460481, cg25121437, cg02599699, cg11300248, cg11814956, cg08521065, cg05366909, cg27311378	0.169826	0.248509	0.884316
169	chr10:81966989-81967517	CGI	ANXA11	ALS23, ANX11, CAP-50, CAP50, IBMWMA	ENSG00000122359	311	annexin A11	This gene encodes a member of the annexin family, a group of calcium-dependent phospholipid-binding proteins. Annexins have unique N-terminal domains and conserved C-terminal domains, which contain calcium-dependent phospholipid-binding sites. The encoded protein is a 56-kD antigen recognized by sera from patients with various autoimmune diseases. Several transcript variants encoding two differen…	0.000468179	0.0395339	0.498493	-0.778152	-1.98664	10	cg19049754, cg11877297, cg25660691, cg25677116, cg08880670, cg10775231, cg16624367, cg06813382, cg11647108	-0.204804	0.162602	0.884316
169	chr10:81966989-81967517	CGI	LINC00857	HUMT	ENSG00000237523	439990	long intergenic non-protein coding RNA 857		0.000468179	0.0395339	0.498493	-0.778152	-1.98664	10	cg19049754, cg11877297, cg25660691, cg25677116, cg08880670, cg10775231, cg16624367, cg06813382, cg11647108	-0.204804	0.162602	0.884316
170	FAM66D	genes	FAM66D		NA	100132923	family with sequence similarity 66 member D		0.000305979	0.0203382	0.498493	0.607539	2.05724	25	cg15581360, cg09296089, cg07514801, cg01619190, cg01106349, cg26167010, cg21157301, cg20295973, cg14752069, cg24789143, cg13475862, cg03403963, cg20542592	0.160373	0.276209	0.884316
182	chr2:63282514-63283122	CGI	OTX1		ENSG00000115507	5013	orthodenticle homeobox 1	This gene encodes a member of the bicoid sub-family of homeodomain-containing transcription factors. The encoded protein acts as a transcription factor and may play a role in brain and sensory organ development. A similar protein in mouse is required for proper brain and sensory organ development and can cause epilepsy. Alternative splicing results in multiple transcript variants. [provided by Re…	0.000376057	0.036965	0.498493	-0.860823	-1.95879	7	cg00445405, cg08473330, cg04654530, cg07974511, cg00463767, cg04808506	0.165945	0.259643	0.884316
186	ELMO3	genes	ELMO3	CED-12, CED12, ELMO-3	ENSG00000102890	79767	engulfment and cell motility 3	The protein encoded by this gene is similar to a C. elegans protein that functions in phagocytosis of apoptotic cells and in cell migration. Other members of this small family of engulfment and cell motility (ELMO) proteins have been shown to interact with the dedicator of cyto-kinesis 1 protein to promote phagocytosis and effect cell shape changes. [provided by RefSeq, Jul 2008]	0.000383819	0.0229403	0.498493	0.712564	2.09803	15	cg22050426, cg06494642, cg08721338, cg19514469, cg01150936, cg07716847, cg21567548, cg07173484	0.183319	0.212326	0.884316
189	DHX34	genes	DHX34	DDX34, HRH1	ENSG00000134815	9704	DExH-box helicase 34	DEAD box proteins, characterized by the conserved motif Asp-Glu-Ala-Asp (DEAD), are putative RNA helicases. They are implicated in a number of cellular processes involving alteration of RNA secondary structure such as translation initiation, nuclear and mitochondrial splicing, and ribosome and spliceosome assembly. Based on their distribution patterns, some members of this DEAD box protein family…	0.000107442	0.0107834	0.538434	0.706385	2.10399	16	cg15725639, cg23718496, cg03271256, cg20518066, cg21975772, cg02145076, cg00202520, cg23773868, cg12381105, cg01366797, cg14562133, cg03823705, cg26787241	0.162226	0.270623	0.884316
192	ATP11A	genes	ATP11A	ATPIH, ATPIS, AUNA2, DFNA84, HLD24	ENSG00000068650	23250	ATPase phospholipid transporting 11A	The protein encoded by this gene is an integral membrane ATPase. The encoded protein is probably phosphorylated in its intermediate state and likely drives the transport of ions such as calcium across membranes. [provided by RefSeq, Apr 2022]	1.06739e-13	4.04409e-10	0.954542	0.383003	2.12641	380	cg24219943, cg05185146, cg13649020, cg04741128, cg12758082, cg22273355, cg05342790, cg08513698, cg04275566, cg21513610, cg02039539, cg00037930, cg03571073, cg02241675, cg17933225, cg01831771, cg11360522, cg13195325, cg10958593, cg16106581, cg04897504, cg27117313, cg01436033, cg14170262, cg11840467, cg15853291, cg07877655, cg13599835, cg06869114, cg12230889, cg13995599, cg14162457, cg23551120, cg1…	0.158775	0.281086	0.884316
200	chr16:67918679-67918909	CGI	NRN1L	MRCC2446, UNQ2446, cpg15-2	ENSG00000188038	123904	neuritin 1 like	The protein encoded by this gene is extracellular and enhances both neurite growth and neuronal survival. The encoded protein is found both as a GPI anchored membrane-bound form and as a secreted form. This activity-related ligand functions as a homodimer or heterodimer. [provided by RefSeq, Feb 2017]	0.000504625	0.0412005	0.477271	0.602918	2.01418	23	cg00511334, cg03294833, cg10574499, cg02215611, cg19413291, cg09395969, cg18926042, cg09756419, cg03676180, cg00925722, cg02308079, cg08382009, cg18074323, cg10630578, cg08663027	0.185146	0.207727	0.884316
200	chr16:67918679-67918909	CGI	EDC4	GE1, Ge-1, HEDL5, HEDLS, RCD-8, RCD8	ENSG00000038358	23644	enhancer of mRNA decapping 4	Predicted to be involved in deadenylation-independent decapping of nuclear-transcribed mRNA. Located in P-body and nucleoplasm. [provided by Alliance of Genome Resources, Apr 2022]	0.000504625	0.0412005	0.477271	0.602918	2.01418	23	cg00511334, cg03294833, cg10574499, cg02215611, cg19413291, cg09395969, cg18926042, cg09756419, cg03676180, cg00925722, cg02308079, cg08382009, cg18074323, cg10630578, cg08663027	0.185146	0.207727	0.884316
201	chr3:52552722-52553384	CGI	STAB1	CLEVER-1, FEEL-1, FEEL1, FELE-1, FEX1, SCARH2, STAB-1	ENSG00000010327	23166	stabilin 1	This gene encodes a large, transmembrane receptor protein which may function in angiogenesis, lymphocyte homing, cell adhesion, or receptor scavenging. The protein contains 7 fasciclin, 16 epidermal growth factor (EGF)-like, and 2 laminin-type EGF-like domains as well as a C-type lectin-like hyaluronan-binding Link module. The protein is primarily expressed on sinusoidal endothelial cells of live…	0.000402349	0.0377236	0.498493	0.769306	2.01479	10	cg01758942, cg11849564, cg15147215, cg21832537, cg08222913, cg13104454	0.190803	0.193928	0.884316
201	MAP7D1	genes	MAP7D1	PARCC1, RPRC1	ENSG00000116871	55700	MAP7 domain containing 1	Predicted to be involved in microtubule cytoskeleton organization. Located in cytosol and microtubule cytoskeleton. [provided by Alliance of Genome Resources, Apr 2022]	1.85138e-05	0.00322501	0.57561	0.58379	2.15369	36	cg19002149, cg00169111, cg11440590, cg11786013, cg01569942, cg22357843, cg11974897, cg11787186, cg09320013, cg14285365, cg13128137, cg10751096, cg13996489, cg15486762, cg01501018, cg11084518, cg19380370, cg02975505, cg04194405, cg03900797, cg05364072	0.169687	0.248901	0.884316
209	chr16:89438503-89438850	CGI	ANKRD11	ANCO-1, ANCO1, LZ16, T13	ENSG00000167522	29123	ankyrin repeat domain containing 11	This locus encodes an ankryin repeat domain-containing protein. The encoded protein inhibits ligand-dependent activation of transcription. Mutations in this gene have been associated with KBG syndrome, which is characterized by macrodontia, distinctive craniofacial features, short stature, skeletal anomalies, global developmental delay, seizures and intellectual disability. Alternatively spliced …	0.000403859	0.0377236	0.498493	0.582654	2.04112	27	cg08949854, cg08583277, cg09537792, cg25058954, cg01881136, cg00416797, cg03633073, cg12460598, cg16442258, cg08057432, cg06783428, cg08822215, cg06567829, cg00770754, cg00432497, cg03163759, cg10515125, cg26946905, cg12069856, cg08417142	0.195011	0.184093	0.884316
212	SLAIN1	genes	SLAIN1	C13orf32	ENSG00000139737	122060	SLAIN motif family member 1	Predicted to be located in cytoplasm and cytoskeleton. [provided by Alliance of Genome Resources, Apr 2022]	5.66503e-06	0.00122648	0.610527	0.653304	2.23546	26	cg08504583, cg14122653, cg00399880, cg20094321, cg03134792, cg14231401, cg23843951, cg07380755, cg08110054, cg25253705, cg15748362, cg16574347, cg21021089, cg19214942, cg25403930, cg06844027, cg11239458, cg22476237	0.157998	0.283477	0.884316
215	chr1:1370767-1371449	CGI	VWA1	HMNMYO, HMNR7, WARP	ENSG00000179403	64856	von Willebrand factor A domain containing 1	VWA1 belongs to the von Willebrand factor (VWF; MIM 613160) A (VWFA) domain superfamily of extracellular matrix proteins and appears to play a role in cartilage structure and function (Fitzgerald et al., 2002 [PubMed 12062410]).[supplied by OMIM, Nov 2010]	0.000530743	0.0427664	0.477271	0.639225	2.05066	19	cg16784215, cg19071098, cg26394870, cg21837069, cg07898743, cg27391934, cg16496742, cg20138749, cg14271665, cg17491622, cg08589721, cg25234611, cg09668627, cg08123463, cg02896318, cg14667273, cg00702126	0.20037	0.172094	0.884316
215	chr1:1370767-1371449	CGI	LINC01770		NA	102724312	long intergenic non-protein coding RNA 1770		0.000530743	0.0427664	0.477271	0.639225	2.05066	19	cg16784215, cg19071098, cg26394870, cg21837069, cg07898743, cg27391934, cg16496742, cg20138749, cg14271665, cg17491622, cg08589721, cg25234611, cg09668627, cg08123463, cg02896318, cg14667273, cg00702126	0.20037	0.172094	0.884316
219	RNH1	genes	RNH1	IIAE12, RAI, RNH	ENSG00000023191	6050	ribonuclease/angiogenin inhibitor 1	Placental ribonuclease inhibitor (PRI) is a member of a family of proteinaceous cytoplasmic RNase inhibitors that occur in many tissues and bind to both intracellular and extracellular RNases (summarized by Lee et al., 1988 [PubMed 3219362]). In addition to control of intracellular RNases, the inhibitor may have a role in the regulation of angiogenin (MIM 105850). Ribonuclease inhibitor, of 50,00…	2.80168e-05	0.00429087	0.57561	0.792276	2.26373	13	cg01655721, cg09368014, cg16414684, cg23847645, cg09659803, cg01052776, cg03934478, cg11218175, cg06678137	0.166355	0.258451	0.884316
220	ARHGAP23	genes	ARHGAP23		ENSG00000275832	57636	Rho GTPase activating protein 23	The RHO (see ARHA; MIM 165390) family of small GTPases are involved in signal transduction through transmembrane receptors, and they are inactive in the GDP-bound form and active in the GTP-bound form. GTPase-activating proteins, such as ARHGAP23, inactivate RHO family proteins by stimulating their hydrolysis of GTP (Katoh and Katoh, 2004 [PubMed 15254754]).[supplied by OMIM, Mar 2008]	1.7253e-06	0.000484202	0.643552	0.569262	2.26674	48	cg12015526, cg07118262, cg03645968, cg15825321, cg23367339, cg15014037, cg21564965, cg21042919, cg24876773, cg12192847, cg03930313, cg11637712, cg08991533, cg13007956, cg08143975, cg05424022, cg15586992, cg20129771, cg14299367, cg15961473, cg19762263, cg23751564, cg09951338, cg16300419, cg24698979	0.190643	0.194309	0.884316
227	chr19:35786551-35786962	CGI	MAG	GMA, S-MAG, SIGLEC-4A, SIGLEC4A, SPG75	ENSG00000105695	4099	myelin associated glycoprotein	The protein encoded by this gene is a type I membrane protein and member of the immunoglobulin superfamily. It is thought to be involved in the process of myelination. It is a lectin that binds to sialylated glycoconjugates and mediates certain myelin-neuron cell-cell interactions. Three alternatively spliced transcripts encoding different isoforms have been described for this gene. [provided by …	0.000258018	0.030295	0.498493	0.690938	2.07811	16	cg11587635, cg18155720, cg17469069, cg05055150, cg12402033, cg22266001, cg15005368, cg11902728, cg21305926, cg15485216, cg08585489, cg01349478, cg02127209, cg05327744	0.175421	0.23303	0.884316
228	chr6:90348167-90348564	CGI	LYRM2	DJ122O8.2	ENSG00000083099	57226	LYR motif containing 2		0.000204956	0.0279205	0.518848	0.638779	2.08179	21	cg21264329, cg25719236, cg03200341, cg20011833, cg26484361, cg04220426, cg21621759, cg21980685, cg02725437, cg11512659, cg25430506, cg13709145	-0.172782	0.240245	0.884316
228	chr6:90348167-90348564	CGI	MDN1-AS1		NA	101929057	MDN1 antisense RNA 1		0.000204956	0.0279205	0.518848	0.638779	2.08179	21	cg21264329, cg25719236, cg03200341, cg20011833, cg26484361, cg04220426, cg21621759, cg21980685, cg02725437, cg11512659, cg25430506, cg13709145	-0.172782	0.240245	0.884316
229	CD9	genes	CD9	BTCC-1, DRAP-27, MIC3, MRP-1, TSPAN-29, TSPAN29	ENSG00000010278	928	CD9 molecule	This gene encodes a member of the transmembrane 4 superfamily, also known as the tetraspanin family. Tetraspanins are cell surface glycoproteins with four transmembrane domains that form multimeric complexes with other cell surface proteins. The encoded protein functions in many cellular processes including differentiation, adhesion, and signal transduction, and expression of this gene plays a cr…	3.07405e-07	0.000113627	0.674963	0.66031	2.39594	32	cg27133496, cg12004076, cg01887322, cg24982482, cg06429179, cg01275778, cg05920454, cg08284733, cg12968939, cg20157841, cg12538353, cg26639146, cg11224251, cg24084859, cg04057956, cg17932056, cg01909705, cg19659642, cg08559734, cg14196417, cg20560376, cg19615684, cg09377020	0.186428	0.204541	0.884316
232	JAM3	genes	JAM3	JAM-2, JAM-3, JAM-C, JAMC	ENSG00000166086	83700	junctional adhesion molecule 3	Tight junctions represent one mode of cell-to-cell adhesion in epithelial or endothelial cell sheets, forming continuous seals around cells and serving as a physical barrier to prevent solutes and water from passing freely through the paracellular space. The protein encoded by this immunoglobulin superfamily gene member is localized in the tight junctions between high endothelial cells. Unlike ot…	2.88542e-07	0.000112125	0.674963	0.688831	2.40803	29	cg14634826, cg06549405, cg27073337, cg18419833, cg24625128, cg14956284, cg22063247, cg15249926, cg19712573, cg04691233, cg07545846, cg12627712, cg02882689, cg20901770, cg00206125, cg19484995, cg06250693, cg04796525, cg02362718, cg03304528, cg03665880, cg18775145, cg06038247, cg21062364, cg14962363	0.194431	0.185428	0.884316
234	BIN1	genes	BIN1	AMPH2, AMPHL, CNM2, SH3P9	ENSG00000136717	274	bridging integrator 1	This gene encodes several isoforms of a nucleocytoplasmic adaptor protein, one of which was initially identified as a MYC-interacting protein with features of a tumor suppressor. Isoforms that are expressed in the central nervous system may be involved in synaptic vesicle endocytosis and may interact with dynamin, synaptojanin, endophilin, and clathrin. Isoforms that are expressed in muscle and u…	7.42012e-08	4.01614e-05	0.704976	0.618053	2.462	47	cg13293246, cg05157961, cg18802749, cg15315856, cg11538967, cg02887598, cg15356320, cg04644621, cg26467631, cg18477117, cg04539935, cg01441308, cg24587400, cg03665046, cg21427464, cg15217684, cg13431910, cg13182602, cg06780545, cg05842548, cg07346182, cg11836155, cg27405400, cg10387847, cg13926202, cg23854395, cg06091295, cg06425843, cg06021088, cg24998649, cg17531430, cg25529477, cg08560184, cg1…	0.2102	0.151574	0.884316
236	chr8:26047804-26048097	CGI				NA			0.000155383	0.0239455	0.518848	0.823279	2.09879	9	cg02695292, cg17535550, cg24344143, cg12285565, cg19889626, cg04675946, cg17636135, cg26071551, cg04064160	0.196577	0.180528	0.884316
238	chr14:105851751-105851987	CGI	PACS2	DEE66, EIEE66, PACS-2, PACS1L	ENSG00000179364	23241	phosphofurin acidic cluster sorting protein 2	Predicted to enable transmembrane transporter binding activity. Involved in endoplasmic reticulum calcium ion homeostasis; mitochondrion-endoplasmic reticulum membrane tethering; and protein localization to plasma membrane. Acts upstream of or within protein localization to phagophore assembly site. Located in endoplasmic reticulum and mitochondrion. Implicated in developmental and epileptic ence…	0.00013058	0.0209633	0.518848	0.653727	2.10979	20	cg10061492, cg25114586, cg07438412, cg12948543, cg04803856, cg25635922, cg24315695, cg00479347, cg22908922, cg21903221, cg03561491	-0.173803	0.237436	0.884316
238	APBB1	genes	APBB1	FE65, MGC:9072, RIR	ENSG00000166313	322	amyloid beta precursor protein binding family B member 1	The protein encoded by this gene is a member of the Fe65 protein family. It is an adaptor protein localized in the nucleus. It interacts with the Alzheimer's disease amyloid precursor protein (APP), transcription factor CP2/LSF/LBP1 and the low-density lipoprotein receptor-related protein. APP functions as a cytosolic anchoring site that can prevent the gene product's nuclear translocation. This …	1.3639e-08	9.84285e-06	0.74774	0.74283	2.55979	27	cg00105462, cg00337361, cg23546873, cg10502022, cg17194960, cg01258786, cg13423254, cg09741474, cg27216937, cg02171432, cg24312918, cg07552374, cg21139291, cg18608864, cg02650122, cg16987247, cg23293410, cg03707208, cg01624871, cg06979153, cg03972931, cg12976141, cg19199146, cg06497574	0.178606	0.224521	0.884316
253	chr16:67233032-67233862	CGI	ELMO3	CED-12, CED12, ELMO-3	ENSG00000102890	79767	engulfment and cell motility 3	The protein encoded by this gene is similar to a C. elegans protein that functions in phagocytosis of apoptotic cells and in cell migration. Other members of this small family of engulfment and cell motility (ELMO) proteins have been shown to interact with the dedicator of cyto-kinesis 1 protein to promote phagocytosis and effect cell shape changes. [provided by RefSeq, Jul 2008]	0.00016863	0.0255737	0.518848	0.623601	2.14638	25	cg22050426, cg06494642, cg25632986, cg08721338, cg10452534, cg19514469, cg01150936, cg07716847, cg21567548, cg25341653, cg07173484	0.181526	0.21691	0.884316
253	chr16:67233032-67233862	CGI	E2F4	E2F-4	ENSG00000205250	1874	E2F transcription factor 4	The protein encoded by this gene is a member of the E2F family of transcription factors. The E2F family plays a crucial role in the control of cell cycle and action of tumor suppressor proteins and is also a target of the transforming proteins of small DNA tumor viruses. The E2F proteins contain several evolutionally conserved domains found in most members of the family. These domains include a D…	0.00016863	0.0255737	0.518848	0.623601	2.14638	25	cg22050426, cg06494642, cg25632986, cg08721338, cg10452534, cg19514469, cg01150936, cg07716847, cg21567548, cg25341653, cg07173484	0.181526	0.21691	0.884316
253	chr16:67233032-67233862	CGI	MIR328	MIRN328, hsa-mir-328, mir-328	ENSG00000207948	442901	microRNA 328	microRNAs (miRNAs) are short (20-24 nt) non-coding RNAs that are involved in post-transcriptional regulation of gene expression in multicellular organisms by affecting both the stability and translation of mRNAs. miRNAs are transcribed by RNA polymerase II as part of capped and polyadenylated primary transcripts (pri-miRNAs) that can be either protein-coding or non-coding. The primary transcript …	0.00016863	0.0255737	0.518848	0.623601	2.14638	25	cg22050426, cg06494642, cg25632986, cg08721338, cg10452534, cg19514469, cg01150936, cg07716847, cg21567548, cg25341653, cg07173484	0.181526	0.21691	0.884316
258	chr19:57351283-57351995	CGI	PEG3	PW1, ZKSCAN22, ZNF904, ZSCAN24	ENSG00000198300	5178	paternally expressed 3	In human, ZIM2 and PEG3 are treated as two distinct genes though they share multiple 5' exons and a common promoter and both genes are paternally expressed (PMID:15203203). Alternative splicing events connect their shared 5' exons either with the remaining 4 exons unique to ZIM2, or with the remaining 2 exons unique to PEG3. In contrast, in other mammals ZIM2 does not undergo imprinting and, in m…	5.70784e-05	0.0130422	0.557332	0.727188	2.18714	16	cg25458871, cg02478023, cg22354595, cg10719746, cg07310951, cg18668753	-0.176413	0.230356	0.884316
258	chr19:57351283-57351995	CGI	ZIM2	ZNF656	ENSG00000269699	23619	zinc finger imprinted 2	In human, ZIM2 and PEG3 (GeneID:5178) are two distinct genes that share a set of 5' exons and have a common promoter, and both genes are paternally expressed. Alternative splicing events connect the shared exons either with the remaining 4 exons unique to ZIM2, or with the remaining 2 exons unique to PEG3. This is in contrast to mouse and cow, where ZIM2 and PEG3 genes do not share exons in commo…	5.70784e-05	0.0130422	0.557332	0.727188	2.18714	16	cg25458871, cg02478023, cg22354595, cg10719746, cg07310951, cg18668753	-0.176413	0.230356	0.884316
258	chr19:57351283-57351995	CGI	MIMT1	LINC00067, MIM1, NCRNA00067	ENSG00000268654	100073347	MER1 repeat containing imprinted transcript 1		5.70784e-05	0.0130422	0.557332	0.727188	2.18714	16	cg25458871, cg02478023, cg22354595, cg10719746, cg07310951, cg18668753	-0.176413	0.230356	0.884316
273	chr13:114202596-114202862	CGI	TMCO3	C13orf11	ENSG00000150403	55002	transmembrane and coiled-coil domains 3	This gene encodes a member of the monovalent cation:proton antiporter 2 (CPA2) family of transporter proteins. Members of this family typically couple the export of monovalent cations, such as potassium or sodium, to the import of protons across cellular membranes. Mutations in this gene have been identified in patients with a rare inherited vision defect, cornea guttata with anterior polar catar…	4.04825e-06	0.00237661	0.610527	0.783582	2.30902	15	cg01383440, cg00822277, cg11312353, cg07464248, cg12939777, cg13553936, cg24121069, cg16567723, cg11206724, cg13127159	0.206881	0.158289	0.884316
283	chr4:1241412-1244111	CGI	CTBP1	BARS, HADDTS	ENSG00000159692	1487	C-terminal binding protein 1	This gene encodes a protein that binds to the C-terminus of adenovirus E1A proteins. This phosphoprotein is a transcriptional repressor and may play a role during cellular proliferation. This protein and the product of a second closely related gene, CTBP2, can dimerize. Both proteins can also interact with a polycomb group protein complex which participates in regulation of gene expression during…	8.39367e-09	1.88561e-05	0.74774	0.760615	2.64183	26	cg25897951, cg26479374, cg20743744, cg08948841, cg21793579, cg16399632, cg15586393, cg07745915, cg10932140, cg17550744, cg09758273, cg13281248, cg10981736, cg04642105, cg05352250	0.160322	0.276362	0.884316
283	chr4:1241412-1244111	CGI	CTBP1-DT	C4orf42, CTBP1-AS1, CTBP1-AS2, DDUP	ENSG00000196810	92070	CTBP1 divergent transcript		8.39367e-09	1.88561e-05	0.74774	0.760615	2.64183	26	cg25897951, cg26479374, cg20743744, cg08948841, cg21793579, cg16399632, cg15586393, cg07745915, cg10932140, cg17550744, cg09758273, cg13281248, cg10981736, cg04642105, cg05352250	0.160322	0.276362	0.884316
53	chr17:48545570-48546900	CGI	ACSF2	ACSMW, AVYV493	ENSG00000167107	80221	acyl-CoA synthetase family member 2	Enables medium-chain fatty acid-CoA ligase activity. Predicted to be involved in fatty acid metabolic process. Predicted to be located in mitochondrial matrix. [provided by Alliance of Genome Resources, Apr 2022]	2.59493e-05	0.0079137	0.57561	-0.641344	-2.17094	27	cg06958829, cg17890928, cg15506894, cg16192404, cg25792518, cg15880760, cg05180443, cg06490198, cg15170230, cg19046826, cg21170629, cg10421979	0.157059	0.286383	0.884537
53	chr17:48545570-48546900	CGI	CHAD	SLRR4A	ENSG00000136457	1101	chondroadherin	Chondroadherin is a cartilage matrix protein thought to mediate adhesion of isolated chondrocytes. The protein contains 11 leucine-rich repeats flanked by cysteine-rich regions. The chondroadherin messenger RNA is present in chondrocytes at all ages. [provided by RefSeq, Jul 2008]	2.59493e-05	0.0079137	0.57561	-0.641344	-2.17094	27	cg06958829, cg17890928, cg15506894, cg16192404, cg25792518, cg15880760, cg05180443, cg06490198, cg15170230, cg19046826, cg21170629, cg10421979	0.157059	0.286383	0.884537
155	chr12:117798076-117799448	CGI	NOS1	IHPS1, N-NOS, NC-NOS, NOS, bNOS, nNOS	ENSG00000089250	4842	nitric oxide synthase 1	The protein encoded by this gene belongs to the family of nitric oxide synthases, which synthesize nitric oxide from L-arginine. Nitric oxide is a reactive free radical, which acts as a biologic mediator in several processes, including neurotransmission, and antimicrobial and antitumoral activities. In the brain and peripheral nervous system, nitric oxide displays many properties of a neurotransm…	0.000424041	0.0377458	0.498493	-0.606136	-2.00882	24	cg19607504, cg18834729, cg18243853, cg01686420, cg10914558, cg02500231, cg20840426, cg02962597, cg13316625, cg17445802, cg21006686, cg17119907, cg25048985, cg02397205, cg14848315	-0.157225	0.285867	0.884537
38	chr12:58013171-58013652	CGI	SLC26A10P	SLC26A10	ENSG00000135502	65012	solute carrier family 26 member 10, pseudogene	Predicted to enable anion transmembrane transporter activity. Predicted to be involved in anion transport. Predicted to be active in basolateral plasma membrane. Predicted to be integral component of plasma membrane. [provided by Alliance of Genome Resources, Apr 2022]	8.58611e-06	0.00374169	0.593325	-0.659215	-2.23143	27	cg14494721, cg18069290, cg22844229, cg16567290, cg03728296, cg26785896, cg20677436, cg08763019, cg17697635, cg12883767, cg03308494, cg09696411, cg11396910, cg12615879, cg05087022, cg09120267, cg04963424, cg20892847, cg06631310, cg27043188, cg23702688, cg00700412	0.154541	0.294275	0.887666
38	chr12:58013171-58013652	CGI	ARHGEF25	GEFT, p63RhoGEF	ENSG00000240771	115557	Rho guanine nucleotide exchange factor 25	Rho GTPases alternate between an inactive GDP-bound state and an active GTP-bound state, and GEFs facilitate GDP/GTP exchange. This gene encodes a guanine nucleotide exchange factor (GEF) which interacts with Rho GTPases involved in contraction of vascular smooth muscles, regulation of responses to angiotensin II and lens cell differentiation. Multiple transcript variants encoding different isofo…	8.58611e-06	0.00374169	0.593325	-0.659215	-2.23143	27	cg14494721, cg18069290, cg22844229, cg16567290, cg03728296, cg26785896, cg20677436, cg08763019, cg17697635, cg12883767, cg03308494, cg09696411, cg11396910, cg12615879, cg05087022, cg09120267, cg04963424, cg20892847, cg06631310, cg27043188, cg23702688, cg00700412	0.154541	0.294275	0.887666
38	chr12:58013171-58013652	CGI	LOC101927583		NA	101927583	uncharacterized LOC101927583		8.58611e-06	0.00374169	0.593325	-0.659215	-2.23143	27	cg14494721, cg18069290, cg22844229, cg16567290, cg03728296, cg26785896, cg20677436, cg08763019, cg17697635, cg12883767, cg03308494, cg09696411, cg11396910, cg12615879, cg05087022, cg09120267, cg04963424, cg20892847, cg06631310, cg27043188, cg23702688, cg00700412	0.154541	0.294275	0.887666
57	TACSTD2	promoters	TACSTD2	EGP-1, EGP1, GA733-1, GA7331, GP50, M1S1, TROP2	ENSG00000184292	4070	tumor associated calcium signal transducer 2	This intronless gene encodes a carcinoma-associated antigen. This antigen is a cell surface receptor that transduces calcium signals. Mutations of this gene have been associated with gelatinous drop-like corneal dystrophy.[provided by RefSeq, Dec 2009]	0.000342772	0.0371085	0.498493	-0.672489	-1.99517	17	cg00667789, cg17210938, cg10347335, cg13443627, cg16699148, cg16080552, cg11243634, cg05065507, cg01821018, cg00554413, cg19813884	-0.154568	0.29419	0.887666
85	PTPRS	genes	PTPRS	PTPSIGMA, R-PTP-S, R-PTP-sigma	ENSG00000105426	5802	protein tyrosine phosphatase receptor type S	The protein encoded by this gene is a member of the protein tyrosine phosphatase (PTP) family. PTPs are known to be signaling molecules that regulate a variety of cellular processes including cell growth, differentiation, mitotic cycle, and oncogenic transformation. This PTP contains an extracellular region, a single transmembrane segment and two tandem intracytoplasmic catalytic domains, and thu…	0.000201917	0.0162769	0.518848	0.430753	1.83146	70	cg04757389, cg18062778, cg25312880, cg26660036, cg25382025, cg07516702, cg23660611, cg25411327, cg22950899, cg15820033, cg09547314, cg06213317, cg22151985, cg19360425, cg11887629, cg22541509, cg24459140, cg21488876, cg20468476, cg13617776, cg14449833, cg23874606, cg21449444, cg04253465, cg17689778, cg07509001, cg27299588, cg08579902, cg11306119, cg09816096, cg11226403, cg12061285, cg18067337, cg2…	0.15567	0.29072	0.887666
95	chr5:343449-344535	CGI	CYP1A1	AHH, AHRR, CP11, CYP1, CYPIA1, P1-450, P450-C, P450DX	ENSG00000140465	1543	cytochrome P450 family 1 subfamily A member 1	This gene, CYP1A1, encodes a member of the cytochrome P450 superfamily of enzymes. The cytochrome P450 proteins are monooxygenases which catalyze many reactions involved in drug metabolism and synthesis of cholesterol, steroids and other lipids. This protein localizes to the endoplasmic reticulum and its expression is induced by some polycyclic aromatic hydrocarbons (PAHs), some of which are foun…	0.000140321	0.0220375	0.518848	-0.78087	-2.0847	12	cg16371648, cg04135110, cg24688690, cg09338136, cg13023972, cg08858540, cg09084391	0.154501	0.294402	0.887666
179	TPPP	genes	TPPP	TPPP/p25, TPPP1, p24, p25, p25alpha	ENSG00000171368	11076	tubulin polymerization promoting protein	Enables several functions, including GTPase activity; magnesium ion binding activity; and protein homodimerization activity. Involved in several processes, including microtubule cytoskeleton organization; negative regulation of tubulin deacetylation; and positive regulation of protein polymerization. Located in several cellular components, including mitochondrion; mitotic spindle; and perinuclear…	0.000246068	0.0178429	0.498493	0.626754	2.07753	23	cg10986412, cg16455401, cg01611428, cg02371401, cg05458764, cg24082121, cg24163568, cg09884756, cg21524356, cg09660670, cg03477771, cg04230438, cg22879098, cg05871207, cg25353752, cg25149516	0.154952	0.292978	0.887666
4	GDF6	genes	GDF6	BMP-13, BMP13, CDMP2, KFM, KFS, KFS1, KFSL, SGM1, SYNS4	ENSG00000156466	392255	growth differentiation factor 6	This gene encodes a secreted ligand of the TGF-beta (transforming growth factor-beta) superfamily of proteins. Ligands of this family bind various TGF-beta receptors leading to recruitment and activation of SMAD family transcription factors that regulate gene expression. The encoded preproprotein is proteolytically processed to generate each subunit of the disulfide-linked homodimer. This protein…	1.18015e-08	8.9426e-06	0.74774	-0.712402	-2.47734	31	cg02246426, cg07046818, cg16290866, cg17820365, cg08381274, cg07159961, cg18533201, cg00394180, cg01673674, cg17999376, cg26035118, cg00585714, cg19691778, cg10963047, cg09164580, cg05690644, cg10133465	0.153292	0.298245	0.888042
55	chr14:61787880-61789467	CGI	PRKCH	PKC-L, PKCL, PRKCL, nPKC-eta, uORF2	ENSG00000027075	5583	protein kinase C eta	Protein kinase C (PKC) is a family of serine- and threonine-specific protein kinases that can be activated by calcium and the second messenger diacylglycerol. PKC family members phosphorylate a wide variety of protein targets and are known to be involved in diverse cellular signaling pathways. PKC family members also serve as major receptors for phorbol esters, a class of tumor promoters. Each me…	2.6318e-05	0.0079137	0.57561	-0.627994	-2.16811	29	cg23532679, cg26590588, cg12165758, cg20457147, cg16771402, cg03576946, cg02121330, cg25562834, cg03574415, cg03810300, cg20596273, cg05538745, cg13120108, cg13045637, cg00244040, cg25370702, cg02282237, cg26157600, cg09556654, cg26470268, cg04087789	-0.153543	0.297443	0.888042
255	chr13:113464191-113464413	CGI	ATP11A	ATPIH, ATPIS, AUNA2, DFNA84, HLD24	ENSG00000068650	23250	ATPase phospholipid transporting 11A	The protein encoded by this gene is an integral membrane ATPase. The encoded protein is probably phosphorylated in its intermediate state and likely drives the transport of ions such as calcium across membranes. [provided by RefSeq, Apr 2022]	6.02112e-05	0.0133222	0.557332	0.637738	2.15903	24	cg03571073, cg06869114, cg20973958, cg09975219, cg08297626, cg07674485, cg02067585, cg19484164, cg22550869, cg05324734, cg11314104	0.153962	0.296111	0.888042
170	chr20:2731063-2731395	CGI	EBF4	COE4, O/E-4, OE-4	ENSG00000088881	57593	EBF family member 4	EBF4 belongs to the conserved Olf/EBF family of helix-loop-helix transcription factors, members of which play important roles in neural development and B-cell maturation (Wang et al., 2002 [PubMed 12139918]).[supplied by OMIM, Mar 2008]	0.000124403	0.0206071	0.518848	-0.83946	-1.9866	8	cg19623368, cg19354148, cg23581541, cg27563201, cg01377091, cg17069396	-0.153042	0.299043	0.888399
92	RAPGEF6	genes	RAPGEF6	KIA001LB, PDZ-GEF2, PDZGEF2, RA-GEF-2, RAGEF2	ENSG00000158987	51735	Rap guanine nucleotide exchange factor 6	Enables several functions, including GTP-dependent protein binding activity; guanyl-nucleotide exchange factor activity; and phosphatidic acid binding activity. Involved in microvillus assembly; positive regulation of GTPase activity; and protein localization to plasma membrane. Located in several cellular components, including apical plasma membrane; centrosome; and endocytic vesicle. [provided …	0.00087914	0.0389572	0.477271	0.501871	1.85978	37	cg24013779, cg18115388, cg10912290, cg20235420, cg02784377, cg21760988, cg06972724, cg22133826, cg22761827, cg16168931, cg22993194, cg11958644, cg14835701, cg18841796, cg07150290, cg17578380, cg07109943, cg08146029, cg04083921	0.152451	0.300936	0.888702
124	TTYH2	genes	TTYH2	C17orf29	ENSG00000141540	94015	tweety family member 2	This gene encodes a member of the tweety family of proteins. Members of this family function as chloride anion channels. The encoded protein functions as a calcium(2+)-activated large conductance chloride(-) channel, and may play a role in kidney tumorigenesis. Two transcript variants encoding distinct isoforms have been identified for this gene. [provided by RefSeq, Jul 2008]	0.000234288	0.0174908	0.518848	0.507791	1.96994	44	cg23327200, cg23460124, cg00148325, cg20702887, cg13448487, cg02751064, cg08802898, cg08594554, cg23978420, cg19433487, cg05031081, cg25060035, cg17556601, cg08940989, cg02632542, cg07739851, cg07092838, cg25133984, cg13418525, cg19913422, cg12253634, cg11763830, cg04007987, cg23781998, cg11404740, cg25422089	0.149454	0.310649	0.890402
144	AGAP1	genes	AGAP1	AGAP-1, CENTG2, GGAP1, cnt-g2	ENSG00000157985	116987	ArfGAP with GTPase domain, ankyrin repeat and PH domain 1	This gene encodes a member of an ADP-ribosylation factor GTPase-activating protein family involved in membrane trafficking and cytoskeleton dynamics. This gene functions as a direct regulator of the adaptor-related protein complex 3 on endosomes. Multiple transcript variants encoding different isoforms have been found for this gene. [provided by RefSeq, Oct 2011]	4.57417e-12	1.15536e-08	0.887075	0.362255	2.01608	402	cg24068511, cg26236902, cg21758672, cg03672119, cg24077828, cg14435073, cg07599182, cg00160002, cg25678528, cg03167812, cg21357361, cg24303806, cg00585213, cg07640213, cg06704466, cg15241635, cg01139016, cg16942386, cg26914931, cg07642035, cg09042437, cg13658143, cg19761110, cg26142604, cg06646316, cg22373519, cg11211870, cg18008467, cg00767712, cg16175418, cg24600644, cg09521510, cg02897808, cg0…	0.150063	0.308657	0.890402
70	SPATA13	genes	SPATA13	ARHGEF29, ASEF2	ENSG00000182957	221178	spermatogenesis associated 13	Enables guanyl-nucleotide exchange factor activity and identical protein binding activity. Involved in cell migration; plasma membrane bounded cell projection assembly; and regulation of cell migration. Located in several cellular components, including filopodium; lamellipodium; and ruffle membrane. [provided by Alliance of Genome Resources, Apr 2022]	0.00036964	0.0225883	0.498493	0.395861	1.75157	88	cg04486383, cg01962143, cg04333123, cg07326125, cg16774946, cg00603871, cg14171052, cg06242807, cg10194294, cg02693498, cg04299213, cg12522554, cg20914994, cg07661702, cg06179800, cg17302665, cg09088496, cg13551453, cg05268155, cg16671308, cg04462561, cg12143648, cg02957827, cg07668613, cg24492915, cg16240703, cg27026786, cg21884180, cg23792848, cg04579966, cg02659854, cg18656962, cg17554309, cg2…	0.149055	0.311957	0.890584
3	RAB34	genes	RAB34	NARR, RAB39, RAH	ENSG00000109113	83871	RAB34, member RAS oncogene family	This gene encodes a protein belonging to the RAB family of proteins, which are small GTPases involved in protein transport. This family member is a Golgi-bound member of the secretory pathway that is involved in the repositioning of lysosomes and the activation of macropinocytosis. Alternative splicing of this gene results in multiple transcript variants. An alternatively spliced transcript varia…	4.41356e-09	3.93456e-06	0.761461	-0.814837	-2.54201	19	cg19504123, cg03452174, cg08839210, cg21237418, cg08032476, cg02530437, cg04146591, cg26472572, cg22803868, cg01274742, cg18686527, cg05668853, cg21816330, cg22632666, cg02850487	0.141036	0.338993	0.891235
16	LHX2	genes	LHX2	LH2, hLhx2	ENSG00000106689	9355	LIM homeobox 2	This gene encodes a protein belonging to a large protein family, members of which carry the LIM domain, a unique cysteine-rich zinc-binding domain. The encoded protein may function as a transcriptional regulator. The protein can recapitulate or rescue phenotypes in Drosophila caused by a related protein, suggesting conservation of function during evolution. [provided by RefSeq, Jul 2008]	7.94227e-05	0.00872211	0.538434	-0.64769	-2.09322	23	cg00982919, cg18094907, cg03559209, cg14093715, cg05777357, cg14305801, cg06254440, cg13585776, cg06626184, cg20939662, cg04094300, cg09984882, cg03709033, cg14166485, cg14425564, cg14071579	0.148749	0.312963	0.891235
35	IL17RC	promoters	IL17RC	CANDF9, IL17-RL, IL17RL	ENSG00000163702	84818	interleukin 17 receptor C	This gene encodes a single-pass type I membrane protein that shares similarity with the interleukin-17 receptor (IL-17RA). Unlike IL-17RA, which is predominantly expressed in hemopoietic cells, and binds with high affinity to only IL-17A, this protein is expressed in nonhemopoietic tissues, and binds both IL-17A and IL-17F with similar affinities. The proinflammatory cytokines, IL-17A and IL-17F,…	0.000111855	0.0193096	0.538434	-0.816585	-2.05558	10	cg26501048, cg05845178, cg13363829, cg07705835, cg22585927, cg23183100, cg21688248, cg24848890, cg02976927	-0.141396	0.337749	0.891235
36	SGPP2	genes	SGPP2	SPP2, SPPase2	ENSG00000163082	130367	sphingosine-1-phosphate phosphatase 2	The protein encoded by this gene is a transmembrane protein that degrades the bioactive signaling molecule sphingosine 1-phosphate. The encoded protein is induced during inflammatory responses and has been shown to be downregulated by the microRNA-31 tumor suppressor. Alternative splice variants encoding different isoforms have been found for this gene. [provided by RefSeq, Mar 2016]	0.000788667	0.0364398	0.477271	-0.590063	-1.93884	24	cg16764274, cg13329322, cg19416417, cg11459843, cg13659059, cg14280181, cg16171484	0.13817	0.348997	0.891235
40	SLC6A19	promoters	SLC6A19	B0AT1, HND	ENSG00000174358	340024	solute carrier family 6 member 19	This gene encodes a system B(0) transmembrane protein that actively transports most neutral amino acids across the apical membrane of epithelial cells. Mutations in this gene may result in Hartnup disorder, an inherited disease with symptoms such as pellagra, cerebellar ataxia, and psychosis. The expression and function of B0AT1 (SLC6A19) in intestinal cells depends on the presence of the accesso…	0.000146879	0.0219882	0.518848	-0.761846	-2.04867	12	cg17650028, cg11123744, cg02389859, cg11325573, cg04309194, cg26711638, cg26948274, cg21492882, cg21487099	-0.138625	0.347397	0.891235
44	chr17:75447477-75447821	CGI	SEPTIN9	AF17q25, MSF, MSF1, NAPB, PNUTL4, SEPT9, SINT1, SeptD1	ENSG00000184640	10801	septin 9	This gene is a member of the septin family involved in cytokinesis and cell cycle control. This gene is a candidate for the ovarian tumor suppressor gene. Mutations in this gene cause hereditary neuralgic amyotrophy, also known as neuritis with brachial predilection. A chromosomal translocation involving this gene on chromosome 17 and the MLL gene on chromosome 11 results in acute myelomonocytic …	2.74209e-05	0.008049	0.57561	-0.713968	-2.20432	19	cg21204860, cg06909384, cg06513247, cg19654743, cg23343486, cg16922732, cg20557159, cg02442640, cg18104645, cg00324097, cg20772590, cg14885762, cg07873183	-0.147867	0.315874	0.891235
44	CALHM2	promoters	CALHM2	FAM26B	ENSG00000138172	51063	calcium homeostasis modulator family member 2	Predicted to enable cation channel activity. Involved in positive regulation of apoptotic process. Predicted to be integral component of plasma membrane. [provided by Alliance of Genome Resources, Apr 2022]	0.000230401	0.0288842	0.518848	-0.7001	-2.04106	16	cg21686808, cg06722282, cg10024587, cg23175074, cg09336982, cg18273501, cg23753748, cg14302224, cg05319515, cg14159304, cg09562683, cg20003202	-0.136916	0.353428	0.891235
47	chr6:48036137-48036410	CGI	PTCHD4	C6orf138, PTCH53, dJ402H5.2	ENSG00000244694	442213	patched domain containing 4	Predicted to be integral component of membrane. Predicted to be active in membrane. [provided by Alliance of Genome Resources, Apr 2022]	3.27452e-05	0.00897108	0.557332	-0.712117	-2.19861	19	cg12256845, cg13302842, cg21292008, cg27250236, cg12218079, cg09460013, cg20584831, cg09816507, cg03709091, cg00457913, cg24031248, cg24035447, cg08345713	-0.145571	0.323527	0.891235
49	chr21:35831697-35832365	CGI	KCNE1	ISK, JLNS, JLNS2, LQT2/5, LQT5, MinK	ENSG00000180509	3753	potassium voltage-gated channel subfamily E regulatory subunit 1	The product of this gene belongs to the potassium channel KCNE family. Potassium ion channels are essential to many cellular functions and show a high degree of diversity, varying in their electrophysiologic and pharmacologic properties. This gene encodes a transmembrane protein known to associate with the product of the KVLQT1 gene to form the delayed rectifier potassium channel. Mutation in thi…	2.86116e-05	0.0082032	0.57561	-0.609674	-2.18258	33	cg00592532, cg08287724, cg19521832, cg10364641, cg08468911, cg18186815, cg23908228, cg05789737, cg09091724, cg07321776, cg23480619, cg00421848, cg14535332, cg03826499, cg08823027, cg24582200, cg06689180, cg20240715, cg07674649	-0.146057	0.3219	0.891235
50	FAM19A5	genes	TAFA5	FAM19A5, QLLK5208, TAFA-5, UNQ5208	ENSG00000219438	25817	TAFA chemokine like family member 5	This gene is a member of the TAFA family which is composed of five highly homologous genes that encode small secreted proteins. These proteins contain conserved cysteine residues at fixed positions, and are distantly related to MIP-1alpha, a member of the CC-chemokine family. The TAFA proteins are predominantly expressed in specific regions of the brain, and are postulated to function as brain-sp…	8.49375e-05	0.00906498	0.538434	-0.355289	-1.72333	176	cg00743803, cg27652464, cg01474312, cg25338000, cg23700928, cg05492453, cg18853909, cg00147509, cg15770098, cg04308510, cg12465683, cg02702060, cg13520744, cg02895639, cg10027732, cg02959149, cg18013185, cg25307549, cg14114758, cg12454595, cg16156962, cg03304469, cg04114095, cg09853414, cg08559913, cg04382374, cg05072413, cg19734830, cg13872278, cg06242549, cg04012844, cg15187790, cg25964527, cg0…	0.141909	0.335981	0.891235
50	LRRC2	promoters	LRRC2		ENSG00000163827	79442	leucine rich repeat containing 2	This gene encodes a member of the leucine-rich repeat-containing family of proteins, which function in diverse biological pathways. This family member may possibly be a nuclear protein. Similarity to the RAS suppressor protein, as well as expression down-regulation observed in tumor cells, suggests that it may function as a tumor suppressor. The gene is located in the chromosome 3 common eliminat…	0.000193723	0.0254255	0.518848	-0.548481	-2.01213	36	cg21489266, cg00285902, cg27371741, cg10365562, cg18193817, cg11365440, cg20941258, cg11650891, cg07225641, cg05399115, cg07307769, cg23009419, cg08081259, cg16155393	-0.13829	0.348575	0.891235
60	chr17:4802265-4805402	CGI	CHRNE	ACHRE, CMS1A1, CMS1D, CMS1E, CMS2A, CMS4A, CMS4B, CMS4C, FCCMS, FIM1, FIMG, FIMG1, MGI, SCCMS	ENSG00000108556	1145	cholinergic receptor nicotinic epsilon subunit	Acetylcholine receptors at mature mammalian neuromuscular junctions are pentameric protein complexes composed of four subunits in the ratio of two alpha subunits to one beta, one epsilon, and one delta subunit. The acetylcholine receptor changes subunit composition shortly after birth when the epsilon subunit replaces the gamma subunit seen in embryonic receptors. Mutations in the epsilon subunit…	2.37541e-05	0.00790293	0.57561	-0.575731	-2.14826	38	cg13504733, cg01726265, cg09495303, cg22349396, cg00744351, cg22795610, cg10553748, cg08538152, cg12608565, cg21071097, cg24768135, cg07834574, cg26333802, cg06444025, cg13079094, cg09492210, cg14482741, cg03433048, cg25900551, cg09826019, cg05019311, cg11965589, cg17788994, cg11415687, cg19753476, cg07066019, cg03609292	-0.148114	0.315056	0.891235
60	chr17:4802265-4805402	CGI	C17orf107		ENSG00000205710	100130311	chromosome 17 open reading frame 107		2.37541e-05	0.00790293	0.57561	-0.575731	-2.14826	38	cg13504733, cg01726265, cg09495303, cg22349396, cg00744351, cg22795610, cg10553748, cg08538152, cg12608565, cg21071097, cg24768135, cg07834574, cg26333802, cg06444025, cg13079094, cg09492210, cg14482741, cg03433048, cg25900551, cg09826019, cg05019311, cg11965589, cg17788994, cg11415687, cg19753476, cg07066019, cg03609292	-0.148114	0.315056	0.891235
60	chr17:4802265-4805402	CGI	MINK1	B55, MAP4K6, MEKKK 6, MINK, YSK2, ZC3	ENSG00000141503	50488	misshapen like kinase 1	This gene encodes a serine/threonine kinase belonging to the germinal center kinase (GCK) family. The protein is structurally similar to the kinases that are related to NIK and may belong to a distinct subfamily of NIK-related kinases within the GCK family. Studies of the mouse homolog indicate an up-regulation of expression in the course of postnatal mouse cerebral development and activation of …	2.37541e-05	0.00790293	0.57561	-0.575731	-2.14826	38	cg13504733, cg01726265, cg09495303, cg22349396, cg00744351, cg22795610, cg10553748, cg08538152, cg12608565, cg21071097, cg24768135, cg07834574, cg26333802, cg06444025, cg13079094, cg09492210, cg14482741, cg03433048, cg25900551, cg09826019, cg05019311, cg11965589, cg17788994, cg11415687, cg19753476, cg07066019, cg03609292	-0.148114	0.315056	0.891235
65	MIR1273H	genes	MIR1273H	hsa-mir-1273h	ENSG00000274466	102466247	microRNA 1273h	microRNAs (miRNAs) are short (20-24 nt) non-coding RNAs that are involved in post-transcriptional regulation of gene expression in multicellular organisms by affecting both the stability and translation of mRNAs. miRNAs are transcribed by RNA polymerase II as part of capped and polyadenylated primary transcripts (pri-miRNAs) that can be either protein-coding or non-coding. The primary transcript …	0.000702971	0.0330855	0.477271	0.396799	1.7255	78	cg02446672, cg16437766, cg18348975, cg03843023, cg13018338, cg11589462, cg01366462, cg18839354, cg06678432, cg16246356, cg13144371, cg17844867, cg20185964, cg10503919, cg27025274, cg01902584, cg09454295, cg03955542, cg09503809, cg12344891, cg21387653, cg00948209, cg20818807, cg15272005, cg05674309, cg15466196, cg07848274, cg13280484, cg14201734, cg10605649, cg08162457, cg08729793, cg22311686, cg2…	0.137842	0.350152	0.891235
69	chr6:123110288-123110878	CGI	SMPDL3A	ASM3A, ASML3a, yR36GH4.1	ENSG00000172594	10924	sphingomyelin phosphodiesterase acid like 3A	Enables phosphoric diester hydrolase activity and zinc ion binding activity. Involved in nucleoside triphosphate catabolic process. Located in extracellular space. [provided by Alliance of Genome Resources, Apr 2022]	7.33035e-05	0.0155814	0.538434	-0.673443	-2.12457	20	cg02920218, cg23846344, cg06200777, cg19409187, cg09657265, cg22401066, cg12379307, cg19759300, cg27340435, cg14426525, cg04960989	-0.135834	0.357284	0.891235
79	FCHSD2	genes	FCHSD2	NWK, NWK1, SH3MD3	ENSG00000137478	9873	FCH and double SH3 domains 2	Enables phosphatidylinositol-3,4,5-trisphosphate binding activity and phosphatidylinositol-3,4-bisphosphate binding activity. Involved in clathrin-dependent endocytosis and positive regulation of Arp2/3 complex-mediated actin nucleation. Located in plasma membrane. Colocalizes with clathrin-coated pit. [provided by Alliance of Genome Resources, Apr 2022]	0.00122584	0.0491993	0.45506	0.438627	1.79945	56	cg07263063, cg10902724, cg07483733, cg04592406, cg02889437, cg16452169, cg14640885, cg09676712, cg18052650, cg14478011, cg11622163, cg08588453, cg07044494, cg04580227, cg12521157, cg01281645, cg06646222, cg24496021, cg23455704, cg05394149, cg02915421, cg26549860, cg10282852, cg02773698, cg10487853	0.144093	0.328519	0.891235
87	INS-IGF2	genes	INS-IGF2	INSIGF	ENSG00000129965	723961	INS-IGF2 readthrough	This locus includes two alternatively spliced read-through transcript variants which align to the INS gene in the 5' region and to the IGF2 gene in the 3' region. One transcript is predicted to encode a protein which shares the N-terminus with the INS protein but has a distinct and longer C-terminus, whereas the other transcript is a candidate for nonsense-mediated decay (NMD). The transcripts ar…	2.21333e-05	0.00368605	0.57561	0.380855	1.83465	135	cg22932993, cg01667319, cg22068589, cg25574024, cg12614029, cg02166532, cg21237591, cg10650127, cg05452899, cg08014499, cg20792294, cg21667878, cg21532432, cg14612568, cg24431667, cg14895961, cg23889607, cg17434309, cg02719427, cg23905216, cg05859777, cg20339650, cg15393937, cg13756879, cg13791131, cg00570518, cg11701022, cg06460568, cg17665927, cg20088847, cg14432744, cg10501065, cg05323345, cg1…	0.145212	0.324738	0.891235
90	RTN4	genes	RTN4	ASY, NI220/250, NOGO, NSP, NSP-CL, Nbla00271, Nbla10545, RTN-X, RTN4-A, RTN4-B1, RTN4-B2, RTN4-C	ENSG00000115310	57142	reticulon 4	This gene belongs to the family of reticulon encoding genes. Reticulons are associated with the endoplasmic reticulum, and are involved in neuroendocrine secretion or in membrane trafficking in neuroendocrine cells. The product of this gene is a potent neurite outgrowth inhibitor which may also help block the regeneration of the central nervous system in higher vertebrates. Alternatively spliced …	0.00122305	0.0491993	0.45506	0.506764	1.85581	34	cg09048009, cg23240589, cg11328270, cg09592903, cg08953938, cg06568361, cg26995924, cg01329098, cg23454082, cg16934595, cg14640066, cg00462004, cg06622286, cg09633353, cg02493260, cg11412766, cg03301831, cg04260737, cg01146238, cg23794377, cg17422574, cg09962086, cg02037858, cg12813441, cg17705152	0.138726	0.347041	0.891235
96	C17orf98	promoters	SPMAP1	C17orf98	ENSG00000275489	388381	sperm microtubule associated protein 1		2.01841e-05	0.00623819	0.57561	0.85009	2.17497	10	cg18530840, cg12552293, cg19760250, cg20084219, cg04487205, cg23290482, cg18343108, cg21852429, cg15762182	-0.146614	0.320035	0.891235
100	DOT1L	genes	DOT1L	DOT1, KMT4	ENSG00000104885	84444	DOT1 like histone lysine methyltransferase	The protein encoded by this gene is a histone methyltransferase that methylates lysine-79 of histone H3. It is inactive against free core histones, but shows significant histone methyltransferase activity against nucleosomes. [provided by RefSeq, Aug 2011]	0.000128804	0.0120496	0.518848	0.447392	1.88524	69	cg05345285, cg03272089, cg01079941, cg06426736, cg00043005, cg05298026, cg07385220, cg13908066, cg21564780, cg08044294, cg08527435, cg08138366, cg08397968, cg05288857, cg18528549, cg02138745, cg08477574, cg13643356, cg02826623, cg00242858, cg17926732, cg11964207, cg04062873, cg04173586, cg08251988, cg19257960	0.137627	0.35091	0.891235
111	TAOK3	genes	TAOK3	DPK, JIK, MAP3K18, hKFC-A	ENSG00000135090	51347	TAO kinase 3	The protein encoded by this gene is a serine/threonine protein kinase that activates the p38/MAPK14 stress-activated MAPK cascade but inhibits the basal activity of the MAPK8/JNK cascade. The encoded protein is a member of the GCK subfamily of STE20-like kinases. [provided by RefSeq, Oct 2016]	0.000888538	0.0390817	0.477271	0.529598	1.93555	33	cg02628790, cg02110656, cg16066439, cg02150961, cg20850204, cg26676413, cg21255406, cg16422272, cg15819136, cg15754829, cg11051417, cg07857234, cg18241780, cg01953796, cg09583915	0.147416	0.317368	0.891235
138	chr12:122016170-122017693	CGI	KDM2B	CXXC2, FBXL10, Fbl10, JHDM1B, PCCX2	ENSG00000089094	84678	lysine demethylase 2B	This gene encodes a member of the F-box protein family which is characterized by an approximately 40 amino acid motif, the F-box. The F-box proteins constitute one of the four subunits of ubiquitin protein ligase complex called SCFs (SKP1-cullin-F-box), which function in phosphorylation-dependent ubiquitination. The F-box proteins are divided into 3 classes: Fbws containing WD-40 domains, Fbls co…	0.000257903	0.030295	0.498493	-0.60705	-2.0336	25	cg03241244, cg16837338, cg04110297, cg01029623, cg15234492, cg25482146, cg07529210, cg21249371, cg09151742, cg05067991, cg25014247, cg17169037	-0.148382	0.314171	0.891235
152	chr11:131780328-131781532	CGI	NTM	CEPU-1, HNT, IGLON2, NTRI	ENSG00000182667	50863	neurotrimin	This gene encodes a member of the IgLON (LAMP, OBCAM, Ntm) family of immunoglobulin (Ig) domain-containing glycosylphosphatidylinositol (GPI)-anchored cell adhesion molecules. The encoded protein may promote neurite outgrowth and adhesion via a homophilic mechanism. This gene is closely linked to a related family member, opioid binding protein/cell adhesion molecule-like (OPCML), on chromosome 11…	0.000488445	0.0404674	0.477271	-0.563264	-2.01121	32	cg12781686, cg08097520, cg27284627, cg25642917, cg20881910, cg15585794, cg06874656, cg27016549, cg11965370, cg08816882, cg19717586, cg25881591, cg01654560, cg24284973, cg17683427, cg05806689, cg11319300	-0.143686	0.329901	0.891235
160	ERMN	genes	ERMN	JN, KIAA1189	ENSG00000136541	57471	ermin	Predicted to enable actin filament binding activity. Involved in actin filament organization; regulation of cell projection organization; and regulation of cell shape. Located in cell cortex; internode region of axon; and paranode region of axon. [provided by Alliance of Genome Resources, Apr 2022]	0.000208888	0.0165744	0.518848	0.814751	2.04369	9	cg01691358, cg10812717, cg20433238, cg13114088, cg06865331, cg03252823, cg24833225, cg02757236, cg02833117	0.139671	0.343734	0.891235
174	chr1:1981251-1983212	CGI	PRKCZ	PKC-ZETA, PKC2	ENSG00000067606	5590	protein kinase C zeta	Protein kinase C (PKC) zeta is a member of the PKC family of serine/threonine kinases which are involved in a variety of cellular processes such as proliferation, differentiation and secretion. Unlike the classical PKC isoenzymes which are calcium-dependent, PKC zeta exhibits a kinase activity which is independent of calcium and diacylglycerol but not of phosphatidylserine. Furthermore, it is ins…	0.000661749	0.0490435	0.477271	-0.625877	-1.97451	20	cg19370684, cg05929117, cg26610624, cg17254222, cg14417954, cg24035370, cg10934589, cg05239544, cg02347356, cg20285026, cg18120323, cg12391964, cg03089488	-0.146705	0.319734	0.891235
174	RYBP	genes	RYBP	AAP1, APAP-1, DEDAF, YEAF1	ENSG00000163602	23429	RING1 and YY1 binding protein	Predicted to enable DNA binding activity and transcription coregulator activity. Involved in several processes, including histone H2A monoubiquitination; negative regulation of proteasomal ubiquitin-dependent protein catabolic process; and positive regulation of transcription, DNA-templated. Located in nucleoplasm. Colocalizes with PcG protein complex. [provided by Alliance of Genome Resources, A…	0.000117046	0.0114441	0.538434	0.650991	2.06986	20	cg03436163, cg19082864, cg04478489, cg21448870, cg26108120, cg04872879, cg10805254, cg17289023, cg22384418, cg17384082, cg05513593, cg07294578, cg26261873, cg24113274, cg27505641, cg08123528, cg08170837, cg03173942	0.143808	0.329486	0.891235
202	ELL2	genes	ELL2	MRCCAT1	ENSG00000118985	22936	elongation factor for RNA polymerase II 2	Involved in snRNA transcription by RNA polymerase II. Located in nucleoplasm. Part of transcription elongation factor complex. [provided by Alliance of Genome Resources, Apr 2022]	2.35206e-05	0.0037994	0.57561	0.590224	2.16144	34	cg15114202, cg15498874, cg23792274, cg23861034, cg18890825, cg10179238, cg12201850, cg10146796, cg06277666, cg16656078, cg10483112, cg05930229, cg13448633, cg12324598, cg13888154, cg06532574, cg08392484, cg10705523, cg14456395, cg19419291	0.139044	0.345925	0.891235
221	PLLP	genes	PLLP	PMLP, TM4SF11	ENSG00000102934	51090	plasmolipin	Predicted to be a structural constituent of myelin sheath. Predicted to be involved in myelination. Predicted to be located in compact myelin and membrane raft. Predicted to be integral component of membrane. Biomarker of schizophrenia. [provided by Alliance of Genome Resources, Apr 2022]	1.04161e-05	0.00207705	0.593325	0.694881	2.30336	23	cg09072183, cg15631336, cg05238613, cg08902977, cg23250889, cg15201466, cg17847633, cg24597989, cg09941484, cg04495354, cg03573390, cg13322121, cg11277783, cg16148390, cg00214353, cg06706876, cg24533101, cg23713520, cg23246961, cg05352821, cg07812904	0.146518	0.320358	0.891235
245	chr17:36997448-36997661	CGI	SPMAP1	C17orf98	ENSG00000275489	388381	sperm microtubule associated protein 1		0.000140219	0.0220375	0.518848	0.721076	2.12483	15	cg18530840, cg19817652, cg12552293, cg19760250, cg20084219, cg04487205, cg23290482, cg18343108, cg21852429, cg15762182	-0.140156	0.342044	0.891235
247	chr13:113410004-113410362	CGI	ATP11A-AS1		ENSG00000232684	100874205	ATP11A antisense RNA 1		0.000117148	0.0200592	0.538434	0.608706	2.13238	27	cg24219943, cg12758082, cg24199463, cg24530943, cg04656015, cg16248368, cg20261082, cg02196036, cg04492263, cg03557950, cg00098070, cg15571686, cg26524964, cg01830726, cg26800525, cg08399404, cg18652285, cg25647089	0.140244	0.34174	0.891235
247	chr13:113410004-113410362	CGI	ATP11A	ATPIH, ATPIS, AUNA2, DFNA84, HLD24	ENSG00000068650	23250	ATPase phospholipid transporting 11A	The protein encoded by this gene is an integral membrane ATPase. The encoded protein is probably phosphorylated in its intermediate state and likely drives the transport of ions such as calcium across membranes. [provided by RefSeq, Apr 2022]	0.000117148	0.0200592	0.538434	0.608706	2.13238	27	cg24219943, cg12758082, cg24199463, cg24530943, cg04656015, cg16248368, cg20261082, cg02196036, cg04492263, cg03557950, cg00098070, cg15571686, cg26524964, cg01830726, cg26800525, cg08399404, cg18652285, cg25647089	0.140244	0.34174	0.891235
268	chr13:113424898-113425105	CGI	ATP11A	ATPIH, ATPIS, AUNA2, DFNA84, HLD24	ENSG00000068650	23250	ATPase phospholipid transporting 11A	The protein encoded by this gene is an integral membrane ATPase. The encoded protein is probably phosphorylated in its intermediate state and likely drives the transport of ions such as calcium across membranes. [provided by RefSeq, Apr 2022]	1.69193e-05	0.00632089	0.57561	0.662261	2.24205	24	cg21513610, cg01436033, cg13995599, cg14864184, cg12194594, cg00902895, cg18289557, cg18972765, cg08464505	-0.146195	0.321436	0.891235
178	chr20:10652573-10655611	CGI	JAG1	AGS, AGS1, AHD, AWS, CD339, CMT2HH, DCHE, HJ1, JAGL1	ENSG00000101384	182	jagged canonical Notch ligand 1	The jagged 1 protein encoded by JAG1 is the human homolog of the Drosophilia jagged protein. Human jagged 1 is the ligand for the receptor notch 1, the latter is involved in signaling processes. Mutations that alter the jagged 1 protein cause Alagille syndrome. Jagged 1 signalling through notch 1 has also been shown to play a role in hematopoiesis. [provided by RefSeq, Nov 2019]	0.00057438	0.0453889	0.477271	-0.581862	-1.96959	27	cg02683085, cg13592599, cg05799256, cg14881179, cg26705720, cg19544466, cg08611491, cg00151922, cg10797319, cg18079128	-0.134939	0.36049	0.894134
141	KIAA1324L	genes	ELAPOR2	EIG121L, KIAA1324L	ENSG00000164659	222223	endosome-lysosome associated apoptosis and autophagy regulator family member 2	Predicted to enable BMP receptor binding activity. Predicted to be involved in negative regulation of nervous system development; positive regulation of BMP signaling pathway; and positive regulation of epidermis development. Predicted to be located in plasma membrane. Predicted to be integral component of membrane. [provided by Alliance of Genome Resources, Apr 2022]	0.000259447	0.0181194	0.498493	0.529937	2.01039	39	cg07711911, cg05356121, cg14147396, cg00652338, cg04503054, cg22719826, cg17833065, cg03360716, cg16209827, cg24355665, cg27038198, cg08200835, cg03973191, cg16862738, cg12395705, cg22616933, cg22351103, cg13737857, cg15142311, cg24310667	0.134735	0.361223	0.895037
214	chr12:120241921-120242233	CGI	CIT	CITK, CRIK, MCPH17, STK21	ENSG00000122966	11113	citron rho-interacting serine/threonine kinase	This gene encodes a serine/threonine-protein kinase that functions in cell division. Together with the kinesin KIF14, this protein localizes to the central spindle and midbody, and functions to promote efficient cytokinesis. This protein is involved in central nervous system development. Polymorphisms in this gene are associated with bipolar disorder and risk for schizophrenia. Alternative splici…	0.00023535	0.0296072	0.518848	0.706999	2.04863	14	cg14312334, cg13040509, cg26097051, cg04948014, cg20840795, cg03339668, cg24973993, cg02764093, cg06693995, cg10923838	-0.133885	0.364288	0.896226
10	TRPC3	promoters	TRPC3	SCA41, TRP3	ENSG00000138741	7222	transient receptor potential cation channel subfamily C member 3	The protein encoded by this gene is a membrane protein that can form a non-selective channel permeable to calcium and other cations. The encoded protein appears to be induced to form channels by a receptor tyrosine kinase-activated phosphatidylinositol second messenger system and also by depletion of intracellular calcium stores. Two transcript variants encoding different isoforms have been found…	2.94164e-06	0.00176149	0.627257	-0.737707	-2.31327	20	cg07674022, cg03673671, cg12944006, cg20893919, cg00058009, cg17018448, cg05548469, cg05854695, cg16501140, cg05422957, cg15482813, cg12087304, cg13789548, cg13869937, cg14053749, cg11079181, cg12747505	-0.132271	0.370152	0.89631
11	GRIA1	promoters	GRIA1	GLUH1, GLUR1, GLURA, GluA1, HBGR1, MRD67, MRT76	ENSG00000155511	2890	glutamate ionotropic receptor AMPA type subunit 1	Glutamate receptors are the predominant excitatory neurotransmitter receptors in the mammalian brain and are activated in a variety of normal neurophysiologic processes. These receptors are heteromeric protein complexes with multiple subunits, each possessing transmembrane regions, and all arranged to form a ligand-gated ion channel. The classification of glutamate receptors is based on their act…	1.36952e-05	0.00504669	0.593325	-0.660299	-2.26133	28	cg13313697, cg12333189, cg19825353, cg16158816, cg17987968, cg17020834, cg16281600, cg14381045, cg17166762, cg07633435, cg26167136, cg22739961, cg21146273, cg08590425	-0.132735	0.36846	0.89631
68	NFIX	genes	NFIX	CTF, MALNS, MRSHSS, NF-I/X, NF1-X, NF1A, SOTOS2	ENSG00000008441	4784	nuclear factor I X	The protein encoded by this gene is a transcription factor that binds the palindromic sequence 5'-TTGGCNNNNNGCCAA-3 in viral and cellular promoters. The encoded protein can also stimulate adenovirus replication in vitro. Three transcript variants encoding different isoforms have been found for this gene. [provided by RefSeq, Aug 2012]	0.000533906	0.0285913	0.477271	0.391317	1.73825	89	cg06197482, cg26581012, cg13338734, cg09741930, cg23862562, cg27304533, cg17976191, cg17478763, cg04189679, cg04965297, cg02000253, cg25394801, cg17928147, cg25406206, cg03330161, cg12891836, cg24158442, cg22824635, cg04646674, cg08616111, cg20665774, cg20454073, cg25556035, cg07111635, cg05429921, cg16673929, cg10157208, cg01001422, cg06458248, cg17368800, cg03675258, cg06744585, cg26767614, cg0…	0.133559	0.365467	0.89631
113	EDC4	genes	EDC4	GE1, Ge-1, HEDL5, HEDLS, RCD-8, RCD8	ENSG00000038358	23644	enhancer of mRNA decapping 4	Predicted to be involved in deadenylation-independent decapping of nuclear-transcribed mRNA. Located in P-body and nucleoplasm. [provided by Alliance of Genome Resources, Apr 2022]	0.00109978	0.045945	0.45506	0.572573	1.93884	25	cg03092252, cg03532459, cg15729325, cg09395969, cg18926042, cg03676180, cg26477515, cg00925722, cg18108735, cg00901835, cg08382009, cg18074323, cg08663027, cg01108401, cg04022340, cg03864288, cg07171780, cg11094070, cg23280064, cg21969292, cg02430788	0.132878	0.36794	0.89631
120	chr10:119311204-119312104	CGI	EMX2		ENSG00000170370	2018	empty spiracles homeobox 2	This gene encodes a homeobox-containing transcription factor that is the homolog to the 'empty spiracles' gene in Drosophila. Research on this gene in humans has focused on its expression in three tissues: dorsal telencephalon, olfactory neuroepithelium, and urogenetial system. It is expressed in the dorsal telencephalon during development in a low rostral-lateral to high caudal-medial gradient a…	0.000388154	0.0372401	0.498493	-0.738997	-2.04684	13	cg09334277, cg25793931, cg06456154, cg15526081, cg19925204, cg10595547, cg13630043, cg08451832, cg24725789	0.133651	0.365135	0.89631
213	chr1:68628999-68629202	CGI	WLS	C1orf139, EVI, GPR177, MRP, ZKS, mig-14	ENSG00000116729	79971	Wnt ligand secretion mediator	Enables Wnt-protein binding activity and identical protein binding activity. Involved in positive regulation of cell communication and protein transport. Located in several cellular components, including Golgi apparatus; early endosome; and endoplasmic reticulum membrane. [provided by Alliance of Genome Resources, Apr 2022]	0.000420374	0.0377458	0.498493	0.718801	2.04653	13	cg05433102, cg17597249, cg26557423, cg27257513, cg00816936, cg20062893, cg11918057	0.132071	0.370883	0.89631
213	chr1:68628999-68629202	CGI	GNG12-AS1		ENSG00000232284	100289178	GNG12, DIRAS3 and WLS antisense RNA 1		0.000420374	0.0377458	0.498493	0.718801	2.04653	13	cg05433102, cg17597249, cg26557423, cg27257513, cg00816936, cg20062893, cg11918057	0.132071	0.370883	0.89631
19	chr8:27183090-27183390	CGI	PTK2B	CADTK, CAKB, FADK2, FAK2, PKB, PTK, PYK2, RAFTK	ENSG00000120899	2185	protein tyrosine kinase 2 beta	This gene encodes a cytoplasmic protein tyrosine kinase which is involved in calcium-induced regulation of ion channels and activation of the map kinase signaling pathway. The encoded protein may represent an important signaling intermediate between neuropeptide-activated receptors or neurotransmitters that increase calcium flux and the downstream signals that regulate neuronal activity. The enco…	1.27766e-06	0.00101623	0.643552	-0.724213	-2.34754	22	cg06815112, cg23698023, cg23693289, cg14221460, cg21186296, cg11641102, cg20135243, cg07216194, cg15025403, cg01990518, cg23736307, cg14445519, cg18234130	0.130889	0.375217	0.896373
49	FMN1	genes	FMN1	FMN, LD	ENSG00000248905	342184	formin 1	This gene belongs to the formin homology family and encodes a protein that has a role in the formation of adherens junction and the polymerization of linear actin cables. The homologous gene in mouse is associated with limb deformity. Alternatively spliced transcript variants have been found for this gene. [provided by RefSeq, Sep 2015]	0.000379654	0.0229403	0.498493	-0.392211	-1.72883	101	cg24874277, cg13121144, cg01771462, cg00009585, cg07402678, cg20827077, cg18849004, cg08791851, cg11125795, cg17619655, cg24460048, cg24294081, cg00655089, cg12119431, cg14111612, cg16173140, cg17570756, cg24781973, cg13619277, cg02732802, cg27224881, cg05264143, cg16283287, cg22850864, cg26779147, cg25212393, cg20196924, cg22681901, cg09667289, cg17802486, cg18157976	0.130283	0.37745	0.896373
95	SNX9	genes	SNX9	SDP1, SH3PX1, SH3PXD3A, WISP	ENSG00000130340	51429	sorting nexin 9	This gene encodes a member of the sorting nexin family. Members of this family contain a phosphoinositide binding domain, and are involved in intracellular trafficking. The encoded protein does not contain a coiled coil region, like some family members, but does contain a SRC homology domain near its N-terminus. The encoded protein is reported to have a variety of interaction partners, including …	0.000264782	0.0183231	0.498493	0.459695	1.87394	54	cg23001703, cg24468632, cg24821384, cg20417564, cg23999078, cg25370392, cg15208856, cg15588606, cg15900051, cg16913865, cg11199270, cg25549238, cg23411838, cg09078103, cg12174966, cg10599169, cg09123133, cg15016465, cg22499818, cg00808785, cg21336824, cg16292200, cg26194484, cg24689379, cg17515844, cg10929866, cg10277825, cg05163325, cg10905171, cg16042094, cg15264757	0.13045	0.376832	0.896373
220	chr11:67396844-67398294	CGI	NUDT8		ENSG00000167799	254552	nudix hydrolase 8	Predicted to enable magnesium ion binding activity and manganese ion binding activity. Predicted to be involved in purine nucleoside bisphosphate catabolic process. Predicted to be located in mitochondrion. [provided by Alliance of Genome Resources, Apr 2022]	0.000349356	0.0358385	0.498493	0.619522	2.05942	22	cg19530217, cg17562763, cg13174342, cg01069141, cg15755507, cg26122585, cg18718425, cg16625125, cg24394763, cg13631259, cg26166787, cg16166047, cg06797808, cg04191712, cg11875548	0.131057	0.374598	0.896373
220	chr11:67396844-67398294	CGI	TBX10	TBX13, TBX7	ENSG00000167800	347853	T-box transcription factor 10	This gene encodes a member of the T-box family of transcription factors. These transcription factors share a DNA-binding domain called the T-box, and play a role in several developmental processes including early embryonic cell fate and organogenesis. The encoded protein is a member of the T-box 1 subfamily. Mutations in this gene are thought to be a cause of isolated cleft lip with or without cl…	0.000349356	0.0358385	0.498493	0.619522	2.05942	22	cg19530217, cg17562763, cg13174342, cg01069141, cg15755507, cg26122585, cg18718425, cg16625125, cg24394763, cg13631259, cg26166787, cg16166047, cg06797808, cg04191712, cg11875548	0.131057	0.374598	0.896373
237	chr19:11560045-11560295	CGI	PRKCSH	80K-H, AGE-R2, G19P1, GIIB, GIIbeta, GluIIbeta, PCLD, PCLD1, PKCSH, PLD1, VASAP-60	ENSG00000130175	5589	protein kinase C substrate 80K-H	This gene encodes the beta-subunit of glucosidase II, an N-linked glycan-processing enzyme in the endoplasmic reticulum. The encoded protein is an acidic phosphoprotein known to be a substrate for protein kinase C. Mutations in this gene have been associated with the autosomal dominant polycystic liver disease. Alternative splicing results in multiple transcript variants. [provided by RefSeq, Jan…	2.96213e-05	0.00839509	0.57561	0.892888	2.09882	7	cg15637415, cg11558169, cg08337184, cg09524880, cg05268623	0.1305	0.376649	0.896373
224	GAB1	genes	GAB1	DFNB26	ENSG00000109458	2549	GRB2 associated binding protein 1	The protein encoded by this gene is a member of the IRS1-like multisubstrate docking protein family. It is an important mediator of branching tubulogenesis and plays a central role in cellular growth response, transformation and apoptosis. Two transcript variants encoding different isoforms have been found for this gene. [provided by RefSeq, Aug 2008]	5.01917e-07	0.00016536	0.659444	0.585145	2.32999	48	cg12998219, cg16584834, cg25911551, cg15921869, cg24454263, cg08222291, cg25742761, cg12379954, cg12710519, cg25073840, cg15096221, cg23020414, cg15636388, cg25723285, cg25002540, cg07626384, cg04002719, cg15561778, cg23863528, cg26931693, cg13471028, cg14503529, cg10227830, cg19204983, cg00755765, cg25404454, cg08897537	0.129072	0.381938	0.896771
240	IGF2AS	genes	IGF2-AS	IGF2-AS1, IGF2AS, PEG8	ENSG00000099869	51214	IGF2 antisense RNA	This gene is expressed in antisense to the insulin-like growth factor 2 (IGF2) gene and is imprinted and paternally expressed. It is thought to be non-coding because the putative protein is not conserved and translation is predicted to trigger nonsense mediated decay (NMD). Transcripts from this gene are produced in tumors and may function to suppress cell growth. Alternative splicing results in …	5.00931e-09	4.21756e-06	0.761461	0.720335	2.59362	31	cg25574024, cg21237591, cg08014499, cg20792294, cg21532432, cg24431667, cg14895961, cg13791131, cg11701022, cg06460568, cg20088847, cg10501065, cg05323345, cg15168906, cg24047810, cg17462140, cg19131227, cg05203776, cg05444816, cg12322132, cg01368777	0.129093	0.38186	0.896771
2	COL9A3	promoters	COL9A3	DJ885L7.4.1, EDM3, IDD, MED, STL6	ENSG00000092758	1299	collagen type IX alpha 3 chain	This gene encodes one of the three alpha chains of type IX collagen, the major collagen component of hyaline cartilage. Type IX collagen, a heterotrimeric molecule, is usually found in tissues containing type II collagen, a fibrillar collagen. Mutations in this gene are associated with multiple epiphyseal dysplasia type 3. [provided by RefSeq, Jan 2010]	1.4434e-10	9.21949e-07	0.826657	-0.714994	-2.63903	37	cg18291290, cg14745622, cg16653692, cg22489878, cg15266508, cg16847645, cg20331689, cg18014624, cg11296498, cg07845648, cg16132351, cg15457981, cg07827435, cg12084392, cg16709385, cg11698944, cg10092867, cg08696494, cg16461246, cg06033659, cg00516067, cg27206421, cg00837103, cg13203507, cg10760339, cg14880348, cg15505615	-0.128482	0.384135	0.898018
7	chr20:61447685-61448891	CGI	COL9A3	DJ885L7.4.1, EDM3, IDD, MED, STL6	ENSG00000092758	1299	collagen type IX alpha 3 chain	This gene encodes one of the three alpha chains of type IX collagen, the major collagen component of hyaline cartilage. Type IX collagen, a heterotrimeric molecule, is usually found in tissues containing type II collagen, a fibrillar collagen. Mutations in this gene are associated with multiple epiphyseal dysplasia type 3. [provided by RefSeq, Jan 2010]	2.24067e-09	6.90602e-06	0.774939	-0.674898	-2.53408	41	cg18291290, cg14745622, cg16653692, cg22489878, cg15266508, cg16847645, cg20331689, cg18014624, cg11296498, cg07845648, cg16132351, cg15457981, cg07827435, cg12084392, cg16709385, cg11698944, cg10092867, cg08696494, cg16461246, cg06033659, cg00516067, cg27206421, cg00837103, cg13203507, cg10760339, cg14880348, cg15505615	-0.128482	0.384135	0.898018
46	chr10:119293917-119297675	CGI	EMX2OS	EMX2-AS1, NCRNA00045	ENSG00000229847	196047	EMX2 opposite strand/antisense RNA		1.90672e-05	0.00691383	0.57561	-0.628257	-2.2042	30	cg04256864, cg04556008, cg26288991, cg08406102, cg25316429, cg04421971, cg07833262, cg11854504, cg18561589, cg23308047, cg06141846, cg20792376, cg02230593, cg16234557, cg04656534, cg26495303, cg18972885	0.126324	0.392238	0.898018
66	GNAO1	genes	GNAO1	DEE17, EIEE17, G-ALPHA-o, GNAO, HG1G, HLA-DQB1, NEDIM	ENSG00000087258	2775	G protein subunit alpha o1	The protein encoded by this gene represents the alpha subunit of the Go heterotrimeric G-protein signal-transducing complex. Defects in this gene are a cause of early-onset epileptic encephalopathy. Two transcript variants encoding different isoforms have been found for this gene. [provided by RefSeq, Aug 2015]	0.000584675	0.0295007	0.477271	0.392493	1.72908	87	cg02346118, cg00348762, cg10304328, cg24688401, cg06286086, cg09403559, cg02300250, cg23995409, cg00417823, cg08535918, cg06490200, cg07636145, cg07468305, cg00887555, cg07829842, cg07823688, cg25983056, cg15935541, cg25752677, cg01753131, cg26912314, cg02667667, cg07008943, cg09659734, cg10139742, cg04037585, cg10482356, cg04930816, cg22508140, cg08698835, cg21121742, cg13660423, cg17793251, cg0…	0.127973	0.386038	0.898018
83	SMAGP	genes	SMAGP	hSMAGP	ENSG00000170545	57228	small cell adhesion glycoprotein	Located in cell junction; nucleoplasm; and plasma membrane. [provided by Alliance of Genome Resources, Apr 2022]	0.00112474	0.0465724	0.45506	0.876733	1.82195	5	cg10993701, cg14197612	0.12672	0.390744	0.898018
190	chr19:2213860-2214142	CGI	DOT1L	DOT1, KMT4	ENSG00000104885	84444	DOT1 like histone lysine methyltransferase	The protein encoded by this gene is a histone methyltransferase that methylates lysine-79 of histone H3. It is inactive against free core histones, but shows significant histone methyltransferase activity against nucleosomes. [provided by RefSeq, Aug 2011]	0.000588731	0.0457929	0.477271	0.874748	1.92879	6	cg07385220, cg21564780, cg08044294, cg08397968	0.125858	0.394	0.898018
30	CDH22	genes	CDH22	C20orf25, dJ998H6.1	ENSG00000149654	64405	cadherin 22	This gene is a member of the cadherin superfamily. The gene product is composed of five cadherin repeat domains and a cytoplasmic tail similar to the highly conserved cytoplasmic region of classical cadherins. Expressed predominantly in the brain, this putative calcium-dependent cell adhesion protein may play an important role in morphogenesis and tissue formation in neural and non-neural cells d…	6.54794e-05	0.00751773	0.538434	-0.479385	-1.9688	66	cg02178768, cg21820708, cg00891664, cg18376773, cg13584095, cg06765630, cg20114391, cg00639522, cg17412248, cg14253333, cg09814034, cg10651775, cg11266407, cg22636697, cg26827328, cg17771031, cg11479256, cg00175180, cg02473562, cg25484135, cg13422751, cg15080872, cg01067802, cg02013762, cg15733165, cg12589798, cg27201627, cg08999070, cg16565696, cg22509138	0.124481	0.399237	0.898124
145	SOGA1	genes	MTCL2	C20orf117, KIAA0889, SOGA, SOGA1	ENSG00000149639	140710	microtubule crosslinking factor 2	Predicted to be involved in insulin receptor signaling pathway; negative regulation of gluconeogenesis; and regulation of autophagy. Located in extracellular space. [provided by Alliance of Genome Resources, Apr 2022]	0.000115385	0.0114291	0.538434	0.522959	2.01699	41	cg20376545, cg24423143, cg25947979, cg00390918, cg22170688, cg04609836, cg07352541, cg09959020, cg24713063, cg01154911, cg12755749, cg16730931, cg01907391, cg18511407, cg18213720, cg01772407, cg04966774, cg19997524, cg19818728, cg22788747, cg17526578, cg27096339, cg13228922, cg08133718, cg11458409, cg03530557, cg00445108, cg08559141, cg09331800, cg07589211	0.123911	0.401419	0.898124
151	chr15:90039464-90039984	CGI	RHCG	C15orf6, PDRC2, RHGK, SLC42A3	ENSG00000140519	51458	Rh family C glycoprotein	Enables ammonium transmembrane transporter activity; ankyrin binding activity; and identical protein binding activity. Involved in ammonium transmembrane transport; cellular ion homeostasis; and transepithelial ammonium transport. Located in apical plasma membrane and basolateral plasma membrane. Is integral component of plasma membrane. [provided by Alliance of Genome Resources, Apr 2022]	0.000340227	0.035612	0.498493	-0.620486	-2.01131	22	cg07485916, cg27507295, cg09103291, cg10721782, cg02805106, cg11332236, cg18726691, cg24653181, cg01837657, cg23831890, cg10453365, cg15817601, cg10281521, cg03607327, cg01266576, cg12042113	-0.123471	0.403104	0.898124
169	MVB12B	genes	MVB12B	C9orf28, FAM125B	ENSG00000196814	89853	multivesicular body subunit 12B	The protein encoded by this gene is a component of the ESCRT-I complex, a heterotetramer, which mediates the sorting of ubiquitinated cargo protein from the plasma membrane to the endosomal vesicle. ESCRT-I complex plays an essential role in HIV budding and endosomal protein sorting. Depletion and overexpression of this and related protein (MVB12A) inhibit HIV-1 infectivity and induce unusual vir…	3.0308e-05	0.00437445	0.57561	0.497809	2.05396	57	cg02747236, cg06652484, cg16741986, cg25880623, cg27515435, cg10946111, cg08866927, cg14269155, cg24491078, cg25332827, cg05737719, cg00377793, cg16439649, cg09229905, cg07741395, cg12193058, cg26039685, cg01710977, cg01489260, cg17193081, cg13980920, cg13619254, cg00690778, cg13690169, cg09937058, cg09518226, cg26613670, cg12117335, cg17018569, cg20396817, cg07528122, cg16723673, cg10070756, cg0…	0.123433	0.403249	0.898124
189	chr19:2216346-2216741	CGI	DOT1L	DOT1, KMT4	ENSG00000104885	84444	DOT1 like histone lysine methyltransferase	The protein encoded by this gene is a histone methyltransferase that methylates lysine-79 of histone H3. It is inactive against free core histones, but shows significant histone methyltransferase activity against nucleosomes. [provided by RefSeq, Aug 2011]	0.000354326	0.0358406	0.498493	0.910606	1.88126	5	cg05345285, cg06426736, cg05298026, cg13908066	0.123446	0.4032	0.898124
200	YPEL2	genes	YPEL2	FKSG4	ENSG00000175155	388403	yippee like 2	Predicted to enable metal ion binding activity. Predicted to be located in nucleolus. [provided by Alliance of Genome Resources, Apr 2022]	0.000106242	0.010734	0.538434	0.70995	2.15306	17	cg08884928, cg10708739, cg26962505, cg05414163, cg01653532, cg10948088, cg21075069, cg13614822, cg26194222, cg09888572, cg16535752, cg20598124, cg16322427, cg08479615	0.12473	0.39829	0.898124
146	SPNS2	genes	SPNS2	DFNB115, SLC62A2, SLC63A2	ENSG00000183018	124976	SPNS lysolipid transporter 2, sphingosine-1-phosphate	The protein encoded by this gene is a transporter of sphingosine 1-phosphate, a secreted lipid that is important in cardiovascular, immunological, and neural development. Defects in this gene are a cause of early onset progressive hearing loss. [provided by RefSeq, Jul 2016]	0.000207572	0.0165566	0.518848	0.560187	2.017	31	cg09136101, cg04864453, cg13124801, cg03517511, cg11317520, cg24249770, cg16524932, cg25690958, cg19092163, cg05119290, cg24636332, cg08835403, cg01187969, cg13099545	0.123126	0.404432	0.898486
67	ITPK1	genes	ITPK1	ITRPK1	ENSG00000100605	3705	inositol-tetrakisphosphate 1-kinase	This gene encodes an enzyme that belongs to the inositol 1,3,4-trisphosphate 5/6-kinase family. This enzyme regulates the synthesis of inositol tetraphosphate, and downstream products, inositol pentakisphosphate and inositol hexakisphosphate. Inositol metabolism plays a role in the development of the neural tube. Disruptions in this gene are thought to be associated with neural tube defects. A ps…	0.000219989	0.016813	0.518848	0.374016	1.73449	111	cg17779994, cg18389827, cg02287260, cg05138403, cg07005994, cg00253526, cg16575291, cg03244096, cg10871863, cg07012189, cg16523645, cg09698854, cg00277836, ch.14.1499103R, cg21097788, cg01991934, cg25095171, cg05165665, cg25871004, cg26651525, cg22071416, cg04177868, cg14815343, cg24875988, cg23294361, cg15740811, cg10387497, cg08057190, cg05987126, cg07185891, cg19995595, cg22555658, cg13068104,…	0.122345	0.407439	0.898604
27	chr17:44895800-44897025	CGI	WNT3	INT4, TETAMS	ENSG00000108379	7473	Wnt family member 3	The WNT gene family consists of structurally related genes which encode secreted signaling proteins. These proteins have been implicated in oncogenesis and in several developmental processes, including regulation of cell fate and patterning during embryogenesis. This gene is a member of the WNT gene family. It encodes a protein which shows 98% amino acid identity to mouse Wnt3 protein, and 84% to…	3.61597e-06	0.00217461	0.627257	-0.707795	-2.29432	22	cg13550419, cg24114556, cg00817598, cg15237742, cg20656587, cg06785746, cg13998093, cg12379948, cg03186851, cg02017282	0.12111	0.412226	0.899419
57	chr8:17103890-17104863	CGI	CNOT7	CAF-1, CAF1, Caf1a, hCAF-1	ENSG00000198791	29883	CCR4-NOT transcription complex subunit 7	The protein encoded by this gene binds to an anti-proliferative protein, B-cell translocation protein 1, which negatively regulates cell proliferation. Binding of the two proteins, which is driven by phosphorylation of the anti-proliferative protein, causes signaling events in cell division that lead to changes in cell proliferation associated with cell-cell contact. The encoded protein downregul…	5.32417e-05	0.0125027	0.557332	-0.6518	-2.16016	24	cg25769861, cg15742364, cg08251678, cg23245599, cg09412931, cg08408212, cg07001206, cg00825031, cg16791216, cg17512779	0.121768	0.409672	0.899419
57	chr8:17103890-17104863	CGI	VPS37A	HCRP1, PQBP2, SPG53	ENSG00000155975	137492	VPS37A subunit of ESCRT-I	This gene belongs to the VPS37 family, and encodes a component of the ESCRT-I (endosomal sorting complex required for transport I) protein complex, required for the sorting of ubiquitinated transmembrane proteins into internal vesicles of multivesicular bodies. Expression of this gene is downregulated in hepatocellular carcinoma, and mutations in this gene are associated with autosomal recessive …	5.32417e-05	0.0125027	0.557332	-0.6518	-2.16016	24	cg25769861, cg15742364, cg08251678, cg23245599, cg09412931, cg08408212, cg07001206, cg00825031, cg16791216, cg17512779	0.121768	0.409672	0.899419
191	UBE4B	genes	UBE4B	E4, HDNB1, UBOX3, UFD2, UFD2A	ENSG00000130939	10277	ubiquitination factor E4B	The modification of proteins with ubiquitin is an important cellular mechanism for targeting abnormal or short-lived proteins for degradation. Ubiquitination involves at least three classes of enzymes: ubiquitin-activating enzymes, or E1s, ubiquitin-conjugating enzymes, or E2s, and ubiquitin-protein ligases, or E3s. This gene encodes an additional conjugation factor, E4, which is involved in mult…	3.72123e-05	0.00512684	0.557332	0.581542	2.11013	32	cg10125465, cg09508311, cg08737543, cg12472246, ch.1.374405F, cg25486128, cg24828589, cg26636553, cg10568558, cg02927058, cg24574716, cg15932615, cg09236551, cg07209987, cg22872164	0.120716	0.413762	0.899419
196	PPFIBP2	genes	PPFIBP2	Cclp1	ENSG00000166387	8495	PPFIA binding protein 2	This gene encodes a member of the LAR protein-tyrosine phosphatase-interacting protein (liprin) family. The encoded protein is a beta liprin and plays a role in axon guidance and neuronal synapse development by recruiting LAR protein-tyrosine phosphatases to the plasma membrane. Alternatively spliced transcript variants encoding multiple isoforms have been observed for this gene. [provided by Ref…	4.72324e-06	0.0011362	0.610527	0.510518	2.1391	63	cg06164794, cg13421019, cg17342676, cg04363470, cg21737016, cg20283033, cg01607369, cg24961123, cg27500970, cg17344055, cg25844590, cg16472904, cg04168577, cg15853612, cg20104235, cg21606527, cg00586729, cg19646484, cg11698788, cg08119655, cg10512193, cg24696012, cg24090266, cg06125354, cg08404054, cg03253477, cg26427534, cg07140526, cg06066193, cg03704250, cg15182222, cg26483276	0.120718	0.413753	0.899419
221	chr10:64133789-64134420	CGI	ZNF365	Su48, UAN, ZNF365D	ENSG00000138311	22891	zinc finger protein 365	This gene encodes a zinc finger protein that may play a role in the repair of DNA damage and maintenance of genome stability. The N-terminal C2H2 zinc finger motif is required to form a protein complex with PARP1 and MRE11, which are known to be involved in the restart of stalled DNA replication forks. A mutation in this gene may be associated with breast cancer susceptibility. [provided by RefSe…	0.000440109	0.0383454	0.498493	0.643054	2.06294	19	cg10537220, cg04458892, cg05736633, cg16852588, cg07305719, cg01410500, cg02722197, cg02712553, cg14700504, cg11291124, cg11177561	-0.121665	0.410073	0.899419
221	chr10:64133789-64134420	CGI	LOC283045		ENSG00000288011	283045	uncharacterized LOC283045		0.000440109	0.0383454	0.498493	0.643054	2.06294	19	cg10537220, cg04458892, cg05736633, cg16852588, cg07305719, cg01410500, cg02722197, cg02712553, cg14700504, cg11291124, cg11177561	-0.121665	0.410073	0.899419
28	RHCG	promoters	RHCG	C15orf6, PDRC2, RHGK, SLC42A3	ENSG00000140519	51458	Rh family C glycoprotein	Enables ammonium transmembrane transporter activity; ankyrin binding activity; and identical protein binding activity. Involved in ammonium transmembrane transport; cellular ion homeostasis; and transepithelial ammonium transport. Located in apical plasma membrane and basolateral plasma membrane. Is integral component of plasma membrane. [provided by Alliance of Genome Resources, Apr 2022]	0.000139575	0.0213867	0.518848	-0.72064	-2.07812	15	cg07485916, cg27507295, cg10721782, cg11332236, cg18726691, cg01837657, cg23831890, cg10453365, cg15817601, cg10281521, cg03607327, cg01266576, cg12042113	-0.120365	0.415129	0.900358
66	chr5:43017968-43018668	CGI	ANXA2R-OT1		ENSG00000177738	648987	ANXA2R overlapping transcript 1		9.69869e-05	0.0181375	0.538434	-0.651317	-2.12916	23	cg14450725, cg24534129, cg10883503, cg12319602, cg19039844, cg26437825, cg17765151, cg27628536, cg04041707, cg24877677, cg16426479, cg18647237, cg20739435, cg14919554, cg01567239, cg11671913	0.120381	0.415065	0.900358
71	DIP2B	genes	DIP2B		ENSG00000066084	57609	disco interacting protein 2 homolog B	This gene encodes a member of the disco-interacting protein homolog 2 protein family. The encoded protein contains a binding site for the transcriptional regulator DNA methyltransferase 1 associated protein 1 as well as AMP-binding sites. The presence of these sites suggests that the encoded protein may participate in DNA methylation. This gene is located near a folate-sensitive fragile site, and…	0.000852663	0.0384066	0.477271	0.422102	1.7548	61	cg16160077, cg06377386, cg00256150, cg18860041, cg15320811, cg17543239, cg12822165, cg04921704, cg05512157, cg06489912, cg15681096, cg22041282, cg13294447, cg14523896, cg04205071, cg02824204, cg14953804, cg02940107, cg07663572, cg09812462, cg23925540, cg01485708, cg19925256, cg26126910, cg21457273, cg18504661, cg23905126, cg24360504	0.12027	0.415502	0.900358
93	HACL1	promoters	HACL1	2-HPCL, HPCL, HPCL2, PHYH2	ENSG00000131373	26061	2-hydroxyacyl-CoA lyase 1	Enables several functions, including 2-hydroxy-3-methylhexadecanoyl-CoA lyase activity; ATP binding activity; and cation binding activity. Involved in fatty acid alpha-oxidation; phytanic acid metabolic process; and protein targeting to peroxisome. Located in nucleoplasm and peroxisome. [provided by Alliance of Genome Resources, Apr 2022]	0.000142952	0.0215688	0.518848	0.639181	2.14288	23	cg00226143, cg04564061, cg16866470, cg16247323, cg01476129, cg27209130, cg17998013, cg09855692, cg17308959, cg12903374, cg24210428, cg08128359, cg21638219, cg23912721, cg14052385, cg26749251	-0.120229	0.41566	0.900358
281	chr15:91445563-91446768	CGI	MAN2A2	MANA2X, alpha-MIIx	ENSG00000196547	4122	mannosidase alpha class 2A member 2	Predicted to enable alpha-mannosidase activity. Predicted to be involved in N-glycan processing and protein deglycosylation. Predicted to be integral component of membrane. Predicted to be active in Golgi membrane. [provided by Alliance of Genome Resources, Apr 2022]	1.46446e-07	0.000212407	0.690132	0.733861	2.48444	24	cg12880047, cg03403298, cg09169633, cg08260179, cg18704421, cg13579205, cg25300678, cg05794619, cg19794842, cg14188231, cg21903611, cg04057214, cg00891226, cg17017272, cg23648347	0.120403	0.41498	0.900358
75	PRH1	promoters	PRH1	Db-s, PA, PIF-S, PRH2, PRP-1/PRP-2, Pr1/Pr2	ENSG00000231887	5554	proline rich protein HaeIII subfamily 1	This gene encodes a member of the heterogeneous family of proline-rich salivary glycoproteins. The encoded preproprotein undergoes proteolytic processing to generate one or more mature isoforms before secretion from the parotid and submandibular/sublingual glands. Multiple distinct alleles of this locus including the parotid isoelectric-focusing variant slow (PIF-s), the parotid acidic protein (P…	0.000280535	0.0331828	0.498493	0.39447	1.80432	87	cg15997880, cg06352932, cg10857884, cg08658594, cg07741112, cg10529762, cg00260387, cg24741148, cg07915318, cg24653967, cg13217184, cg09720033, cg25559757, cg01557203, cg15428792, cg23693756, cg15646936, cg00765483, cg17844553, cg04749381, cg17715732, cg07208077, cg22273530, cg17637969, cg14471778, cg21152389, cg20609300, cg13005635, cg08777730, cg12791554, cg07342723	-0.119876	0.417041	0.900625
125	SOX8	genes	SOX8		ENSG00000005513	30812	SRY-box transcription factor 8	This gene encodes a member of the SOX (SRY-related HMG-box) family of transcription factors involved in the regulation of embryonic development and in the determination of the cell fate. The encoded protein may act as a transcriptional activator after forming a protein complex with other proteins. This protein may be involved in brain development and function. Haploinsufficiency for this protein …	0.000573805	0.029478	0.477271	0.7861	1.97182	9	cg01747221, cg04398526, cg04124636, cg06723694, cg02170784, cg01964856	0.119952	0.416743	0.900625
33	chr16:89990069-89990507	CGI	TUBB3	CDCBM, CDCBM1, CFEOM3, CFEOM3A, FEOM3, TUBB4, beta-4	ENSG00000258947	10381	tubulin beta 3 class III	This gene encodes a class III member of the beta tubulin protein family. Beta tubulins are one of two core protein families (alpha and beta tubulins) that heterodimerize and assemble to form microtubules. This protein is primarily expressed in neurons and may be involved in neurogenesis and axon guidance and maintenance. Mutations in this gene are the cause of congenital fibrosis of the extraocul…	4.12881e-09	1.13116e-05	0.761461	-0.956372	-2.26328	8	cg18701351, cg14078385, cg07516275, cg13006202, cg26892562, cg20776939	0.119464	0.418657	0.90238
131	RAD51L3-RFFL	genes	RAD51L3-RFFL		NA	100529207	RAD51L3-RFFL readthrough	This locus represents naturally occurring read-through transcription between the neighboring RAD51-like 3 (RAD51L3) and ring finger and FYVE-like domain containing 1 (RFFL) genes on chromosome 17. The read-through transcript is a candidate for nonsense-mediated mRNA decay (NMD), and is therefore unlikely to produce a protein product. [provided by RefSeq, Jan 2011]	0.000297997	0.020114	0.498493	0.551603	1.98609	31	cg15683283, cg24310464, cg02468470, cg02462853, cg16415190, cg23595104, cg08433366, cg16288834, cg21481658, cg03654993, cg27411386, cg08224990, cg25209761, cg01292980, cg19597675, cg19685672, cg03876470, cg08707135, cg03797048, cg15148156	0.119171	0.419807	0.902855
50	chr11:1948915-1949188	CGI	TNNT3	DA2B2, TNTF, beta-TnTF	ENSG00000130595	7140	troponin T3, fast skeletal type	The binding of Ca(2+) to the trimeric troponin complex initiates the process of muscle contraction. Increased Ca(2+) concentrations produce a conformational change in the troponin complex that is transmitted to tropomyosin dimers situated along actin filaments. The altered conformation permits increased interaction between a myosin head and an actin filament which, ultimately, produces a muscle c…	3.99314e-07	0.000468852	0.674963	-0.920859	-2.17924	8	cg18032502, cg06503573, cg14600987, cg15652404, cg06679296, cg08337959	-0.117827	0.425105	0.904306
138	SEPT7	genes	SEPTIN7	CDC10, CDC3, NBLA02942, SEPT7, SEPT7A, Septin-7	ENSG00000122545	989	septin 7	This gene encodes a protein that is highly similar to the CDC10 protein of Saccharomyces cerevisiae. The protein also shares similarity with Diff 6 of Drosophila and with H5 of mouse. Each of these similar proteins, including the yeast CDC10, contains a GTP-binding motif. The yeast CDC10 protein is a structural component of the 10 nm filament which lies inside the cytoplasmic membrane and is esse…	0.00039896	0.0234351	0.498493	0.698113	2.00638	14	cg06654936, cg15428310, cg22974749, cg14857796, cg19850794, cg17168428, cg10070795, cg06363265, cg10513527, cg17101530, cg07338836	0.116042	0.432202	0.905821
183	KLHL32	genes	KLHL32	BKLHD5, KIAA1900, UG0030H05, dJ21F7.1	ENSG00000186231	114792	kelch like family member 32		0.000210386	0.0166063	0.518848	0.674965	2.09253	18	cg15235443, cg05346922, cg06663137, cg12139662, cg18164977, cg04414429, cg02932106, cg13693703, cg16116981, cg11247129, cg24158437	0.115952	0.432561	0.905821
225	chr4:26321133-26323150	CGI	RBPJ	AOS3, CBF-1, CBF1, IGKJRB, IGKJRB1, KBF2, RBP-J, RBP-J kappa, RBP-JK, RBPJK, RBPSUH, SUH, csl	ENSG00000168214	3516	recombination signal binding protein for immunoglobulin kappa J region	The protein encoded by this gene is a transcriptional regulator important in the Notch signaling pathway. The encoded protein acts as a repressor when not bound to Notch proteins and an activator when bound to Notch proteins. It is thought to function by recruiting chromatin remodeling complexes containing histone deacetylase or histone acetylase proteins to Notch signaling pathway genes. Several…	0.000177002	0.0262912	0.518848	0.56754	2.07323	32	cg22358250, cg08535148, cg01880437, cg05685613, cg03617870, cg25524530, cg04832844, cg23736763, cg17524170, cg11214657, cg26451437, cg07359981, cg18758031, cg16895254, cg10364833	-0.115412	0.434724	0.908495
202	chr4:103940668-103940951	CGI	SLC9B1	NHA1, NHEDC1	ENSG00000164037	150159	solute carrier family 9 member B1	The protein encoded by this gene is a sodium/hydrogen exchanger and transmembrane protein. Highly conserved orthologs of this gene have been found in other mammalian species. The expression of this gene may be limited to testis. Multiple transcript variants encoding different isoforms have been found for this gene. [provided by RefSeq, Jul 2010]	0.000316168	0.03383	0.498493	0.699133	2.02584	14	cg03208010, cg04103088, cg13868111, cg10364301, cg06618713, cg00308984, cg21734880	-0.11359	0.442059	0.911038
205	ERBB3	genes	ERBB3	ErbB-3, FERLK, HER3, LCCS2, MDA-BF-1, VSCN1, c-erbB-3, c-erbB3, erbB3-S, p180-ErbB3, p45-sErbB3, p85-sErbB3	ENSG00000065361	2065	erb-b2 receptor tyrosine kinase 3	This gene encodes a member of the epidermal growth factor receptor (EGFR) family of receptor tyrosine kinases. This membrane-bound protein has a neuregulin binding domain but not an active kinase domain. It therefore can bind this ligand but not convey the signal into the cell through protein phosphorylation. However, it does form heterodimers with other EGF receptor family members which do have …	4.28032e-05	0.00564071	0.557332	0.598991	2.18916	33	cg23731805, cg24784493, cg10843494, cg11835619, cg13606693, cg03406674, cg12289371, cg13271155, cg08269173, cg03437318, cg04794420, cg00907267, cg09348347, cg09395955, cg19869041, cg10869879, cg26395608, cg24252492, cg05207107, cg27488983, cg00825177, cg19190068	0.113254	0.443418	0.911038
75	chr5:38257825-38259136	CGI	EGFLAM	AGRINL, AGRNL, PIKA	ENSG00000164318	133584	EGF like, fibronectin type III and laminin G domains	Predicted to enable calcium ion binding activity and glycosaminoglycan binding activity. Predicted to be involved in animal organ morphogenesis and tissue development. Predicted to act upstream of or within extracellular matrix organization; peptide cross-linking via chondroitin 4-sulfate glycosaminoglycan; and positive regulation of cell-substrate adhesion. Part of cell surface. [provided by All…	0.000122212	0.0206071	0.518848	-0.646244	-2.11258	23	cg15182643, cg17113936, cg16254962, cg00076538, cg05251676, cg06484993, cg23029193, cg00984146, cg14236989, cg07833019, cg20772101, cg25329318, cg03205103	-0.112061	0.448265	0.912666
145	chr2:74781494-74782685	CGI	LOXL3	LOXL, MYP28	ENSG00000115318	84695	lysyl oxidase like 3	This gene encodes a lysyl oxidase, which likely functions as an amine oxidase and plays a role in the formation of crosslinks in collagens and elastin. Deletion of the related gene in mouse causes neonatal mortality with cleft palate, spine deformity, and defects in collagen organization. A mutation in this gene was found in a family with Stickler syndrome. [provided by RefSeq, Sep 2016]	0.000290914	0.0328269	0.498493	-0.604393	-2.02469	25	cg23604158, cg17891101, cg00831247, cg12962355, cg08940570, cg13694405, cg23674882, cg03101068, cg02048416, cg26117023	-0.112726	0.445558	0.912666
145	chr2:74781494-74782685	CGI	DOK1	P62DOK, pp62	ENSG00000115325	1796	docking protein 1	The protein encoded by this gene is part of a signal transduction pathway downstream of receptor tyrosine kinases. The encoded protein is a scaffold protein that helps form a platform for the assembly of multiprotein signaling complexes. Several transcript variants encoding different isoforms have been found for this gene. [provided by RefSeq, Jan 2016]	0.000290914	0.0328269	0.498493	-0.604393	-2.02469	25	cg23604158, cg17891101, cg00831247, cg12962355, cg08940570, cg13694405, cg23674882, cg03101068, cg02048416, cg26117023	-0.112726	0.445558	0.912666
241	chr6:151646668-151646958	CGI	AKAP12	AKAP250, SSeCKS	ENSG00000131016	9590	A-kinase anchoring protein 12	The A-kinase anchor proteins (AKAPs) are a group of structurally diverse proteins, which have the common function of binding to the regulatory subunit of protein kinase A (PKA) and confining the holoenzyme to discrete locations within the cell. This gene encodes a member of the AKAP family. The encoded protein is expressed in endothelial cells, cultured fibroblasts, and osteosarcoma cells. It ass…	0.00022134	0.0286036	0.518848	0.659588	2.11599	19	cg04221606, cg15892964, cg15850220, cg08224159, cg25855249, cg12794224, cg03446012, cg24322333, cg18245460, cg15742468, cg06019170, cg10118925, cg16198990, cg26492221	0.112646	0.445887	0.912666
13	ACSF2	genes	ACSF2	ACSMW, AVYV493	ENSG00000167107	80221	acyl-CoA synthetase family member 2	Enables medium-chain fatty acid-CoA ligase activity. Predicted to be involved in fatty acid metabolic process. Predicted to be located in mitochondrial matrix. [provided by Alliance of Genome Resources, Apr 2022]	2.01846e-05	0.00339887	0.57561	-0.580437	-2.12215	39	cg06958829, cg25620243, cg17890928, cg15506894, cg22034357, cg16192404, cg25792518, cg15880760, cg05180443, cg05992990, cg06490198, cg15170230, cg19046826, cg21170629, cg10421979	0.111405	0.450945	0.912671
75	SIK3	genes	SIK3	L19, QSK, SEMDK, SIK-3	ENSG00000160584	23387	SIK family kinase 3	Enables ATP binding activity; magnesium ion binding activity; and protein serine/threonine kinase activity. Involved in positive regulation of TORC1 signaling; positive regulation of TORC2 signaling; and protein phosphorylation. Located in nucleoplasm. [provided by Alliance of Genome Resources, Apr 2022]	0.000501231	0.0274229	0.477271	0.403341	1.76772	79	cg15692862, cg01546793, cg27126310, cg23684410, cg27397721, cg01218206, cg08195176, cg18234543, cg14894743, cg12511689, cg12696655, cg25825764, cg14075254, cg10824582, cg25523776, cg05207730, cg19100778, cg04596187, cg17464820, cg00809398, cg01437030, cg24098688, cg17061819, cg09068129, cg19160629, cg19907940, cg11642283, cg14927126, cg24770903, cg23306832, cg26987564, cg24602003, cg10882352, cg2…	0.11079	0.453465	0.913941
115	chr11:31825743-31826967	CGI	PAX6	AN, AN1, AN2, ASGD5, D11S812E, FVH1, MGDA, WAGR	ENSG00000007372	5080	paired box 6	This gene encodes paired box protein Pax-6, one of many human homologs of the Drosophila melanogaster gene prd. In addition to a conserved paired box domain, a hallmark feature of this gene family, the encoded protein also contains a homeobox domain. Both domains are known to bind DNA and function as regulators of gene transcription. Activity of this protein is key in the development of neural ti…	0.00065462	0.0490435	0.477271	-0.671451	-2.0536	17	cg09537620, cg11469061, cg04504066, cg14439629, cg15215534, cg08499046, cg18760176, cg20014398, cg13891702, cg04938549, cg20200236, cg11128216, cg22982368, cg11827910, cg27011060, cg09224689	0.1102	0.455887	0.914753
188	chr14:101531643-101532384	CGI	MIR369	MIR369-3, MIRN369, MIRN369-3, hsa-mir-369, mir-369	ENSG00000199025	442914	microRNA 369	microRNAs (miRNAs) are short (20-24 nt) non-coding RNAs that are involved in post-transcriptional regulation of gene expression in multicellular organisms by affecting both the stability and translation of mRNAs. miRNAs are transcribed by RNA polymerase II as part of capped and polyadenylated primary transcripts (pri-miRNAs) that can be either protein-coding or non-coding. The primary transcript …	0.000579855	0.0453889	0.477271	0.45301	1.85481	52	cg22977139, cg14285142, cg16796899, cg21878393, cg02582514, cg21230021, cg25952596, cg03663955, cg07126399, cg14906110, cg05297328, cg11134801, cg04578631, cg11120364, cg04672182, cg20547131, cg05224126, cg10006887, cg04563422, cg13166942, cg21513316, cg05138957, cg23270924, cg25122402	0.110092	0.456331	0.914753
188	chr14:101531643-101532384	CGI	MIR410	MIRN410, hsa-mir-410, mir-410	ENSG00000199092	574434	microRNA 410	microRNAs (miRNAs) are short (20-24 nt) non-coding RNAs that are involved in post-transcriptional regulation of gene expression in multicellular organisms by affecting both the stability and translation of mRNAs. miRNAs are transcribed by RNA polymerase II as part of capped and polyadenylated primary transcripts (pri-miRNAs) that can be either protein-coding or non-coding. The primary transcript …	0.000579855	0.0453889	0.477271	0.45301	1.85481	52	cg22977139, cg14285142, cg16796899, cg21878393, cg02582514, cg21230021, cg25952596, cg03663955, cg07126399, cg14906110, cg05297328, cg11134801, cg04578631, cg11120364, cg04672182, cg20547131, cg05224126, cg10006887, cg04563422, cg13166942, cg21513316, cg05138957, cg23270924, cg25122402	0.110092	0.456331	0.914753
188	chr14:101531643-101532384	CGI	MIR412	MIRN412, hsa-mir-412, mir-412	ENSG00000199012	574433	microRNA 412	microRNAs (miRNAs) are short (20-24 nt) non-coding RNAs that are involved in post-transcriptional regulation of gene expression in multicellular organisms by affecting both the stability and translation of mRNAs. miRNAs are transcribed by RNA polymerase II as part of capped and polyadenylated primary transcripts (pri-miRNAs) that can be either protein-coding or non-coding. The primary transcript …	0.000579855	0.0453889	0.477271	0.45301	1.85481	52	cg22977139, cg14285142, cg16796899, cg21878393, cg02582514, cg21230021, cg25952596, cg03663955, cg07126399, cg14906110, cg05297328, cg11134801, cg04578631, cg11120364, cg04672182, cg20547131, cg05224126, cg10006887, cg04563422, cg13166942, cg21513316, cg05138957, cg23270924, cg25122402	0.110092	0.456331	0.914753
188	chr14:101531643-101532384	CGI	MIR656	MIRN656, hsa-mir-656, mir-656	ENSG00000207959	724026	microRNA 656	microRNAs (miRNAs) are short (20-24 nt) non-coding RNAs that are involved in post-transcriptional regulation of gene expression in multicellular organisms by affecting both the stability and translation of mRNAs. miRNAs are transcribed by RNA polymerase II as part of capped and polyadenylated primary transcripts (pri-miRNAs) that can be either protein-coding or non-coding. The primary transcript …	0.000579855	0.0453889	0.477271	0.45301	1.85481	52	cg22977139, cg14285142, cg16796899, cg21878393, cg02582514, cg21230021, cg25952596, cg03663955, cg07126399, cg14906110, cg05297328, cg11134801, cg04578631, cg11120364, cg04672182, cg20547131, cg05224126, cg10006887, cg04563422, cg13166942, cg21513316, cg05138957, cg23270924, cg25122402	0.110092	0.456331	0.914753
188	chr14:101531643-101532384	CGI	MIR409	MIRN409, hsa-mir-409, mir-409	ENSG00000199107	574413	microRNA 409	microRNAs (miRNAs) are short (20-24 nt) non-coding RNAs that are involved in post-transcriptional regulation of gene expression in multicellular organisms by affecting both the stability and translation of mRNAs. miRNAs are transcribed by RNA polymerase II as part of capped and polyadenylated primary transcripts (pri-miRNAs) that can be either protein-coding or non-coding. The primary transcript …	0.000579855	0.0453889	0.477271	0.45301	1.85481	52	cg22977139, cg14285142, cg16796899, cg21878393, cg02582514, cg21230021, cg25952596, cg03663955, cg07126399, cg14906110, cg05297328, cg11134801, cg04578631, cg11120364, cg04672182, cg20547131, cg05224126, cg10006887, cg04563422, cg13166942, cg21513316, cg05138957, cg23270924, cg25122402	0.110092	0.456331	0.914753
188	chr14:101531643-101532384	CGI	MIR541	MIRN541, hsa-mir-541, mir-541	ENSG00000216179	100126308	microRNA 541	microRNAs (miRNAs) are short (20-24 nt) non-coding RNAs that are involved in post-transcriptional regulation of gene expression in multicellular organisms by affecting both the stability and translation of mRNAs. miRNAs are transcribed by RNA polymerase II as part of capped and polyadenylated primary transcripts (pri-miRNAs) that can be either protein-coding or non-coding. The primary transcript …	0.000579855	0.0453889	0.477271	0.45301	1.85481	52	cg22977139, cg14285142, cg16796899, cg21878393, cg02582514, cg21230021, cg25952596, cg03663955, cg07126399, cg14906110, cg05297328, cg11134801, cg04578631, cg11120364, cg04672182, cg20547131, cg05224126, cg10006887, cg04563422, cg13166942, cg21513316, cg05138957, cg23270924, cg25122402	0.110092	0.456331	0.914753
188	chr14:101531643-101532384	CGI	MIR377	MIRN377, hsa-mir-377, mir-377	ENSG00000199015	494326	microRNA 377	microRNAs (miRNAs) are short (20-24 nt) non-coding RNAs that are involved in post-transcriptional regulation of gene expression in multicellular organisms by affecting both the stability and translation of mRNAs. miRNAs are transcribed by RNA polymerase II as part of capped and polyadenylated primary transcripts (pri-miRNAs) that can be either protein-coding or non-coding. The primary transcript …	0.000579855	0.0453889	0.477271	0.45301	1.85481	52	cg22977139, cg14285142, cg16796899, cg21878393, cg02582514, cg21230021, cg25952596, cg03663955, cg07126399, cg14906110, cg05297328, cg11134801, cg04578631, cg11120364, cg04672182, cg20547131, cg05224126, cg10006887, cg04563422, cg13166942, cg21513316, cg05138957, cg23270924, cg25122402	0.110092	0.456331	0.914753
198	CCDC127	genes	CCDC127		ENSG00000164366	133957	coiled-coil domain containing 127	Predicted to be integral component of membrane. [provided by Alliance of Genome Resources, Apr 2022]	8.08594e-05	0.008816	0.538434	0.681754	2.14534	19	cg25584080, cg02378861, cg19655557, cg02160872, cg04396931, cg00828059, cg11322124, cg10537820, cg01052864, cg22496380, cg08945642, cg16224521	0.109971	0.456827	0.914785
52	AUTS2	genes	AUTS2	FBRSL2, MRD26	ENSG00000158321	26053	activator of transcription and developmental regulator AUTS2	This gene has been implicated in neurodevelopment and as a candidate gene for numerous neurological disorders, including autism spectrum disorders, intellectual disability, and developmental delay. Mutations in this gene have also been associated with non-neurological disorders, such as acute lymphoblastic leukemia, aging of the skin, early-onset androgenetic alopecia, and certain cancers. Altern…	0.000144888	0.0130701	0.518848	-0.323509	-1.61305	223	cg21026624, cg07879825, cg07787527, cg12718803, cg05414246, cg03338740, cg16350115, cg00509607, cg25410220, cg08709827, cg26954327, cg10512434, cg00980636, cg07503446, cg10222552, cg11369748, cg19672993, cg07583744, cg19466875, cg21557473, cg25669128, cg18673462, cg07427336, cg14829677, cg22895580, cg07371273, cg13447033, cg02410583, cg20295702, cg19793499, cg17184370, cg10527525, cg23026543, cg2…	0.108468	0.463041	0.915071
128	chr8:70981873-70984888	CGI	PRDM14	PFM11	ENSG00000147596	63978	PR/SET domain 14	This gene encodes a member of the PRDI-BF1 and RIZ homology domain containing (PRDM) family of transcriptional regulators. The encoded protein may possess histone methyltransferase activity and plays a critical role in cell pluripotency by suppressing the expression of differentiation marker genes. Expression of this gene may play a role in breast cancer. [provided by RefSeq, Dec 2011]	0.000379609	0.036965	0.498493	-0.624827	-2.04257	23	cg13371954, cg27029821, cg18512336, cg10457247, cg07860213, cg18570392, cg08172065, cg04838988, cg00384539, cg14928902, cg19518104, cg23758305, cg09050331, cg17450425	-0.107433	0.467344	0.915071
171	TMEFF2	genes	TMEFF2	CT120.2, HPP1, TENB2, TPEF, TR, TR-2	ENSG00000144339	23671	transmembrane protein with EGF like and two follistatin like domains 2	This gene encodes a member of the tomoregulin family of transmembrane proteins. This protein has been shown to function as both an oncogene and a tumor suppressor depending on the cellular context and may regulate prostate cancer cell invasion. Multiple soluble forms of this protein have been identified that arise from both an alternative splice variant and ectodomain shedding. Additionally, this…	0.000303402	0.0202558	0.498493	0.621881	2.06138	23	cg15003763, cg12461458, cg22354905, cg11454957, cg25115538, cg16176495, cg11691408, cg24617310, cg21463765, cg09501959, cg15672530, cg24923920, cg14662967, cg03300546, cg22742965, cg02533035	0.107322	0.467809	0.915071
180	INF2	genes	INF2	C14orf151, C14orf173, CMTDIE, FSGS5, pp9484	ENSG00000203485	64423	inverted formin 2	This gene represents a member of the formin family of proteins. It is considered a diaphanous formin due to the presence of a diaphanous inhibitory domain located at the N-terminus of the encoded protein. Studies of a similar mouse protein indicate that the protein encoded by this locus may function in polymerization and depolymerization of actin filaments. Mutations at this locus have been assoc…	0.000156441	0.0137841	0.518848	0.56979	2.08244	33	cg25592858, cg23206460, cg11290775, cg18996808, cg04966159, cg04278105, cg12031670, cg10345522, cg23601271, cg17331554, cg07039149, cg23956771, cg05210373, cg03719908, cg00816970, cg14377342	0.108544	0.462726	0.915071
223	MAN2A2	genes	MAN2A2	MANA2X, alpha-MIIx	ENSG00000196547	4122	mannosidase alpha class 2A member 2	Predicted to enable alpha-mannosidase activity. Predicted to be involved in N-glycan processing and protein deglycosylation. Predicted to be integral component of membrane. Predicted to be active in Golgi membrane. [provided by Alliance of Genome Resources, Apr 2022]	5.05673e-06	0.0011438	0.610527	0.637464	2.32977	33	cg12880047, cg09169633, cg08260179, cg25300678, cg11041876, cg04349471, cg05794619, cg19794842, cg14188231, cg22084381, cg21903611, cg03092796, cg17834695, cg04057214, cg00891226, cg09964823, cg12309172	0.109119	0.460346	0.915071
274	chr3:13520912-13521319	CGI	HDAC11	HD11	ENSG00000163517	79885	histone deacetylase 11	This gene encodes a class IV histone deacetylase. The encoded protein is localized to the nucleus and may be involved in regulating the expression of interleukin 10. Alternative splicing results in multiple transcript variants.[provided by RefSeq, Apr 2009]	3.41463e-06	0.00215884	0.627257	0.717988	2.31719	20	cg01409735, cg05987698, cg21655280, cg19304657, cg13706066, cg19779799, cg02762546, cg03190578, cg25127083, cg27025856, cg26147269, cg12252865, cg05446471, cg18521047, cg09019865, cg21810733	0.107895	0.465423	0.915071
51	C16orf74	promoters	C16orf74		ENSG00000154102	404550	chromosome 16 open reading frame 74		0.000467299	0.044434	0.498493	-0.612108	-2.00331	23	cg25714826, cg08021797, cg00237753, cg23419296, cg06773175, cg02124446, cg02834449, cg05797594, cg01250960, cg04468198, cg01664843, cg02320084, cg05572584, cg08774871, cg22438525, cg11854538	-0.105341	0.47611	0.921444
32	ARRDC4	promoters	ARRDC4		ENSG00000140450	91947	arrestin domain containing 4	Predicted to enable ubiquitin ligase-substrate adaptor activity. Acts upstream of or within positive regulation of ubiquitin-protein transferase activity. Located in endosome and plasma membrane. [provided by Alliance of Genome Resources, Apr 2022]	0.000181552	0.0244993	0.518848	-0.714876	-2.0615	15	cg13398806, cg09149294, cg07626874, cg18079334, cg00012522, cg00392242, cg01088608, cg03946899, cg24524750	-0.103861	0.482365	0.925191
71	LOXL3	promoters	LOXL3	LOXL, MYP28	ENSG00000115318	84695	lysyl oxidase like 3	This gene encodes a lysyl oxidase, which likely functions as an amine oxidase and plays a role in the formation of crosslinks in collagens and elastin. Deletion of the related gene in mouse causes neonatal mortality with cleft palate, spine deformity, and defects in collagen organization. A mutation in this gene was found in a family with Stickler syndrome. [provided by RefSeq, Sep 2016]	0.000424041	0.0421009	0.498493	-0.499105	-1.8929	43	cg23604158, cg04120125, cg17891101, cg00831247, cg12962355, cg07478057, cg05577344, cg08940570, cg09116068, cg13694405, cg01646897, cg23674882, cg03101068, cg26117023, cg20412005	-0.102414	0.488518	0.925191
118	chr10:94451329-94451737	CGI	HHEX	HEX, HMPH, HOX11L-PEN, PRH, PRHX	ENSG00000152804	3087	hematopoietically expressed homeobox	This gene encodes a member of the homeobox family of transcription factors, many of which are involved in developmental processes. Expression in specific hematopoietic lineages suggests that this protein may play a role in hematopoietic differentiation. [provided by RefSeq, Jul 2008]	0.00016906	0.0255737	0.518848	-0.803149	-2.05045	10	cg18599843, cg16508068, cg07616394, cg06523901, cg26979504, cg27146637, cg14689537, cg23009123, cg00487187	-0.103705	0.483025	0.925191
205	chr1:201708787-201709429	CGI	NAV1	POMFIL3, STEERIN1, UNC53H1	ENSG00000134369	89796	neuron navigator 1	This gene belongs to the neuron navigator family and is expressed predominantly in the nervous system. The encoded protein contains coiled-coil domains and a conserved AAA domain characteristic for ATPases associated with a variety of cellular activities. This gene is similar to unc-53, a Caenorhabditis elegans gene involved in axon guidance. The exact function of this gene is not known, but it i…	0.000406755	0.0377236	0.498493	0.622253	2.02793	21	cg15668833, cg25256584, cg07139329, cg01411786, cg01058902, cg05091570, cg13077784, cg21552734, cg13877974, cg22488259, cg16023122, cg12048341, cg15206889, cg01828733	0.103564	0.483626	0.925191
205	chr1:201708787-201709429	CGI	IPO9-AS1		ENSG00000231871	100873949	IPO9 antisense RNA 1		0.000406755	0.0377236	0.498493	0.622253	2.02793	21	cg15668833, cg25256584, cg07139329, cg01411786, cg01058902, cg05091570, cg13077784, cg21552734, cg13877974, cg22488259, cg16023122, cg12048341, cg15206889, cg01828733	0.103564	0.483626	0.925191
237	PIP4K2A	genes	PIP4K2A	PI5P4KA, PIP5K2A, PIP5KII-alpha, PIP5KIIA, PIPK	ENSG00000150867	5305	phosphatidylinositol-5-phosphate 4-kinase type 2 alpha	Phosphatidylinositol-5,4-bisphosphate, the precursor to second messengers of the phosphoinositide signal transduction pathways, is thought to be involved in the regulation of secretion, cell proliferation, differentiation, and motility. The protein encoded by this gene is one of a family of enzymes capable of catalyzing the phosphorylation of phosphatidylinositol-5-phosphate on the fourth hydroxy…	1.93902e-11	3.26509e-08	0.863415	0.581024	2.54126	83	cg11470599, cg02733861, cg01987271, cg04894443, cg13728304, cg15229917, cg04813697, cg06511701, cg02356344, cg02864956, cg25530288, cg05271749, cg07701530, cg06974428, cg13910614, cg09273683, cg09216670, cg07281265, cg01445578, cg01326932, cg23017573, cg08400088, cg04220053, cg08634187, cg14215711, cg19951044, cg21845726, cg07972410, cg12491257, cg19231153, cg03473087, cg11825128, cg07171687, cg2…	0.103163	0.485329	0.925191
67	chr6:168435835-168436086	CGI	KIF25	KNSL3	ENSG00000125337	3834	kinesin family member 25	The protein encoded by this gene is a member of the kinesin-like protein family. Protein family members are microtubule-dependent molecular motors that transport organelles within cells and move chromosomes during cell division. However, the particular function of this gene product has not yet been determined. Two alternatively spliced transcript variants which encode products have been described…	5.5523e-05	0.0129154	0.557332	-0.797407	-2.12885	12	cg09187944, cg23823000, cg14316629, cg01134139, cg24246628, cg17263665, cg18319852	-0.101386	0.492918	0.926901
3	SEPT9	promoters	SEPTIN9	AF17q25, MSF, MSF1, NAPB, PNUTL4, SEPT9, SINT1, SeptD1	ENSG00000184640	10801	septin 9	This gene is a member of the septin family involved in cytokinesis and cell cycle control. This gene is a candidate for the ovarian tumor suppressor gene. Mutations in this gene cause hereditary neuralgic amyotrophy, also known as neuritis with brachial predilection. A chromosomal translocation involving this gene on chromosome 17 and the MLL gene on chromosome 11 results in acute myelomonocytic …	2.2113e-15	2.11864e-11	1.00732	-0.500314	-2.46928	197	cg21204860, cg05028754, cg03786093, cg14518170, cg01494352, cg06615892, cg06909384, cg10997810, cg11947295, cg13061373, cg16293484, cg19554255, cg12985929, cg16785556, cg06513247, cg26674546, cg12858577, cg17367458, cg15236029, cg27357327, cg23716141, cg16398747, cg04452095, cg19654743, cg06848185, cg07101841, cg19946734, cg23343486, cg12513760, cg10611580, cg12176787, cg02633924, cg26003222, cg1…	-0.101308	0.493253	0.926925
17	chr4:122853554-122854169	CGI	TRPC3	SCA41, TRP3	ENSG00000138741	7222	transient receptor potential cation channel subfamily C member 3	The protein encoded by this gene is a membrane protein that can form a non-selective channel permeable to calcium and other cations. The encoded protein appears to be induced to form channels by a receptor tyrosine kinase-activated phosphatidylinositol second messenger system and also by depletion of intracellular calcium stores. Two transcript variants encoding different isoforms have been found…	5.50865e-07	0.000590551	0.659444	-0.850806	-2.35652	13	cg07674022, cg03673671, cg12944006, cg20893919, cg00058009, cg17018448, cg05548469, cg05854695, cg16501140, cg15482813	-0.10082	0.495348	0.92844
58	FBRSL1	genes	FBRSL1		ENSG00000112787	57666	fibrosin like 1	Enables RNA binding activity. [provided by Alliance of Genome Resources, Apr 2022]	0.00121068	0.0490285	0.45506	0.333448	1.60628	135	cg20137441, cg02656049, cg17582850, cg11881574, cg18607533, cg16435185, cg05027035, cg16138752, cg03661901, cg13742740, cg20531039, cg01049482, cg14078579, cg13685680, cg16224727, cg25341089, cg06553975, cg06004166, cg19510206, cg23278235, cg15318546, cg23104930, cg25028527, cg21678396, cg06345693, cg19637821, cg14240634, cg09676630, cg09525973, cg02622520, cg06709201, cg16719582, cg04134779, cg1…	0.099964	0.499034	0.92844
101	CDC42BPB	genes	CDC42BPB	CHOCNS, MRCKB	ENSG00000198752	9578	CDC42 binding protein kinase beta	This gene encodes a member of the serine/threonine protein kinase family. The encoded protein contains a Cdc42/Rac-binding p21 binding domain resembling that of PAK kinase. The kinase domain of this protein is most closely related to that of myotonic dystrophy kinase-related ROK. Studies of the similar gene in rat suggested that this kinase may act as a downstream effector of Cdc42 in cytoskeleta…	1.57478e-05	0.0028754	0.57561	0.407941	1.8929	109	cg07652906, cg26405962, cg21758314, cg11384750, cg19129605, cg19046580, cg13114471, cg12195230, cg06319903, cg14191466, cg09605038, cg10786916, cg00006899, cg00679769, cg20521220, cg01198184, cg17556255, cg16716542, cg10124651, cg09940677, cg16058220, cg12721857, cg24726553, cg14543730, cg18327049, cg19612114, cg10291119, cg18076919, cg04754454, cg12822891, cg14474150, cg21373811, cg05895018, cg0…	0.100547	0.496521	0.92844
142	chr1:45271679-45272318	CGI	BTBD19		ENSG00000222009	149478	BTB domain containing 19		0.000356124	0.0358406	0.498493	-0.630641	-2.0276	21	cg12492197, cg03434029, cg09400475, cg07678576, cg08462306, cg04625834, cg08259083, cg26274118, cg14565781, cg00043599, cg22741248, cg09292826	-0.100164	0.498169	0.92844
142	chr1:45271679-45272318	CGI	DYNLT4	TCTEX1D4	ENSG00000188396	343521	dynein light chain Tctex-type 4	Enables protein phosphatase 1 binding activity. Predicted to be involved in microtubule-based movement. Located in acrosomal vesicle; cytoskeleton; and sperm flagellum. [provided by Alliance of Genome Resources, Apr 2022]	0.000356124	0.0358406	0.498493	-0.630641	-2.0276	21	cg12492197, cg03434029, cg09400475, cg07678576, cg08462306, cg04625834, cg08259083, cg26274118, cg14565781, cg00043599, cg22741248, cg09292826	-0.100164	0.498169	0.92844
142	chr1:45271679-45272318	CGI	PLK3	CNK, FNK, PLK-3, PRK	ENSG00000173846	1263	polo like kinase 3	The protein encoded by this gene is a member of the highly conserved polo-like kinase family of serine/threonine kinases. Members of this family are characterized by an amino-terminal kinase domain and a carboxy-terminal bipartite polo box domain that functions as a substrate-binding motif and a cellular localization signal. Polo-like kinases are important regulators of cell cycle progression. Th…	0.000356124	0.0358406	0.498493	-0.630641	-2.0276	21	cg12492197, cg03434029, cg09400475, cg07678576, cg08462306, cg04625834, cg08259083, cg26274118, cg14565781, cg00043599, cg22741248, cg09292826	-0.100164	0.498169	0.92844
263	chr10:669070-669336	CGI	DIP2C	KIAA0934	ENSG00000151240	22982	disco interacting protein 2 homolog C	This gene encodes a member of the disco-interacting protein homolog 2 family. The protein shares strong similarity with a Drosophila protein which interacts with the transcription factor disco and is expressed in the nervous system. [provided by RefSeq, Oct 2008]	4.28894e-05	0.0110159	0.557332	0.706966	2.21954	18	cg10071690, cg11468148, cg14429457, cg26263145, cg17293868, cg25438801, cg03680680, cg07665134, cg18467406, cg02463970, cg00048905, cg02128191, cg03585389, cg13471336, cg06571559	0.100398	0.497165	0.92844
272	chr11:2158951-2162484	CGI	MIR483	MIRN483, hsa-mir-483, mir-483	ENSG00000207805	619552	microRNA 483	microRNAs (miRNAs) are short (20-24 nt) non-coding RNAs that are involved in post-transcriptional regulation of gene expression in multicellular organisms by affecting both the stability and translation of mRNAs. miRNAs are transcribed by RNA polymerase II as part of capped and polyadenylated primary transcripts (pri-miRNAs) that can be either protein-coding or non-coding. The primary transcript …	1.14432e-07	0.000176347	0.704976	0.525749	2.30795	70	cg22932993, cg01667319, cg25574024, cg12614029, cg02166532, cg21237591, cg05452899, cg08014499, cg21667878, cg14612568, cg24431667, cg17434309, cg23905216, cg05859777, cg20339650, cg15393937, cg13756879, cg13791131, cg11701022, cg06460568, cg20088847, cg15168906, cg24047810, cg17462140, cg19131227, cg19443075, cg05203776, cg10659464, cg05444816, cg01368777, cg16415340, cg12773325, cg20895511, cg2…	0.0992283	0.502213	0.92844
272	chr11:2158951-2162484	CGI	INS-IGF2	INSIGF	ENSG00000129965	723961	INS-IGF2 readthrough	This locus includes two alternatively spliced read-through transcript variants which align to the INS gene in the 5' region and to the IGF2 gene in the 3' region. One transcript is predicted to encode a protein which shares the N-terminus with the INS protein but has a distinct and longer C-terminus, whereas the other transcript is a candidate for nonsense-mediated decay (NMD). The transcripts ar…	1.14432e-07	0.000176347	0.704976	0.525749	2.30795	70	cg22932993, cg01667319, cg25574024, cg12614029, cg02166532, cg21237591, cg05452899, cg08014499, cg21667878, cg14612568, cg24431667, cg17434309, cg23905216, cg05859777, cg20339650, cg15393937, cg13756879, cg13791131, cg11701022, cg06460568, cg20088847, cg15168906, cg24047810, cg17462140, cg19131227, cg19443075, cg05203776, cg10659464, cg05444816, cg01368777, cg16415340, cg12773325, cg20895511, cg2…	0.0992283	0.502213	0.92844
272	chr11:2158951-2162484	CGI	IGF2	C11orf43, GRDF, IGF-II, PP9974, SRS3	ENSG00000167244	3481	insulin like growth factor 2	This gene encodes a member of the insulin family of polypeptide growth factors, which are involved in development and growth. It is an imprinted gene, expressed only from the paternal allele, and epigenetic changes at this locus are associated with Wilms tumour, Beckwith-Wiedemann syndrome, rhabdomyosarcoma, and Silver-Russell syndrome. A read-through INS-IGF2 gene exists, whose 5' region overlap…	1.14432e-07	0.000176347	0.704976	0.525749	2.30795	70	cg22932993, cg01667319, cg25574024, cg12614029, cg02166532, cg21237591, cg05452899, cg08014499, cg21667878, cg14612568, cg24431667, cg17434309, cg23905216, cg05859777, cg20339650, cg15393937, cg13756879, cg13791131, cg11701022, cg06460568, cg20088847, cg15168906, cg24047810, cg17462140, cg19131227, cg19443075, cg05203776, cg10659464, cg05444816, cg01368777, cg16415340, cg12773325, cg20895511, cg2…	0.0992283	0.502213	0.92844
272	chr11:2158951-2162484	CGI	IGF2-AS	IGF2-AS1, IGF2AS, PEG8	ENSG00000099869	51214	IGF2 antisense RNA	This gene is expressed in antisense to the insulin-like growth factor 2 (IGF2) gene and is imprinted and paternally expressed. It is thought to be non-coding because the putative protein is not conserved and translation is predicted to trigger nonsense mediated decay (NMD). Transcripts from this gene are produced in tumors and may function to suppress cell growth. Alternative splicing results in …	1.14432e-07	0.000176347	0.704976	0.525749	2.30795	70	cg22932993, cg01667319, cg25574024, cg12614029, cg02166532, cg21237591, cg05452899, cg08014499, cg21667878, cg14612568, cg24431667, cg17434309, cg23905216, cg05859777, cg20339650, cg15393937, cg13756879, cg13791131, cg11701022, cg06460568, cg20088847, cg15168906, cg24047810, cg17462140, cg19131227, cg19443075, cg05203776, cg10659464, cg05444816, cg01368777, cg16415340, cg12773325, cg20895511, cg2…	0.0992283	0.502213	0.92844
33	KBTBD5	promoters	KLHL40	KBTBD5, NEM8, SRYP, SYRP	ENSG00000157119	131377	kelch like family member 40	This gene encodes a protein containing a BACK domain, a BTB/POZ domain, and 5 Kelch repeats, however, its exact function is not known. The gene and the multi-domain protein structure are conserved across different taxa, including primates, rodents, chicken and zebrafish. [provided by RefSeq, Dec 2012]	0.000173005	0.0240226	0.518848	-0.78657	-2.06012	11	cg10361095, cg25129124, cg19982570, cg16842214, cg02900978, cg13056927	-0.0974015	0.510154	0.930284
35	chr20:21376358-21378245	CGI	NKX2-4	NKX2.4, NKX2D	ENSG00000125816	644524	NK2 homeobox 4	Predicted to enable DNA-binding transcription factor activity, RNA polymerase II-specific and RNA polymerase II cis-regulatory region sequence-specific DNA binding activity. Predicted to be involved in cell differentiation and regulation of transcription by RNA polymerase II. Predicted to be part of chromatin. Predicted to be active in nucleus. [provided by Alliance of Genome Resources, Apr 2022]	1.17169e-05	0.00465975	0.593325	-0.699225	-2.24811	21	cg08983248, cg04655510, cg14907598, cg14721981, cg07247419, cg20049415, cg23984929, cg13597851, cg22204479, cg12688121, cg05194972	0.0970825	0.511547	0.930284
41	CHSY1	genes	CHSY1	CHSY, CSS1, ChSy-1, TPBS	ENSG00000131873	22856	chondroitin sulfate synthase 1	This gene encodes a member of the chondroitin N-acetylgalactosaminyltransferase family. These enzymes possess dual glucuronyltransferase and galactosaminyltransferase activity and play critical roles in the biosynthesis of chondroitin sulfate, a glycosaminoglycan involved in many biological processes including cell proliferation and morphogenesis. Decreased expression of this gene may play a role…	0.000458677	0.0257454	0.498493	-0.473454	-1.84197	51	cg12520319, cg20354319, cg17050389, cg06179788, cg19069884, cg17794524, cg04861869, cg15174565, cg13671022, cg21713780, cg24312730, cg12361046, cg11509702, cg19589317, cg17710986, cg07891271, cg19987111, cg26459161, cg02725065, cg14232082, cg13902101	0.097372	0.510283	0.930284
136	CNTN2	genes	CNTN2	AXT, FAME5, TAG-1, TAX, TAX1	ENSG00000184144	6900	contactin 2	This gene encodes a member of the contactin family of proteins, part of the immunoglobulin superfamily of cell adhesion molecules. The encoded glycosylphosphatidylinositol (GPI)-anchored neuronal membrane protein plays a role in the proliferation, migration, and axon guidance of neurons of the developing cerebellum. A mutation in this gene may be associated with adult myoclonic epilepsy. [provide…	0.000543725	0.0289135	0.477271	0.578194	1.99245	27	cg01709947, cg06784867, cg01243924, cg10892778, cg18330856, cg11251293, cg17021277, cg03271939, cg06165437, cg05722949, cg10413788, cg01537455, cg15460899, cg03936955, cg06181247, cg19092322, cg18032908, cg23225103	0.0971961	0.511051	0.930284
162	chr20:52789252-52790986	CGI	CYP24A1	CP24, CYP24, HCAI, HCINF1, P450-CC24	ENSG00000019186	1591	cytochrome P450 family 24 subfamily A member 1	This gene encodes a member of the cytochrome P450 superfamily of enzymes. The cytochrome P450 proteins are monooxygenases which catalyze many reactions involved in drug metabolism and synthesis of cholesterol, steroids and other lipids. This mitochondrial protein initiates the degradation of 1,25-dihydroxyvitamin D3, the physiologically active form of vitamin D3, by hydroxylation of the side chai…	0.000478626	0.0401411	0.498493	-0.63288	-1.9966	20	cg14595058, cg02604290, cg02673418, cg17997279, cg06368932, cg01462727, cg03307911, cg25220748, cg13328331, cg10671478	-0.0969911	0.511946	0.930284
191	chr19:3982824-3983190	CGI	EEF2	EEF-2, EF-2, EF2, SCA26	ENSG00000167658	1938	eukaryotic translation elongation factor 2	This gene encodes a member of the GTP-binding translation elongation factor family. This protein is an essential factor for protein synthesis. It promotes the GTP-dependent translocation of the nascent protein chain from the A-site to the P-site of the ribosome. This protein is completely inactivated by EF-2 kinase phosporylation. [provided by RefSeq, Jul 2008]	0.000605295	0.0465971	0.477271	0.757218	1.98313	10	cg05948856, cg08844770, cg20738733, cg00769112, cg10161194, cg06951383, cg03692782, cg08402734	-0.097609	0.509249	0.930284
191	chr19:3982824-3983190	CGI	SNORD37	RNU37, U37	ENSG00000206775	26812	small nucleolar RNA, C/D box 37		0.000605295	0.0465971	0.477271	0.757218	1.98313	10	cg05948856, cg08844770, cg20738733, cg00769112, cg10161194, cg06951383, cg03692782, cg08402734	-0.097609	0.509249	0.930284
204	HIP1R	genes	HIP1R	HIP12, HIP3, ILWEQ	ENSG00000130787	9026	huntingtin interacting protein 1 related	Enables several functions, including phosphatidylinositol phosphate binding activity; phosphatidylinositol-3,4-bisphosphate binding activity; and protein homodimerization activity. Involved in several processes, including positive regulation of signal transduction; protein stabilization; and regulation of organelle organization. Located in clathrin-coated vesicle; cytosol; and ruffle membrane. [p…	2.80301e-05	0.00429087	0.57561	0.579516	2.16883	38	cg13649552, cg11252490, cg17962342, cg21450520, cg23822643, cg02358858, cg24847996, cg26239247, cg04107639, cg16371864, cg22501476, cg27405626, cg07353731, cg21167157, cg00805577, cg13657970, cg16359577, cg15121983, cg10551058, cg09961785, cg14277677, cg18912006, cg26682900, cg12491302, cg21365130	0.0972925	0.51063	0.930284
228	DUSP10	genes	DUSP10	MKP-5, MKP5	ENSG00000143507	11221	dual specificity phosphatase 10	Dual specificity protein phosphatases inactivate their target kinases by dephosphorylating both the phosphoserine/threonine and phosphotyrosine residues. They negatively regulate members of the MAP kinase superfamily, which is associated with cellular proliferation and differentiation. Different members of this family of dual specificity phosphatases show distinct substrate specificities for MAP …	4.93818e-07	0.00016536	0.659444	0.752249	2.39181	20	cg23777206, cg26562772, cg12171098, cg07946977, cg09658739, cg09999560, cg24870476, cg27645806, cg07148873, cg21825196, cg27109426, cg18282005, cg25199490, cg23932332, cg21908420, cg05068471	0.0975881	0.50934	0.930284
6	PAX6	genes	PAX6	AN, AN1, AN2, ASGD5, D11S812E, FVH1, MGDA, WAGR	ENSG00000007372	5080	paired box 6	This gene encodes paired box protein Pax-6, one of many human homologs of the Drosophila melanogaster gene prd. In addition to a conserved paired box domain, a hallmark feature of this gene family, the encoded protein also contains a homeobox domain. Both domains are known to bind DNA and function as regulators of gene transcription. Activity of this protein is key in the development of neural ti…	1.16571e-06	0.000353327	0.643552	-0.569492	-2.25164	54	cg22557091, cg09537620, cg11469061, cg00700676, cg18082638, cg08116462, cg09382096, cg15215534, cg26029734, cg21582373, cg07478918, cg24332783, cg02770983, cg08499046, cg08784129, cg18760176, cg20014398, cg18372607, cg04521333, cg13891702, cg01904582, cg01587682, cg16615954, cg15889872, cg04938549, cg20200236, cg02771142, cg07124117, cg03905867, cg03854796, cg11128216, cg16180353, cg13596833, cg1…	0.0966172	0.513582	0.930892
96	RAPGEF5	genes	RAPGEF5	GFR, MR-GEF, MRGEF, REPAC	ENSG00000136237	9771	Rap guanine nucleotide exchange factor 5	Members of the RAS (see HRAS; MIM 190020) subfamily of GTPases function in signal transduction as GTP/GDP-regulated switches that cycle between inactive GDP- and active GTP-bound states. Guanine nucleotide exchange factors (GEFs), such as RAPGEF5, serve as RAS activators by promoting acquisition of GTP to maintain the active GTP-bound state and are the key link between cell surface receptors and …	0.000854044	0.0384066	0.477271	0.508813	1.87709	36	cg21772703, cg12894814, cg06000564, cg12593515, cg11822100, cg00713400, cg14794487, cg24903094, cg17138624, cg12890291, cg25961123, cg25634050, cg10837016, cg09902818, cg16090433, cg02887420, cg15914361, cg24552382, cg26838617, cg20583679, cg24092655, cg17251781, cg17703438, cg15455229, cg18629040, cg14352971	0.0965163	0.514024	0.930997
277	chr20:57427691-57427995	CGI	GNAS	AHO, C20orf45, GNAS1, GPSA, GSA, GSP, NESP, PITA3, POH, SCG6, SgVI	ENSG00000087460	2778	GNAS complex locus	This locus has a highly complex imprinted expression pattern. It gives rise to maternally, paternally, and biallelically expressed transcripts that are derived from four alternative promoters and 5' exons. Some transcripts contain a differentially methylated region (DMR) at their 5' exons, and this DMR is commonly found in imprinted genes and correlates with transcript expression. An antisense tr…	4.76063e-06	0.00260851	0.610527	0.686749	2.36373	25	cg03908391, cg06324048, cg07105596, cg20528838, cg22290117, cg10302550, cg01817393, cg19589727, cg04257105, cg14564778, cg06065549, cg12321149, cg24617313, cg08587534, cg25652859, cg27661264	-0.0963514	0.514747	0.931611
277	chr20:57427691-57427995	CGI	GNAS-AS1	GNAS-AS, GNAS1AS, GNASAS, NCRNA00075, NESP-AS, NESPAS, SANG	ENSG00000235590	149775	GNAS antisense RNA 1	This gene produces a paternally-imprinted antisense RNA transcript that helps regulate the GNAS complex locus, which encodes the alpha subunit of the stimulatory G protein. Defects in this gene are a cause of pseudohypoparathyroidism type Ib.[provided by RefSeq, Jun 2010]	4.76063e-06	0.00260851	0.610527	0.686749	2.36373	25	cg03908391, cg06324048, cg07105596, cg20528838, cg22290117, cg10302550, cg01817393, cg19589727, cg04257105, cg14564778, cg06065549, cg12321149, cg24617313, cg08587534, cg25652859, cg27661264	-0.0963514	0.514747	0.931611
25	AP3B2	genes	AP3B2	DEE48, EIEE48, NAPTB	ENSG00000103723	8120	adaptor related protein complex 3 subunit beta 2	Adaptor protein complex 3 (AP-3 complex) is a heterotrimeric protein complex involved in the formation of clathrin-coated synaptic vesicles. The protein encoded by this gene represents the beta subunit of the neuron-specific AP-3 complex and was first identified as the target antigen in human paraneoplastic neurologic disorders. The encoded subunit binds clathrin and is phosphorylated by a casein…	0.000220651	0.016813	0.518848	-0.548105	-1.98141	36	cg12154115, cg27279991, cg13418632, cg06870995, cg15522161, cg10614025, cg02260289, cg20663588, cg21071896, cg03043296, cg04386222, cg21669441, cg23890639, cg19175742, cg21913581, cg06459070, cg11540815, cg02867426, cg25885971, cg23384406	0.0951841	0.519877	0.932861
72	ZNF827	genes	ZNF827		ENSG00000151612	152485	zinc finger protein 827	Predicted to enable DNA binding activity and metal ion binding activity. Predicted to be involved in positive regulation of transcription by RNA polymerase II. Predicted to be active in nucleus. [provided by Alliance of Genome Resources, Apr 2022]	0.000862294	0.0385489	0.477271	0.407688	1.75804	73	cg14873022, cg20220614, cg14384960, cg12379463, cg12677522, cg12739070, cg00461578, cg09427605, cg04425005, cg21042265, cg00939486, cg07091220, cg01740595, cg14299605, cg00832112, cg17140208, cg08611289, cg15640010, cg10417571, cg01578875, cg18370272, cg19841821, cg16915205, cg21463776, cg01553125, cg05267427, cg16823009, cg00024437, cg19375641, cg26807233, cg12984877, cg00316508, cg10961030, cg0…	0.0947969	0.521584	0.932861
85	chr19:55889005-55889476	CGI	TMEM190	MDAC1	ENSG00000160472	147744	transmembrane protein 190	Predicted to enable protein self-association. Predicted to be involved in hematopoietic progenitor cell differentiation. Located in nucleus. [provided by Alliance of Genome Resources, Apr 2022]	0.000245971	0.0301737	0.498493	-0.699484	-2.10171	16	cg15520962, cg19910200, cg01695406, cg06462065, cg17656657, cg26397459, cg08133641, cg15986919, cg23750193, cg09468836, cg19402371, cg04800569, cg08806681	-0.0950671	0.520392	0.932861
101	ZNF264	promoters	ZNF264		ENSG00000083844	9422	zinc finger protein 264	This gene encodes a zinc finger protein and belongs to the krueppel C2H2-type zinc-finger protein family. Zinc finger proteins are often localized in the nucleus, bind nucleic acids, and regulate transcription. [provided by RefSeq, Jan 2010]	6.37435e-06	0.00305363	0.610527	0.677572	2.32417	25	cg08047939, cg10368128, cg24716275, cg18344466, cg17670646, cg16636110, cg26970847, cg17883742, cg12096988, cg22307908, cg27176357, cg27437574, cg18055682, cg02372283	-0.0957825	0.517244	0.932861
102	LRRTM2	promoters	LRRTM2		ENSG00000146006	26045	leucine rich repeat transmembrane neuronal 2	Predicted to enable neurexin family protein binding activity. Predicted to be involved in regulation of postsynaptic density assembly. Predicted to act upstream of or within several processes, including long-term synaptic potentiation; negative regulation of receptor internalization; and positive regulation of synapse assembly. Is active in GABA-ergic synapse. Is integral component of postsynapti…	1.02164e-06	0.000889848	0.643552	0.820955	2.32463	14	cg23184518, cg11677683, cg08771171, cg18417562, cg17865528, cg17315014, cg17750096, cg16777413, cg01156295, cg06605984, cg16822914, cg06606949, cg14902598	-0.0956158	0.517977	0.932861
129	ATP8A1	genes	ATP8A1	ATPASEII, ATPIA, ATPP2	ENSG00000124406	10396	ATPase phospholipid transporting 8A1	The P-type adenosinetriphosphatases (P-type ATPases) are a family of proteins which use the free energy of ATP hydrolysis to drive uphill transport of ions across membranes. Several subfamilies of P-type ATPases have been identified. One subfamily catalyzes transport of heavy metal ions. Another subfamily transports non-heavy metal ions (NMHI). The protein encoded by this gene is a member of the …	0.00025931	0.0181194	0.498493	0.54558	1.97964	32	cg21819722, cg00661512, cg20567227, cg13212407, cg07557423, cg21688692, cg18695665, cg17280671, cg09500171, cg01664142, cg20522673, cg23989770, cg12749890, cg27299484, cg15927566, cg13328862, cg26670992, cg09983370	0.0942689	0.523916	0.932861
188	DPYSL2	genes	DPYSL2	CRMP-2, CRMP2, DHPRP2, DRP-2, DRP2, N2A3, ULIP-2, ULIP2	ENSG00000092964	1808	dihydropyrimidinase like 2	This gene encodes a member of the collapsin response mediator protein family. Collapsin response mediator proteins form homo- and hetero-tetramers and facilitate neuron guidance, growth and polarity. The encoded protein promotes microtubule assembly and is required for Sema3A-mediated growth cone collapse, and also plays a role in synaptic signaling through interactions with calcium channels. Thi…	1.64083e-05	0.00296033	0.57561	0.51279	2.1037	56	cg09829739, cg12037509, cg08705258, cg10399402, cg17388328, cg03245229, cg08715935, cg19610383, cg00237398, cg26928720, cg24811472, cg17759595, cg00718883, cg01680239, cg17996395, cg05439756, cg12393552, cg06601131, cg08216304, cg06250135, cg13206535, cg00926238, cg27048597, cg07581623, cg00604199, cg27389242, cg04493788, cg11286341, cg02835343	0.0949328	0.520985	0.932861
244	chr1:3540767-3542241	CGI	TPRG1L	FAM79A, SVAP30, TPRGL, h-mover, mover	ENSG00000158109	127262	tumor protein p63 regulated 1 like	Predicted to enable identical protein binding activity. Predicted to be involved in regulation of glutamatergic synaptic transmission. Located in extracellular exosome. [provided by Alliance of Genome Resources, Apr 2022]	0.00020718	0.0280683	0.518848	0.675315	2.12018	18	cg00778905, cg22697657, cg13059495, cg10074513, cg06188019, cg01277815, cg18590565, cg20433829, cg19359929	0.0953149	0.519301	0.932861
121	APP	genes	APP	AAA, ABETA, ABPP, AD1, APPI, CTFgamma, CVAP, PN-II, PN2, alpha-sAPP, preA4	ENSG00000142192	351	amyloid beta precursor protein	This gene encodes a cell surface receptor and transmembrane precursor protein that is cleaved by secretases to form a number of peptides. Some of these peptides are secreted and can bind to the acetyltransferase complex APBB1/TIP60 to promote transcriptional activation, while others form the protein basis of the amyloid plaques found in the brains of patients with Alzheimer disease. In addition, …	1.42976e-05	0.00267507	0.593325	0.449398	1.95423	78	cg25306719, cg01286133, cg09918094, cg19246448, cg17660372, cg19788250, cg12144476, cg13779693, cg19423170, cg08990348, cg18597421, cg04814080, cg24675442, cg10364121, cg17478810, cg23060198, cg16408794, cg04128378, cg06805945, cg09285462, cg23877117, cg04604869, cg02952945, cg13098938, cg10731588, cg05564088, cg22454516, cg19013695, cg14615905, cg18090212, cg01154210, cg03881418, cg22324502, ch.…	0.0932474	0.528444	0.934076
264	chr12:115104848-115105548	CGI				NA			2.61345e-05	0.0079137	0.57561	0.726217	2.22814	17	cg00723994, cg24461304, cg05678033, cg14987787, cg26343001, cg09263516, cg00095523, cg25718766, cg26411222, cg03510605, cg22741264, cg05294936	0.0934937	0.52735	0.934076
222	chr21:45753638-45754440	CGI	CFAP410	C21orf2, LRRC76, RDMS, SMDAX, YF5/A2	ENSG00000160226	755	cilia and flagella associated protein 410	Four alternatively spliced transcript variants encoding four different isoforms have been found for this nuclear gene. All isoforms contain leucine-rich repeats. Three of these isoforms are mitochondrial proteins and one of them lacks the target peptide, so is not located in mitochondrion. This gene is down-regulated in Down syndrome (DS) brain, which may represent mitochondrial dysfunction in DS…	0.000183404	0.0266011	0.518848	0.788881	2.06606	10	cg24710671, cg22315903, cg01512084, cg18342814, cg04250972, cg26424188, cg02772150	0.0926121	0.531269	0.934462
51	ABLIM1	genes	ABLIM1	ABLIM, LIMAB1, LIMATIN, abLIM-1	ENSG00000099204	3983	actin binding LIM protein 1	This gene encodes a LIM zinc-binding domain-containing protein that binds to actin filaments and mediates interactions between actin and cytoplasmic targets. Alternatively spliced transcript variants encoding different isoforms have been identified. [provided by RefSeq, Jun 2017]	0.000619722	0.0304932	0.477271	-0.382839	-1.68752	101	cg06769992, cg11936643, cg01315572, cg07067827, cg13782937, cg01212848, cg15663800, cg08458353, cg02484676, cg12736146, cg23786209, cg20335152, cg16726772, cg20967681, cg22057495, cg03223072, cg27290215, cg17056676, cg22190381, cg03419475, cg01247575, cg06539091, cg16971071, cg19996254, cg26144451, cg08587685, cg07978738, cg03343866, cg22282221, cg10832998, cg06848487, cg05234276, cg07162573, cg0…	0.0914208	0.536587	0.935427
172	FA2H	genes	FA2H	FAAH, FAH1, FAXDC1, SCS7, SPG35	ENSG00000103089	79152	fatty acid 2-hydroxylase	This gene encodes a protein that catalyzes the synthesis of 2-hydroxysphingolipids, a subset of sphingolipids that contain 2-hydroxy fatty acids. Sphingolipids play roles in many cellular processes and their structural diversity arises from modification of the hydrophobic ceramide moiety, such as by 2-hydroxylation of the N-acyl chain, and the existence of many different head groups. Mutations in…	5.21107e-05	0.00642063	0.557332	0.540229	2.06608	40	cg05940001, cg18642576, cg04325591, cg13199913, cg12937436, cg00419730, cg08699631, cg07085287, cg05708167, cg09232813, cg14725880, cg00636308, cg22313543, cg24975254, cg11572506, cg03562385, cg15280982, cg16191563, cg07237906, cg20372167, cg03312009, cg12150182	0.0921202	0.533462	0.935427
185	TFEB	genes	TFEB	ALPHATFEB, BHLHE35, TCFEB	ENSG00000112561	7942	transcription factor EB	Enables DNA-binding transcription factor activity; enzyme binding activity; and transcription cis-regulatory region binding activity. Involved in several processes, including cellular response to amino acid starvation; lysosome localization; and positive regulation of autophagy. Located in cytosol; lysosomal membrane; and nucleoplasm. [provided by Alliance of Genome Resources, Apr 2022]	6.78272e-05	0.00761423	0.538434	0.552923	2.0976	39	cg15256070, cg05450515, cg09040721, cg21286358, cg21355216, cg05844136, cg10640232, cg09031059, cg15188657, cg10932453, cg04741746, cg06911865, cg12126527, cg06498153, cg18099260, cg20923800, cg16111704, cg22094106, cg17513832, cg03211995	0.0921662	0.533257	0.935427
73	chr3:73673230-73674375	CGI	PDZRN3	LNX3, SEMACAP3, SEMCAP3	ENSG00000121440	23024	PDZ domain containing ring finger 3	This gene encodes a member of the LNX (Ligand of Numb Protein-X) family of RING-type ubiquitin E3 ligases. This protein may function in vascular morphogenesis and the differentiation of adipocytes, osteoblasts and myoblasts. This protein may be targeted for degradation by the human papilloma virus E6 protein. Alternative splicing results in multiple transcript variants. [provided by RefSeq, Dec 2…	0.000120192	0.0204384	0.538434	-0.646481	-2.11335	23	cg05277096, cg13105453, cg05603281, cg08141424, cg21531685, cg12584826, cg14753334, cg14473924, cg07146912, cg20132590, cg03148457, cg04263813, cg13688769, cg24353443, cg25865467, cg26055770, cg10111115	-0.0905204	0.540623	0.938074
73	chr3:73673230-73674375	CGI	PDZRN3-AS1		NA	101927249	PDZRN3 antisense RNA 1		0.000120192	0.0204384	0.538434	-0.646481	-2.11335	23	cg05277096, cg13105453, cg05603281, cg08141424, cg21531685, cg12584826, cg14753334, cg14473924, cg07146912, cg20132590, cg03148457, cg04263813, cg13688769, cg24353443, cg25865467, cg26055770, cg10111115	-0.0905204	0.540623	0.938074
248	chr12:7079500-7080129	CGI	PHB2	BAP, BCAP37, Bap37, PNAS-141, REA, hBAP, p22	ENSG00000215021	11331	prohibitin 2	Enables several functions, including protein C-terminus binding activity; protein N-terminus binding activity; and protein dimerization activity. Involved in several processes, including defense response to virus; positive regulation of cell cycle phase transition; and regulation of transcription, DNA-templated. Located in several cellular components, including cell surface; mitochondrial membran…	8.54123e-05	0.0165828	0.538434	0.595812	2.13489	30	cg05922429, cg08666852, cg14559057, cg12751453, cg11894315, cg15778232, cg02452187, cg18066338, cg13633714, cg16912809, cg10818781	0.0904954	0.540736	0.938074
248	chr12:7079500-7080129	CGI	SCARNA12	U89	ENSG00000238795	677777	small Cajal body-specific RNA 12	This gene produces a small nuclear RNA that localizes specifically to Cajal bodies, which are conserved subnuclear organelles that are present in the nucleoplasm. This RNA is processed from an intron of the prohibitin 2 host gene. It includes both an H/ACA box and a C/D box, and is thought to guide the pseudouridylation of residue U46 in the U5 small nuclear RNA. [provided by RefSeq, Jun 2010]	8.54123e-05	0.0165828	0.538434	0.595812	2.13489	30	cg05922429, cg08666852, cg14559057, cg12751453, cg11894315, cg15778232, cg02452187, cg18066338, cg13633714, cg16912809, cg10818781	0.0904954	0.540736	0.938074
248	chr12:7079500-7080129	CGI	EMG1	C2F, Grcc2f, NEP1	ENSG00000126749	10436	EMG1 N1-specific pseudouridine methyltransferase	This gene encodes an essential, conserved eukaryotic protein that methylates pseudouridine in 18S rRNA. The related protein in yeast is a component of the small subunit processome and is essential for biogenesis of the ribosomal 40S subunit. A mutation in this gene has been associated with Bowen-Conradi syndrome. Alternative splicing results in multiple transcript variants. [provided by RefSeq, F…	8.54123e-05	0.0165828	0.538434	0.595812	2.13489	30	cg05922429, cg08666852, cg14559057, cg12751453, cg11894315, cg15778232, cg02452187, cg18066338, cg13633714, cg16912809, cg10818781	0.0904954	0.540736	0.938074
21	chr1:1141670-1142150	CGI	TNFRSF18	AITR, CD357, ENERGEN, GITR, GITR-D	ENSG00000186891	8784	TNF receptor superfamily member 18	This gene encodes a member of the TNF-receptor superfamily. The encoded receptor has been shown to have increased expression upon T-cell activation, and it is thought to play a key role in dominant immunological self-tolerance maintained by CD25(+)CD4(+) regulatory T cells. Knockout studies in mice also suggest the role of this receptor is in the regulation of CD3-driven T-cell activation and pro…	2.36435e-06	0.00153415	0.627257	-0.800613	-2.33539	15	cg08641866, cg15706223, cg14886269, cg06097659, cg25725823, cg07119157, cg10583942, cg04343794, cg12810734, cg19237691	0.0901389	0.542338	0.938498
81	TRIM2	genes	TRIM2	CMT2R, RNF86	ENSG00000109654	23321	tripartite motif containing 2	The protein encoded by this gene is a member of the tripartite motif (TRIM) family. The TRIM motif includes three zinc-binding domains, a RING, a B-box type 1 and a B-box type 2, and a coiled-coil region. The protein localizes to cytoplasmic filaments. It plays a neuroprotective role and functions as an E3-ubiquitin ligase in proteasome-mediated degradation of target proteins. Mutations in this g…	0.00044032	0.0250866	0.498493	0.441759	1.81096	55	cg02559915, cg04571803, cg24402983, cg13899188, cg22280771, cg04629914, cg05870820, cg25941544, cg17288159, cg16910246, cg01484685, cg09317774, cg08322448, cg08201248, cg13009446, cg18704597, cg02832697, cg20818457, cg00095138, cg12039989, cg12080659, cg25837904, cg04661810, cg17318769, cg01942226	0.0900579	0.542702	0.938498
208	MYO9B	genes	MYO9B	CELIAC4, MYR5	ENSG00000099331	4650	myosin IXB	This gene encodes a member of the myosin family of actin-based molecular motor heavy chain proteins. The protein represents an unconventional myosin; it should not be confused with the conventional non-muscle myosin-9 (MYH9). The protein has four IQ motifs located in the neck domain that bind calmodulin, which serves as a light chain. The protein complex has a single-headed structure and exhibits…	6.37044e-07	0.000201133	0.659444	0.530311	2.20466	61	cg08348339, cg15555741, cg25461793, cg18874907, cg04553309, cg14195198, cg01103836, cg07052787, cg00946321, cg19165750, cg06532528, cg23122096, cg17159680, cg10355862, cg27276062, cg13332183, cg00530387, cg17836251, cg14827165, cg13028086, cg14305263, cg24529979, cg21681980, cg25416347, cg15820952	0.0898843	0.543484	0.939149
27	TMEM176A	genes	TMEM176A	GS188, HCA112, MS4B1	ENSG00000002933	55365	transmembrane protein 176A	Predicted to be involved in negative regulation of dendritic cell differentiation. Predicted to be integral component of membrane. [provided by Alliance of Genome Resources, Apr 2022]	0.000547553	0.0289135	0.477271	-0.787967	-1.98071	9	cg10409299, cg01106366, cg13459303, cg00005423, cg10321493, cg07208344	0.0887301	0.548692	0.939313
29	chr7:44104746-44105116	CGI	PGAM2	GSD10, PGAM-M, PGAMM	ENSG00000164708	5224	phosphoglycerate mutase 2	Phosphoglycerate mutase (PGAM) catalyzes the reversible reaction of 3-phosphoglycerate (3-PGA) to 2-phosphoglycerate (2-PGA) in the glycolytic pathway. The PGAM is a dimeric enzyme containing, in different tissues, different proportions of a slow-migrating muscle (MM) isozyme, a fast-migrating brain (BB) isozyme, and a hybrid form (MB). This gene encodes muscle-specific PGAM subunit. Mutations in…	6.564e-06	0.0031735	0.610527	-0.707772	-2.27559	21	cg23616741, cg17459793, cg25950899, cg14219560, cg08522085, cg14295115, cg21448875, cg07075347, cg21088488, cg02694847, cg16627090, cg09624514, cg02237368	-0.0891281	0.546894	0.939313
64	DOCK10	genes	DOCK10	DRIP2, Nbla10300, ZIZ3	ENSG00000135905	55619	dedicator of cytokinesis 10	This gene encodes a member of the dedicator of cytokinesis protein family. Members of this family are guanosine nucleotide exchange factors for Rho GTPases and defined by the presence of conserved DOCK-homology regions. The encoded protein belongs to the D (or Zizimin) subfamily of DOCK proteins, which also contain an N-terminal pleckstrin homology domain. Alternatively spliced transcript variant…	0.000640661	0.0313201	0.477271	0.38412	1.72322	93	cg01589079, cg01336796, cg12267125, cg08918640, cg22640209, cg10734102, cg04168675, cg16847969, cg04566744, cg17075808, cg25403856, cg14906444, cg05850732, cg05629278, cg08968362, cg02105975, cg15773893, cg20922407, cg02095557, cg14317052, cg12148955, cg03340451, cg08388413, cg11222700, cg07368827, cg14543439, cg17614903, cg12749653, cg15930703, cg14509966, cg13652377, cg02808988, cg12331557, cg1…	0.0884552	0.549936	0.939313
100	chr2:127976389-127977667	CGI				NA			0.000390657	0.037335	0.498493	-0.690112	-2.07355	16	cg11039476, cg05143735, cg14706852, cg27656707, cg16761716, cg14261272, cg24828155, cg22879316, cg00270778	0.0878075	0.552873	0.939313
114	C21orf58	genes	C21orf58		ENSG00000160298	54058	chromosome 21 open reading frame 58		0.00036303	0.0222742	0.498493	0.558385	1.94228	28	cg11421352, cg19700457, cg22174039, cg11414263, cg03963049, cg27132876, cg13149730, cg24506446, cg01749428, cg15089774, cg26559694, cg08940009, cg10623945, cg10322794	0.088385	0.550255	0.939313
148	chr10:23480697-23482455	CGI	PTF1A	PACA, PAGEN2, PTF1-p48, bHLHa29, p48	ENSG00000168267	256297	pancreas associated transcription factor 1a	This gene encodes a protein that is a component of the pancreas transcription factor 1 complex (PTF1) and is known to have a role in mammalian pancreatic development. The protein plays a role in determining whether cells allocated to the pancreatic buds continue towards pancreatic organogenesis or revert back to duodenal fates. The protein is thought to be involved in the maintenance of exocrine …	0.00052566	0.0424957	0.477271	-0.653062	-2.01628	19	cg15309421, cg06550984, cg22746058, cg17389519, cg17333747, cg11327656, cg26944851, cg09795588	0.0888966	0.54794	0.939313
149	DOLPP1	genes	DOLPP1	LSFR2	ENSG00000167130	57171	dolichyldiphosphatase 1	A similar gene has been characterized in mice and encodes dolichyl pyrophosphate (Dol-P-P) phosphatase. This protein dephosphorylates dolichyl pyrophosphate so that it may be re-utilized as a glycosyl carrier lipid by the oligosaccharyltransferase multisubunit complex in the ER. Alternative splicing results in multiple transcript variants and protein isoforms. [provided by RefSeq, Jun 2012]	0.000583015	0.0295007	0.477271	0.724011	2.0214	12	cg14634843, cg03042951, cg25160244, cg03790068, cg00700128, cg22071651	0.0889265	0.547805	0.939313
182	CTTNBP2	genes	CTTNBP2	C7orf8, CORTBP2, Orf4	ENSG00000077063	83992	cortactin binding protein 2	This gene encodes a protein with six ankyrin repeats and several proline-rich regions. A similar gene in rat interacts with a central regulator of the actin cytoskeleton. [provided by RefSeq, Jul 2008]	5.4581e-05	0.0066174	0.557332	0.539013	2.08905	43	cg09251068, cg07993092, cg04007583, cg07397048, cg00006299, cg20558512, cg24171803, cg09953601, cg26332797, cg08532282, cg16482619, cg02099102, cg08535001, cg21124834, cg10841701, cg18071712, cg12055959, cg06643622, cg17781377, cg05617623, cg02766704, cg03115831, cg05951860, cg17362026, cg27658132, cg18462342, cg10524701	0.0879617	0.552173	0.939313
7	C14orf73	genes	EXOC3L4	C14orf73	ENSG00000205436	91828	exocyst complex component 3 like 4	Predicted to enable SNARE binding activity. Predicted to be involved in exocyst localization and exocytosis. Predicted to be part of exocyst. [provided by Alliance of Genome Resources, Apr 2022]	2.61748e-05	0.00413208	0.57561	-0.740175	-2.23178	17	cg14452706, cg11842450, cg17003143, cg19550904, cg05763097, cg09959585, cg10973146, cg05168580, cg03876424, cg21143587, cg10409043, cg20598457	0.0825657	0.576907	0.939323
39	DCLK2	genes	DCLK2	CL2, CLICK-II, CLICK2, CLIK2, DCAMKL2, DCDC3, DCDC3B, DCK2	ENSG00000170390	166614	doublecortin like kinase 2	This gene encodes a member of the protein kinase superfamily and the doublecortin family. The protein encoded by this gene contains two N-terminal doublecortin domains, which bind microtubules and regulate microtubule polymerization, a C-terminal serine/threonine protein kinase domain, which shows substantial homology to Ca2+/calmodulin-dependent protein kinase, and a serine/proline-rich domain i…	0.00055535	0.0290218	0.477271	-0.512135	-1.88707	40	cg16801277, cg12115081, cg18426033, cg25989755, cg10852431, cg20472551, cg08392212, cg21154367, cg12281380, cg01228609, cg14311957, cg27188589, cg17092830, cg01716296, cg21118689, cg02587405, cg24448003, cg17954724, cg12209448, cg05926478, cg03779973, cg04188244	0.0839787	0.570382	0.939323
72	chr15:89920793-89922768	CGI	MIR9-3HG	LINC00925	ENSG00000255571	254559	MIR9-3 host gene		9.70984e-05	0.0181375	0.538434	-0.617452	-2.11497	28	cg12502223, cg12364131, cg12598235, cg09169617, cg20105548, cg12826119, cg04600027, cg21029612, cg19567891, cg07038187, cg20655369, cg00848167, cg20738500, cg17301216, cg00481644	-0.0825325	0.577061	0.939323
80	MIR941-1	promoters	MIR941-1	MIRN941-1, mir-941-1	ENSG00000283206	100126329	microRNA 941-1	microRNAs (miRNAs) are short (20-24 nt) non-coding RNAs that are involved in post-transcriptional regulation of gene expression in multicellular organisms by affecting both the stability and translation of mRNAs. miRNAs are transcribed by RNA polymerase II as part of capped and polyadenylated primary transcripts (pri-miRNAs) that can be either protein-coding or non-coding. The primary transcript …	0.000438591	0.0430988	0.498493	0.819661	1.95676	8	cg15580304, cg08148458, cg14523475, cg22987078	-0.0838496	0.570977	0.939323
81	MIR941-2	promoters	MIR941-2	MIRN941-2	ENSG00000216141	100126339	microRNA 941-2	microRNAs (miRNAs) are short (20-24 nt) non-coding RNAs that are involved in post-transcriptional regulation of gene expression in multicellular organisms by affecting both the stability and translation of mRNAs. miRNAs are transcribed by RNA polymerase II as part of capped and polyadenylated primary transcripts (pri-miRNAs) that can be either protein-coding or non-coding. The primary transcript …	0.000387538	0.0401406	0.498493	0.823417	1.96573	8	cg15580304, cg08148458, cg14523475, cg22987078	-0.0838496	0.570977	0.939323
82	MIR941-3	promoters	MIR941-3	MIRN941-3	ENSG00000283513	100126352	microRNA 941-3	microRNAs (miRNAs) are short (20-24 nt) non-coding RNAs that are involved in post-transcriptional regulation of gene expression in multicellular organisms by affecting both the stability and translation of mRNAs. miRNAs are transcribed by RNA polymerase II as part of capped and polyadenylated primary transcripts (pri-miRNAs) that can be either protein-coding or non-coding. The primary transcript …	0.000387538	0.0401406	0.498493	0.823417	1.96573	8	cg15580304, cg08148458, cg14523475, cg22987078	-0.0838496	0.570977	0.939323
113	chr9:140172613-140176105	CGI	TOR4A	C9orf167	ENSG00000198113	54863	torsin family 4 member A	Predicted to enable ATP binding activity. Predicted to be located in extracellular region and platelet alpha granule lumen. Predicted to be active in endoplasmic reticulum lumen and nuclear envelope. [provided by Alliance of Genome Resources, Apr 2022]	0.00031465	0.03383	0.498493	-0.628746	-2.05538	23	cg11231500, cg02219116, cg27064692, cg20034617, cg09899914, cg06125636, cg07717632, cg14409810, cg14560006, cg02956806, cg09381737, cg14018215, cg13754915	0.0828266	0.5757	0.939323
151	CREB5	genes	CREB5	CRE-BPA, CREB-5, CREBPA	ENSG00000146592	9586	cAMP responsive element binding protein 5	The product of this gene belongs to the CRE (cAMP response element)-binding protein family. Members of this family contain zinc-finger and bZIP DNA-binding domains. The encoded protein specifically binds to CRE as a homodimer or a heterodimer with c-Jun or CRE-BP1, and functions as a CRE-dependent trans-activator. Alternatively spliced transcript variants encoding different isoforms have been ide…	3.13725e-06	0.000819742	0.627257	0.451587	2.02589	93	cg11220402, cg19559984, cg19588408, cg24486354, cg16624304, cg16989544, cg21108860, cg13525170, cg09450153, cg10421188, cg09657667, cg20977229, cg11301281, cg11202422, cg19068298, cg03671655, cg05277054, cg09930712, cg20689584, cg21332135, cg24254447, cg07042532, cg01968152, cg04570473, cg13995399, cg24333468, cg22986281, cg22253196, cg09500457, cg06647007, cg16756589, cg23281552, cg08475245, cg2…	0.0833828	0.57313	0.939323
154	DENND4A	genes	DENND4A	IRLB, MYCPBP	ENSG00000174485	10260	DENN domain containing 4A	This gene encodes a DENN domain-containing protein that may function as a guanine nucleotide exchange factor that specifically activates ras-related protein Rab-10. This protein also contains a interferon stimulated response element-binding domain and may be involved in regulating the v-myc avian myelocytomatosis viral (MYC) oncogene. Alternate splicing results in multiple transcript variants. A …	0.000310994	0.0204918	0.498493	0.750097	2.02959	11	cg15777013, cg16542301, cg12329286, cg19409705, cg04203843, cg23217542, cg07515550	0.0827558	0.576028	0.939323
194	TJAP1	genes	TJAP1	PILT, TJP4	ENSG00000137221	93643	tight junction associated protein 1	This gene encodes a tight junction-associated protein. Incorporation of the encoded protein into tight junctions occurs at a late stage of formation of the junctions. The encoded protein localizes to the Golgi and may function in vesicle trafficking. Alternatively spliced transcript variants have been described. A related pseudogene exists on the X chromosome. [provided by RefSeq, Mar 2009]	3.50163e-05	0.00486856	0.557332	0.643091	2.13654	24	cg14652949, cg16759204, cg00941983, cg11910652, cg18587484, cg12427941, cg26995083, cg24408763, cg00806239, cg26267700, cg18313096, cg02704179, cg10192038, cg09256303, cg18888351, cg10653339, cg14061023, cg11553755	0.0828366	0.575654	0.939323
214	PPP1R16B	genes	PPP1R16B	ANKRD4, TIMAP	ENSG00000101445	26051	protein phosphatase 1 regulatory subunit 16B	The protein encoded by this gene is membrane-associated and contains five ankyrin repeats, a protein phosphatase-1-interacting domain, and a carboxy-terminal CAAX box domain. Synthesis of the encoded protein is inhibited by transforming growth factor beta-1. The protein may bind to the membrane through its CAAX box domain and may act as a signaling molecule through interaction with protein phosph…	4.93431e-06	0.0011438	0.610527	0.585505	2.23923	40	cg06005252, cg16450214, cg00522398, cg23629264, cg19585994, cg19079300, cg08138956, cg24403701, cg12312252, cg27459437, cg25380204, cg19282236, cg10332597, cg21361101, cg04235954, cg11471559, cg13201768, cg23960325, cg02484234, cg15013315, ch.20.804375F, cg16958860, cg05692712, cg10453816, cg09785387, cg12652015, cg08175065	0.0845098	0.567938	0.939323
232	chr19:51169659-51172023	CGI	SHANK1	SPANK-1, SSTRIP, synamon	ENSG00000161681	50944	SH3 and multiple ankyrin repeat domains 1	This gene encodes a member of the SHANK (SH3 domain and ankyrin repeat containing) family of proteins. Members of this family act as scaffold proteins that are required for the development and function of neuronal synapses. Deletions in this gene may be associated with autism spectrum disorder in males. [provided by RefSeq, Apr 2016]	0.000223096	0.0286504	0.518848	0.695812	2.09277	16	cg24220046, cg04005969, cg00774550, cg08447324, cg06936631, cg10286380, cg18411150	0.0829202	0.575267	0.939323
239	chr2:171785474-171786399	CGI	GORASP2	GOLPH6, GRASP55, GRS2, p59	ENSG00000115806	26003	golgi reassembly stacking protein 2	This gene encodes a member of the Golgi reassembly stacking protein family. These proteins may play a role in the stacking of Golgi cisternae and Golgi ribbon formation, as well as Golgi fragmentation during apoptosis or mitosis. The encoded protein also plays a role in the intracellular transport of transforming growth factor alpha and may function as a molecular chaperone. A pseudogene of this …	0.000288715	0.0328057	0.498493	0.613461	2.11148	25	cg23666278, cg07170708, cg14744970, cg25189241, cg20720918, cg12986228, cg13267916, cg02608914, cg00521863, cg05866854, cg01095157, cg17597787	0.0820946	0.579091	0.939323
260	chr17:79102748-79102970	CGI	AATK	AATYK, AATYK1, LMR1, LMTK1, PPP1R77, p35BP	ENSG00000181409	9625	apoptosis associated tyrosine kinase	The protein encoded by this gene contains a tyrosine kinase domain at the N-terminus and a proline-rich domain at the C-terminus. This gene is induced during apoptosis, and expression of this gene may be a necessary pre-requisite for the induction of growth arrest and/or apoptosis of myeloid precursor cells. This gene has been shown to produce neuronal differentiation in a neuroblastoma cell line…	3.87189e-05	0.0101493	0.557332	0.611522	2.19118	30	cg04753090, cg15238481, cg26068527, cg18609037, cg04935521, cg06310712, cg24545728, cg21473782, cg23295826, cg20684340, cg26766064, cg06869212, cg23176214, cg11600078, cg17975663, cg03660365, cg18637486, cg06332842, cg19768372, cg24085713, cg22498452, cg02182592, cg02317955, cg15131155	0.0818228	0.580352	0.939323
260	chr17:79102748-79102970	CGI	MIR657	MIRN657, hsa-mir-657	ENSG00000207736	724027	microRNA 657	microRNAs (miRNAs) are short (20-24 nt) non-coding RNAs that are involved in post-transcriptional regulation of gene expression in multicellular organisms by affecting both the stability and translation of mRNAs. miRNAs are transcribed by RNA polymerase II as part of capped and polyadenylated primary transcripts (pri-miRNAs) that can be either protein-coding or non-coding. The primary transcript …	3.87189e-05	0.0101493	0.557332	0.611522	2.19118	30	cg04753090, cg15238481, cg26068527, cg18609037, cg04935521, cg06310712, cg24545728, cg21473782, cg23295826, cg20684340, cg26766064, cg06869212, cg23176214, cg11600078, cg17975663, cg03660365, cg18637486, cg06332842, cg19768372, cg24085713, cg22498452, cg02182592, cg02317955, cg15131155	0.0818228	0.580352	0.939323
260	chr17:79102748-79102970	CGI	MIR338	MIRN338, hsa-mir-338, mir-338	ENSG00000283604	442906	microRNA 338	microRNAs (miRNAs) are short (20-24 nt) non-coding RNAs that are involved in post-transcriptional regulation of gene expression in multicellular organisms by affecting both the stability and translation of mRNAs. miRNAs are transcribed by RNA polymerase II as part of capped and polyadenylated primary transcripts (pri-miRNAs) that can be either protein-coding or non-coding. The primary transcript …	3.87189e-05	0.0101493	0.557332	0.611522	2.19118	30	cg04753090, cg15238481, cg26068527, cg18609037, cg04935521, cg06310712, cg24545728, cg21473782, cg23295826, cg20684340, cg26766064, cg06869212, cg23176214, cg11600078, cg17975663, cg03660365, cg18637486, cg06332842, cg19768372, cg24085713, cg22498452, cg02182592, cg02317955, cg15131155	0.0818228	0.580352	0.939323
267	chr9:131842931-131843748	CGI	DOLPP1	LSFR2	ENSG00000167130	57171	dolichyldiphosphatase 1	A similar gene has been characterized in mice and encodes dolichyl pyrophosphate (Dol-P-P) phosphatase. This protein dephosphorylates dolichyl pyrophosphate so that it may be re-utilized as a glycosyl carrier lipid by the oligosaccharyltransferase multisubunit complex in the ER. Alternative splicing results in multiple transcript variants and protein isoforms. [provided by RefSeq, Jun 2012]	3.3292e-05	0.00902066	0.557332	0.711449	2.23362	18	cg14599233, cg03042951, cg02100313, cg01027739, cg25160244, cg08943923, cg19864487	-0.0828151	0.575754	0.939323
269	chr7:5534384-5534766	CGI	FBXL18	Fbl18	ENSG00000155034	80028	F-box and leucine rich repeat protein 18	The protein encoded by this gene is a member of a family of proteins that contain an approximately 40-amino acid F-box motif. This motif is important for interaction with SKP1 and for targeting some proteins for degradation. The encoded protein has been shown to control the cellular level of FBXL7, a protein that induces mitotic arrest, by targeting it for polyubiquitylation and proteasomal degra…	3.25242e-05	0.00897108	0.557332	0.705487	2.26323	19	cg06635008, cg21585707, cg25343388, cg06639923, cg03378525, cg12551957, cg18880986, cg01942816, cg22108567, cg01024247, cg11828163, cg00966405, cg07147863, cg09286367	0.0870918	0.556126	0.939323
269	chr7:5534384-5534766	CGI	MIR589	MIRN589, hsa-mir-589, mir-589	ENSG00000207973	693174	microRNA 589	microRNAs (miRNAs) are short (20-24 nt) non-coding RNAs that are involved in post-transcriptional regulation of gene expression in multicellular organisms by affecting both the stability and translation of mRNAs. miRNAs are transcribed by RNA polymerase II as part of capped and polyadenylated primary transcripts (pri-miRNAs) that can be either protein-coding or non-coding. The primary transcript …	3.25242e-05	0.00897108	0.557332	0.705487	2.26323	19	cg06635008, cg21585707, cg25343388, cg06639923, cg03378525, cg12551957, cg18880986, cg01942816, cg22108567, cg01024247, cg11828163, cg00966405, cg07147863, cg09286367	0.0870918	0.556126	0.939323
278	chr22:38379093-38379964	CGI	SOX10	DOM, PCWH, SOX-10, WS2E, WS4, WS4C	ENSG00000100146	6663	SRY-box transcription factor 10	This gene encodes a member of the SOX (SRY-related HMG-box) family of transcription factors involved in the regulation of embryonic development and in the determination of the cell fate. The encoded protein may act as a transcriptional activator after forming a protein complex with other proteins. This protein acts as a nucleocytoplasmic shuttle protein and is important for neural crest and perip…	1.11453e-06	0.00099837	0.643552	0.803549	2.36786	15	cg01586506, cg05447556, cg05766881, cg01481205, cg08859349, cg25625951, cg11864127, cg01708543, cg15856662, cg25036707, cg12990614, cg20754324, cg19257200, cg14420798, cg23109891	0.0829068	0.575329	0.939323
278	chr22:38379093-38379964	CGI	POLR2F	HRBP14.4, POLRF, RPABC14.4, RPABC2, RPB14.4, RPB6, RPC15	ENSG00000100142	5435	RNA polymerase II, I and III subunit F	This gene encodes the sixth largest subunit of RNA polymerase II, the polymerase responsible for synthesizing messenger RNA in eukaryotes. In yeast, this polymerase subunit, in combination with at least two other subunits, forms a structure that stabilizes the transcribing polymerase on the DNA template. Alternative splicing results in multiple transcript variants. [provided by RefSeq, Jul 2014]	1.11453e-06	0.00099837	0.643552	0.803549	2.36786	15	cg01586506, cg05447556, cg05766881, cg01481205, cg08859349, cg25625951, cg11864127, cg01708543, cg15856662, cg25036707, cg12990614, cg20754324, cg19257200, cg14420798, cg23109891	0.0829068	0.575329	0.939323
278	chr22:38379093-38379964	CGI	MIR4534		ENSG00000284266	100616146	microRNA 4534	microRNAs (miRNAs) are short (20-24 nt) non-coding RNAs that are involved in post-transcriptional regulation of gene expression in multicellular organisms by affecting both the stability and translation of mRNAs. miRNAs are transcribed by RNA polymerase II as part of capped and polyadenylated primary transcripts (pri-miRNAs) that can be either protein-coding or non-coding. The primary transcript …	1.11453e-06	0.00099837	0.643552	0.803549	2.36786	15	cg01586506, cg05447556, cg05766881, cg01481205, cg08859349, cg25625951, cg11864127, cg01708543, cg15856662, cg25036707, cg12990614, cg20754324, cg19257200, cg14420798, cg23109891	0.0829068	0.575329	0.939323
15	IRX4	genes	IRX4	IRXA3	ENSG00000113430	50805	iroquois homeobox 4	Predicted to enable DNA-binding transcription factor activity, RNA polymerase II-specific and RNA polymerase II cis-regulatory region sequence-specific DNA binding activity. Predicted to be involved in cell development; neuron differentiation; and regulation of transcription by RNA polymerase II. Predicted to act upstream of or within heart development. Predicted to be part of chromatin. Predicte…	0.00025288	0.0179084	0.498493	-0.706604	-2.09899	16	cg06183427, cg11820828, cg14970046, cg07733257, cg05026964, cg00409356, cg04095339, cg04180086	0.0814733	0.581976	0.939987
187	chr20:57463652-57467739	CGI	GNAS	AHO, C20orf45, GNAS1, GPSA, GSA, GSP, NESP, PITA3, POH, SCG6, SgVI	ENSG00000087460	2778	GNAS complex locus	This locus has a highly complex imprinted expression pattern. It gives rise to maternally, paternally, and biallelically expressed transcripts that are derived from four alternative promoters and 5' exons. Some transcripts contain a differentially methylated region (DMR) at their 5' exons, and this DMR is commonly found in imprinted genes and correlates with transcript expression. An antisense tr…	0.000417008	0.0377458	0.498493	0.414744	1.8358	73	cg19002779, cg27027803, cg08997444, cg05926269, cg22407822, cg13231951, cg20126878, cg03837903, cg22798925, cg23496597, cg21222634, cg09885502, cg17652507, cg22639787, cg01538522, cg09604333, cg14263118, cg07909402, cg12372477, cg15222215, cg09772382, cg07516978, cg07341934, cg06044900	0.0813041	0.582763	0.940402
36	S100A10	promoters	S100A10	42C, ANX2L, ANX2LG, CAL1L, CLP11, Ca[1], GP11, P11, p10	ENSG00000197747	6281	S100 calcium binding protein A10	The protein encoded by this gene is a member of the S100 family of proteins containing 2 EF-hand calcium-binding motifs. S100 proteins are localized in the cytoplasm and/or nucleus of a wide range of cells, and involved in the regulation of a number of cellular processes such as cell cycle progression and differentiation. S100 genes include at least 13 members which are located as a cluster on ch…	0.000254745	0.0310919	0.498493	-0.664777	-2.05473	19	cg21163489, cg05517686, cg13249591, cg25848158, cg20994097, cg04548627, cg00644025, cg24594295	-0.0802439	0.587704	0.942437
37	CYB5R3	genes	CYB5R3	B5R, DIA1	ENSG00000100243	1727	cytochrome b5 reductase 3	This gene encodes cytochrome b5 reductase, which includes a membrane-bound form in somatic cells (anchored in the endoplasmic reticulum, mitochondrial and other membranes) and a soluble form in erythrocytes. The membrane-bound form exists mainly on the cytoplasmic side of the endoplasmic reticulum and functions in desaturation and elongation of fatty acids, in cholesterol biosynthesis, and in dru…	0.00051777	0.0280243	0.477271	-0.535961	-1.93227	35	cg00954769, cg10108828, cg27191921, cg06291750, cg24582896, cg11423697, cg07711899, cg19372889, cg01194538, cg04242898, cg05102347, cg25044876, cg08690876, cg02935298, cg19248564, cg16400025	0.0799281	0.589179	0.942608
156	MGRN1	genes	MGRN1	RNF156	ENSG00000102858	23295	mahogunin ring finger 1	Enables ubiquitin-protein transferase activity. Involved in endosome to lysosome transport; negative regulation of signal transduction; and protein monoubiquitination. Located in several cellular components, including early endosome; endoplasmic reticulum; and nucleus. [provided by Alliance of Genome Resources, Apr 2022]	5.60919e-06	0.00122648	0.610527	0.465352	2.03481	80	cg03427191, cg02647929, cg07248377, cg14407304, cg04208175, cg26627888, cg16576106, cg00504410, cg02404489, cg27582333, cg12989718, cg27004760, cg00693240, cg01872330, cg08142943, cg11076544, cg09306188, cg01739683, cg08147187, cg10442572, cg20238079, cg05383524, cg00360780, cg17722763, cg10908196, cg25646679, cg16778018, cg13690322, cg18794793, cg16520815, cg05459609	0.0796324	0.590562	0.942655
262	chr17:41278134-41278460	CGI	BRCA1	BRCAI, BRCC1, BROVCA1, FANCS, IRIS, PNCA4, PPP1R53, PSCP, RNF53	ENSG00000012048	672	BRCA1 DNA repair associated	This gene encodes a 190 kD nuclear phosphoprotein that plays a role in maintaining genomic stability, and it also acts as a tumor suppressor. The BRCA1 gene contains 22 exons spanning about 110 kb of DNA. The encoded protein combines with other tumor suppressors, DNA damage sensors, and signal transducers to form a large multi-subunit protein complex known as the BRCA1-associated genome surveilla…	6.92487e-06	0.00328358	0.610527	0.544937	2.20603	48	cg11529738, cg26370022, cg15065591, cg05815247, cg24900425, cg25288140, cg11964474, cg18372208, cg25067162, cg14947218, cg06001716, cg02286533, cg25738236, cg19442659, cg09831010, cg04110421, cg26276233, cg16006004, cg08993267, cg06973652, cg19454999, cg15419295, cg10125569, cg27581762, cg26879546, cg10200559	0.0796368	0.590541	0.942655
262	chr17:41278134-41278460	CGI	NBR2	NCRNA00192	ENSG00000198496	10230	neighbor of BRCA1 lncRNA 2	This gene was identified by its close proximity on chromosome 17 to tumor suppressor gene BRCA1. Experimental evidence indicates that the two genes share a bi-directional promoter. Transcription for either gene is controlled individually by distinct transcriptional repressor factors. A short (112 amino acid) open reading frame is observed which includes a region derived from a LINE1 element. A st…	6.92487e-06	0.00328358	0.610527	0.544937	2.20603	48	cg11529738, cg26370022, cg15065591, cg05815247, cg24900425, cg25288140, cg11964474, cg18372208, cg25067162, cg14947218, cg06001716, cg02286533, cg25738236, cg19442659, cg09831010, cg04110421, cg26276233, cg16006004, cg08993267, cg06973652, cg19454999, cg15419295, cg10125569, cg27581762, cg26879546, cg10200559	0.0796368	0.590541	0.942655
257	chr16:88803802-88804112	CGI	PIEZO1	DHS, ER, FAM38A, LMPH3, LMPHM6, Mib	ENSG00000103335	9780	piezo type mechanosensitive ion channel component 1 (Er blood group)	The protein encoded by this gene is a mechanically-activated ion channel that links mechanical forces to biological signals. The encoded protein contains 36 transmembrane domains and functions as a homotetramer. Defects in this gene have been associated with dehydrated hereditary stomatocytosis. [provided by RefSeq, Jul 2015]	4.63837e-05	0.0115523	0.557332	0.608144	2.1827	29	cg24130137, cg09521490, cg27578963, cg22741612, cg07872448, cg02806032, cg10227665, cg00973732, cg07067448, cg06988897, cg02603662, cg00570849, cg26539522, cg26828643, cg08497311	-0.0794588	0.591374	0.942703
257	chr16:88803802-88804112	CGI	HSALR1		NA	100289580	HSP90AB1 associated lncRNA 1		4.63837e-05	0.0115523	0.557332	0.608144	2.1827	29	cg24130137, cg09521490, cg27578963, cg22741612, cg07872448, cg02806032, cg10227665, cg00973732, cg07067448, cg06988897, cg02603662, cg00570849, cg26539522, cg26828643, cg08497311	-0.0794588	0.591374	0.942703
141	chr3:147130342-147130577	CGI	ZIC1	BAIDCS, CRS6, ZIC, ZNF201	ENSG00000152977	7545	Zic family member 1	This gene encodes a member of the ZIC family of C2H2-type zinc finger proteins. Members of this family are important during development. Aberrant expression of this gene is seen in medulloblastoma, a childhood brain tumor. This gene is closely linked to the gene encoding zinc finger protein of the cerebellum 4, a related family member on chromosome 3. This gene encodes a transcription factor that…	0.000377537	0.036965	0.498493	-0.774577	-2.02884	11	cg25590492, cg19029181, cg14750948, cg11568940, cg01825295, cg23448486, cg08887742, cg12732998	-0.0791924	0.592622	0.943453
12	ZIC1	promoters	ZIC1	BAIDCS, CRS6, ZIC, ZNF201	ENSG00000152977	7545	Zic family member 1	This gene encodes a member of the ZIC family of C2H2-type zinc finger proteins. Members of this family are important during development. Aberrant expression of this gene is seen in medulloblastoma, a childhood brain tumor. This gene is closely linked to the gene encoding zinc finger protein of the cerebellum 4, a related family member on chromosome 3. This gene encodes a transcription factor that…	5.27537e-06	0.00280796	0.610527	-0.620822	-2.25845	34	cg10107050, cg08070771, cg26400885, cg17546247, cg12419052, cg23189410, cg12965599, cg23449696, cg16181396, cg11142389, cg24686610, cg05371578, cg00475509, cg08855449, cg01458605, cg07291439	-0.0786809	0.595022	0.945277
105	PACRG	genes	PACRG	BUG21, GLUP, HAK005771, PACRG2.1, PARK2CRG, pf12	ENSG00000112530	135138	parkin coregulated	This gene encodes a protein that is conserved across metazoans. In vertebrates, this gene is linked in a head-to-head arrangement with the adjacent parkin gene, which is associated with autosomal recessive juvenile Parkinson's disease. These genes are co-regulated in various tissues and they share a bi-directional promoter. Both genes are associated with susceptibility to leprosy. The parkin co-r…	4.9914e-06	0.0011438	0.610527	0.40702	1.90992	120	cg08314723, cg27433898, cg16309622, cg23958151, cg07343445, cg14337324, cg10601230, cg18737941, cg13868109, cg08671827, cg19428249, cg18610157, cg24145613, cg10029496, cg16323293, cg26835568, cg27232130, cg00376464, cg06933137, cg05627289, cg08723742, cg05729743, cg10296301, cg13326844, cg20841436, cg02707048, cg00797500, cg06648782, cg14609854, cg06225037, cg25724842, cg14431858, cg17423624, cg1…	0.0782997	0.596812	0.945277
225	FUT8	genes	FUT8	CDGF, CDGF1	ENSG00000033170	2530	fucosyltransferase 8	This gene encodes an enzyme belonging to the family of fucosyltransferases. The product of this gene catalyzes the transfer of fucose from GDP-fucose to N-linked type complex glycopeptides. This enzyme is distinct from other fucosyltransferases which catalyze alpha1-2, alpha1-3, and alpha1-4 fucose addition. The expression of this gene may contribute to the malignancy of cancer cells and to their…	2.5161e-07	0.000103052	0.674963	0.575721	2.33895	53	cg11270810, cg11164065, cg12329614, cg12328162, cg01686960, cg01695937, cg22556300, cg17651173, cg22048174, cg10097816, cg05464571, cg04980407, cg23473374, cg18917016, cg08397618, cg15612817, cg26209975, cg11561354, cg23039194, cg23548857, cg19780829, cg09580474, cg25861229, cg15763573, cg10315352, cg12878772, cg15844989	0.0783621	0.596519	0.945277
78	CLMN	genes	CLMN		ENSG00000165959	79789	calmin	Predicted to enable actin filament binding activity. Predicted to be involved in negative regulation of cell population proliferation and nuclear migration. Predicted to act upstream of or within neuron projection development. Predicted to be integral component of membrane. Predicted to be part of meiotic nuclear membrane microtubule tethering complex. Predicted to be active in cytoplasm and nucl…	0.00021429	0.016813	0.518848	0.414398	1.79529	76	cg08795602, cg03154197, cg04812017, cg19824990, cg11288647, cg24480817, cg19049015, cg21878356, cg00940261, cg18097745, cg24712169, cg21129604, cg05821234, cg16316859, cg08560531, cg24424815, cg20416762, cg22640750, cg21319916, cg01611017, cg05550851, cg02811054, cg03491139, cg13925438, cg16732696, cg21633690, cg16661866, cg10598499, cg15732992, cg20050420, cg25872320	0.0779195	0.598601	0.946129
97	FAM53B	genes	FAM53B	KIAA0140, bA12J10.2, smp	ENSG00000189319	9679	family with sequence similarity 53 member B	Involved in positive regulation of canonical Wnt signaling pathway. Located in nucleus. [provided by Alliance of Genome Resources, Apr 2022]	8.68733e-05	0.00920675	0.538434	0.427264	1.87954	84	cg16404170, cg12721777, cg02765343, cg13885720, cg09688441, cg09207353, cg02772099, cg19975346, cg12466037, cg26725552, cg12551079, cg11237636, cg24090889, cg14251691, cg20435097, cg14541111, cg15511785, cg15986847, cg03105206, cg01495529, cg10045321, cg11956636, cg00341191, cg24377826, cg14991804, cg09400236, cg05834055, cg08810454, cg09919215, cg19483847, cg11937172, cg01881782, cg04426802, cg2…	0.0779729	0.59835	0.946129
134	chr8:65286067-65286659	CGI	MIR124-2HG	LINC00966	ENSG00000254377	100130155	MIR124-2 host gene		0.000395547	0.0375401	0.498493	-0.659796	-2.03707	19	cg07596524, cg24791025, cg18309927, cg13186884, cg03977089, cg20139247, cg23164982, cg04249036, cg03610852, cg03480337, cg09861115, cg25633678, cg01656244, cg19749660, cg05250467	-0.0771118	0.602408	0.946988
147	MBP	genes	MBL2	COLEC1, HSMBPC, MBL, MBL2D, MBP, MBP-C, MBP1, MBPD	ENSG00000165471	4153	mannose binding lectin 2	This gene encodes the soluble mannose-binding lectin or mannose-binding protein found in serum. The protein encoded belongs to the collectin family and is an important element in the innate immune system. The protein recognizes and binds to mannose and N-acetylglucosamine on many microorganisms, including bacteria, yeast, and viruses including influenza virus, HIV and SARS-CoV. This binding activ…	1.48503e-06	0.000432802	0.643552	0.438071	2.02011	102	cg06952396, cg11741071, cg12979350, cg21322241, cg16305018, cg27240008, cg03826496, cg23746811, cg13442966, cg15783427, cg23975646, cg11772665, cg22168512, cg01475204, cg08936202, cg00735329, cg13807269, cg23327011, cg16575175, cg06543730, cg27328941, cg15224291, cg21107579, cg13515395, cg12433779, cg11195910, cg22239325, cg00187503, cg02782187, cg14078587, cg18892054, cg07611666, cg03560685, cg0…	0.0770358	0.602767	0.946988
178	FRMD4B	genes	FRMD4B	6030440G05Rik, GRSP1	ENSG00000114541	23150	FERM domain containing 4B	This gene encodes a GRP1-binding protein which contains a FERM protein interaction domain as well as two coiled coil domains. This protein may play a role as a scaffolding protein. [provided by RefSeq, Mar 2014]	3.01887e-05	0.00437445	0.57561	0.514359	2.07419	50	cg06906079, cg11975222, cg07427584, cg00771346, cg21220297, cg05021376, cg25835936, cg00468670, cg21961548, cg21948071, cg03882698, cg24281968, cg20006294, cg24468603, cg24949040, cg21309222, cg01071170, cg16887292, cg04689145, cg27402434, cg27336913, cg12122302, cg08498542, cg20033307, cg03554938, cg11377213, cg18605120, cg22640764, cg25571803	0.0769277	0.603278	0.946988
239	NBR2	genes	NBR2	NCRNA00192	ENSG00000198496	10230	neighbor of BRCA1 lncRNA 2	This gene was identified by its close proximity on chromosome 17 to tumor suppressor gene BRCA1. Experimental evidence indicates that the two genes share a bi-directional promoter. Transcription for either gene is controlled individually by distinct transcriptional repressor factors. A short (112 amino acid) open reading frame is observed which includes a region derived from a LINE1 element. A st…	2.0067e-08	1.32224e-05	0.733762	0.703446	2.57092	33	cg11529738, cg26370022, cg15065591, cg19015955, cg05815247, cg24900425, cg14687471, cg25288140, cg11964474, cg18372208, cg25067162, cg14947218, cg06001716, cg02286533, cg25738236, cg19442659, cg09831010, cg26276233, cg16006004, cg06973652, cg10179518, cg19454999, cg27581762, cg26879546, cg10200559	0.0767224	0.604247	0.946988
210	chr10:81145958-81146197	CGI	ZCCHC24	C10orf56, Z3CXXC8	ENSG00000165424	219654	zinc finger CCHC-type containing 24	Enables RNA binding activity. [provided by Alliance of Genome Resources, Apr 2022]	0.000421962	0.0377458	0.498493	0.757666	2.0427	11	cg07894883, cg13624270, cg25485956, cg13814708, cg15058572, cg13029013, cg13500206, cg20618826, cg03410667, cg08825223	0.0761708	0.606857	0.948385
34	chr13:20766208-20767779	CGI	GJB2	BAPS, CX26, DFNA3, DFNA3A, DFNB1, DFNB1A, HID, KID, NSRD1, PPK	ENSG00000165474	2706	gap junction protein beta 2	This gene encodes a member of the gap junction protein family. The gap junctions were first characterized by electron microscopy as regionally specialized structures on plasma membranes of contacting adherent cells. These structures were shown to consist of cell-to-cell channels that facilitate the transfer of ions and small molecules between cells. The gap junction proteins, also known as connex…	7.8663e-06	0.00356812	0.593325	-0.659393	-2.25863	28	cg09195389, cg19037327, cg13528344, cg26883974, cg07921371, cg05850327, cg27326226, cg03523077, cg09790502, cg11381282, cg17967059, cg00347757, cg15335418, cg07569385, cg20632453, cg03689120, cg24425972, cg04405176	0.0737939	0.618158	0.948936
122	HUNK	genes	HUNK		ENSG00000142149	30811	hormonally up-regulated Neu-associated kinase	Predicted to enable protein serine/threonine kinase activity. Predicted to be involved in intracellular signal transduction and protein phosphorylation. [provided by Alliance of Genome Resources, Apr 2022]	0.000335435	0.0211977	0.498493	0.53976	1.95852	32	cg22354983, cg03044684, cg03353849, cg00377794, cg11173579, cg17131262, cg18546281, cg10268811, cg18018969, cg21675052, cg15457729	0.0738708	0.617791	0.948936
150	BOK	genes	BOK	BCL2L9, BOKL	ENSG00000176720	666	BCL2 family apoptosis regulator BOK	The protein encoded by this gene belongs to the BCL2 family, members of which form homo- or heterodimers, and act as anti- or proapoptotic regulators that are involved in a wide variety of cellular processes. Studies in rat show that this protein has restricted expression in reproductive tissues, interacts strongly with some antiapoptotic BCL2 proteins, not at all with proapoptotic BCL2 proteins,…	0.000329986	0.021101	0.498493	0.747233	2.02184	11	cg23959977, cg22999099, cg03072665, cg24828208, cg14333539, cg11902962, cg23288103	0.0752847	0.61106	0.948936
236	MAP4K4	genes	MAP4K4	FLH21957, HEL-S-31, HGK, MEKKK4, NIK	ENSG00000071054	9448	mitogen-activated protein kinase kinase kinase kinase 4	The protein encoded by this gene is a member of the serine/threonine protein kinase family. This kinase has been shown to specifically activate MAPK8/JNK. The activation of MAPK8 by this kinase is found to be inhibited by the dominant-negative mutants of MAP3K7/TAK1, MAP2K4/MKK4, and MAP2K7/MKK7, which suggests that this kinase may function through the MAP3K7-MAP2K4-MAP2K7 kinase cascade, and med…	5.51766e-11	8.36202e-08	0.851339	0.574245	2.52809	85	cg14729691, cg09352202, cg10906372, cg06670556, cg08583240, cg18739103, cg03974193, cg23361809, cg12206855, cg15124198, cg04217929, cg21670828, cg06291983, cg11918049, cg17032990, cg14361175, cg05294206, cg18392798, cg26963577, cg12682972, cg21854538, cg24039126, cg21745456, cg18719834, cg00528490, cg23813732, cg05113410, cg02795305, cg21621910, cg09587345, cg13953093, cg23402009, cg00747372, cg0…	0.0736108	0.619032	0.948936
62	ADAMTS8	promoters	ADAMTS8	ADAM-TS8, METH2	ENSG00000134917	11095	ADAM metallopeptidase with thrombospondin type 1 motif 8	This gene encodes a member of the ADAMTS (a disintegrin and metalloproteinase with thrombospondin motifs) protein family. Members of the family share several distinct protein modules, including a propeptide region, a metalloproteinase domain, a disintegrin-like domain, and a thrombospondin type 1 (TS) motif. Individual members of this family differ in the number of C-terminal TS motifs, and some …	0.000415158	0.0420913	0.498493	-0.666965	-1.97878	17	cg16453560, cg26326033, cg04268950, cg03653835, cg14119558, cg00566635, cg10521851	-0.0724072	0.624791	0.949641
64	chr14:91719576-91720228	CGI	GPR68	AI2A6, GPR12A, OGR1	ENSG00000119714	8111	G protein-coupled receptor 68	The protein encoded by this gene is a G protein-coupled receptor for sphingosylphosphorylcholine. The encoded protein is a proton-sensing receptor, inactive at pH 7.8 but active at pH 6.8. Mutations in this gene are a cause of amelogenesis imperfecta. [provided by RefSeq, Feb 2017]	4.98043e-05	0.0118079	0.557332	-0.698304	-2.13585	18	cg21700166, cg03588357, cg12731089, cg24637773, cg20129796, cg23462152, cg07452776, cg13012868, cg18527352, cg13658458, cg27444281	0.0728198	0.622814	0.949641
6	WFIKKN2	promoters	WFIKKN2	GASP-1, WFDC20B, WFIKKNRP, hGASP-1	ENSG00000173714	124857	WAP, follistatin/kazal, immunoglobulin, kunitz and netrin domain containing 2	The WFIKKN1 protein contains a WAP domain, follistatin domain, immunoglobulin domain, two tandem Kunitz domains, and an NTR domain. This gene encodes a WFIKKN1-related protein which has the same domain organization as the WFIKKN1 protein. The WAP-type, follistatin type, Kunitz-type, and NTR-type protease inhibitory domains may control the action of multiple types of proteases. [provided by RefSeq…	5.69435e-07	0.00057429	0.659444	-0.707422	-2.39695	26	cg07168556, cg10690919, cg03905005, cg13655803, cg19085402, cg00463502, cg22469388, cg07588561, cg00003625, cg06827038, cg20889395, cg25420614, cg17203352	-0.0723064	0.625275	0.949935
56	ANK3	genes	ANK3	ANKYRIN-G, MRT37	ENSG00000151150	288	ankyrin 3	Ankyrins are a family of proteins that are believed to link the integral membrane proteins to the underlying spectrin-actin cytoskeleton and play key roles in activities such as cell motility, activation, proliferation, contact, and the maintenance of specialized membrane domains. Multiple isoforms of ankyrin with different affinities for various target proteins are expressed in a tissue-specific…	0.00104188	0.0444781	0.45506	0.330179	1.5875	134	cg18732042, cg03794630, cg11116202, cg14141619, cg23703633, cg25212578, cg04352958, cg17012439, cg26504362, cg07064056, cg26905572, cg10748874, cg22601415, cg16551122, cg26110900, cg05746092, cg20835656, cg04935465, cg11319586, cg07496388, cg13177972, cg06910198, cg23909237, cg26372927, cg08854451, cg00006301, cg15647266, cg24332570, cg00026412, cg12318342, cg15014008, cg11886031, cg02998857, cg1…	0.071725	0.628066	0.949935
233	chr3:75834254-75834761	CGI	ZNF717	OB1, X17, ZNF838	ENSG00000227124	100131827	zinc finger protein 717	This gene encodes a Kruppel-associated box (KRAB) zinc-finger protein, which belongs to a large group of transcriptional regulators in mammals. These proteins bind nucleic acids and play important roles in various cellular functions, including cell proliferation, differentiation and apoptosis, and in regulating viral replication and transcription. A pseudogene of this gene was identified on chrom…	0.000227107	0.0287168	0.518848	0.630026	2.09434	22	cg16262553, cg16977510, cg27409478, cg26277102, cg17286435, cg09536694, cg21375895, cg19129325, cg11832308, cg17081261	-0.0712078	0.630552	0.950803
216	ZCCHC24	genes	ZCCHC24	C10orf56, Z3CXXC8	ENSG00000165424	219654	zinc finger CCHC-type containing 24	Enables RNA binding activity. [provided by Alliance of Genome Resources, Apr 2022]	3.59172e-06	0.000922585	0.627257	0.583641	2.25103	41	cg21644773, cg03764193, cg25423573, cg19223835, cg07894883, cg05786173, cg19435445, cg17307068, cg25453154, cg12290642, cg18261944, cg13681050, cg19410636, cg19581936, cg12080254, cg22149546, cg26384667, cg16086960, cg08097847, cg02953007, cg06522511, cg20618826, cg23187802, cg08825223, cg01744202, cg04904468, cg07439373, cg26151477, cg15900128, cg07020888, cg01858696	0.0701738	0.635537	0.951961
10	chr3:147126988-147128999	CGI	ZIC1	BAIDCS, CRS6, ZIC, ZNF201	ENSG00000152977	7545	Zic family member 1	This gene encodes a member of the ZIC family of C2H2-type zinc finger proteins. Members of this family are important during development. Aberrant expression of this gene is seen in medulloblastoma, a childhood brain tumor. This gene is closely linked to the gene encoding zinc finger protein of the cerebellum 4, a related family member on chromosome 3. This gene encodes a transcription factor that…	1.44644e-09	5.09498e-06	0.788187	-0.632751	-2.49441	52	cg10107050, cg08070771, cg26400885, cg13015925, cg17546247, cg12419052, cg23189410, cg12965599, cg23449696, cg16181396, cg11142389, cg24686610, cg05371578, cg00475509, cg08855449, cg01458605, cg07291439, cg17280346, cg16790847, cg21127068, cg15255896, cg02820514, cg19516404, cg15002294, cg05548555, cg03355998, cg06306198, cg06369327, cg14548128, cg13278496, cg16636671, cg21639713, cg02647941, cg0…	-0.068583	0.643237	0.95424
10	chr3:147126988-147128999	CGI	ZIC4		ENSG00000174963	84107	Zic family member 4	This gene encodes a member of the ZIC family of C2H2-type zinc finger proteins. Members of this family are important during development, and have been associated with X-linked visceral heterotaxy and holoprosencephaly type 5. This gene is closely linked to the gene encoding zinc finger protein of the cerebellum 1, a related family member on chromosome 3. Heterozygous deletion of these linked gene…	1.44644e-09	5.09498e-06	0.788187	-0.632751	-2.49441	52	cg10107050, cg08070771, cg26400885, cg13015925, cg17546247, cg12419052, cg23189410, cg12965599, cg23449696, cg16181396, cg11142389, cg24686610, cg05371578, cg00475509, cg08855449, cg01458605, cg07291439, cg17280346, cg16790847, cg21127068, cg15255896, cg02820514, cg19516404, cg15002294, cg05548555, cg03355998, cg06306198, cg06369327, cg14548128, cg13278496, cg16636671, cg21639713, cg02647941, cg0…	-0.068583	0.643237	0.95424
91	chr6:134210639-134211218	CGI	TCF21	POD1, bHLHa23	ENSG00000118526	6943	transcription factor 21	TCF21 encodes a transcription factor of the basic helix-loop-helix family. The TCF21 product is mesoderm specific, and expressed in embryonic epicardium, mesenchyme-derived tissues of lung, gut, gonad, and both mesenchymal and glomerular epithelial cells in the kidney. Two transcript variants encoding the same protein have been found for this gene. [provided by RefSeq, Jul 2008]	0.000383788	0.036965	0.498493	-0.683742	-2.09119	17	cg24157171, cg13212956, cg10771262, cg03087607, cg04467618, cg12468478, cg18742001, cg10066534, cg20986996, cg17470942, cg12359158, cg24215443, cg20646438, cg13953687, cg04692403, cg18685594	-0.0677705	0.647184	0.955453
91	chr6:134210639-134211218	CGI	TARID	EYA4-AS1	ENSG00000227954	100507308	TCF21 antisense RNA inducing promoter demethylation		0.000383788	0.036965	0.498493	-0.683742	-2.09119	17	cg24157171, cg13212956, cg10771262, cg03087607, cg04467618, cg12468478, cg18742001, cg10066534, cg20986996, cg17470942, cg12359158, cg24215443, cg20646438, cg13953687, cg04692403, cg18685594	-0.0677705	0.647184	0.955453
160	chr2:219866131-219868054	CGI	MIR375	MIRN375, hsa-mir-375, miRNA375, mir-375	ENSG00000198973	494324	microRNA 375	microRNAs (miRNAs) are short (20-24 nt) non-coding RNAs that are involved in post-transcriptional regulation of gene expression in multicellular organisms by affecting both the stability and translation of mRNAs. miRNAs are transcribed by RNA polymerase II as part of capped and polyadenylated primary transcripts (pri-miRNAs) that can be either protein-coding or non-coding. The primary transcript …	0.000497852	0.0408475	0.477271	-0.654818	-2.00284	18	cg23022574, cg23101776, cg13723257, cg18854412, cg26394220	0.0664953	0.653398	0.955453
160	chr2:219866131-219868054	CGI	LOC100129175		ENSG00000224090	100129175	uncharacterized LOC100129175		0.000497852	0.0408475	0.477271	-0.654818	-2.00284	18	cg23022574, cg23101776, cg13723257, cg18854412, cg26394220	0.0664953	0.653398	0.955453
160	chr2:219866131-219868054	CGI	CFAP65	CCDC108, SPGF40	ENSG00000181378	255101	cilia and flagella associated protein 65	The protein encoded by this gene has putative coiled-coil domains and may be a transmembrane protein. The chicken ortholog of this gene is involved in the Rose-comb mutation, which is a large chromosome inversion, resulting in altered comb morphology and defects in sperm motility. [provided by RefSeq, Aug 2016]	0.000497852	0.0408475	0.477271	-0.654818	-2.00284	18	cg23022574, cg23101776, cg13723257, cg18854412, cg26394220	0.0664953	0.653398	0.955453
168	chr19:47217161-47217555	CGI	PRKD2	HSPC187, PKD2, nPKC-D2	ENSG00000105287	25865	protein kinase D2	The protein encoded by this gene belongs to the protein kinase D (PKD) family of serine/threonine protein kinases. This kinase can be activated by phorbol esters as well as by gastrin via the cholecystokinin B receptor (CCKBR) in gastric cancer cells. It can bind to diacylglycerol (DAG) in the trans-Golgi network (TGN) and may regulate basolateral membrane protein exit from TGN. Alternative splic…	0.000111644	0.0198044	0.538434	-0.841562	-1.99158	8	cg06280512, cg17882426, cg18045470, cg27194998, cg00405152	0.0661661	0.655006	0.955453
192	chr1:29587087-29587412	CGI	PTPRU	FMI, PCP-2, PTP, PTP-J, PTP-PI, PTP-RO, PTPPSI, PTPRO, PTPU2, R-PTP-PSI, R-PTP-U, hPTP-J	ENSG00000060656	10076	protein tyrosine phosphatase receptor type U	The protein encoded by this gene is a member of the protein tyrosine phosphatase (PTP) family. PTPs are known to be signaling molecules that regulate a variety of cellular processes including cell growth, differentiation, mitotic cycle, and oncogenic transformation. This PTP possesses an extracellular region, a single transmembrane region, and two tandem intracellular catalytic domains, and thus …	0.000380591	0.036965	0.498493	0.843856	1.98356	7	cg03902160, cg14030258, cg13466456	-0.0662047	0.654818	0.955453
206	chr5:880980-881277	CGI	BRD9	LAVS3040, PRO9856, SMARCI2	ENSG00000028310	65980	bromodomain containing 9	Enables lysine-acetylated histone binding activity. Predicted to be involved in regulation of transcription by RNA polymerase II. Located in nucleoplasm. Part of SWI/SNF complex. [provided by Alliance of Genome Resources, Apr 2022]	0.000636606	0.0482507	0.477271	0.688626	2.02921	15	cg13027544, cg17583499, cg11237951, cg18277507, cg16151551, cg16044482, cg04992930, cg15664702, cg18802611, cg18117315, cg09372028, cg19014664	-0.0669857	0.651006	0.955453
161	chr3:146187108-146187710	CGI	PLSCR2		ENSG00000163746	57047	phospholipid scramblase 2	This gene encodes a member of the phospholipid scramblase family. Phospholipid scramblases are membrane proteins that mediate calcium-dependent, non-specific movement of plasma membrane phospholipids and phosphatidylserine exposure. The encoded protein contains a low affinity calcium binding motif and may play a role in blood coagulation and apoptosis. Alternatively spliced transcript variants en…	0.000416722	0.0377458	0.498493	-0.782435	-1.99757	10	cg21569635, cg24607783, cg24005645, cg20069430, cg02128651, cg14056864, cg04442406, cg24092307	0.0659316	0.656152	0.955584
34	AKAP2	genes	PALM2AKAP2	AKAP-2, AKAP-KL, AKAP2, AKAPKL, MISP2, PALM2, PALM2-AKAP2, PRKA2	ENSG00000157654	445815	PALM2 and AKAP2 fusion	This gene belongs to the paralemmin downstream gene (PDG) family defined in PMID:22855693. Paralemmin downstream genes may have evolved contiguously with the paralemmin genes and are associated with other paralemmin paralogs in humans and several other taxa. The gene encodes three distinct protein isoforms, the PALM2 isoform, the AKAP2 isoform and the PALM2-AKAP2 isoform. The biological significa…	0.000159694	0.0139894	0.518848	-0.508125	-1.94327	47	cg14488390, cg10127822, cg16318987, cg24214679, cg00361393, cg13916500, cg08539880, cg14156883, cg18572276, cg11722504, cg21171115, cg05213092, cg07882806, cg24327597, cg24990685, cg10347426, cg13526642, cg22442901, cg14170787, cg02861298, cg13778168, cg12732899, cg09340693, cg00967728, cg13218128, cg05082111, cg05988905, cg18721739, cg08994526	0.0657961	0.656815	0.955672
55	NCOR2	genes	NCOR2	CTG26, N-CoR2, SMAP270, SMRT, SMRTE, SMRTE-tau, TNRC14, TRAC, TRAC-1, TRAC1	ENSG00000196498	9612	nuclear receptor corepressor 2	This gene encodes a nuclear receptor co-repressor that mediates transcriptional silencing of certain target genes. The encoded protein is a member of a family of thyroid hormone- and retinoic acid receptor-associated co-repressors. This protein acts as part of a multisubunit complex which includes histone deacetylases to modify chromatin structure that prevents basal transcriptional activity of t…	0.00024504	0.0178429	0.498493	0.302956	1.57233	221	cg22977745, cg09267427, cg11913753, cg27505193, cg08149581, cg11210443, cg13908299, cg00827173, cg24826413, cg01797036, cg05370881, cg25754673, cg19561104, cg04950423, cg04257064, cg16487573, cg27469283, cg26459114, cg09211850, cg10082088, cg06470568, cg22377629, cg09094631, cg26905523, cg07800907, cg17014920, cg11114580, cg23180506, cg02053964, cg23880533, cg11050793, cg21854184, cg01812927, cg2…	0.0654663	0.658429	0.955933
82	NUP214	genes	NUP214	CAIN, CAN, IIAE9	ENSG00000126883	8021	nucleoporin 214	The nuclear pore complex is a massive structure that extends across the nuclear envelope, forming a gateway that regulates the flow of macromolecules between the nucleus and the cytoplasm. Nucleoporins are the main components of the nuclear pore complex in eukaryotic cells. This gene is a member of the FG-repeat-containing nucleoporins. The protein encoded by this gene is localized to the cytopla…	0.00117359	0.0480698	0.45506	0.468569	1.81723	42	cg12592005, cg15886577, cg01885640, cg17806866, cg21921966, cg01466054, cg12461208, cg13952769, cg00914008, cg06670685, cg14112663, cg07256503, cg14612881, cg15559103, cg01634475, cg08910922, cg04586361	0.0650634	0.660403	0.955933
131	chr1:151966632-151966893	CGI	S100A10	42C, ANX2L, ANX2LG, CAL1L, CLP11, Ca[1], GP11, P11, p10	ENSG00000197747	6281	S100 calcium binding protein A10	The protein encoded by this gene is a member of the S100 family of proteins containing 2 EF-hand calcium-binding motifs. S100 proteins are localized in the cytoplasm and/or nucleus of a wide range of cells, and involved in the regulation of a number of cellular processes such as cell cycle progression and differentiation. S100 genes include at least 13 members which are located as a cluster on ch…	0.000153493	0.023803	0.518848	-0.835248	-2.0403	9	cg21163489, cg05517686, cg13249591, cg25848158, cg00644025, cg24594295	-0.065328	0.659107	0.955933
185	chr6:42419510-42419743	CGI	TRERF1	BCAR2, HSA277276, RAPA, TREP132, TReP-132, dJ139D8.5	ENSG00000124496	55809	transcriptional regulating factor 1	This gene encodes a zinc-finger transcriptional regulating protein which interacts with CBP/p300 to regulate the human gene CYP11A1. Alternative splicing results in multiple transcript variants encoding different isoforms. [provided by RefSeq, Jul 2014]	0.000658588	0.0490435	0.477271	-0.851163	-1.93681	7	cg19839588, cg01506917, cg07191600, cg24135939, cg27370104	-0.0654029	0.65874	0.955933
230	chr14:78174054-78174550	CGI	ALKBH1	ABH, ABH1, ALKBH, alkB, hABH	ENSG00000100601	8846	alkB homolog 1, histone H2A dioxygenase	This gene encodes a homolog to the E. coli alkB gene product. The E. coli alkB protein is part of the adaptive response mechanism of DNA alkylation damage repair. It is involved in damage reversal by oxidative demethylation of 1-methyladenine and 3-methylcytosine. [provided by RefSeq, Jul 2008]	0.00018281	0.0266011	0.518848	0.646711	2.08715	20	cg14525832, cg03429278, cg23113706, cg18075758, cg08806711, cg24575499, cg12729357, cg05010333, cg15046735, cg20385229	-0.0652865	0.65931	0.955933
230	chr14:78174054-78174550	CGI	SLIRP	C14orf156, DC50, PD04872	ENSG00000119705	81892	SRA stem-loop interacting RNA binding protein	Steroid receptor RNA activator (SRA, or SRA1; MIM 603819) is a complex RNA molecule containing multiple stable stem-loop structures that functions in coactivation of nuclear receptors. SLIRP interacts with stem-loop structure-7 of SRA (STR7) and modulates nuclear receptor transactivation (Hatchell et al., 2006 [PubMed 16762838]).[supplied by OMIM, Mar 2008]	0.00018281	0.0266011	0.518848	0.646711	2.08715	20	cg14525832, cg03429278, cg23113706, cg18075758, cg08806711, cg24575499, cg12729357, cg05010333, cg15046735, cg20385229	-0.0652865	0.65931	0.955933
167	chr12:247455-248501	CGI	IQSEC3		ENSG00000120645	440073	IQ motif and Sec7 domain ArfGEF 3	Predicted to enable guanyl-nucleotide exchange factor activity. Predicted to be involved in several processes, including actin cytoskeleton organization; activation of GTPase activity; and regulation of small GTPase mediated signal transduction. Located in cytosol and nucleoplasm. [provided by Alliance of Genome Resources, Apr 2022]	0.000689426	0.0499976	0.477271	-0.761144	-1.99365	11	cg00292513, cg04227945, cg10071059, cg13147090, cg14856738, cg18435000, cg25396728	0.0645788	0.662781	0.955949
17	TCF21	promoters	TCF21	POD1, bHLHa23	ENSG00000118526	6943	transcription factor 21	TCF21 encodes a transcription factor of the basic helix-loop-helix family. The TCF21 product is mesoderm specific, and expressed in embryonic epicardium, mesenchyme-derived tissues of lung, gut, gonad, and both mesenchymal and glomerular epithelial cells in the kidney. Two transcript variants encoding the same protein have been found for this gene. [provided by RefSeq, Jul 2008]	4.13061e-05	0.00953623	0.557332	-0.75175	-2.16784	15	cg24157171, cg13212956, cg10771262, cg03087607, cg04467618, cg12468478, cg18742001, cg10066534, cg20986996, cg17470942, cg12359158, cg24215443, cg20646438, cg13953687, cg04692403	-0.0639618	0.665812	0.955964
27	C12orf79	promoters	LINC01619	C12orf79	ENSG00000257242	256021	long intergenic non-protein coding RNA 1619		8.45358e-05	0.0154274	0.538434	-0.59001	-2.0842	31	cg23428870, cg04403684, cg15745607, cg02142455, cg14362201, cg08561684, cg11809139, cg24937298, cg24360658, cg00835885, cg25497767, cg23665343, cg00078102, cg23449856	-0.0635476	0.667851	0.955964
33	FLJ42709	genes	NR2F1-AS1		ENSG00000237187	441094	NR2F1 antisense RNA 1		0.000383087	0.0229403	0.498493	-0.534601	-1.9493	37	cg04854328, cg22217860, cg15444648, cg19046697, cg05977002, cg02020829, cg16600634, cg12977942, cg07546139, cg18183073, cg06668065, cg19797741, cg11853830, cg15402095, cg21940875, cg14047844, cg19980151, cg14693804, cg23941527, cg04541368, cg15143788	0.0593002	0.688886	0.955964
45	LXN	promoters	LXN	ECI, TCI	ENSG00000079257	56925	latexin	This gene encodes the only known protein inhibitor of zinc-dependent metallocarboxypeptidases. The encoded protein, latexin, downregulates the population size of hematopoietic stem cells. This protein is found to be downregulated in cancer cells because of promoter hypermethylation. [provided by RefSeq, Jul 2020]	0.000290691	0.0333546	0.498493	-0.741967	-2.03324	13	cg07654934, cg08538682, cg25727025, cg08263647, cg22210627, cg27533704, cg04911005, cg17481912, cg07819544, cg25996042	-0.0609881	0.680498	0.955964
46	PDXK	genes	PDXK	C21orf124, C21orf97, HEL-S-1a, HMSN6C, PKH, PNK, PRED79	ENSG00000160209	8566	pyridoxal kinase	The protein encoded by this gene phosphorylates vitamin B6, a step required for the conversion of vitamin B6 to pyridoxal-5-phosphate, an important cofactor in intermediary metabolism. The encoded protein is cytoplasmic and probably acts as a homodimer. Alternatively spliced transcript variants have been described, but their biological validity has not been determined. [provided by RefSeq, Jul 20…	0.000861602	0.0385489	0.477271	-0.473434	-1.8106	47	cg23247068, cg24948913, cg02873954, cg20718640, cg16266918, cg24875593, cg08692423, cg19681836, cg11473238, cg06741996, cg01224366, cg05017003, cg21981207, cg17696237, cg16332283, cg19815989	0.0637492	0.666859	0.955964
63	PRDM15	genes	PRDM15	C21orf83, PFM15, ZNF298	ENSG00000141956	63977	PR/SET domain 15	Predicted to enable DNA-binding transcription activator activity, RNA polymerase II-specific; RNA polymerase II cis-regulatory region sequence-specific DNA binding activity; and promoter-specific chromatin binding activity. Predicted to be involved in positive regulation of transcription by RNA polymerase II; regulation of signal transduction; and regulation of stem cell division. Located in nucl…	0.000664555	0.0318713	0.477271	0.386973	1.69795	86	cg13019317, cg05692643, cg22416769, cg09420691, cg25645448, cg25259296, cg09364747, cg04978945, cg05042372, cg00204649, cg13595914, cg14674253, cg05157600, cg20558328, cg13286853, cg01516381, cg22245825, cg26405583, cg05244615, cg04894259, cg25045175, cg11537784, cg24448167, cg08381918, cg22908413, cg09852060, cg12067458, cg21063361, cg16965936, cg15921089, cg04801133, cg13666417, cg00342071	0.0640749	0.665256	0.955964
104	chr4:42152766-42154984	CGI	BEND4	CCDC4	ENSG00000188848	389206	BEN domain containing 4	Predicted to enable DNA binding activity. [provided by Alliance of Genome Resources, Apr 2022]	0.000176309	0.0262912	0.518848	-0.624449	-2.06951	24	cg24374124, cg08702941, cg18144906, cg15190742, cg27450499, cg19009280, cg23951961, cg09098195, cg05581918, cg14632941, cg07033093, cg02781618	0.0614107	0.678403	0.955964
106	NEK11	genes	NEK11		ENSG00000114670	79858	NIMA related kinase 11	This gene encodes a member of the never in mitosis gene A family of kinases. The encoded protein localizes to the nucleoli, and may function with NEK2A in the S-phase checkpoint. The encoded protein appears to play roles in DNA replication and response to genotoxic stress. Alternatively spliced transcript variants have been described.[provided by RefSeq, Mar 2009]	0.00068862	0.032511	0.477271	0.576302	1.91465	24	cg27255426, cg04121679, cg21374969, cg01612060, cg26335688, cg10786174, cg04960939, cg26346167, cg17784070	0.0613125	0.67889	0.955964
107	TSC2	genes	TSC2	LAM, PPP1R160, TSC4	ENSG00000103197	7249	TSC complex subunit 2	This gene is a tumor suppressor gene that encodes the growth inhibitory protein tuberin. Tuberin interacts with hamartin to form the TSC protein complex which functions in the control of cell growth. This TSC protein complex negatively regulates mammalian target of rapamycin complex 1 (mTORC1) signaling which is a major regulator of anabolic cell growth. Mutations in this gene have been associate…	2.95346e-05	0.00437445	0.57561	0.429717	1.91867	91	cg07726222, cg26819590, cg18795433, cg08936056, cg25446438, cg23388097, cg18676350, cg00260803, cg04515572, cg26289843, cg02198582, cg05971321, cg01769813, cg16353272, cg03209472, cg05322342, cg23784228, cg08776331, cg01718071, cg09826790, cg02248243, cg05626094, cg03325671, cg04301760, cg02606535, cg11056108, cg14985030, cg06094085, cg07020987, cg04262392, cg11818635, cg06330375	0.0639176	0.66603	0.955964
109	WDR90	genes	WDR90	C16orf15, C16orf16, C16orf17, C16orf18, C16orf19, POC16	ENSG00000161996	197335	WD repeat domain 90	Involved in cilium assembly. Located in centriole. [provided by Alliance of Genome Resources, Apr 2022]	0.000173626	0.0146966	0.518848	0.467303	1.92809	57	cg10434546, cg09310612, cg08024097, cg16708495, cg01573118, cg02376143, cg10067787, cg02814289, cg06275028, cg05335115, cg19610434, cg09406865, cg21266511, cg05773599, cg04365973, cg09603710, cg02852791, cg19860073, cg00686339, cg01886460, cg05638439, cg01252526, cg09048665, cg07894983, cg08156824	0.06003	0.685255	0.955964
136	chr17:58677223-58678217	CGI	PPM1D	IDDGIP, JDVS, PP2C-DELTA, WIP1	ENSG00000170836	8493	protein phosphatase, Mg2+/Mn2+ dependent 1D	The protein encoded by this gene is a member of the PP2C family of Ser/Thr protein phosphatases. PP2C family members are known to be negative regulators of cell stress response pathways. The expression of this gene is induced in a p53-dependent manner in response to various environmental stresses. While being induced by tumor suppressor protein TP53/p53, this phosphatase negatively regulates the …	0.000250535	0.030295	0.498493	-0.720982	-2.03666	14	cg02539911, cg02703198, cg26619931, cg18955426, cg18409312, cg23936585	-0.0640287	0.665484	0.955964
140	chr5:140011482-140012739	CGI	CD14		ENSG00000170458	929	CD14 molecule	The protein encoded by this gene is a surface antigen that is preferentially expressed on monocytes/macrophages. It cooperates with other proteins to mediate the innate immune response to bacterial lipopolysaccharide, and to viruses. This gene has been identified as a target candidate in the treatment of SARS-CoV-2-infected patients to potentially lessen or inhibit a severe inflammatory response.…	0.000326441	0.0345453	0.498493	-0.76017	-2.02944	12	cg00398248, cg19008097, cg26324506, cg25358289, cg12192566, cg02343503, cg14958663	-0.0601837	0.684491	0.955964
176	chr2:26785114-26785687	CGI	CIMIP2C	C2orf70, FAM166C	ENSG00000173557	339778	ciliary microtubule inner protein 2C	Located in nucleus. [provided by Alliance of Genome Resources, Apr 2022]	0.000670073	0.0493193	0.477271	-0.625178	-1.9723	20	cg17263053, cg05350188, cg23482427, cg00079019, cg10150686, cg04319606, cg16611727, cg27305303, cg04917511, cg19764540	-0.0594494	0.688143	0.955964
176	chr2:26785114-26785687	CGI	OTOF	AUNB1, DFNB6, DFNB9, FER1L2, NSRD9	ENSG00000115155	9381	otoferlin	Mutations in this gene are a cause of neurosensory nonsyndromic recessive deafness, DFNB9. The short form of the encoded protein has 3 C2 domains, a single carboxy-terminal transmembrane domain found also in the C. elegans spermatogenesis factor FER-1 and human dysferlin, while the long form has 6 C2 domains. The homology suggests that this protein may be involved in vesicle membrane fusion. Seve…	0.000670073	0.0493193	0.477271	-0.625178	-1.9723	20	cg17263053, cg05350188, cg23482427, cg00079019, cg10150686, cg04319606, cg16611727, cg27305303, cg04917511, cg19764540	-0.0594494	0.688143	0.955964
177	SATB1	genes	SATB1	DEFDA, DHDBV, KTZSL	ENSG00000182568	6304	SATB homeobox 1	This gene encodes a matrix protein which binds nuclear matrix and scaffold-associating DNAs through a unique nuclear architecture. The protein recruits chromatin-remodeling factors in order to regulate chromatin structure and gene expression. [provided by RefSeq, Apr 2016]	0.000237154	0.017532	0.518848	0.658422	2.07191	19	cg21902966, cg00641002, cg15926819, cg26797786, cg26032026, cg12369481, cg26599081, cg10248785, cg24193411, cg17806411	0.0644893	0.66322	0.955964
179	chr16:88869780-88870592	CGI	CDT1	DUP, RIS2	ENSG00000167513	81620	chromatin licensing and DNA replication factor 1	The protein encoded by this gene is involved in the formation of the pre-replication complex that is necessary for DNA replication. The encoded protein can bind geminin, which prevents replication and may function to prevent this protein from initiating replication at inappropriate origins. Phosphorylation of this protein by cyclin A-dependent kinases results in degradation of the protein. [provi…	0.000664336	0.0490435	0.477271	-0.696086	-1.96633	14	cg14227086, cg26787539, cg04376887, cg02115850, cg14933163, cg11015207	-0.0596259	0.687265	0.955964
183	chr8:10587304-10591109	CGI	SOX7		ENSG00000171056	83595	SRY-box transcription factor 7	This gene encodes a member of the SOX (SRY-related HMG-box) family of transcription factors involved in the regulation of embryonic development and in the determination of the cell fate. The encoded protein may act as a transcriptional regulator after forming a protein complex with other proteins. The protein may play a role in tumorigenesis. A similar protein in mice is involved in the regulatio…	0.000683385	0.0499976	0.477271	-0.576526	-1.95153	27	cg16799111, cg01131038, cg07660671, cg24338833, cg08908987, cg25258843, cg19403029, cg24690731, cg11603463, cg09709472, cg02763669, cg09031473, cg18420643	-0.0593645	0.688566	0.955964
184	PLXNB1	genes	PLXNB1	PLEXIN-B1, PLXN5, SEP	ENSG00000164050	5364	plexin B1	Enables semaphorin receptor activity. Involved in several processes, including negative regulation of cell adhesion; regulation of cell shape; and semaphorin-plexin signaling pathway. Is integral component of plasma membrane. Part of semaphorin receptor complex. [provided by Alliance of Genome Resources, Apr 2022]	0.000195391	0.0159202	0.518848	0.619141	2.09652	25	cg07096110, cg15766094, cg03553539, cg19208906, cg11602148, cg08588608, cg16357930, cg03459811, cg14293772, cg00063661, cg13768333	0.0633851	0.668651	0.955964
187	C21orf2	genes	CFAP410	C21orf2, LRRC76, RDMS, SMDAX, YF5/A2	ENSG00000160226	755	cilia and flagella associated protein 410	Four alternatively spliced transcript variants encoding four different isoforms have been found for this nuclear gene. All isoforms contain leucine-rich repeats. Three of these isoforms are mitochondrial proteins and one of them lacks the target peptide, so is not located in mitochondrion. This gene is down-regulated in Down syndrome (DS) brain, which may represent mitochondrial dysfunction in DS…	5.35716e-05	0.0065474	0.557332	0.632248	2.10052	24	cg24710671, cg22315903, cg01512084, cg21931697, cg18342814, cg15396990, cg12047805, cg04250972, cg26424188	0.0625241	0.672898	0.955964
198	chr19:17283477-17283812	CGI	MYO9B	CELIAC4, MYR5	ENSG00000099331	4650	myosin IXB	This gene encodes a member of the myosin family of actin-based molecular motor heavy chain proteins. The protein represents an unconventional myosin; it should not be confused with the conventional non-muscle myosin-9 (MYH9). The protein has four IQ motifs located in the neck domain that bind calmodulin, which serves as a light chain. The protein complex has a single-headed structure and exhibits…	0.000469808	0.039536	0.498493	0.765133	2.00386	10	cg18874907, cg04553309, cg00946321, cg06532528, cg10355862	-0.0643684	0.663814	0.955964
227	PHLDB1	genes	PHLDB1	LL5A, LL5alpha	ENSG00000019144	23187	pleckstrin homology like domain family B member 1	Involved in regulation of embryonic development; regulation of epithelial to mesenchymal transition; and regulation of microtubule cytoskeleton organization. Located in basal cortex. [provided by Alliance of Genome Resources, Apr 2022]	1.21927e-07	5.77438e-05	0.690132	0.600433	2.39087	48	cg00512287, cg04597595, cg24952090, cg21906519, cg07207490, cg23572741, cg15439636, cg10447166, cg24177868, cg24302183, cg01168185, cg25009435, cg05670650, cg14040984, cg08726506, cg15926677, cg08967302, cg15505737, cg05207067, cg15718102, cg07631047, cg09592419, cg13583774, cg15609093, cg11736167, cg22300992, cg10643017	0.0627453	0.671806	0.955964
240	chr6:108615961-108616398	CGI	AFG1L	AFG1, LACE1, c222389	ENSG00000135537	246269	AFG1 like ATPase	This gene encodes a mitochondrial integral membrane protein that plays a role in mitochondrial protein homeostasis. The protein contains a P-loop motif and a five-domain structure that is conserved in fly, yeast, and bacteria. It functions to mediate the degradation of nuclear-encoded complex IV subunits. Two conserved estrogen receptor binding sites are located within 2.5 kb of this gene. Polymo…	0.00013178	0.0209633	0.518848	0.74265	2.11443	13	cg05785585, cg12508837, cg04657639, cg17969853	-0.0639076	0.666079	0.955964
26	CLEC2L	genes	CLEC2L		ENSG00000236279	154790	C-type lectin domain family 2 member L	Predicted to enable carbohydrate binding activity. Predicted to be integral component of membrane. [provided by Alliance of Genome Resources, Apr 2022]	0.000547553	0.0289135	0.477271	-0.788056	-1.98094	9	cg24318763, cg04935449, cg16033780, cg23153471	0.0586587	0.692084	0.957181
59	chr10:64574660-64578778	CGI	EGR2	AT591, CMT1D, CMT4E, KROX20	ENSG00000122877	1959	early growth response 2	The protein encoded by this gene is a transcription factor with three tandem C2H2-type zinc fingers. Defects in this gene are associated with Charcot-Marie-Tooth disease type 1D (CMT1D), Charcot-Marie-Tooth disease type 4E (CMT4E), and with Dejerine-Sottas syndrome (DSS). Multiple transcript variants encoding two different isoforms have been found for this gene. [provided by RefSeq, Oct 2008]	3.9104e-05	0.0101493	0.557332	-0.595311	-2.15479	34	cg20600845, cg19355190, cg04943625, cg21824460, cg10601026, cg01332279, cg00105415, cg13256398, cg01572333, cg02614757, cg09341008, cg14435603, cg02209504, cg00636809, cg19402405, cg22903908	0.0584466	0.693143	0.957181
102	chr3:124931161-124931747	CGI	SLC12A8	CCC9	ENSG00000221955	84561	solute carrier family 12 member 8	This gene is thought to be a candidate for psoriasis susceptibility. Several alternatively spliced transcript variants of this gene have been described, but the full-length nature of some of these variants has not been determined. [provided by RefSeq, Sep 2010]	0.000257216	0.030295	0.498493	-0.670578	-2.07036	19	cg14391622, cg08878228, cg19768599, cg09363539, cg25260865, cg12662091, cg06595005, cg08325501, cg07620562	0.0584221	0.693265	0.957181
279	chr19:57702696-57703425	CGI	ZNF264		ENSG00000083844	9422	zinc finger protein 264	This gene encodes a zinc finger protein and belongs to the krueppel C2H2-type zinc-finger protein family. Zinc finger proteins are often localized in the nucleus, bind nucleic acids, and regulate transcription. [provided by RefSeq, Jan 2010]	1.50788e-06	0.00109352	0.643552	0.665434	2.38832	29	cg08047939, cg10368128, cg24716275, cg18344466, cg17670646, cg16636110, cg26970847, cg17883742, cg12096988, cg00368987, cg22307908, cg27176357, cg24089360, cg27437574, cg18055682, cg02372283	-0.0586752	0.692002	0.957181
60	CORO2B	genes	CORO2B	CLIPINC	ENSG00000103647	10391	coronin 2B	Enables talin binding activity and vinculin binding activity. Acts upstream of or within several processes, including negative regulation of cell-substrate adhesion; regulation of actin cytoskeleton organization; and regulation of establishment of protein localization. Located in focal adhesion. [provided by Alliance of Genome Resources, Apr 2022]	0.00120633	0.0490131	0.45506	0.375927	1.6458	82	cg08154627, cg01214815, cg04781080, cg02410241, cg21898299, cg01007406, cg27143891, cg20991140, cg25307415, cg07787777, cg08594043, cg26898384, cg03714754, cg17457514, cg04996921, cg08290628, cg24663375, cg00597918, cg27520108, cg16394191, cg15814879, cg16351548, cg12855915, cg07742823, cg14675410, cg07028419, cg02562579, cg16294787, cg19927100, cg20015855, cg15813838, cg01034993, cg07091767, cg1…	0.0580523	0.695112	0.957294
218	DKFZP434K028	genes	MYRF-AS1	DKFZP434K028	ENSG00000124915	26070	MYRF antisense RNA 1		2.97437e-05	0.00437445	0.57561	0.790999	2.26008	13	cg12739475, cg11179625, cg01178188, cg05881566, cg05373256, cg10847656, cg07486017, cg06137032, cg04237003, cg11327194, cg11060910, cg03157370, cg22627427	0.0574771	0.697988	0.957294
25	MFAP4	promoters	MFAP4		ENSG00000166482	4239	microfibril associated protein 4	This gene encodes a protein with similarity to a bovine microfibril-associated protein. The protein has binding specificities for both collagen and carbohydrate. It is thought to be an extracellular matrix protein which is involved in cell adhesion or intercellular interactions. The gene is located within the Smith-Magenis syndrome region. Two transcript variants encoding different isoforms have …	2.98757e-05	0.00795107	0.57561	-0.861002	-2.09798	9	cg10351914, cg20431135, cg07727884, cg25216196, cg13030582, cg15119221	-0.0569576	0.70059	0.957551
78	WNT3A	promoters	WNT3A		ENSG00000154342	89780	Wnt family member 3A	The WNT gene family consists of structurally related genes which encode secreted signaling proteins. These proteins have been implicated in oncogenesis and in several developmental processes, including regulation of cell fate and patterning during embryogenesis. This gene is a member of the WNT gene family. It encodes a protein which shows 96% amino acid identity to mouse Wnt3A protein, and 84% t…	0.000423801	0.0421009	0.498493	0.849598	1.93979	7	cg27239612, cg13864473	-0.0563576	0.703599	0.957551
156	chr3:46618307-46618669	CGI	CRIPTO	CR, CR-1, CRGF, TDGF1	ENSG00000241186	6997	cripto, EGF-CFC family member	This gene encodes an epidermal growth factor-related protein that contains a cripto, FRL-1, and cryptic domain. The encoded protein is an extracellular, membrane-bound signaling protein that plays an essential role in embryonic development and tumor growth. Mutations in this gene are associated with forebrain defects. Pseudogenes of this gene are found on chromosomes 2, 3, 6, 8, 19 and X. Alterna…	0.000407936	0.0377236	0.498493	-0.63645	-2.00786	20	cg17611752, cg21489266, cg10592649, cg27371741, cg10365562, cg19860461, cg20941258, cg07225641, cg23009419, cg16155393	0.0572645	0.699053	0.957551
156	chr3:46618307-46618669	CGI	LRRC2		ENSG00000163827	79442	leucine rich repeat containing 2	This gene encodes a member of the leucine-rich repeat-containing family of proteins, which function in diverse biological pathways. This family member may possibly be a nuclear protein. Similarity to the RAS suppressor protein, as well as expression down-regulation observed in tumor cells, suggests that it may function as a tumor suppressor. The gene is located in the chromosome 3 common eliminat…	0.000407936	0.0377236	0.498493	-0.63645	-2.00786	20	cg17611752, cg21489266, cg10592649, cg27371741, cg10365562, cg19860461, cg20941258, cg07225641, cg23009419, cg16155393	0.0572645	0.699053	0.957551
231	FAM102A	genes	EEIG1	C9orf132, FAM102A, SYM-3A, bA203J24.7	ENSG00000167106	399665	estrogen-induced osteoclastogenesis regulator 1		3.07009e-07	0.000113627	0.674963	0.687993	2.4051	29	cg07954423, cg07959538, cg15786922, cg04927328, cg00442581, cg12314853, cg21222556, cg13761284, cg10704368, cg13910681, cg09657446, cg07967042, cg13558912, cg02009694, cg13707943, cg13300671, cg24765459, cg02625253, cg13692655, cg07442405, cg16398417, cg16412973, cg14080888, cg13805537, cg07465591, cg17308606, cg05715564	0.0562918	0.703929	0.957551
230	FMNL2	genes	FMNL2	FHOD2	ENSG00000157827	114793	formin like 2	This gene encodes a formin-related protein. Formin-related proteins have been implicated in morphogenesis, cytokinesis, and cell polarity. Alternatively spliced transcript variants encoding different isoforms have been described but their full-length nature has yet to be determined. [provided by RefSeq, Jul 2008]	2.43579e-10	3.0762e-07	0.814036	0.52237	2.39893	100	cg25880810, cg23398596, ch.2.3151712R, cg01273987, cg11703383, cg26179400, cg20171711, cg00913912, cg05868491, cg04681845, cg25751974, cg25371569, cg25311995, cg05935184, cg27554535, cg04515004, cg15781725, cg14281092, cg19529604, cg09964370, cg21860045, cg05174583, cg23482132, cg19968562, cg16898959, cg25934361, cg24588527, cg03753470, cg17576960, cg22923154, cg17013888, cg12505929, cg11028037, …	0.0556372	0.707217	0.958624
4	chr11:64739010-64739750	CGI	MAJIN	C11orf85	ENSG00000168070	283129	membrane anchored junction protein	Predicted to enable DNA binding activity. Predicted to be involved in homologous chromosome pairing at meiosis and meiotic attachment of telomere to nuclear envelope. Predicted to be located in chromosome, telomeric region. Predicted to be integral component of nuclear inner membrane. [provided by Alliance of Genome Resources, Apr 2022]	7.74485e-11	6.36549e-07	0.839089	-0.869641	-2.65991	18	cg21165089, cg11177264, cg09278980, cg27639942, cg17977679, cg02318971, cg02700626, cg15681626, cg03753936, cg10149600, cg00160618, cg12103742, cg08697310, cg24408436, cg24077102	0.0540592	0.715166	0.958964
52	chr20:25037707-25039211	CGI	ACSS1	ACAS2L, ACECS1, AceCS2L	ENSG00000154930	84532	acyl-CoA synthetase short chain family member 1	This gene encodes a mitochondrial acetyl-CoA synthetase enzyme. A similar protein in mice plays an important role in the tricarboxylic acid cycle by catalyzing the conversion of acetate to acetyl CoA. Alternatively spliced transcript variants encoding multiple isoforms have been observed for this gene. [provided by RefSeq, Nov 2011]	4.78274e-05	0.0115789	0.557332	-0.677194	-2.17728	21	cg14695804, cg14810385, cg06817113, cg03321508, cg06138080, cg15988792, cg02086310, cg22556898, cg01116137, cg15273280	-0.0552389	0.70922	0.958964
94	chr2:66802890-66804831	CGI	LINC01798		ENSG00000232046	100507073	long intergenic non-protein coding RNA 1798		0.000126705	0.0208278	0.518848	-0.643349	-2.08542	22	cg14005037, cg09902029, cg11207685, cg10736654, cg22112267, cg02764245, cg03350828, cg13895765, cg05060880, cg13851508, cg03396922, cg02335251, cg20203352, cg11653134	0.0546567	0.712152	0.958964
94	chr2:66802890-66804831	CGI	MEIS1		ENSG00000143995	4211	Meis homeobox 1	Homeobox genes, of which the most well-characterized category is represented by the HOX genes, play a crucial role in normal development. In addition, several homeoproteins are involved in neoplasia. This gene encodes a homeobox protein belonging to the TALE ('three amino acid loop extension') family of homeodomain-containing proteins. [provided by RefSeq, Jul 2008]	0.000126705	0.0208278	0.518848	-0.643349	-2.08542	22	cg14005037, cg09902029, cg11207685, cg10736654, cg22112267, cg02764245, cg03350828, cg13895765, cg05060880, cg13851508, cg03396922, cg02335251, cg20203352, cg11653134	0.0546567	0.712152	0.958964
95	EPHX3	promoters	EPHX3	ABHD9, EH3	ENSG00000105131	79852	epoxide hydrolase 3	Enables epoxide hydrolase activity. Involved in epoxide metabolic process. Located in intracellular membrane-bounded organelle and membrane. [provided by Alliance of Genome Resources, Apr 2022]	3.46403e-05	0.00850997	0.557332	0.744944	2.16962	15	cg08151866, cg14556683, cg08457898, cg18580265, cg17476026, cg19744936, cg15826897, cg17399362, cg26010734	-0.0544956	0.712964	0.958964
226	AATK	genes	AATK	AATYK, AATYK1, LMR1, LMTK1, PPP1R77, p35BP	ENSG00000181409	9625	apoptosis associated tyrosine kinase	The protein encoded by this gene contains a tyrosine kinase domain at the N-terminus and a proline-rich domain at the C-terminus. This gene is induced during apoptosis, and expression of this gene may be a necessary pre-requisite for the induction of growth arrest and/or apoptosis of myeloid precursor cells. This gene has been shown to produce neuronal differentiation in a neuroblastoma cell line…	4.26667e-10	4.97395e-07	0.814036	0.510828	2.35824	108	cg13466409, cg07971007, cg04753090, cg24750674, cg23839288, cg20292484, cg15238481, cg26068527, cg04813159, cg17517390, cg02113284, cg18609037, cg04935521, cg20887396, cg06310712, cg08317891, cg26998842, cg25508376, cg19835688, cg24545728, cg17737776, cg11689732, cg14298637, cg15761799, cg21473782, cg02460935, cg04105716, cg23295826, cg20541344, cg09591867, cg20684340, cg05292376, cg26766064, cg0…	0.0548835	0.71101	0.958964
20	CACHD1	genes	CACHD1		ENSG00000158966	57685	cache domain containing 1	Predicted to enable voltage-gated calcium channel activity. Predicted to be involved in calcium ion transmembrane transport. Predicted to be integral component of membrane. Predicted to be part of voltage-gated calcium channel complex. [provided by Alliance of Genome Resources, Apr 2022]	8.19114e-05	0.00886691	0.538434	-0.543415	-2.05674	43	cg12299795, cg04400131, cg14827054, cg23033755, cg12049550, cg19304410, cg23617193, cg24639703, cg22159253, cg23260625, cg11750112, cg01521258, cg24735226, cg24306340, cg16487794, cg10381153, cg09070316, cg23295508, cg20876010, cg06056274, cg23249608, cg02962113, cg13211024, cg26224018	0.0526809	0.722133	0.959705
62	BCAR1	genes	BCAR1	CAS, CAS1, CASS1, CRKAS, P130Cas	ENSG00000050820	9564	BCAR1 scaffold protein, Cas family member	The protein encoded by this gene is a member of the Crk-associated substrate (CAS) family of scaffold proteins, characterized by the presence of multiple protein-protein interaction domains and many serine and tyrosine phosphorylation sites. The encoded protein contains a Src-homology 3 (SH3) domain, a proline-rich domain, a substrate domain which contains 15 repeat of the YxxP consensus phosphor…	0.00117727	0.0480902	0.45506	0.379052	1.68377	89	cg17245614, cg16502726, cg10361675, cg21039901, cg06528803, cg24376271, cg09066997, cg00898447, cg00319595, cg04713634, cg04914057, cg03451204, cg04168235, cg08284564, cg03351003, cg17770994, cg16132983, cg02184918, cg00908828, cg25317305, cg25622325, cg25439735, cg00439261, cg22837325, cg16519668, cg05200250, cg18059928, cg14147394, cg12185172, cg20825645, cg14153481, cg16816806, cg01262865, cg0…	0.052267	0.724229	0.959705
80	PSD3	genes	PSD3	EFA6D, EFA6R, HCA67	ENSG00000156011	23362	pleckstrin and Sec7 domain containing 3	Predicted to enable guanyl-nucleotide exchange factor activity and phospholipid binding activity. Predicted to be involved in regulation of ARF protein signal transduction and regulation of catalytic activity. Predicted to be located in membrane. Predicted to be active in ruffle membrane. [provided by Alliance of Genome Resources, Apr 2022]	0.000219078	0.016813	0.518848	0.402489	1.79963	92	cg13579473, cg09765538, cg26530020, cg09894683, cg11658046, cg20918069, cg24829772, cg24143463, cg23400169, cg09667617, cg26118821, cg19718514, cg05121013, cg12065800, cg00010312, cg11818841, cg11186179, cg01573321, cg09075327, cg08219854, cg22276811, cg00428636, cg04249541, cg01957585, cg20677986, cg01267891, cg12941561, cg21579790, cg14408900, cg22599653, cg06866712, cg07288541, cg22993554, cg2…	0.0532829	0.719087	0.959705
266	chr11:61519741-61519972	CGI	MYRF	11orf9, C11orf9, CUGS, MMERV, MRF, Ndt80, pqn-47	ENSG00000124920	745	myelin regulatory factor	This gene encodes a transcription factor that is required for central nervous system myelination and may regulate oligodendrocyte differentiation. It is thought to act by increasing the expression of genes that effect myelin production but may also directly promote myelin gene expression. Loss of a similar gene in mouse models results in severe demyelination. Alternative splicing results in multi…	2.02496e-05	0.00713279	0.57561	0.667951	2.23144	23	cg11071459, cg11179625, cg01178188, cg05881566, cg05373256, cg10847656, cg07486017, cg06137032, cg04832291, cg04237003, cg11327194, cg09549029, cg11060910, cg10251230, cg22627427, cg11620409	0.0527616	0.721724	0.959705
266	chr11:61519741-61519972	CGI	MYRF-AS1	DKFZP434K028	ENSG00000124915	26070	MYRF antisense RNA 1		2.02496e-05	0.00713279	0.57561	0.667951	2.23144	23	cg11071459, cg11179625, cg01178188, cg05881566, cg05373256, cg10847656, cg07486017, cg06137032, cg04832291, cg04237003, cg11327194, cg09549029, cg11060910, cg10251230, cg22627427, cg11620409	0.0527616	0.721724	0.959705
161	C11orf9	genes	MYRF	11orf9, C11orf9, CUGS, MMERV, MRF, Ndt80, pqn-47	ENSG00000124920	745	myelin regulatory factor	This gene encodes a transcription factor that is required for central nervous system myelination and may regulate oligodendrocyte differentiation. It is thought to act by increasing the expression of genes that effect myelin production but may also directly promote myelin gene expression. Loss of a similar gene in mouse models results in severe demyelination. Alternative splicing results in multi…	0.000115108	0.0114291	0.538434	0.597263	2.0437	26	cg11179625, cg15208689, cg01178188, cg05881566, cg05373256, cg22115093, cg09261816, cg07486017, cg06137032, cg04237003, cg15676405, cg11060910, cg01825921, cg06482904, cg12690575, cg22627427	0.0518563	0.726311	0.959881
19	ZC3H12D	promoters	ZC3H12D	C6orf95, MCPIP4, TFL, dJ281H8.1, p34	ENSG00000178199	340152	zinc finger CCCH-type containing 12D	Predicted to enable endoribonuclease activity and mRNA binding activity. Involved in negative regulation of G1/S transition of mitotic cell cycle and negative regulation of cell growth. Located in P-body and nucleoplasm. [provided by Alliance of Genome Resources, Apr 2022]	3.31513e-05	0.008483	0.557332	-0.671709	-2.15226	22	cg09678939, cg23617037, cg26552754, cg04275695, cg00073460, cg06762457, cg15559674, cg13136655, cg09313931, cg00695799, cg18082788, cg17501395, cg18951352, cg03982376, cg07481398	-0.0509843	0.730739	0.96177
26	chr13:100641334-100642188	CGI				NA			7.49959e-06	0.00348901	0.610527	-0.763727	-2.29474	16	cg18008019, cg19068510, cg22489321, cg19385331, cg07501233, cg00295794, cg11990630, cg05072470, cg25527494, cg07941927, cg21481275, cg11779440, cg06654537, cg25334575, cg09287190, cg04370314	-0.0492072	0.739789	0.962014
54	TRAPPC9	genes	TRAPPC9	IBP, IKBKBBP, MRT13, NIBP, T1, TRS120	ENSG00000167632	83696	trafficking protein particle complex subunit 9	This gene encodes a protein that likely plays a role in NF-kappa-B signaling. Mutations in this gene have been associated with autosomal-recessive cognitive disability. Alternatively spliced transcript variants have been described.[provided by RefSeq, Feb 2010]	0.000994658	0.0431921	0.45506	0.257777	1.43904	399	cg19435547, cg24337701, cg05948645, cg08220122, cg15997020, cg12985065, cg25776833, cg19068994, cg24917174, cg09324628, cg25622493, cg10629806, cg16497732, cg23151453, cg17512678, cg10318197, cg07047620, cg03723393, cg04680162, cg15302800, cg04843207, cg06224832, cg07217710, cg11244960, cg01895805, cg08118957, cg12091982, cg13494691, cg06924606, cg06327635, cg21201272, cg09149160, cg00722640, cg1…	0.0490776	0.740451	0.962014
79	PDE4D	promoters	PDE4D	ACRDYS2, DPDE3, HSPDE4D, PDE43, PDE4DN2, STRK1	ENSG00000113448	5144	phosphodiesterase 4D	This gene encodes one of four mammalian counterparts to the fruit fly 'dunce' gene. The encoded protein has 3',5'-cyclic-AMP phosphodiesterase activity and degrades cAMP, which acts as a signal transduction molecule in multiple cell types. This gene uses different promoters to generate multiple alternatively spliced transcript variants that encode functional proteins.[provided by RefSeq, Sep 2009]	1.19334e-05	0.00457335	0.593325	0.412894	1.95034	108	cg04829508, cg11258089, cg09750197, cg05583486, cg23491435, cg11960458, cg23115253, cg13404427, cg04545873, cg03972596, cg01998005, cg11030448, cg22503308, cg08634560, cg08271847, cg25787654, cg08554295, cg05593411, cg19572547, cg00322656, cg17465352, cg26776103, cg13112511, cg14499189, cg22706610, cg03323696, cg18611813, cg24411778, cg23219119, cg11848361, cg18804667, cg20015329, cg14646780, cg0…	-0.0490608	0.740537	0.962014
86	chr19:38810376-38810949	CGI	KCNK6	K2p6.1, KCNK8, TOSS, TWIK-2, TWIK2	ENSG00000099337	9424	potassium two pore domain channel subfamily K member 6	This gene encodes one of the members of the superfamily of potassium channel proteins containing two pore-forming P domains. This channel protein, considered an open rectifier, is widely expressed. It is stimulated by arachidonic acid, and inhibited by internal acidification and volatile anaesthetics. [provided by RefSeq, Jul 2008]	0.000254239	0.030295	0.498493	-0.698691	-2.09933	16	cg06526320, cg16525281, cg24900663, cg00259945, cg20958753, cg09212743, cg24968336, cg05573500, cg05841440, cg12106894	0.0493246	0.73919	0.962014
103	chr5:133449320-133451260	CGI	TCF7	TCF-1	ENSG00000081059	6932	transcription factor 7	This gene encodes a member of the T-cell factor/lymphoid enhancer-binding factor family of high mobility group (HMG) box transcriptional activators. This gene is expressed predominantly in T-cells and plays a critical role in natural killer cell and innate lymphoid cell development. The encoded protein forms a complex with beta-catenin and activates transcription through a Wnt/beta-catenin signal…	0.000165273	0.0253114	0.518848	-0.617971	-2.07018	25	cg19844653, cg11485451, cg07440414, cg08063911, cg18338046, cg09701062, cg25947408, cg17487170, cg04467093, cg11999496, cg13046271, cg15413523, cg10785051, cg18097224	0.049755	0.736996	0.962014
117	PDE8A	genes	PDE8A	HsT19550	ENSG00000073417	5151	phosphodiesterase 8A	The protein encoded by this gene belongs to the cyclic nucleotide phosphodiesterase (PDE) family, and PDE8 subfamily. This PDE hydrolyzes the second messenger, cAMP, which is a regulator and mediator of a number of cellular responses to extracellular signals. Thus, by regulating the cellular concentration of cAMP, this protein plays a key role in many important physiological processes. Alternativ…	0.000320196	0.0207375	0.498493	0.502508	1.94757	43	cg24954977, cg05233160, cg02290623, cg13422119, cg00463844, cg01703291, cg26896818, cg09425164, cg12125241, cg10537277, cg22835523, cg17095257, cg11638352, cg13144857, cg09845387, cg25941682, cg26895220, cg22529607, cg05706373, cg06478943	0.0496152	0.737708	0.962014
163	SHPK	genes	SHPK	CARKL, SHK	ENSG00000197417	23729	sedoheptulokinase	The protein encoded by this gene has weak homology to several carbohydrate kinases, a class of proteins involved in the phosphorylation of sugars as they enter a cell, inhibiting return across the cell membrane. Sequence variation between this novel gene and known carbohydrate kinases suggests the possibility of a different substrate, cofactor or changes in kinetic properties distinguishing it fr…	0.000834073	0.0383042	0.477271	0.716123	2.04614	13	cg08734194, cg03861021, cg15507320, cg14755314, cg08208467, cg12307132, cg12937721	0.0489604	0.741049	0.962014
[truncated: 482 more rows]

## Sheet: Caudate
featureRank	Feature	featureType	HUGOID	otherAliases	ENSEMBLID	ENTREZID	description	summary	pval	padj	log2err	ES	NES	size	leadingEdge	Correlation	PValue	adjPValue
[truncated: 569 more rows]

## Sheet: Glossary
Column	Definition
featureRank	Feature order within feature type. Features are sorted based on ascending order of NES
Feature	Gene symbol for feature types gene and promoters, as returned by mCSEATest() function, and chromosomal region for CGI
featureType	One of: genes, promoters, or CGI
[truncated: 16 more rows]
