# Supplementary material for: Cortico-striatal differences in the epigenome in attention-deficit/ hyperactivity disorder
Source: Transl Psychiatry. 2024 Apr 11;14:189. doi: 10.1038/s41398-024-02896-x (PMC11009227; doi:10.1038/s41398-024-02896-x)
Supplement: Supplementary file 6 — Supplemental file 3 [file 41398_2024_2896_MOESM6_ESM.xlsx]

## Sheet: ACC
GO code	ONTOLOGY	TERM	N	DE	P.DE	FDR	SigGenesInSet
GO:0007399	BP	nervous system development	2401	198	1.42251e-09	3.2153e-05	MICOS10-NBL1,APC2,TUBB3,BAIAP2,SEMA4D,TBR1,NCKAP1,TUBGCP2,EHMT2,LIAS,VAX1,TPPP,CIT,DUSP10,PADI2,CHRNA3,ARHGEF25,ODAD3,CLCN2,FOXN4,NRN1L,SEZ6,CNP,COL4A1,HAPLN1,VCAN,CTNNA1,CTNS,DAB2IP,DCTN1,DCLK2,DLG1,DLX2,DPYSL2,JAG1,EGR2,EIF4E,ABCA2,EMX2,ERBB3,PTK2B,ALDH1A3,ELAPOR2,FGFR2,ZNF365,NFASC,COBL,MINAR1,CUX2,GABRA5,PTF1A,GAK,LRRTM2,AUTS2,GAS8,BIN1,GPR17,ANK3,GRIA1,HIPK2,SOX8,APBB1,APP,RBPJ,ITPK1,DRAXIN,…
GO:0048731	BP	system development	3866	273	2.28158e-08	0.000257853	MIR541,MICOS10-NBL1,APC2,TUBB3,BAIAP2,MAD2L2,SEMA4D,TBR1,NCKAP1,TUBGCP2,EHMT2,CHAD,LIAS,VAX1,TPPP,CIT,DUSP10,PADI2,CHRNA3,ARHGEF25,ODAD3,CLCN2,FOXN4,NRN1L,WFIKKN2,SEZ6,SPNS2,CNP,COL4A1,COL4A2,OSR1,CRHR1,HAPLN1,VCAN,CTNNA1,CTNS,DAB2IP,DCTN1,DCLK2,DLG1,DLX2,DPYSL2,JAG1,EGR2,EIF4E,ABCA2,EMX2,TAPT1,ENPEP,EPAS1,ERBB3,ETS1,PTK2B,ALDH1A3,ELAPOR2,FGFR2,CHSY1,ZNF365,TCF25,FOXL1,NFASC,STAB1,PHLPP1,COBL,MIN…
GO:0007275	BP	multicellular organism development	4528	303	1.23248e-07	0.000928593	MIR541,ZBED6,MICOS10-NBL1,CDH12,APC2,TUBB3,EMG1,BAIAP2,MAD2L2,SEMA4D,TBR1,NCKAP1,TUBGCP2,EHMT2,CHAD,LIAS,VAX1,TPPP,CIT,DUSP10,PADI2,PHB2,CHRNA3,ARHGEF25,ODAD3,CLCN2,FOXN4,NRN1L,WFIKKN2,SEZ6,SPNS2,CNP,COL4A1,COL4A2,OSR1,OTOP1,CR1,CRHR1,HAPLN1,VCAN,CTNNA1,CTNS,DAB2IP,DCTN1,DCLK2,RBM46,DLG1,DLX2,DPYSL2,JAG1,EGR2,EIF4E,ABCA2,EMX2,SMIM14,TAPT1,ENPEP,EPAS1,ERBB3,ETS1,PTK2B,ALDH1A3,ELAPOR2,FGFR2,CHSY1,Z…
GO:0009653	BP	anatomical structure morphogenesis	2660	200	2.2675e-07	0.00128131	MICOS10-NBL1,CDH12,TUBB3,BAIAP2,SEMA4D,TBR1,NCKAP1,CHAD,LIAS,VAX1,TPPP,PACSIN2,PHB2,CHRNA3,FMNL2,ARHGEF25,FOXN4,NRN1L,CNP,COL4A1,COL4A2,OSR1,OTOP1,CTNNA1,CTNS,DAB2IP,RBM46,DLG1,DLX2,JAG1,E2F4,EGR2,ABCA2,EMX2,ENPEP,EPAS1,DMTN,ETS1,PTK2B,ALDH1A3,FGFR2,CHSY1,ZNF365,SBNO2,FOXL1,NFASC,STAB1,PHLDB1,COBL,MINAR1,CUX2,RPL13A,TMEFF2,ALOX5,GAB1,PTF1A,TAFA5,PRKD2,PPP1R16B,AUTS2,GAS2,GNA12,CDH19,ANK3,TMEM176B…
GO:0007156	BP	homophilic cell adhesion via plasma membrane adhesion molecules	162	25	1.16321e-06	0.00525842	CDH12,CDH19,PCDHGB1,PCDHGA4,PCDHGA3,PCDHGA2,PCDHGA1,PCDHAC2,PCDHAC1,PCDHA13,PCDHA12,PCDHA11,PCDHA10,PCDHA8,PCDHA7,PCDHA6,PCDHA5,PCDHA4,PCDHA3,PCDHA2,PCDHA1,DSCAML1,NECTIN1,CDH22,CNTN2,PCDHA9
GO:0048856	BP	anatomical structure development	5717	354	1.52274e-06	0.00573642	MIR541,ZBED6,MICOS10-NBL1,PTPRU,CDH12,APC2,TUBB3,EMG1,BAIAP2,MAD2L2,SEMA4D,TBR1,NCKAP1,TUBGCP2,EHMT2,CHAD,LIAS,VAX1,TPPP,CIT,DUSP10,PADI2,PACSIN2,PHB2,CHRNA3,FMNL2,ARHGEF25,ODAD3,CLCN2,FOXN4,NRN1L,CCDC78,WFIKKN2,SEZ6,SPNS2,CNP,COL4A1,COL4A2,OSR1,KLHL40,OTOP1,PACRG,CR1,CR2,CRHR1,HAPLN1,VCAN,TMEM190,CTNNA1,CTNS,DAB2IP,DCTN1,DCLK2,RBM46,DLG1,DLX2,DPYSL2,JAG1,E2F4,EEF2,EGR2,EIF4E,ABCA2,EMX2,SMIM14,TA…
GO:0007417	BP	central nervous system development	972	89	2.47319e-06	0.00636649	TBR1,NCKAP1,TUBGCP2,VAX1,TPPP,DUSP10,PADI2,ODAD3,CLCN2,FOXN4,SEZ6,CNP,COL4A1,HAPLN1,VCAN,CTNS,DAB2IP,DCTN1,DCLK2,DLX2,EGR2,ABCA2,EMX2,ALDH1A3,FGFR2,ZNF365,NFASC,PTF1A,GAS8,BIN1,GPR17,GRIA1,SOX8,APP,RBPJ,DRAXIN,KCNE1,MAG,MBP,MEIS1,MOBP,MOG,NEUROD1,NNAT,NODAL,OTX1,MINK1,PRKN,PAX5,PAX6,PITX1,ATG16L1,RTN4,DSCAML1,PTPRS,PRDM13,CXCL12,SFRP1,SFRP2,SKI,SLC1A2,BMP7,BOK,SOX10,BTD,TACC1,CNTN2,NR2E1,TRPV1,MY…
GO:0045596	BP	negative regulation of cell differentiation	692	63	2.53499e-06	0.00636649	ZBED6,MAD2L2,SEMA4D,VAX1,DUSP10,OSR1,CR1,CTNNA1,DAB2IP,DLX2,JAG1,EIF4E,PTK2B,TMEM176B,SOX8,HLA-G,HOXA9,IGF2,IGFBP5,APP,RBPJ,ITPKB,DRAXIN,MIR200B,MIR24-1,MIR27B,SMAD3,SMAD6,MAG,MEIS1,MMP11,NODAL,PAX6,BCL11A,TMEM176A,RGMA,RTN4,SEMA6A,DIP2B,PTPRS,RARG,MIR483,SFRP1,SFRP2,SKI,BMP7,BRD9,SOX10,CNTN2,TBX5,NR2E1,TRPV1,WNT3,LDLRAD4,GRHL2,GPR68,AXIN2,LOXL3,ACTL6A,HDAC3,WNT3A,PGLYRP1,LHX2,HDAC4
GO:0048709	BP	oligodendrocyte differentiation	102	19	2.20724e-06	0.00636649	TPPP,DUSP10,CLCN2,CNP,DLX2,ABCA2,ZNF365,GPR17,SOX8,MAG,MOBP,PAX6,BOK,SOX10,CNTN2,MYRF,FA2H,HDAC11,OPALIN
GO:0043209	CC	myelin sheath	42	12	3.36256e-06	0.00760039	TUBB4A,CNP,DLG1,CA13,MAG,MBP,PLLP,PRKCI,PRKCZ,ERMN,CNTN2,JAM3
GO:0032502	BP	developmental process	6235	374	5.41266e-06	0.011122	MIR541,ZBED6,MICOS10-NBL1,PTPRU,CDH12,APC2,TUBB3,EMG1,BAIAP2,MAD2L2,SEMA4D,TBR1,NCKAP1,TUBGCP2,EHMT2,PRSS21,ADIRF,CHAD,LIAS,VAX1,TPPP,CIT,DUSP10,PADI2,PACSIN2,PHB2,CHRNA3,FMNL2,ARHGEF25,ODAD3,CLCN2,FOXN4,NRN1L,CCDC78,WFIKKN2,SEZ6,SPNS2,CNP,COL4A1,COL4A2,OSR1,KLHL40,OTOP1,PACRG,CR1,CR2,CRHR1,HAPLN1,VCAN,TMEM190,CTBP1,CTNNA1,CTNS,DAB2IP,CYP24A1,DCTN1,DCLK2,RBM46,DLG1,DLX2,DPYSL2,JAG1,E2F4,EEF2,EGR2…
GO:0007389	BP	pattern specification process	461	46	2.08779e-05	0.0393253	MICOS10-NBL1,APC2,TBR1,ODAD3,FOXN4,OSR1,DLX2,EGR2,EMX2,FGFR2,CHSY1,COBL,GAS8,HIPK2,HHEX,HOXA9,HOXA10,HOXC11,RBPJ,LMX1B,SMAD3,SMAD6,MEIS1,NBL1,NEUROD1,NODAL,OTX1,PAX6,IRX4,RNF220,DSCAML1,WDR19,RARG,SFRP1,SFRP2,SIM2,SKI,BMP7,TBX5,CRIPTO,WNT3,ZIC1,WLS,AXIN2,KDM2B,WNT3A,LHX2
GO:0051093	BP	negative regulation of developmental process	953	75	4.18787e-05	0.0728142	ZBED6,MAD2L2,SEMA4D,CHAD,VAX1,DUSP10,COL4A2,OSR1,CR1,CTNNA1,DAB2IP,DLX2,JAG1,EIF4E,PTK2B,ELAPOR2,STAB1,MINAR1,ALOX5,TAFA5,TMEM176B,SOX8,HHEX,HLA-G,HOXA9,IGF2,IGFBP5,APP,RBPJ,ITPKB,DRAXIN,MIR200B,TACSTD2,MIR24-1,MIR27B,SMAD3,SMAD6,MAG,MEIS1,MMP11,NODAL,MIR375,MIR377,PRKN,PAX6,BCL11A,TMEM176A,RGMA,RTN4,SEMA6A,DIP2B,PTPRS,RARG,MIR483,SFRP1,SFRP2,SKI,BMP7,BRD9,SOX10,CNTN2,TBX5,NR2E1,TRPV1,WNT3,LDLRAD…
GO:0000976	MF	transcription cis-regulatory region binding	1412	96	6.02252e-05	0.0851552	ZNF717,ZBED6,TBR1,EHMT2,VAX1,RBPJL,FOXN4,OSR1,ZNF597,ZNF540,ZNF721,DLX2,E2F4,EGR2,EMX2,EPAS1,ETS1,MECOM,FOXK1,ELL2,FOXL1,CUX2,PTF1A,BRF1,SOX8,HHEX,TLX1,HOXA9,HOXA10,HOXC11,HSF1,HSF4,TFAP2E,TBX10,APP,RBPJ,LMX1B,SMAD3,SMAD6,MEIS1,ZNF727,NEUROD1,NFIX,OTX1,PAX5,PAX6,IRX4,ZNF219,PEG3,PITX1,PLAGL1,BCL11A,CASZ1,ZNF331,LHX9,PRDM9,BBX,AHRR,EBF4,RARG,HIVEP3,RREB1,RXRG,SATB1,PRDM1,PRDM16,PRDM15,PRDM14,NPAS3…
GO:0000981	MF	DNA-binding transcription factor activity, RNA polymerase II-specific	1288	88	5.79457e-05	0.0851552	ZNF717,ZBED6,TBR1,VAX1,RBPJL,FOXN4,OSR1,ZNF597,ZNF540,ZNF721,DLX2,E2F4,EGR2,EMX2,EPAS1,ETS1,MECOM,FOXK1,FOXL1,CUX2,PTF1A,SOX8,HHEX,TLX1,HOXA9,HOXA10,HOXC11,HSF1,HSF4,TFAP2E,TBX10,RBPJ,LMX1B,SMAD3,MEIS1,ZNF727,NEUROD1,NFIX,OTX1,PAX5,PAX6,IRX4,ZNF219,PEG3,PITX1,PLAGL1,BCL11A,CASZ1,ZNF331,LHX9,BBX,JPH2,AHRR,EBF4,RARG,HIVEP3,RREB1,RXRG,SATB1,PRDM1,PRDM16,PRDM15,NPAS3,NKX2-4,SIM2,SKI,SOX10,TBX5,TBX15,…
GO:0042063	BP	gliogenesis	329	36	6.02788e-05	0.0851552	VAX1,TPPP,DUSP10,CLCN2,CNP,HAPLN1,VCAN,DAB2IP,DLX2,EGR2,ABCA2,ERBB3,PTK2B,ZNF365,BIN1,GPR17,SOX8,APP,MAG,MMP14,MOBP,NDUFS2,PAX6,PRKCH,PRKCI,RTN4,SKI,BOK,SOX10,CNTN2,NR2E1,MYRF,FA2H,HDAC11,PLPP3,CD9,OPALIN
GO:0001067	MF	transcription regulatory region nucleic acid binding	1414	96	6.62768e-05	0.0881208	ZNF717,ZBED6,TBR1,EHMT2,VAX1,RBPJL,FOXN4,OSR1,ZNF597,ZNF540,ZNF721,DLX2,E2F4,EGR2,EMX2,EPAS1,ETS1,MECOM,FOXK1,ELL2,FOXL1,CUX2,PTF1A,BRF1,SOX8,HHEX,TLX1,HOXA9,HOXA10,HOXC11,HSF1,HSF4,TFAP2E,TBX10,APP,RBPJ,LMX1B,SMAD3,SMAD6,MEIS1,ZNF727,NEUROD1,NFIX,OTX1,PAX5,PAX6,IRX4,ZNF219,PEG3,PITX1,PLAGL1,BCL11A,CASZ1,ZNF331,LHX9,PRDM9,BBX,AHRR,EBF4,RARG,HIVEP3,RREB1,RXRG,SATB1,PRDM1,PRDM16,PRDM15,PRDM14,NPAS3…
GO:0000987	MF	cis-regulatory region sequence-specific DNA binding	1144	81	8.97751e-05	0.10978	ZNF717,TBR1,VAX1,RBPJL,FOXN4,ZNF597,ZNF540,ZNF721,DLX2,E2F4,EGR2,EMX2,EPAS1,ETS1,MECOM,FOXK1,ELL2,FOXL1,CUX2,PTF1A,BRF1,SOX8,HHEX,TLX1,HOXA9,HOXA10,HOXC11,HSF1,HSF4,TFAP2E,TBX10,APP,RBPJ,SMAD3,MEIS1,ZNF727,NEUROD1,NFIX,OTX1,PAX5,PAX6,IRX4,ZNF219,PITX1,PLAGL1,BCL11A,ZNF331,EBF4,RARG,HIVEP3,RREB1,RXRG,SATB1,PRDM1,PRDM16,PRDM15,NKX2-4,SKI,SOX10,TBX5,TBX15,TCF7,TCF21,NR2F1,NR2E1,ZIC1,TFEB,ZNF668,GRHL…
GO:0010001	BP	glial cell differentiation	246	29	9.22806e-05	0.10978	VAX1,TPPP,DUSP10,CLCN2,CNP,HAPLN1,VCAN,DLX2,EGR2,ABCA2,ERBB3,ZNF365,BIN1,GPR17,SOX8,APP,MAG,MOBP,PAX6,SKI,BOK,SOX10,CNTN2,NR2E1,MYRF,FA2H,HDAC11,PLPP3,OPALIN
GO:0044304	CC	main axon	67	14	0.000101915	0.115179	IQCJ-SCHIP1,TUBB4A,DLG1,NFASC,GABBR1,BIN1,ANK1,ANK3,MAG,MBP,ERMN,SLC1A2,CNTN2,NAV1
GO:0000977	MF	RNA polymerase II transcription regulatory region sequence-specific DNA binding	1320	88	0.000157035	0.118038	ZNF717,TBR1,EHMT2,VAX1,RBPJL,OSR1,ZNF597,ZNF540,ZNF721,DLX2,E2F4,EGR2,EMX2,EPAS1,ETS1,MECOM,FOXK1,FOXL1,CUX2,PTF1A,SOX8,HHEX,TLX1,HOXA9,HOXA10,HOXC11,HSF1,HSF4,TFAP2E,TBX10,APP,RBPJ,LMX1B,SMAD3,MEIS1,ZNF727,NEUROD1,NFIX,OTX1,PAX5,PAX6,IRX4,ZNF219,PEG3,PITX1,PLAGL1,BCL11A,CASZ1,ZNF331,LHX9,BBX,EBF4,RARG,HIVEP3,RREB1,RXRG,SATB1,PRDM1,PRDM16,PRDM15,PRDM14,NPAS3,NKX2-4,SIM2,SKI,SOX10,TBX5,TBX15,TCF7,…
GO:0003700	MF	DNA-binding transcription factor activity	1375	90	0.000162869	0.118038	ZNF717,ZBED6,TBR1,VAX1,RBPJL,ZNF511,FOXN4,OSR1,ZNF597,ZNF540,ZNF721,DLX2,E2F4,EGR2,EMX2,EPAS1,ETS1,MECOM,FOXK1,FOXL1,CUX2,ZIM2,PTF1A,SOX8,HHEX,TLX1,HOXA9,HOXA10,HOXC11,HSF1,HSF4,TFAP2E,TBX10,RBPJ,LMX1B,SMAD3,MEIS1,ZNF727,NEUROD1,NFIX,OTX1,PAX5,PAX6,IRX4,ZNF219,PEG3,PITX1,PLAGL1,BCL11A,CASZ1,ZNF331,LHX9,BBX,JPH2,AHRR,EBF4,RARG,HIVEP3,RREB1,RXRG,SATB1,PRDM1,PRDM16,PRDM15,NPAS3,NKX2-4,BNC1,SIM2,SKI,…
GO:0008285	BP	negative regulation of cell population proliferation	906	72	0.000156693	0.118038	PTPRU,SEMA4D,VAX1,ADAMTS8,DUSP10,PHB2,CR1,CTBP1,CTNNA1,DAB2IP,DLG1,ETS1,PTK2B,FGFR2,ZNF365,MINAR1,SH3BP4,ALOX5,GABBR1,GAK,TAFA5,GAS8,FBXO2,GNA12,CNOT7,HLA-G,IGFBP5,APP,RBPJ,DRAXIN,MIR200B,TACSTD2,MIR24-1,SMAD3,SMAD6,MAG,NODAL,NTRK1,PAX6,BCL11A,PLXNB1,LIMS2,RGMA,RTN4,MIR410,SEMA6A,DIP2B,PTPRS,RARG,MIR483,SFRP1,SFRP2,SKI,BMP7,SOX10,TBX5,BTG1,NR2F1,NR2E1,TSC2,WNT3,DDR1,CLMN,AXIN2,CAPZB,SOX7,LZTS2,KD…
GO:0010721	BP	negative regulation of cell development	275	30	0.000126395	0.118038	SEMA4D,VAX1,DUSP10,CR1,CTNNA1,DLX2,TMEM176B,HLA-G,DRAXIN,MAG,NODAL,PAX6,BCL11A,TMEM176A,RGMA,RTN4,SEMA6A,DIP2B,PTPRS,SFRP1,SKI,BMP7,SOX10,NR2E1,TRPV1,WNT3,GPR68,LOXL3,WNT3A,PGLYRP1,LHX2
GO:0035295	BP	tube development	1125	88	0.000138602	0.118038	LIAS,PHB2,CLCN2,FOXN4,COL4A1,COL4A2,OSR1,CTNS,DAB2IP,DLG1,JAG1,EMX2,ENPEP,EPAS1,ETS1,PTK2B,FGFR2,FOXL1,STAB1,COBL,MINAR1,RPL13A,ALOX5,GAB1,TAFA5,PRKD2,PPP1R16B,GJB2,HIPK2,SOX8,HHEX,HLA-G,FMN1,IGFBP5,RBPJ,ITPK1,LOX,MIR200B,TACSTD2,MIR24-1,MIR27B,SMAD3,SMAD6,MAN2A1,MEIS1,MMP14,MTHFR,NODAL,MIR375,MIR377,PAX6,RNF220,RGMA,MIR410,PTK2,SEMA6A,WDR19,RARG,RNH1,MIR483,PRDM1,SFRP1,SFRP2,SIM2,SKI,WNK1,BMP7,S…
GO:0045595	BP	regulation of cell differentiation	1563	113	0.000130448	0.118038	ZBED6,MICOS10-NBL1,APC2,BAIAP2,MAD2L2,SEMA4D,ADIRF,VAX1,DUSP10,CLCN2,OSR1,CR1,HAPLN1,VCAN,CTNNA1,DAB2IP,DLX2,JAG1,EGR2,EIF4E,ETS1,PTK2B,FGFR2,ZNF365,PHLDB1,ATP11A,CUX2,ALOX5,BIN1,SIGLEC15,TMEM176B,AAMDC,SOX8,HLA-G,HOXA9,HSF1,IGF2,IGFBP5,APP,RBPJ,INS,ITPKB,DRAXIN,GDF6,LOX,LTK,MIR200B,TACSTD2,MIR24-1,MIR27B,SMAD3,SMAD6,MAG,MAN2A1,MEIS1,MMP11,MMP14,NBL1,NEUROD1,NODAL,NUMA1,PAX6,ZNF219,BCL11A,PLXNB1,…
GO:0045893	BP	positive regulation of DNA-templated transcription	1612	114	0.000143955	0.118038	ZNF717,MAD2L2,CAMKK2,TBR1,ADIRF,TRIM31,RBPJL,FOXN4,OSR1,ZNF597,CTBP1,ZNF827,DAB2IP,ZNF721,DLX2,JAG1,E2F4,EGR2,EPAS1,ETS1,MECOM,FOXK1,FGFR2,SBNO2,ELL2,RYBP,PTF1A,PRKD2,AUTS2,HIPK2,BRF1,CNOT7,SOX8,HHEX,TLX1,HOXA9,HOXA10,APBB1,HOXC11,HSF1,TFAP2E,TBX10,IGF2,APP,RBPJ,GDF6,LMX1B,SMAD3,SMAD6,MEIS1,NEUROD1,NFIX,NODAL,NOS1,OTX1,PRKN,PAX5,PAX6,ZNF219,RSF1,PEG3,PITX1,PLAGL1,ATAD2B,CASZ1,ZNF407,TRERF1,LMO3,R…
GO:0051961	BP	negative regulation of nervous system development	147	21	0.000131778	0.118038	SEMA4D,VAX1,DUSP10,CTNNA1,DLX2,ELAPOR2,DRAXIN,MAG,PAX6,RGMA,RTN4,SEMA6A,DIP2B,PTPRS,SKI,BMP7,SOX10,NR2E1,WNT3,WNT3A,LHX2
GO:0098742	BP	cell-cell adhesion via plasma-membrane adhesion molecules	268	29	0.000167111	0.118038	CDH12,CDH19,MAG,MBP,PCDHGB1,PCDHGA4,PCDHGA3,PCDHGA2,PCDHGA1,PCDHAC2,PCDHAC1,PCDHA13,PCDHA12,PCDHA11,PCDHA10,PCDHA8,PCDHA7,PCDHA6,PCDHA5,PCDHA4,PCDHA3,PCDHA2,PCDHA1,DSCAML1,PTPRS,NECTIN1,CDH22,WNK1,CNTN2,PCDHA9
GO:1902680	BP	positive regulation of RNA biosynthetic process	1615	114	0.000154556	0.118038	ZNF717,MAD2L2,CAMKK2,TBR1,ADIRF,TRIM31,RBPJL,FOXN4,OSR1,ZNF597,CTBP1,ZNF827,DAB2IP,ZNF721,DLX2,JAG1,E2F4,EGR2,EPAS1,ETS1,MECOM,FOXK1,FGFR2,SBNO2,ELL2,RYBP,PTF1A,PRKD2,AUTS2,HIPK2,BRF1,CNOT7,SOX8,HHEX,TLX1,HOXA9,HOXA10,APBB1,HOXC11,HSF1,TFAP2E,TBX10,IGF2,APP,RBPJ,GDF6,LMX1B,SMAD3,SMAD6,MEIS1,NEUROD1,NFIX,NODAL,NOS1,OTX1,PRKN,PAX5,PAX6,ZNF219,RSF1,PEG3,PITX1,PLAGL1,ATAD2B,CASZ1,ZNF407,TRERF1,LMO3,R…
GO:1990837	MF	sequence-specific double-stranded DNA binding	1471	97	0.000164424	0.118038	ZNF717,ZBED6,TBR1,EHMT2,VAX1,RBPJL,FOXN4,OSR1,ZNF597,ZNF540,ZNF721,DLX2,E2F4,EGR2,EMX2,EPAS1,ETS1,MECOM,FOXK1,ELL2,FOXL1,CUX2,PTF1A,BRF1,SOX8,HHEX,TLX1,HOXA9,HOXA10,HOXC11,HSF1,HSF4,TFAP2E,TBX10,APP,RBPJ,LMX1B,SMAD3,SMAD6,MEIS1,ZNF727,NEUROD1,NFIX,OTX1,PAX5,PAX6,IRX4,ZNF219,PEG3,PITX1,PLAGL1,BCL11A,CASZ1,ZNF331,LHX9,PRDM9,BBX,AHRR,EBF4,RARG,HIVEP3,RREB1,RXRG,SATB1,PRDM1,PRDM16,PRDM15,PRDM14,NPAS3…
GO:2000026	BP	regulation of multicellular organismal development	1422	105	0.000123254	0.118038	BAIAP2,SEMA4D,VAX1,TPPP,DUSP10,CLCN2,COL4A2,OSR1,CR1,HAPLN1,VCAN,CTNNA1,DAB2IP,DLG1,DLX2,JAG1,EGR2,TAPT1,ETS1,PTK2B,ELAPOR2,FGFR2,ZNF365,STAB1,PHLDB1,MINAR1,CUX2,ALOX5,GAB1,TAFA5,PRKD2,LRRTM2,PPP1R16B,BIN1,SIGLEC15,TMEM176B,HIPK2,SOX8,HHEX,HLA-G,HOXA9,HSF1,RBPJ,ITPKB,DRAXIN,GDF6,LOX,MIR200B,MIR24-1,MIR27B,SMAD3,MAG,MAN2A1,MEIS1,MMP14,NODAL,NTRK1,NUMA1,MIR375,MIR377,PAX6,ZNF219,PLXNB1,TMEM176A,YEA…
GO:0000978	MF	RNA polymerase II cis-regulatory region sequence-specific DNA binding	1123	78	0.000177924	0.118583	ZNF717,TBR1,VAX1,RBPJL,ZNF597,ZNF540,ZNF721,DLX2,E2F4,EGR2,EMX2,EPAS1,ETS1,MECOM,FOXK1,FOXL1,CUX2,PTF1A,SOX8,HHEX,TLX1,HOXA9,HOXA10,HOXC11,HSF1,HSF4,TFAP2E,TBX10,APP,RBPJ,SMAD3,MEIS1,ZNF727,NEUROD1,NFIX,OTX1,PAX5,PAX6,IRX4,ZNF219,PITX1,PLAGL1,BCL11A,ZNF331,EBF4,RARG,HIVEP3,RREB1,RXRG,SATB1,PRDM1,PRDM16,PRDM15,NKX2-4,SKI,SOX10,TBX5,TBX15,TCF7,TCF21,NR2F1,NR2E1,ZIC1,TFEB,ZNF668,GRHL2,SOX7,ZIC4,KDM2…
GO:0009952	BP	anterior/posterior pattern specification	212	24	0.000178375	0.118583	OSR1,EMX2,COBL,HIPK2,HHEX,HOXA9,HOXA10,HOXC11,RBPJ,SMAD3,NEUROD1,NODAL,OTX1,PAX6,RARG,SFRP1,SFRP2,SKI,CRIPTO,WNT3,WLS,AXIN2,KDM2B,WNT3A
GO:0009790	BP	embryo development	1096	86	0.000200309	0.1286	ZBED6,EMG1,LIAS,FOXN4,COL4A2,OSR1,OTOP1,RBM46,DLG1,DLX2,JAG1,SMIM14,TAPT1,EPAS1,ALDH1A3,FGFR2,PHLDB1,COBL,ATP11A,FUT8,INTS1,GNA12,HIPK2,SOX8,HOXA9,HOXA10,HOXC11,IGF2,RBPJ,ITPK1,SMAD3,SMAD6,MAN2A1,MBP,MEIS1,MMP14,MTHFR,NEUROD1,NODAL,OTX1,PAX5,PAX6,PITX1,RNF220,YEATS2,RGMA,RTN4,DSCAML1,WDR19,RARG,PRDM1,PRDM14,SFRP1,SFRP2,NXN,SIM2,SKI,WNK1,BMP7,SOX10,BRCA1,TBX5,TBX15,TCF21,CRIPTO,TSC2,UGDH,WNT3,ZIC1…
GO:0042426	BP	choline catabolic process	4	3	0.000204823	0.1286	SLC44A1,DMGDH,ALDH7A1
GO:0048704	BP	embryonic skeletal system morphogenesis	93	15	0.000220546	0.134274	OSR1,DLG1,DLX2,FGFR2,HOXA9,HOXC11,SMAD3,MMP14,NODAL,PAX5,DSCAML1,WDR19,BMP7,TBX15,GRHL2
GO:0050768	BP	negative regulation of neurogenesis	141	20	0.00022574	0.134274	SEMA4D,VAX1,DUSP10,CTNNA1,DLX2,DRAXIN,MAG,PAX6,RGMA,RTN4,SEMA6A,DIP2B,PTPRS,SKI,BMP7,SOX10,NR2E1,WNT3,WNT3A,LHX2
GO:0003002	BP	regionalization	420	39	0.000260515	0.146166	MICOS10-NBL1,TBR1,ODAD3,FOXN4,OSR1,DLX2,EGR2,EMX2,FGFR2,CHSY1,COBL,GAS8,HIPK2,HHEX,HOXA9,HOXA10,HOXC11,RBPJ,LMX1B,SMAD3,SMAD6,NBL1,NEUROD1,NODAL,OTX1,PAX6,RNF220,DSCAML1,WDR19,RARG,SFRP1,SFRP2,SKI,CRIPTO,WNT3,WLS,AXIN2,KDM2B,WNT3A,LHX2
GO:0007420	BP	brain development	680	61	0.000262523	0.146166	TBR1,TUBGCP2,VAX1,PADI2,ODAD3,SEZ6,CNP,COL4A1,CTNS,DAB2IP,DCLK2,DLX2,EGR2,EMX2,ALDH1A3,FGFR2,ZNF365,NFASC,PTF1A,GAS8,GRIA1,APP,RBPJ,DRAXIN,KCNE1,MBP,MEIS1,NEUROD1,NNAT,NODAL,OTX1,MINK1,PAX5,PAX6,PITX1,ATG16L1,RTN4,DSCAML1,PTPRS,PRDM13,CXCL12,SFRP1,SFRP2,SKI,SLC1A2,BMP7,TACC1,CNTN2,NR2E1,WNT3,ZIC1,BAG6,WLS,GRHL2,TRAPPC9,KDM2B,WNT3A,LHX2,NCOR2,AATK,FEZ1,SEC16A
GO:0022010	BP	central nervous system myelination	25	7	0.000278067	0.146166	ABCA2,MAG,MOBP,SOX10,CNTN2,MYRF,FA2H
GO:0032291	BP	axon ensheathment in central nervous system	25	7	0.000278067	0.146166	ABCA2,MAG,MOBP,SOX10,CNTN2,MYRF,FA2H
GO:0048669	BP	collateral sprouting in absence of injury	5	4	0.000276257	0.146166	COBL,APP,WNT3,WNT3A
GO:0045944	BP	positive regulation of transcription by RNA polymerase II	1193	88	0.000294756	0.151418	ZNF717,TBR1,ADIRF,RBPJL,FOXN4,OSR1,ZNF597,ZNF827,DAB2IP,ZNF721,DLX2,JAG1,E2F4,EGR2,EPAS1,ETS1,MECOM,FGFR2,SBNO2,ELL2,PTF1A,PRKD2,AUTS2,HIPK2,CNOT7,SOX8,HHEX,TLX1,HOXA9,HOXA10,APBB1,HOXC11,HSF1,TFAP2E,IGF2,APP,RBPJ,LMX1B,SMAD3,MEIS1,NEUROD1,NFIX,NODAL,NOS1,OTX1,PRKN,PAX5,PAX6,ZNF219,PEG3,PITX1,PLAGL1,ATAD2B,CASZ1,ZNF407,TRERF1,LMO3,RGMA,EBF4,RARG,RREB1,RXRG,S100A10,PRDM16,PRDM15,SFRP2,SKI,BMP7,SOX…
GO:0060322	BP	head development	726	64	0.000304456	0.152925	TBR1,TUBGCP2,VAX1,PADI2,ODAD3,SEZ6,CNP,COL4A1,CTNS,DAB2IP,DCLK2,DLX2,EGR2,EMX2,ALDH1A3,FGFR2,ZNF365,NFASC,PTF1A,GAS8,GRIA1,ANKRD11,APP,RBPJ,DRAXIN,KCNE1,MBP,MEIS1,MMP14,NEUROD1,NNAT,NODAL,OTX1,MINK1,PAX5,PAX6,PITX1,ATG16L1,RTN4,DSCAML1,PTPRS,RARG,PRDM13,CXCL12,SFRP1,SFRP2,SKI,SLC1A2,BMP7,TACC1,CNTN2,NR2E1,WNT3,ZIC1,BAG6,WLS,GRHL2,TRAPPC9,KDM2B,WNT3A,LHX2,NCOR2,AATK,FEZ1,SEC16A
GO:0001216	MF	DNA-binding transcription activator activity	453	40	0.00042878	0.164402	ZNF717,RBPJL,ZNF597,ZNF721,DLX2,E2F4,EGR2,EPAS1,ETS1,MECOM,PTF1A,HHEX,TLX1,HOXA9,HOXA10,HOXC11,HSF1,TFAP2E,RBPJ,SMAD3,MEIS1,NEUROD1,OTX1,PAX5,PAX6,PITX1,PLAGL1,CASZ1,RREB1,PRDM16,PRDM15,BNC1,SOX10,TBX5,TCF21,NR2E1,ZIC1,ZNF668,GRHL2,LHX2
GO:0001952	BP	regulation of cell-matrix adhesion	121	18	0.000421449	0.164402	JAG1,DMTN,PTK2B,FMN1,SMAD3,MMP14,MINK1,PRKCZ,PTK2,PLEKHA2,S100A10,SFRP1,ACTG1,GFUS,DDR1,SKAP1,MAP4K4,CD36
GO:0001954	BP	positive regulation of cell-matrix adhesion	56	11	0.000416296	0.164402	PTK2B,FMN1,SMAD3,PRKCZ,PLEKHA2,S100A10,SFRP1,GFUS,SKAP1,MAP4K4,CD36
GO:0003690	MF	double-stranded DNA binding	1562	99	0.000492344	0.164402	ZNF717,ZBED6,TBR1,EHMT2,VAX1,RBPJL,FOXN4,OSR1,ZNF597,ZNF540,ZNF721,DLX2,E2F4,EGR2,EMX2,EPAS1,ETS1,MECOM,FOXK1,ELL2,FOXL1,CUX2,PTF1A,BRF1,SOX8,HHEX,TLX1,HOXA9,HOXA10,HOXC11,HSF1,HSF4,TFAP2E,TBX10,APP,RBPJ,LMX1B,SMAD3,SMAD6,MEIS1,ZNF727,MSH5,NEUROD1,NFIX,NTHL1,OTX1,PAX5,PAX6,IRX4,ZNF219,PEG3,PITX1,PLAGL1,BCL11A,CASZ1,ZNF331,LHX9,PRDM9,BBX,AHRR,EBF4,RARG,HIVEP3,RFC1,RREB1,RXRG,SATB1,PRDM1,PRDM16,PRD…
GO:0006357	BP	regulation of transcription by RNA polymerase II	2395	148	0.000418881	0.164402	ZNF717,ZBED6,MAD2L2,SEMA4D,TBR1,EHMT2,ADIRF,VAX1,RBPJL,FOXN4,PLK3,OSR1,ZNF597,CTBP1,ZNF827,DAB2IP,ZNF540,ZNF721,DLG1,DLX2,JAG1,E2F4,EGR2,EMX2,EPAS1,ETS1,MECOM,FOXK1,FGFR2,SBNO2,ELL2,TCF25,FOXL1,CUX2,RYBP,ZIM2,PTF1A,PRKD2,AUTS2,PHF19,BIN1,HIPK2,SSU72,CNOT7,SOX8,HHEX,TLX1,HOXA9,HOXA10,APBB1,HOXC11,HSF1,HSF4,TFAP2E,TBX10,IGF2,APP,RBPJ,VGLL3,LMX1B,SMAD3,SMAD6,MEIS1,ZNF727,NEUROD1,NFIX,NODAL,NOS1,OTX1…
GO:0006366	BP	transcription by RNA polymerase II	2490	153	0.000346741	0.164402	ZNF717,ZBED6,MAD2L2,SEMA4D,TBR1,EHMT2,ADIRF,VAX1,RBPJL,FOXN4,PLK3,OSR1,ZNF597,CTBP1,ZNF827,DAB2IP,ZNF540,ZNF721,DLG1,DLX2,JAG1,E2F4,EGR2,EMX2,EPAS1,ETS1,MECOM,FOXK1,FGFR2,SBNO2,ELL2,TCF25,FOXL1,CUX2,RYBP,ZIM2,PTF1A,PRKD2,AUTS2,PHF19,INTS1,BIN1,HIPK2,SSU72,CNOT7,SOX8,HHEX,TLX1,HOXA9,HOXA10,APBB1,HOXC11,HSF1,HSF4,TFAP2E,TBX10,IGF2,APP,RBPJ,VGLL3,LMX1B,SMAD3,SMAD6,MEIS1,ZNF727,NEUROD1,NFIX,NODAL,NOS…
GO:0007272	BP	ensheathment of neurons	143	19	0.00049026	0.164402	TPPP,DLG1,EGR2,ABCA2,NFASC,MAG,MBP,MOBP,PLLP,RARG,SKI,SOX10,CNTN2,MYRF,FA2H,JAM3,BCAS1,CD9,QKI
GO:0008366	BP	axon ensheathment	143	19	0.00049026	0.164402	TPPP,DLG1,EGR2,ABCA2,NFASC,MAG,MBP,MOBP,PLLP,RARG,SKI,SOX10,CNTN2,MYRF,FA2H,JAM3,BCAS1,CD9,QKI
GO:0009792	BP	embryo development ending in birth or egg hatching	657	55	0.00045566	0.164402	ZBED6,EMG1,LIAS,OSR1,RBM46,DLG1,DLX2,SMIM14,TAPT1,EPAS1,FGFR2,COBL,ATP11A,FUT8,INTS1,GNA12,SOX8,HOXA9,HOXC11,IGF2,RBPJ,ITPK1,SMAD3,MAN2A1,MMP14,MTHFR,NODAL,PAX5,PAX6,RNF220,RGMA,RTN4,DSCAML1,WDR19,RARG,PRDM1,PRDM14,SFRP1,SFRP2,NXN,SKI,BMP7,SOX10,BRCA1,TBX15,CRIPTO,TSC2,TFEB,GRHL2,AXIN2,KDM2B,ACTL6A,HDAC3,ALKBH1,WNT3A,LHX2
GO:0009953	BP	dorsal/ventral pattern formation	97	14	0.00048466	0.164402	MICOS10-NBL1,FOXN4,LMX1B,SMAD6,NBL1,PAX6,RNF220,DSCAML1,WDR19,SFRP1,WNT3,AXIN2,WNT3A,LHX2
GO:0014003	BP	oligodendrocyte development	44	9	0.000444122	0.164402	TPPP,ABCA2,MAG,MOBP,SOX10,CNTN2,MYRF,FA2H,HDAC11
GO:0022008	BP	neurogenesis	1654	126	0.000422404	0.164402	MICOS10-NBL1,TUBB3,BAIAP2,SEMA4D,TBR1,NCKAP1,TUBGCP2,EHMT2,VAX1,TPPP,CIT,DUSP10,CHRNA3,ARHGEF25,CLCN2,FOXN4,NRN1L,SEZ6,CNP,HAPLN1,VCAN,CTNNA1,DAB2IP,DCLK2,DLX2,JAG1,EGR2,EIF4E,ABCA2,EMX2,ERBB3,PTK2B,FGFR2,ZNF365,NFASC,COBL,MINAR1,CUX2,GABRA5,PTF1A,GAK,AUTS2,BIN1,GPR17,ANK3,HIPK2,SOX8,APBB1,APP,RBPJ,DRAXIN,GDF6,LLGL1,LMX1B,LTK,MAG,ARSB,MAN2A1,MEIS1,MMP14,MOBP,NBL1,NDUFS2,NEUROD1,NTRK1,MINK1,PRKN,P…
GO:0032990	BP	cell part morphogenesis	648	63	0.000455996	0.164402	MICOS10-NBL1,TUBB3,BAIAP2,SEMA4D,TBR1,NCKAP1,VAX1,PACSIN2,CHRNA3,ARHGEF25,NRN1L,CNP,DAB2IP,EGR2,FGFR2,ZNF365,NFASC,COBL,CUX2,AUTS2,ANK3,APBB1,APP,DRAXIN,LLGL1,MAG,MYO9B,NBL1,NTRK1,MINK1,PRKN,PAX6,SHANK1,TAOK3,BCL11A,PLXNB1,DOCK10,PRKCZ,PCDHAC2,LHX9,RGMA,RTN4,SMURF1,DSCAML1,PTK2,SEMA6A,DIP2B,PTPRS,NECTIN1,RREB1,CXCL12,LRTM2,BMP7,CNTN2,ACTG1,NR2E1,WNT3,DDR1,SLIRP,CCK,WNT3A,LHX2,MAP4K4,FEZ1
GO:0035195	BP	miRNA-mediated post-transcriptional gene silencing	523	30	0.000494595	0.164402	MIR541,MIR3074,MIR3065,HOXA10-AS,CNOT7,MIR190A,MIR200A,MIR200B,MIR181A1,MIR23B,MIR24-1,MIR27B,MIR328,MIR338,MIR340,MIR369,MIR371A,MIR372,MIR373,MIR375,MIR377,MIR429,MIR409,MIR412,MIR410,MIR193B,MIR483,MIR575,MIR589,MIR648,MIR656,MIR657
GO:0035239	BP	tube morphogenesis	917	73	0.000394307	0.164402	LIAS,PHB2,FOXN4,COL4A1,COL4A2,OSR1,CTNS,DAB2IP,DLG1,JAG1,EMX2,ENPEP,EPAS1,ETS1,PTK2B,FGFR2,STAB1,COBL,MINAR1,ALOX5,GAB1,TAFA5,PRKD2,PPP1R16B,HIPK2,SOX8,HHEX,HLA-G,FMN1,RBPJ,LOX,MIR200B,TACSTD2,MIR24-1,MIR27B,SMAD3,MEIS1,MMP14,MTHFR,NODAL,MIR375,MIR377,RGMA,MIR410,PTK2,SEMA6A,RARG,RNH1,MIR483,PRDM1,SFRP1,SFRP2,SKI,WNK1,BMP7,SOX10,BRCA1,TBX5,BTG1,TCF21,CRIPTO,ACTG1,NR2E1,TSC2,DDR1,GRHL2,JAM3,LZTS2,…
GO:0042552	BP	myelination	141	19	0.000413632	0.164402	TPPP,DLG1,EGR2,ABCA2,NFASC,MAG,MBP,MOBP,PLLP,RARG,SKI,SOX10,CNTN2,MYRF,FA2H,JAM3,BCAS1,CD9,QKI
GO:0043009	BP	chordate embryonic development	637	54	0.000392202	0.164402	ZBED6,EMG1,LIAS,OSR1,RBM46,DLG1,DLX2,SMIM14,TAPT1,EPAS1,FGFR2,COBL,ATP11A,FUT8,INTS1,GNA12,SOX8,HOXA9,HOXC11,IGF2,RBPJ,ITPK1,SMAD3,MAN2A1,MMP14,MTHFR,NODAL,PAX5,PAX6,RNF220,RGMA,RTN4,DSCAML1,WDR19,RARG,PRDM1,PRDM14,SFRP1,SFRP2,NXN,SKI,BMP7,SOX10,BRCA1,TBX15,TSC2,TFEB,GRHL2,AXIN2,KDM2B,ACTL6A,HDAC3,ALKBH1,WNT3A,LHX2
GO:0043565	MF	sequence-specific DNA binding	1575	100	0.000489338	0.164402	ZNF717,ZBED6,TBR1,EHMT2,VAX1,RBPJL,FOXN4,OSR1,ZNF597,ZNF540,ZNF721,DLX2,E2F4,EGR2,EMX2,EPAS1,ETS1,MECOM,FOXK1,ELL2,FOXL1,CUX2,PTF1A,BRF1,SOX8,HHEX,TLX1,HOXA9,HOXA10,HOXC11,HSF1,HSF4,TFAP2E,TBX10,APP,RBPJ,LMX1B,SMAD3,SMAD6,MEIS1,ZNF727,NEUROD1,NFIX,OTX1,PAX5,PAX6,IRX4,ZNF219,PEG3,PITX1,PLAGL1,BCL11A,CASZ1,ZNF331,LHX9,PRDM9,BBX,AHRR,EBF4,RARG,HIVEP3,RFC1,RREB1,RXRG,SATB1,PRDM1,PRDM16,PRDM15,PRDM14,…
GO:0045664	BP	regulation of neuron differentiation	193	23	0.000431139	0.164402	MICOS10-NBL1,DLX2,JAG1,EIF4E,BIN1,SOX8,APP,GDF6,LTK,MAG,MEIS1,NBL1,NEUROD1,PAX6,BCL11A,CASZ1,CXCL12,SFRP1,SFRP2,BMP7,CNTN2,NR2E1,WNT3A
GO:0048646	BP	anatomical structure formation involved in morphogenesis	1215	92	0.000347006	0.164402	TBR1,CHAD,LIAS,TPPP,FOXN4,COL4A1,COL4A2,OSR1,DAB2IP,RBM46,JAG1,EGR2,ABCA2,ENPEP,EPAS1,ETS1,PTK2B,ALDH1A3,FGFR2,SBNO2,STAB1,PHLDB1,COBL,MINAR1,ALOX5,GAB1,PTF1A,TAFA5,PRKD2,PPP1R16B,HIPK2,SOX8,HHEX,HLA-G,HOXC11,FMN1,RBPJ,MIR200B,MIR24-1,MIR27B,SMAD3,MAG,MEIS1,MMP14,MOBP,MTHFR,NODAL,NOS1,MIR375,MIR377,PAX6,ZNF219,RGMA,RTN4,MIR410,PTK2,SEMA6A,NECTIN1,RARG,RNH1,MIR483,PRDM14,SFRP1,SFRP2,SKI,WNK1,BMP7,…
GO:0048858	BP	cell projection morphogenesis	629	62	0.000436675	0.164402	MICOS10-NBL1,TUBB3,BAIAP2,SEMA4D,TBR1,NCKAP1,VAX1,PACSIN2,CHRNA3,ARHGEF25,NRN1L,CNP,DAB2IP,EGR2,FGFR2,ZNF365,NFASC,COBL,CUX2,AUTS2,ANK3,APBB1,APP,DRAXIN,LLGL1,MAG,MYO9B,NBL1,NTRK1,MINK1,PRKN,PAX6,SHANK1,TAOK3,BCL11A,PLXNB1,DOCK10,PRKCZ,PCDHAC2,LHX9,RGMA,RTN4,SMURF1,DSCAML1,PTK2,SEMA6A,DIP2B,PTPRS,NECTIN1,RREB1,CXCL12,LRTM2,BMP7,CNTN2,ACTG1,NR2E1,WNT3,DDR1,CCK,WNT3A,LHX2,MAP4K4,FEZ1
GO:0051960	BP	regulation of nervous system development	445	44	0.00043571	0.164402	BAIAP2,SEMA4D,VAX1,TPPP,DUSP10,CLCN2,HAPLN1,VCAN,CTNNA1,DLG1,DLX2,EGR2,ELAPOR2,ZNF365,CUX2,LRRTM2,BIN1,SOX8,DRAXIN,MAG,MAN2A1,NTRK1,PAX6,PLXNB1,PRKCH,PRKCI,RGMA,RTN4,SMURF1,SEMA6A,DIP2B,PTPRS,RARG,S100A10,CXCL12,SKI,LRTM2,BMP7,SOX10,NR2E1,MYRF,WNT3,WNT3A,LHX2
GO:0060284	BP	regulation of cell development	811	66	0.000354095	0.164402	BAIAP2,SEMA4D,VAX1,DUSP10,CLCN2,CR1,HAPLN1,VCAN,CTNNA1,DLX2,JAG1,EGR2,ETS1,PTK2B,ZNF365,CUX2,BIN1,SIGLEC15,TMEM176B,SOX8,HLA-G,HOXA9,HSF1,INS,ITPKB,DRAXIN,LOX,MAG,MAN2A1,MEIS1,MMP14,NODAL,PAX6,BCL11A,PLXNB1,TMEM176A,PRKCH,PRKCI,PRKCZ,TCIM,RGMA,RTN4,SMURF1,SEMA6A,DIP2B,PTPRS,RARG,S100A10,CXCL12,PRDM1,SFRP1,BNC1,SKI,BMP7,SOX10,TCF7,NR2E1,TRPV1,MYRF,WNT3,GPR68,AXIN2,LOXL3,ACTL6A,WNT3A,PGLYRP1,LHX2
GO:0048505	BP	regulation of timing of cell differentiation	11	5	0.000560813	0.183711	JAG1,RBPJ,NODAL,PAX6,NR2E1
GO:0048598	BP	embryonic morphogenesis	606	53	0.000580363	0.187399	LIAS,FOXN4,COL4A2,OSR1,OTOP1,DLG1,DLX2,ALDH1A3,FGFR2,PHLDB1,COBL,GNA12,HIPK2,SOX8,HOXA9,HOXA10,HOXC11,IGF2,SMAD3,MBP,MMP14,MTHFR,NEUROD1,NODAL,OTX1,PAX5,PAX6,PITX1,RGMA,DSCAML1,WDR19,RARG,SFRP1,SFRP2,SKI,WNK1,BMP7,TBX5,TBX15,TCF21,TSC2,UGDH,WNT3,ZIC1,PDZD7,WLS,GRHL2,SLC44A4,SOX7,KDM2B,ATOH8,PLPP3,WNT3A,LHX2
GO:0060988	BP	lipid tube assembly	3	3	0.000594806	0.189358	BIN1,SNX9,PCDHGA3
GO:0120039	BP	plasma membrane bounded cell projection morphogenesis	624	61	0.000610287	0.191588	MICOS10-NBL1,TUBB3,BAIAP2,SEMA4D,TBR1,NCKAP1,VAX1,CHRNA3,ARHGEF25,NRN1L,CNP,DAB2IP,EGR2,FGFR2,ZNF365,NFASC,COBL,CUX2,AUTS2,ANK3,APBB1,APP,DRAXIN,LLGL1,MAG,MYO9B,NBL1,NTRK1,MINK1,PRKN,PAX6,SHANK1,TAOK3,BCL11A,PLXNB1,DOCK10,PRKCZ,PCDHAC2,LHX9,RGMA,RTN4,SMURF1,DSCAML1,PTK2,SEMA6A,DIP2B,PTPRS,NECTIN1,RREB1,CXCL12,LRTM2,BMP7,CNTN2,ACTG1,NR2E1,WNT3,DDR1,CCK,WNT3A,LHX2,MAP4K4,FEZ1
GO:0035881	BP	amacrine cell differentiation	12	4	0.000642179	0.198838	FOXN4,DLX2,PTF1A,NEUROD1
GO:0001632	MF	leukotriene B4 receptor activity	2	2	0.000658048	0.200998	LTB4R,LTB4R2
GO:0000902	BP	cell morphogenesis	918	81	0.000681087	0.205261	MICOS10-NBL1,CDH12,TUBB3,BAIAP2,SEMA4D,TBR1,NCKAP1,VAX1,PACSIN2,CHRNA3,FMNL2,ARHGEF25,NRN1L,CNP,DAB2IP,DLG1,EGR2,DMTN,PTK2B,FGFR2,ZNF365,NFASC,COBL,CUX2,AUTS2,GAS2,GNA12,CDH19,ANK3,APBB1,APP,DRAXIN,LLGL1,MAG,PALM2AKAP2,MYO9B,NBL1,NODAL,NTRK1,MINK1,PRKN,PAX6,SHANK1,TAOK3,BCL11A,PLXNB1,DOCK10,PRKCZ,PCDHAC2,LHX9,RGMA,RTN4,SMURF1,DSCAML1,PTK2,ERMN,SEMA6A,DIP2B,WDR19,PTPRS,NECTIN1,RREB1,CXCL12,PRDM14,…
GO:0035148	BP	tube formation	149	19	0.000692599	0.205985	LIAS,OSR1,DAB2IP,FGFR2,COBL,SOX8,MTHFR,NODAL,RGMA,RARG,SFRP1,SFRP2,SKI,BMP7,TSC2,GRHL2,KDM2B,ATOH8,LHX2
GO:0001228	MF	DNA-binding transcription activator activity, RNA polymerase II-specific	449	39	0.000703813	0.206601	ZNF717,RBPJL,ZNF597,ZNF721,DLX2,E2F4,EGR2,EPAS1,ETS1,MECOM,PTF1A,HHEX,TLX1,HOXA9,HOXA10,HOXC11,HSF1,TFAP2E,RBPJ,SMAD3,MEIS1,NEUROD1,OTX1,PAX5,PAX6,PITX1,PLAGL1,CASZ1,RREB1,PRDM16,PRDM15,SOX10,TBX5,TCF21,NR2E1,ZIC1,ZNF668,GRHL2,LHX2
GO:0045665	BP	negative regulation of neuron differentiation	72	12	0.000771793	0.223652	DLX2,JAG1,EIF4E,SOX8,APP,MAG,MEIS1,PAX6,BMP7,CNTN2,NR2E1,WNT3A
GO:0032989	BP	cellular component morphogenesis	757	69	0.000790917	0.226292	MICOS10-NBL1,TUBB3,BAIAP2,SEMA4D,TBR1,NCKAP1,VAX1,TPPP,PACSIN2,CHRNA3,ARHGEF25,NRN1L,CNP,DAB2IP,EGR2,ABCA2,FGFR2,ZNF365,NFASC,PHLDB1,COBL,CUX2,AUTS2,ANK3,APBB1,APP,DRAXIN,LLGL1,MAG,MOBP,MYO9B,NBL1,NTRK1,MINK1,PRKN,PAX6,SHANK1,TAOK3,BCL11A,PLXNB1,DOCK10,PRKCZ,PCDHAC2,LHX9,RGMA,RTN4,SMURF1,DSCAML1,PTK2,SEMA6A,DIP2B,PTPRS,NECTIN1,RREB1,CXCL12,LRTM2,BMP7,CNTN2,ACTG1,NR2E1,TNNT3,WNT3,DDR1,SLIRP,CCK,WN…
GO:0040034	BP	regulation of development, heterochronic	12	5	0.000801765	0.226529	JAG1,RBPJ,NODAL,PAX6,NR2E1
GO:0009950	BP	dorsal/ventral axis specification	12	5	0.000847947	0.233733	SMAD6,PAX6,SFRP1,WNT3,AXIN2
GO:0048812	BP	neuron projection morphogenesis	608	59	0.000845205	0.233733	MICOS10-NBL1,TUBB3,BAIAP2,SEMA4D,TBR1,NCKAP1,VAX1,CHRNA3,ARHGEF25,NRN1L,CNP,DAB2IP,EGR2,FGFR2,ZNF365,NFASC,COBL,CUX2,AUTS2,ANK3,APBB1,APP,DRAXIN,LLGL1,MAG,NBL1,NTRK1,MINK1,PRKN,PAX6,SHANK1,TAOK3,BCL11A,PLXNB1,DOCK10,PRKCZ,PCDHAC2,LHX9,RGMA,RTN4,SMURF1,DSCAML1,PTK2,SEMA6A,DIP2B,PTPRS,NECTIN1,CXCL12,LRTM2,BMP7,CNTN2,ACTG1,NR2E1,WNT3,DDR1,CCK,WNT3A,LHX2,MAP4K4,FEZ1
GO:1903512	BP	phytanic acid metabolic process	2	2	0.00089007	0.242389	HACL1,ABCD3
GO:0016442	CC	RISC complex	363	22	0.000956099	0.254244	MIR541,MIR3074,MIR3065,HOXA10-AS,EIF4E,MIR190A,MIR200A,MIR200B,MIR181A1,MIR23B,MIR24-1,MIR27B,MIR328,MIR338,MIR369,MIR375,MIR377,MIR409,MIR410,MIR575,MIR589,MIR648,MIR656,MIR657
GO:0031332	CC	RNAi effector complex	363	22	0.000956099	0.254244	MIR541,MIR3074,MIR3065,HOXA10-AS,EIF4E,MIR190A,MIR200A,MIR200B,MIR181A1,MIR23B,MIR24-1,MIR27B,MIR328,MIR338,MIR369,MIR375,MIR377,MIR409,MIR410,MIR575,MIR589,MIR648,MIR656,MIR657
GO:0010810	BP	regulation of cell-substrate adhesion	213	25	0.00098658	0.256436	EDIL3,CORO2B,EGFLAM,JAG1,DMTN,PTK2B,RELL2,FMN1,TACSTD2,SMAD3,MMP14,MINK1,LIMS2,PRKCZ,PTK2,PLEKHA2,RREB1,S100A10,SFRP1,ACTG1,GFUS,DDR1,SKAP1,MAP4K4,CD36
GO:0033269	CC	internode region of axon	4	3	0.000998381	0.256436	TUBB4A,MBP,ERMN
GO:0140110	MF	transcription regulator activity	1836	114	0.000990228	0.256436	ZNF717,ZBED6,TBR1,VAX1,TRIM31,RBPJL,ZNF511,FOXN4,OSR1,ZNF597,CTBP1,ZNF540,ZNF721,DLX2,E2F4,EGR2,EMX2,EPAS1,ETS1,MECOM,FOXK1,FHL3,TCF25,FOXL1,CUX2,RYBP,ZIM2,PTF1A,KCTD1,HIPK2,CNOT7,SOX8,HHEX,TLX1,HOXA9,HOXA10,APBB1,HOXC11,HSF1,HSF4,TFAP2E,TBX10,RBPJ,LMX1B,SMAD3,MEIS1,ZNF727,NEUROD1,NFIX,OTX1,PRKN,PAX5,PAX6,IRX4,ZNF219,PEG3,KDM3B,PITX1,PLAGL1,BCL11A,PARP14,CASZ1,ZNF331,YEATS2,TRERF1,LMO3,LHX9,BBX,J…
GO:0030154	BP	cell differentiation	4212	253	0.00107884	0.262613	MIR541,ZBED6,MICOS10-NBL1,PTPRU,APC2,TUBB3,BAIAP2,MAD2L2,SEMA4D,TBR1,NCKAP1,TUBGCP2,EHMT2,ADIRF,VAX1,TPPP,CIT,DUSP10,CHRNA3,ARHGEF25,CLCN2,FOXN4,NRN1L,CCDC78,WFIKKN2,SEZ6,CNP,COL4A1,COL4A2,OSR1,KLHL40,PACRG,CR1,CR2,HAPLN1,VCAN,TMEM190,CTBP1,CTNNA1,DAB2IP,CYP24A1,DCLK2,RBM46,DLX2,DPYSL2,JAG1,E2F4,EEF2,EGR2,EIF4E,ABCA2,EMX2,TAPT1,EPAS1,DMTN,ERBB3,ETS1,MECOM,PTK2B,FOXK1,FGFR2,CHSY1,ZNF365,SBNO2,FOXL…
GO:0035194	BP	regulatory ncRNA-mediated post-transcriptional gene silencing	538	30	0.00104087	0.262613	MIR541,MIR3074,MIR3065,HOXA10-AS,CNOT7,MIR190A,MIR200A,MIR200B,MIR181A1,MIR23B,MIR24-1,MIR27B,MIR328,MIR338,MIR340,MIR369,MIR371A,MIR372,MIR373,MIR375,MIR377,MIR429,MIR409,MIR412,MIR410,MIR193B,MIR483,MIR575,MIR589,MIR648,MIR656,MIR657
GO:0043218	CC	compact myelin	14	5	0.00108052	0.262613	MAG,MBP,PLLP,PRKCI,JAM3
GO:0050793	BP	regulation of developmental process	2452	161	0.00107704	0.262613	ZBED6,MICOS10-NBL1,APC2,BAIAP2,MAD2L2,SEMA4D,ADIRF,CHAD,VAX1,TPPP,DUSP10,PHB2,CHRNA3,FMNL2,CLCN2,SEZ6,COL4A2,OSR1,CR1,HAPLN1,VCAN,CTNNA1,DAB2IP,DLG1,DLX2,JAG1,EGR2,EIF4E,TAPT1,DMTN,ERBB3,ETS1,PTK2B,ELAPOR2,FGFR2,ZNF365,STAB1,PHLDB1,COBL,ATP11A,MINAR1,CUX2,ALOX5,GAB1,PTF1A,TAFA5,PRKD2,LRRTM2,PPP1R16B,GAS2,BIN1,GNA12,SIGLEC15,TMEM176B,AAMDC,HIPK2,SOX8,HHEX,HLA-G,HOXA9,HOXC11,HSF1,IGF2,IGFBP5,APP,RB…
GO:0061430	BP	bone trabecula morphogenesis	13	5	0.00104748	0.262613	SEMA4D,CHAD,SBNO2,PLXNB1,SFRP1
GO:0048869	BP	cellular developmental process	4214	253	0.00109979	0.264452	MIR541,ZBED6,MICOS10-NBL1,PTPRU,APC2,TUBB3,BAIAP2,MAD2L2,SEMA4D,TBR1,NCKAP1,TUBGCP2,EHMT2,ADIRF,VAX1,TPPP,CIT,DUSP10,CHRNA3,ARHGEF25,CLCN2,FOXN4,NRN1L,CCDC78,WFIKKN2,SEZ6,CNP,COL4A1,COL4A2,OSR1,KLHL40,PACRG,CR1,CR2,HAPLN1,VCAN,TMEM190,CTBP1,CTNNA1,DAB2IP,CYP24A1,DCLK2,RBM46,DLX2,DPYSL2,JAG1,E2F4,EEF2,EGR2,EIF4E,ABCA2,EMX2,TAPT1,EPAS1,DMTN,ERBB3,ETS1,MECOM,PTK2B,FOXK1,FGFR2,CHSY1,ZNF365,SBNO2,FOXL…
GO:0007155	BP	cell adhesion	1469	106	0.00111535	0.265371	PTPRU,EDIL3,CDH12,CORO2B,SPON2,SPON1,BAIAP2,MAD2L2,SEMA4D,DUSP10,EGFLAM,CR1,HAPLN1,VCAN,CTNNA1,DLG1,JAG1,DMTN,ERBB3,ETS1,PTK2B,NFASC,STAB1,ALOX5,PRKD2,GNAS,CDH19,RELL2,ANK3,HLA-G,FMN1,IGF2,APP,ITPKB,LGALS1,LPP,TACSTD2,MIR27B,SMAD3,SMAD6,MAG,MBP,MFAP4,MMP14,MOG,NODAL,MINK1,NTM,PLXNB1,LIMS2,PRKCZ,PCDHGB1,PCDHGA4,PCDHGA3,PCDHGA2,PCDHGA1,PCDHAC2,PCDHAC1,PCDHA13,PCDHA12,PCDHA11,PCDHA10,PCDHA8,PCDHA7,P…
GO:0051254	BP	positive regulation of RNA metabolic process	1808	118	0.00114224	0.268938	ZNF717,MAD2L2,CAMKK2,TBR1,ADIRF,TRIM31,RBPJL,FOXN4,OSR1,ZNF597,CTBP1,ZNF827,DAB2IP,ZNF721,DLX2,DXO,JAG1,E2F4,EGR2,EPAS1,ETS1,MECOM,FOXK1,FGFR2,SBNO2,ELL2,RYBP,PTF1A,PRKD2,AUTS2,HIPK2,BRF1,CNOT7,SOX8,HHEX,TLX1,HOXA9,HOXA10,APBB1,HOXC11,HSF1,TFAP2E,ZC3H12D,TBX10,IGF2,APP,RBPJ,GDF6,LMX1B,MIR24-1,SMAD3,SMAD6,MEIS1,MIR373,NEUROD1,NFIX,NODAL,NOS1,OTX1,PRKN,PAX5,PAX6,ZNF219,RSF1,PEG3,PITX1,PLAGL1,ATAD2B…
GO:0014013	BP	regulation of gliogenesis	106	14	0.0011629	0.270981	DUSP10,CLCN2,DLX2,EGR2,ZNF365,BIN1,SOX8,MAG,PRKCH,PRKCI,SKI,SOX10,NR2E1,MYRF
GO:0014020	BP	primary neural tube formation	96	14	0.00118468	0.271348	LIAS,COBL,MTHFR,NODAL,RGMA,RARG,SFRP1,SFRP2,SKI,BMP7,TSC2,GRHL2,KDM2B,LHX2
GO:0048701	BP	embryonic cranial skeleton morphogenesis	44	9	0.00120049	0.271348	DLX2,FGFR2,SMAD3,MMP14,NODAL,PAX5,WDR19,TBX15,GRHL2
GO:0050767	BP	regulation of neurogenesis	373	37	0.00119825	0.271348	BAIAP2,SEMA4D,VAX1,DUSP10,CLCN2,HAPLN1,VCAN,CTNNA1,DLX2,EGR2,ZNF365,CUX2,BIN1,SOX8,DRAXIN,MAG,MAN2A1,PAX6,PLXNB1,PRKCH,PRKCI,RGMA,RTN4,SMURF1,SEMA6A,DIP2B,PTPRS,S100A10,CXCL12,SKI,BMP7,SOX10,NR2E1,MYRF,WNT3,WNT3A,LHX2
GO:0048562	BP	embryonic organ morphogenesis	292	29	0.00124449	0.275882	FOXN4,OSR1,OTOP1,DLG1,DLX2,ALDH1A3,FGFR2,HIPK2,HOXA9,HOXC11,SMAD3,MMP14,NEUROD1,NODAL,OTX1,PAX5,PAX6,DSCAML1,WDR19,RARG,BMP7,TBX15,TCF21,ZIC1,PDZD7,GRHL2,SLC44A4,KDM2B,WNT3A
GO:0061526	BP	acetylcholine secretion	5	3	0.00124497	0.275882	CHRNA3,TACR2,SLC44A4
GO:0009954	BP	proximal/distal pattern formation	34	7	0.00134787	0.295597	OSR1,DLX2,CHSY1,HOXA9,HOXA10,HOXC11,NODAL
GO:0072175	BP	epithelial tube formation	136	17	0.00136009	0.295597	LIAS,OSR1,FGFR2,COBL,SOX8,MTHFR,NODAL,RGMA,RARG,SFRP1,SFRP2,SKI,BMP7,TSC2,GRHL2,KDM2B,LHX2
GO:0019695	BP	choline metabolic process	6	3	0.00140516	0.302483	SLC44A1,DMGDH,ALDH7A1
GO:0016441	BP	post-transcriptional gene silencing	546	30	0.00146099	0.311536	MIR541,MIR3074,MIR3065,HOXA10-AS,CNOT7,MIR190A,MIR200A,MIR200B,MIR181A1,MIR23B,MIR24-1,MIR27B,MIR328,MIR338,MIR340,MIR369,MIR371A,MIR372,MIR373,MIR375,MIR377,MIR429,MIR409,MIR412,MIR410,MIR193B,MIR483,MIR575,MIR589,MIR648,MIR656,MIR657
GO:0001838	BP	embryonic epithelial tube formation	124	16	0.00149134	0.315036	LIAS,OSR1,COBL,SOX8,MTHFR,NODAL,RGMA,RARG,SFRP1,SFRP2,SKI,BMP7,TSC2,GRHL2,KDM2B,LHX2
GO:0010557	BP	positive regulation of macromolecule biosynthetic process	2481	152	0.001579	0.327433	ZNF717,SPON2,SPON1,MAD2L2,CAMKK2,TBR1,ADIRF,TRIM31,PADI2,RBPJL,PHB2,FOXN4,OSR1,ZNF597,CTBP1,ZNF827,DAB2IP,RBM46,ZNF721,DLX2,JAG1,E2F4,EEF2,EGR2,ABCA2,EPAS1,ERBB3,ETS1,MECOM,PTK2B,FOXK1,FGFR2,SBNO2,ELL2,CUX2,RYBP,PTF1A,PRKD2,AUTS2,ANK3,GRIA1,HIPK2,BRF1,CNOT7,SOX8,HHEX,HLA-G,TLX1,HOXA9,HOXA10,APBB1,HOXC11,HSF1,TFAP2E,TBX10,IGF2,APP,RBPJ,INS,GDF6,LMX1B,MIR27B,SMAD3,SMAD6,MBP,MEIS1,MMP14,NEUROD1,NFIX…
GO:0045598	BP	regulation of fat cell differentiation	140	16	0.00157774	0.327433	ADIRF,DUSP10,JAG1,ALOX5,AAMDC,INS,MIR27B,SMAD3,MMP11,LMO3,MIR483,RREB1,SFRP1,SFRP2,BMP7,AXIN2,WNT3A
GO:0030901	BP	midbrain development	86	12	0.00160724	0.330258	PADI2,CNP,FGFR2,MBP,OTX1,SFRP1,SFRP2,WNT3,WLS,KDM2B,WNT3A,SEC16A
GO:0048668	BP	collateral sprouting	26	7	0.00171947	0.340923	SEMA4D,COBL,APP,RGMA,PTPRS,WNT3,WNT3A
GO:0051239	BP	regulation of multicellular organismal process	2999	182	0.00171805	0.340923	CORO2B,SPON2,BAIAP2,MAD2L2,SEMA4D,VAX1,TPPP,DUSP10,PHB2,CHRNA3,CHRNB4,CLCN2,FOXN4,COL4A2,OSR1,CR1,CRHR1,HAPLN1,VCAN,CTNNA1,DAB2IP,DLG1,DLX2,DYNC1H1,JAG1,EGR2,TAPT1,EPAS1,DMTN,ERBB3,ETS1,PTK2B,ELAPOR2,FGFR2,CHSY1,ZNF365,STAB1,PHLDB1,MINAR1,CUX2,SHPK,ALOX5,GAB1,TAFA5,PRKD2,LRRTM2,PPP1R16B,BIN1,GNAS,SIGLEC15,GPR35,TMEM176B,HIPK2,SOX8,HHEX,HLA-G,HOXA9,HOXC11,HSF1,IGF2,IGFBP5,APP,RBPJ,INS,ITPKB,DRAXIN…
GO:0060560	BP	developmental growth involved in morphogenesis	231	27	0.00170914	0.340923	SEMA4D,NRN1L,FGFR2,COBL,AUTS2,FMN1,APP,DRAXIN,MAG,PRKN,BCL11A,PRKCZ,RGMA,RTN4,SMURF1,SEMA6A,DIP2B,PTPRS,RARG,CXCL12,SFRP1,SFRP2,WNT3,DDR1,LZTS2,WNT3A,LHX2
GO:2000353	BP	positive regulation of endothelial cell apoptotic process	23	5	0.00169881	0.340923	HLA-G,MIR24-1,MIR375,PRKCI,CD248
GO:0070697	MF	activin receptor binding	11	4	0.0017495	0.34386	SMAD6,NODAL,SMURF1,CRIPTO
GO:0004974	MF	leukotriene receptor activity	3	2	0.00179478	0.34972	LTB4R,LTB4R2
GO:0048523	BP	negative regulation of cellular process	5168	285	0.00181928	0.351464	MIR541,ZBED6,MIR3074,MIR3065,IQCJ-SCHIP1,MICOS10-NBL1,PTPRU,HOXA10-AS,APC2,TUBB4A,CORO2B,MAD2L2,PFDN6,SEMA4D,TBR1,SRSF10,EHMT2,VAX1,TRIM31,ADAMTS8,CIT,DUSP10,PADI2,PACSIN2,PHB2,RFFL,WFIKKN2,PLK3,TPRG1L,OSR1,OTOP1,CR1,CRHR1,MTCL2,CTBP1,CTNNA1,CTNS,ZNF827,SHISA3,DAB2IP,ZNF540,DCLK2,RBM46,DLG1,DLX2,DXO,DRD4,JAG1,EIF4E,ABCA2,HTRA4,DMTN,ERBB3,ETS1,MECOM,PTK2B,FOXK1,FGFR2,RASA3,ZNF365,SBNO2,TCF25,TRIM3…
GO:0010811	BP	positive regulation of cell-substrate adhesion	121	16	0.00184266	0.352963	EDIL3,EGFLAM,PTK2B,RELL2,FMN1,SMAD3,LIMS2,PRKCZ,PLEKHA2,RREB1,S100A10,SFRP1,GFUS,SKAP1,MAP4K4,CD36
GO:0021915	BP	neural tube development	160	19	0.00192022	0.361689	LIAS,COBL,ITPK1,MTHFR,NODAL,PAX6,RNF220,RGMA,WDR19,RARG,SFRP1,SFRP2,SKI,BMP7,TSC2,GRHL2,KDM2B,WNT3A,LHX2
GO:0030534	BP	adult behavior	141	17	0.00190629	0.361689	EHMT2,CHRNA3,CHRNB4,SEZ6,CNP,CRHR1,CTNS,DRD4,HIPK2,APP,PRKN,PAX5,SHANK1,CXCL12,SLC1A2,CNTN2,ZIC1,NRXN2
GO:0030517	BP	negative regulation of axon extension	43	9	0.00194254	0.362869	SEMA4D,DRAXIN,MAG,RTN4,SEMA6A,DIP2B,PTPRS,WNT3,WNT3A
GO:0016331	BP	morphogenesis of embryonic epithelium	150	18	0.00197548	0.363338	LIAS,OSR1,ALDH1A3,FGFR2,COBL,SOX8,MTHFR,NODAL,RGMA,RARG,SFRP1,SFRP2,SKI,BMP7,TSC2,GRHL2,KDM2B,LHX2
GO:0017124	MF	SH3 domain binding	115	16	0.00199504	0.363338	CIT,DAB2IP,DRD4,ARHGAP27,FUT8,FMN1,PRKN,SHANK1,ELMO3,CTTNBP2,SKAP1,SYNJ2,HIP1R,SH2D2A,QKI,BCAR1
GO:0030111	BP	regulation of Wnt signaling pathway	324	32	0.00200935	0.363338	PTPRU,APC2,MAD2L2,SHISA3,DAB2IP,FGFR2,FOXL1,HHEX,APP,RBPJ,DRAXIN,SMAD3,PRKN,RNF220,PRDM15,SFRP1,SFRP2,NXN,TMEM88B,SKI,WNK1,SOX10,TSC2,WNT3,WLS,AXIN2,SOX7,ZNRF3,LZTS2,PLPP3,WNT3A,FAM53B
GO:0033612	MF	receptor serine/threonine kinase binding	28	6	0.00200115	0.363338	ELAPOR2,GPR17,SMAD6,NODAL,SMURF1,CRIPTO
GO:0048706	BP	embryonic skeletal system development	126	16	0.00210333	0.377314	OSR1,DLG1,DLX2,TAPT1,FGFR2,HOXA9,HOXC11,SMAD3,MMP14,NODAL,PAX5,DSCAML1,WDR19,BMP7,TBX15,GRHL2
GO:0006355	BP	regulation of DNA-templated transcription	3191	184	0.00213888	0.380185	ZNF717,ZBED6,DENND4A,MAD2L2,SEMA4D,CAMKK2,TBR1,SRSF10,EHMT2,ADIRF,VAX1,TRIM31,RBPJL,PHB2,ZNF511,FOXN4,PLK3,OSR1,ZNF597,CTBP1,ZNF827,DAB2IP,ZNF540,ZNF721,DLG1,DLX2,JAG1,E2F4,EGR2,EMX2,EPAS1,ETS1,MECOM,FOXK1,FGFR2,FHL3,SBNO2,ELL2,TCF25,FOXL1,CUX2,RYBP,ZIM2,PTF1A,PRKD2,AUTS2,PHF19,INTS1,BIN1,KCTD1,HIPK2,SSU72,BRF1,CNOT7,SOX8,HHEX,TLX1,HOXA9,HOXA10,APBB1,HOXC11,HSF1,HSF4,TFAP2E,TBX10,IGF2,APP,RBPJ,IN…
GO:0045685	BP	regulation of glial cell differentiation	78	11	0.00215298	0.380185	DUSP10,CLCN2,DLX2,EGR2,ZNF365,BIN1,MAG,CNTN2,NR2E1,MYRF,OPALIN
GO:0001841	BP	neural tube formation	103	14	0.00218898	0.380597	LIAS,COBL,MTHFR,NODAL,RGMA,RARG,SFRP1,SFRP2,SKI,BMP7,TSC2,GRHL2,KDM2B,LHX2
GO:2001199	BP	negative regulation of dendritic cell differentiation	6	3	0.00218102	0.380597	TMEM176B,HLA-G,TMEM176A
GO:0048519	BP	negative regulation of biological process	5498	299	0.00220703	0.380805	MIR541,ZBED6,MIR3074,MIR3065,IQCJ-SCHIP1,MICOS10-NBL1,PTPRU,HOXA10-AS,APC2,TUBB4A,CORO2B,SPON1,MAD2L2,PFDN6,SEMA4D,TBR1,SRSF10,EHMT2,CHAD,VAX1,TRIM31,TPPP,ADAMTS8,CIT,DUSP10,PADI2,PACSIN2,PHB2,RFFL,WFIKKN2,PLK3,TPRG1L,COL4A2,OSR1,KLHL40,OTOP1,CR1,CR2,CRHR1,MTCL2,CTBP1,CTNNA1,CTNS,ZNF827,SHISA3,DAB2IP,ZNF540,DCLK2,RBM46,DLG1,DLX2,DXO,DRD4,JAG1,EIF4E,ABCA2,HTRA4,DMTN,ERBB3,ETS1,MECOM,PTK2B,FOXK1,EL…
GO:0048705	BP	skeletal system morphogenesis	226	24	0.002272	0.389045	CHAD,OSR1,DLG1,DLX2,FGFR2,CHSY1,ANKRD11,HOXA9,HOXC11,FMN1,SMAD3,MMP14,NODAL,PAX5,ACP5,DSCAML1,WDR19,RARG,SFRP1,SKI,BMP7,TBX15,GRHL2,AXIN2
GO:0016015	MF	morphogen activity	8	3	0.0023061	0.391916	MICOS10-NBL1,NBL1,NODAL
GO:0048522	BP	positive regulation of cellular process	5529	311	0.00236998	0.399765	MIR541,ZNF717,IQCJ-SCHIP1,MICOS10-NBL1,PTPRU,EDIL3,CORO2B,ATP8A1,SPON2,SPON1,BAIAP2,MAD2L2,SEMA4D,CAMKK2,TBR1,NCKAP1,SEPTIN9,LMAN2,ADIRF,TRIM31,TPPP,CIT,DUSP10,PADI2,RBPJL,PHB2,SYNPO,CHRNA3,CHRNB4,SCAND3,CLCN2,FOXN4,SLAIN1,PLK3,OSR1,EGFLAM,CR1,HAPLN1,VCAN,ZNF597,CTBP1,CTNNA1,CTNS,ZNF827,KLB,DAB2IP,DCTN1,RBM46,ZNF721,CLYBL,DLG1,DLX2,DYNC1H1,DOK1,DXO,DRD4,JAG1,E2F4,EEF2,EGR2,EIF4E,ABCA2,TAPT1,HTRA4…
GO:0045892	BP	negative regulation of DNA-templated transcription	1214	84	0.00240892	0.403325	ZBED6,MAD2L2,SEMA4D,TBR1,EHMT2,VAX1,PHB2,PLK3,OSR1,CTBP1,ZNF827,DAB2IP,ZNF540,DLG1,DLX2,MECOM,FOXK1,FGFR2,SBNO2,TCF25,CUX2,RYBP,PHF19,BIN1,KCTD1,HIPK2,CNOT7,SOX8,HHEX,APBB1,HSF1,HSF4,IGF2,RBPJ,SMAD3,NFIX,NODAL,PRKN,PAX5,PAX6,ZNF219,RSF1,PEG3,PITX1,PLAGL1,BCL11A,PARP14,YEATS2,TRERF1,LHX9,JPH2,RARG,PRDM13,RFC1,RREB1,SATB1,PRDM1,PRDM16,PRDM14,SFRP1,SFRP2,SIM2,SKI,BMP7,SOX10,BRCA1,TBX15,TCF7,TCF21,NR…
GO:0045165	BP	cell fate commitment	279	27	0.00246953	0.410432	APC2,TBR1,EHMT2,FOXN4,DLX2,JAG1,EPAS1,FGFR2,PTF1A,SOX8,TBX10,RBPJ,NEUROD1,NODAL,PAX6,PITX1,DSCAML1,PRDM1,PRDM14,SFRP1,SFRP2,TBX5,TBX15,NR2E1,WNT3,LOXL3,WNT3A
GO:2001141	BP	regulation of RNA biosynthetic process	3208	184	0.00249043	0.410885	ZNF717,ZBED6,DENND4A,MAD2L2,SEMA4D,CAMKK2,TBR1,SRSF10,EHMT2,ADIRF,VAX1,TRIM31,RBPJL,PHB2,ZNF511,FOXN4,PLK3,OSR1,ZNF597,CTBP1,ZNF827,DAB2IP,ZNF540,ZNF721,DLG1,DLX2,JAG1,E2F4,EGR2,EMX2,EPAS1,ETS1,MECOM,FOXK1,FGFR2,FHL3,SBNO2,ELL2,TCF25,FOXL1,CUX2,RYBP,ZIM2,PTF1A,PRKD2,AUTS2,PHF19,INTS1,BIN1,KCTD1,HIPK2,SSU72,BRF1,CNOT7,SOX8,HHEX,TLX1,HOXA9,HOXA10,APBB1,HOXC11,HSF1,HSF4,TFAP2E,TBX10,IGF2,APP,RBPJ,IN…
GO:0043194	CC	axon initial segment	21	6	0.00253716	0.415561	IQCJ-SCHIP1,NFASC,BIN1,ANK3,CNTN2,NAV1
GO:0005615	CC	extracellular space	3301	174	0.00268663	0.436877	MIR941-1,MICOS10-NBL1,EDIL3,ARPC1B,MIR1273H,TUBB3,TUBB4A,ATP8A1,SPON2,SPON1,BAIAP2,SEMA4D,NCKAP1,SMPDL3A,PRSS21,LMAN2,ADIRF,CHAD,PADI2,PACSIN2,PRR4,CMTM1,CKM,NRN1L,WFIKKN2,CNP,TPRG1L,COL4A1,COL4A2,COL9A3,CR1,CR2,HAPLN1,MTCL2,VCAN,CMTM2,CTNS,CTRB1,DLG1,DYNC1H1,DPYSL2,EEF2,EIF4E,ENPEP,ERBB3,ALDH1A3,FRMD4B,MCF2L,MGRN1,CUX2,SLC44A1,DDAH2,SH3BP4,BHMT2,ALOX5,AKR7L,FUT8,GABBR1,TAFA5,LRRTM2,GBE1,GNAS,ANX…
GO:0032501	BP	multicellular organismal process	7445	396	0.00271214	0.437874	MIR541,ZBED6,MICOS10-NBL1,CDH12,APC2,TUBB3,CORO2B,ATP8A1,SPON2,EMG1,BAIAP2,MAD2L2,SEMA4D,TBR1,NCKAP1,TUBGCP2,EHMT2,PRSS21,CHAD,LIAS,VAX1,TPPP,CIT,DUSP10,PADI2,PRR4,PHB2,CHRNA3,CHRNB4,CHRNE,ARHGEF25,ODAD3,CLCN2,FOXN4,NRN1L,CCDC78,LTB4R,WFIKKN2,SEZ6,SPNS2,CNP,COL4A1,COL4A2,OSR1,OTOP1,PACRG,CR1,CR2,CRHR1,HAPLN1,FREY1,VCAN,CTNNA1,CTNS,CTRB1,JAKMIP1,DAB2IP,CYP24A1,DCTN1,DCLK2,RBM46,CYB5R3,DLG1,DLX2,DY…
GO:0045444	BP	fat cell differentiation	242	23	0.00275013	0.440859	ADIRF,DUSP10,CTBP1,JAG1,EGR2,ALOX5,AAMDC,SOX8,INS,GDF6,MIR27B,SMAD3,SMAD6,MMP11,LMO3,MIR483,RREB1,PRDM16,SFRP1,SFRP2,BMP7,CNTN2,AXIN2,WNT3A
GO:1902679	BP	negative regulation of RNA biosynthetic process	1227	84	0.00281311	0.44778	ZBED6,MAD2L2,SEMA4D,TBR1,EHMT2,VAX1,PHB2,PLK3,OSR1,CTBP1,ZNF827,DAB2IP,ZNF540,DLG1,DLX2,MECOM,FOXK1,FGFR2,SBNO2,TCF25,CUX2,RYBP,PHF19,BIN1,KCTD1,HIPK2,CNOT7,SOX8,HHEX,APBB1,HSF1,HSF4,IGF2,RBPJ,SMAD3,NFIX,NODAL,PRKN,PAX5,PAX6,ZNF219,RSF1,PEG3,PITX1,PLAGL1,BCL11A,PARP14,YEATS2,TRERF1,LHX9,JPH2,RARG,PRDM13,RFC1,RREB1,SATB1,PRDM1,PRDM16,PRDM14,SFRP1,SFRP2,SIM2,SKI,BMP7,SOX10,BRCA1,TBX15,TCF7,TCF21,NR…
GO:0051241	BP	negative regulation of multicellular organismal process	1193	77	0.0028638	0.452661	MAD2L2,SEMA4D,VAX1,DUSP10,PHB2,COL4A2,OSR1,CR1,CTNNA1,DAB2IP,DLG1,DLX2,PTK2B,ELAPOR2,CHSY1,STAB1,MINAR1,ALOX5,TAFA5,BIN1,GPR35,TMEM176B,SOX8,HHEX,HLA-G,IGFBP5,RBPJ,INS,DRAXIN,LRPAP1,MIR200B,TACSTD2,MIR24-1,MIR27B,SMAD3,SMAD6,MAG,MIR338,MIR372,MIR373,NODAL,MIR375,MIR377,PAX6,PDE4D,BCL11A,ACP5,TMEM176A,RGMA,RTN4,MIR410,SEMA6A,DIP2B,PTPRS,RARG,MIR483,SFRP1,SFRP2,SKI,WNK1,BMP7,SOX10,TACR2,TBX5,NR2E1,…
GO:0014015	BP	positive regulation of gliogenesis	68	10	0.00289514	0.454437	CLCN2,EGR2,ZNF365,BIN1,SOX8,MAG,PRKCH,PRKCI,SOX10,MYRF
GO:0098609	BP	cell-cell adhesion	922	68	0.00303185	0.472614	PTPRU,CDH12,BAIAP2,MAD2L2,SEMA4D,DUSP10,CR1,CTNNA1,DLG1,JAG1,ETS1,NFASC,ALOX5,GNAS,CDH19,ANK3,HLA-G,IGF2,ITPKB,LGALS1,LPP,MAG,MBP,NODAL,MINK1,LIMS2,PRKCZ,PCDHGB1,PCDHGA4,PCDHGA3,PCDHGA2,PCDHGA1,PCDHAC2,PCDHAC1,PCDHA13,PCDHA12,PCDHA11,PCDHA10,PCDHA8,PCDHA7,PCDHA6,PCDHA5,PCDHA4,PCDHA3,PCDHA2,PCDHA1,DSCAML1,PTK2,PTPRS,NECTIN1,CXCL12,CDH22,WNK1,BMP7,CNTN2,ACTG1,GFUS,TLN2,JAM3,LOXL3,ACTL6A,PLPP3,SKAP1…
GO:0010468	BP	regulation of gene expression	5040	263	0.00327227	0.50315	MIR541,ZNF717,NPPA-AS1,ZBED6,MIR3074,MIR3065,HOXA10-AS,DENND4A,SPON2,SPON1,MAD2L2,SEMA4D,CAMKK2,TBR1,SRSF10,EHMT2,ADIRF,VAX1,TRIM31,PADI2,RBPJL,PHB2,ZNF511,FOXN4,PLK3,OSR1,CR1,ZNF597,CTBP1,ZNF827,DAB2IP,ZNF540,RBM46,ZNF721,DLG1,DLX2,DXO,JAG1,E2F4,EEF2,EGR2,EIF4E,EMX2,EPAS1,ERBB3,ETS1,MECOM,PTK2B,FOXK1,FGFR2,FHL3,SBNO2,ELL2,TCF25,FOXL1,CUX2,TRIM2,RYBP,RPL13A,ZIM2,EDC4,ALOX5,FUT8,PTF1A,PRKD2,AUTS2,…
GO:2000178	BP	negative regulation of neural precursor cell proliferation	24	6	0.00325213	0.50315	VAX1,CTNNA1,PAX6,LIMS2,NR2E1,KDM2B
GO:0006351	BP	DNA-templated transcription	3298	187	0.00329643	0.503441	ZNF717,ZBED6,DENND4A,MAD2L2,SEMA4D,CAMKK2,TBR1,SRSF10,EHMT2,ADIRF,VAX1,TRIM31,RBPJL,PHB2,ZNF511,FOXN4,PLK3,COL4A2,OSR1,ZNF597,CTBP1,ZNF827,DAB2IP,ZNF540,ZNF721,DLG1,DLX2,JAG1,E2F4,EGR2,EMX2,EPAS1,ETS1,MECOM,FOXK1,FGFR2,FHL3,SBNO2,ELL2,TCF25,FOXL1,CUX2,RYBP,ZIM2,PTF1A,PRKD2,AUTS2,PHF19,INTS1,BIN1,KCTD1,HIPK2,SSU72,BRF1,CNOT7,SOX8,HHEX,TLX1,HOXA9,HOXA10,APBB1,HOXC11,HSF1,HSF4,TFAP2E,TBX10,IGF2,APP,…
GO:0032774	BP	RNA biosynthetic process	3326	188	0.0033302	0.505184	ZNF717,ZBED6,DENND4A,MAD2L2,SEMA4D,CAMKK2,TBR1,SRSF10,EHMT2,ADIRF,VAX1,TRIM31,RBPJL,PHB2,ZNF511,FOXN4,PLK3,COL4A2,OSR1,ZNF597,CTBP1,ZNF827,DAB2IP,ZNF540,ZNF721,DLG1,DLX2,JAG1,E2F4,EGR2,EMX2,EPAS1,ETS1,MECOM,FOXK1,FGFR2,FHL3,SBNO2,ELL2,TCF25,FOXL1,CUX2,RYBP,ZIM2,PTF1A,PRKD2,AUTS2,PHF19,INTS1,BIN1,KCTD1,HIPK2,SSU72,BRF1,CNOT7,SOX8,HHEX,TLX1,HOXA9,HOXA10,APBB1,HOXC11,HSF1,HSF4,TFAP2E,TBX10,IGF2,APP,…
GO:0045765	BP	regulation of angiogenesis	333	28	0.00339295	0.511273	COL4A2,DAB2IP,ETS1,PTK2B,STAB1,MINAR1,ALOX5,GAB1,TAFA5,PRKD2,PPP1R16B,HIPK2,HHEX,HLA-G,MIR200B,MIR24-1,MIR27B,NODAL,MIR375,MIR377,SEMA6A,RNH1,SFRP1,SFRP2,WNK1,BRCA1,BTG1,NR2E1
GO:0007409	BP	axonogenesis	426	42	0.00344697	0.515973	TUBB3,BAIAP2,SEMA4D,TBR1,VAX1,ARHGEF25,CNP,EGR2,FGFR2,NFASC,COBL,AUTS2,ANK3,APBB1,APP,DRAXIN,LLGL1,MAG,NTRK1,PAX6,PLXNB1,PCDHAC2,LHX9,RGMA,RTN4,SMURF1,DSCAML1,PTK2,SEMA6A,DIP2B,PTPRS,NECTIN1,CXCL12,LRTM2,BMP7,CNTN2,ACTG1,NR2E1,WNT3,CCK,WNT3A,LHX2,FEZ1
GO:0001501	BP	skeletal system development	511	43	0.00354368	0.520116	SEMA4D,CHAD,WFIKKN2,SPNS2,OSR1,HAPLN1,VCAN,DLG1,DLX2,TAPT1,FGFR2,CHSY1,GNAS,SIGLEC15,ANKRD11,HOXA9,HOXA10,HOXC11,FMN1,GDF6,LOX,SMAD3,MMP14,NODAL,PAX5,ZNF219,PITX1,PLXNB1,ACP5,BBX,DSCAML1,WDR19,RARG,SFRP1,SFRP2,SKI,BMP7,TBX15,NSD2,GRHL2,GPR68,AXIN2,ADAMTS4
GO:0009887	BP	animal organ morphogenesis	1012	76	0.00352639	0.520116	MICOS10-NBL1,TBR1,CHAD,PHB2,FOXN4,OSR1,OTOP1,CTNNA1,CTNS,DLG1,DLX2,JAG1,E2F4,EMX2,ALDH1A3,FGFR2,CHSY1,RPL13A,PTF1A,TMEM176B,HIPK2,ANKRD11,SOX8,HOXA9,HOXC11,FMN1,IGF2,IGFBP5,RBPJ,ABLIM1,TACSTD2,SMAD3,SMAD6,MAN2A1,MEIS1,MMP14,NBL1,NEUROD1,NODAL,OTX1,PAX5,PAX6,IRX4,SERPINB5,ACP5,LIMS2,PRKCI,LHX9,RTN4,SMURF1,DSCAML1,PTK2,SEMA6A,WDR19,NECTIN1,RARG,PRDM1,SFRP1,SFRP2,SKI,BMP7,TBX5,TBX15,TCF21,NSD2,ZIC1,…
GO:0061044	BP	negative regulation of vascular wound healing	7	3	0.00353981	0.520116	ALOX5,TAFA5,MIR200B
GO:0060828	BP	regulation of canonical Wnt signaling pathway	249	25	0.00362033	0.524554	PTPRU,APC2,MAD2L2,SHISA3,DAB2IP,FGFR2,HHEX,RBPJ,DRAXIN,SMAD3,PRKN,RNF220,PRDM15,SFRP1,SFRP2,TMEM88B,WNK1,SOX10,WLS,AXIN2,SOX7,ZNRF3,LZTS2,WNT3A,FAM53B
GO:0061737	BP	leukotriene signaling pathway	4	2	0.00360729	0.524554	LTB4R,LTB4R2
GO:0009891	BP	positive regulation of biosynthetic process	2581	154	0.00395264	0.546931	ZNF717,SPON2,SPON1,MAD2L2,CAMKK2,TBR1,ADIRF,TRIM31,PADI2,RBPJL,PHB2,FOXN4,OSR1,ZNF597,CTBP1,ZNF827,DAB2IP,RBM46,ZNF721,DLX2,JAG1,E2F4,EEF2,EGR2,ABCA2,EPAS1,ERBB3,ETS1,MECOM,PTK2B,FOXK1,FGFR2,SBNO2,ELL2,CUX2,RYBP,DDAH2,PTF1A,PRKD2,AUTS2,ANK3,GRIA1,HIPK2,BRF1,CNOT7,SOX8,HHEX,HLA-G,TLX1,HOXA9,HOXA10,APBB1,HOXC11,HSF1,TFAP2E,TBX10,IGF2,APP,RBPJ,INS,GDF6,LMX1B,MIR24-1,MIR27B,SMAD3,SMAD6,MBP,MEIS1,MMP1…
GO:0031328	BP	positive regulation of cellular biosynthetic process	2561	153	0.00387526	0.546931	ZNF717,SPON2,SPON1,MAD2L2,CAMKK2,TBR1,ADIRF,TRIM31,PADI2,RBPJL,PHB2,FOXN4,OSR1,ZNF597,CTBP1,ZNF827,DAB2IP,RBM46,ZNF721,DLX2,JAG1,E2F4,EEF2,EGR2,ABCA2,EPAS1,ERBB3,ETS1,MECOM,PTK2B,FOXK1,FGFR2,SBNO2,ELL2,CUX2,RYBP,DDAH2,PTF1A,PRKD2,AUTS2,ANK3,GRIA1,HIPK2,BRF1,CNOT7,SOX8,HHEX,HLA-G,TLX1,HOXA9,HOXA10,APBB1,HOXC11,HSF1,TFAP2E,TBX10,IGF2,APP,RBPJ,INS,GDF6,LMX1B,MIR27B,SMAD3,SMAD6,MBP,MEIS1,MMP14,NEUROD…
GO:0048755	BP	branching morphogenesis of a nerve	10	4	0.00391414	0.546931	DLX2,FGFR2,BCL11A,RTN4
GO:0051253	BP	negative regulation of RNA metabolic process	1333	89	0.00392362	0.546931	ZBED6,MAD2L2,SEMA4D,TBR1,SRSF10,EHMT2,VAX1,PHB2,PLK3,OSR1,CTBP1,ZNF827,DAB2IP,ZNF540,RBM46,DLG1,DLX2,MECOM,FOXK1,FGFR2,SBNO2,TCF25,CUX2,RYBP,PHF19,BIN1,KCTD1,HIPK2,CNOT7,SOX8,HHEX,APBB1,HSF1,HSF4,IGF2,RBPJ,SMAD3,NFIX,NODAL,PRKN,PAX5,PAX6,ZNF219,RSF1,PEG3,PITX1,PLAGL1,BCL11A,PARP14,YEATS2,TRERF1,LHX9,JPH2,RARG,PRDM13,RFC1,RREB1,SATB1,PRDM1,PRDM16,PRDM14,SFRP1,SFRP2,SIM2,SKI,BMP7,SOX10,BRCA1,TBX15,…
GO:0106088	BP	regulation of cell adhesion involved in sprouting angiogenesis	2	2	0.0038754	0.546931	MIR27B,SEMA6A
GO:0120077	BP	angiogenic sprout fusion	2	2	0.0038754	0.546931	MIR27B,SEMA6A
GO:0120078	BP	cell adhesion involved in sprouting angiogenesis	2	2	0.0038754	0.546931	MIR27B,SEMA6A
GO:1901342	BP	regulation of vasculature development	337	28	0.00396835	0.546931	COL4A2,DAB2IP,ETS1,PTK2B,STAB1,MINAR1,ALOX5,GAB1,TAFA5,PRKD2,PPP1R16B,HIPK2,HHEX,HLA-G,MIR200B,MIR24-1,MIR27B,NODAL,MIR375,MIR377,SEMA6A,RNH1,SFRP1,SFRP2,WNK1,BRCA1,BTG1,NR2E1
GO:0010558	BP	negative regulation of macromolecule biosynthetic process	2513	139	0.0040411	0.55232	MIR541,ZBED6,MIR3074,MIR3065,HOXA10-AS,MAD2L2,SEMA4D,TBR1,SRSF10,EHMT2,VAX1,PHB2,PLK3,OSR1,CR1,CTBP1,ZNF827,DAB2IP,ZNF540,RBM46,DLG1,DLX2,DXO,EIF4E,MECOM,FOXK1,FGFR2,SBNO2,TCF25,CUX2,TRIM2,RYBP,RPL13A,EDC4,TMEFF2,PHF19,BIN1,KCTD1,HIPK2,CNOT7,SOX8,HHEX,APBB1,HSF1,HSF4,ZC3H12D,IGF2,IGFBP5,APP,RBPJ,INS,USP17L2,MIR190A,MIR200A,MIR200B,MIR181A1,MIR23B,MIR24-1,MIR27B,SMAD3,MIR328,MIR338,MIR340,MIR369,M…
GO:0070698	MF	type I activin receptor binding	2	2	0.00405633	0.55232	SMAD6,NODAL
GO:0031643	BP	positive regulation of myelination	17	5	0.00412415	0.555098	TPPP,EGR2,MAG,SOX10,MYRF
GO:0033268	CC	node of Ranvier	16	5	0.00412585	0.555098	DLG1,NFASC,BIN1,ANK3,CNTN2
GO:0015870	BP	acetylcholine transport	8	3	0.00420544	0.55588	CHRNA3,TACR2,SLC44A4
GO:0048699	BP	generation of neurons	1427	106	0.00419095	0.55588	MICOS10-NBL1,TUBB3,BAIAP2,SEMA4D,TBR1,NCKAP1,TUBGCP2,EHMT2,VAX1,CIT,CHRNA3,ARHGEF25,FOXN4,NRN1L,SEZ6,CNP,HAPLN1,VCAN,CTNNA1,DAB2IP,DCLK2,DLX2,JAG1,EGR2,EIF4E,EMX2,PTK2B,FGFR2,ZNF365,NFASC,COBL,MINAR1,CUX2,GABRA5,PTF1A,GAK,AUTS2,BIN1,ANK3,HIPK2,SOX8,APBB1,APP,RBPJ,DRAXIN,GDF6,LLGL1,LMX1B,LTK,MAG,ARSB,MEIS1,NBL1,NEUROD1,NTRK1,MINK1,PRKN,PAX6,IRX4,NTM,SHANK1,TAOK3,BCL11A,PLXNB1,CASZ1,RNF220,DOCK10,P…
GO:0060562	BP	epithelial tube morphogenesis	326	31	0.0041601	0.55588	LIAS,PHB2,FOXN4,COL4A1,OSR1,CTNS,DLG1,FGFR2,COBL,PRKD2,SOX8,FMN1,RBPJ,TACSTD2,SMAD3,MMP14,MTHFR,NODAL,RGMA,RARG,SFRP1,SFRP2,SKI,BMP7,TCF21,TSC2,DDR1,GRHL2,LZTS2,KDM2B,WNT3A,LHX2
GO:0008283	BP	cell population proliferation	3176	193	0.00432527	0.560153	MICOS10-NBL1,PTPRU,TUBB3,BAIAP2,SEMA4D,TBR1,NCKAP1,SEPTIN9,VAX1,ADAMTS8,DUSP10,PACSIN2,PHB2,CHRNA3,SCAND3,ARHGEF25,ODAD3,NRN1L,CCDC78,SEZ6,CNP,SGPP2,OSR1,CR1,CR2,HAPLN1,VCAN,CTBP1,CTNNA1,KLB,DAB2IP,DCTN1,DLG1,JAG1,E2F4,EGR2,WDR90,EMX2,TAPT1,ENPEP,DMTN,ERBB3,ETS1,MECOM,PTK2B,SPATA13,FGFR2,ZNF365,NFASC,COBL,BOP1,MINAR1,CUX2,SH3BP4,ALOX5,GABBR1,CFAP65,GAK,TAFA5,PRKD2,PPP1R16B,AUTS2,INTS1,GAS8,FBXO2,…
GO:0035272	BP	exocrine system development	45	8	0.0043323	0.560153	CLCN2,FGFR2,PTF1A,IGF2,PAX6,BMP7,SOX10,WLS
GO:0044087	BP	regulation of cellular component biogenesis	934	69	0.00433327	0.560153	TUBB4A,CORO2B,BAIAP2,MAD2L2,SEMA4D,NCKAP1,SEPTIN9,EHMT2,TRIM31,TPPP,SYNPO,ODAD3,SLAIN1,ZNF827,DAB2IP,DCTN1,DLG1,DYNC1H1,ABCA2,TAPT1,DMTN,PTK2B,PHLDB1,COBL,CUX2,RPL13A,TMEFF2,LRRTM2,PPP1R16B,AUTS2,BIN1,HSF1,FMN1,APP,USP17L2,TACSTD2,MIR27B,SMAD3,MMP14,MYO1C,NTRK1,NUMA1,PRKN,SHANK1,SNX9,PIP4K2A,PRKCH,PRKCZ,PTK2,PTPRS,NECTIN1,S100A10,SFRP1,LRTM2,BMP7,BRCA1,TBX5,ACTG1,CAPZB,JAM3,SKAP1,WNT3A,HIP1R,LRSA…
GO:0045926	BP	negative regulation of growth	234	23	0.00433689	0.560153	SEMA4D,DUSP10,MINAR1,SH3BP4,IGFBP5,DRAXIN,MIR200B,SMAD3,MAG,MT1A,BCL11A,RGMA,RTN4,SEMA6A,DIP2B,PTPRS,SFRP1,SFRP2,BRCA1,TBX5,BTG1,WNT3,WNT3A
GO:0008432	MF	JUN kinase binding	11	4	0.00445127	0.56843	MAD2L2,DUSP10,PTK2,MAPK8IP1
GO:0021761	BP	limbic system development	117	14	0.0044392	0.56843	TBR1,DCLK2,DLX2,EMX2,ALDH1A3,FGFR2,NEUROD1,ATG16L1,PTPRS,PRDM13,NR2E1,ZIC1,WNT3A,FEZ1
GO:0061564	BP	axon development	485	45	0.00456641	0.577162	TUBB3,BAIAP2,SEMA4D,TBR1,VAX1,ARHGEF25,CNP,CTNNA1,EGR2,FGFR2,NFASC,COBL,AUTS2,ANK3,APBB1,APP,DRAXIN,LLGL1,MAG,NEUROD1,NTRK1,PAX6,PLXNB1,PCDHAC2,LHX9,RGMA,RTN4,SMURF1,DSCAML1,PTK2,SEMA6A,DIP2B,PTPRS,NECTIN1,CXCL12,LRTM2,BMP7,CNTN2,ACTG1,NR2E1,WNT3,DDR1,CCK,WNT3A,LHX2,FEZ1
GO:0070696	MF	transmembrane receptor protein serine/threonine kinase binding	22	5	0.00457155	0.577162	ELAPOR2,SMAD6,NODAL,SMURF1,CRIPTO
GO:0110155	BP	NAD-cap decapping	3	2	0.00459625	0.577162	DXO,NUDT12
GO:0022603	BP	regulation of anatomical structure morphogenesis	889	69	0.00465977	0.578831	BAIAP2,SEMA4D,PHB2,CHRNA3,FMNL2,COL4A2,OSR1,DAB2IP,DLG1,JAG1,DMTN,ETS1,PTK2B,FGFR2,STAB1,PHLDB1,MINAR1,CUX2,ALOX5,GAB1,TAFA5,PRKD2,PPP1R16B,GAS2,GNA12,HIPK2,SOX8,HHEX,HLA-G,HOXC11,DRAXIN,MIR200B,TACSTD2,MIR24-1,MIR27B,MAG,PALM2AKAP2,NODAL,MIR375,MIR377,PRKN,BCL11A,PLXNB1,RGMA,RTN4,SMURF1,PTK2,ERMN,SEMA6A,DIP2B,PTPRS,RNH1,RREB1,CXCL12,SFRP1,SFRP2,INF2,WNK1,BMP7,BRCA1,CNTN2,BTG1,NR2E1,WNT3,CFAP410,…
GO:0031327	BP	negative regulation of cellular biosynthetic process	2562	141	0.00466077	0.578831	MIR541,ZBED6,MIR3074,MIR3065,HOXA10-AS,MAD2L2,SEMA4D,TBR1,SRSF10,EHMT2,VAX1,PHB2,PLK3,OSR1,CR1,MTCL2,CTBP1,CTNS,ZNF827,DAB2IP,ZNF540,RBM46,DLG1,DLX2,DXO,EIF4E,ABCA2,MECOM,FOXK1,FGFR2,SBNO2,TCF25,CUX2,TRIM2,RYBP,RPL13A,EDC4,TMEFF2,PHF19,BIN1,KCTD1,HIPK2,CNOT7,SOX8,HHEX,APBB1,HSF1,HSF4,ZC3H12D,IGF2,IGFBP5,APP,RBPJ,INS,USP17L2,MIR190A,MIR200A,MIR200B,MIR181A1,MIR23B,MIR24-1,MIR27B,SMAD3,MIR328,MIR33…
GO:0060688	BP	regulation of morphogenesis of a branching structure	48	8	0.00474092	0.585568	PHB2,FGFR2,SOX8,TACSTD2,BCL11A,RTN4,SFRP1,BMP7
GO:0010605	BP	negative regulation of macromolecule metabolic process	2996	163	0.00508559	0.613146	MIR541,ZBED6,MIR3074,MIR3065,HOXA10-AS,SPON1,MAD2L2,PFDN6,SEMA4D,TBR1,SRSF10,EHMT2,VAX1,TPPP,DUSP10,PHB2,RFFL,PLK3,OSR1,KLHL40,CR1,CTBP1,ZNF827,DAB2IP,ZNF540,RBM46,DLG1,DLX2,DXO,EIF4E,DMTN,MECOM,FOXK1,FGFR2,SBNO2,TCF25,MINAR1,CUX2,TRIM2,RYBP,RPL13A,EDC4,TMEFF2,PPP1R16B,PHF19,BIN1,KCTD1,HIPK2,CNOT7,SOX8,HHEX,APBB1,HSF1,HSF4,ZC3H12D,IGF2,IGFBP5,APP,RBPJ,INS,USP17L2,MIR190A,MIR200A,MIR200B,MIR181A1,…
GO:0032273	BP	positive regulation of protein polymerization	90	12	0.00504902	0.613146	BAIAP2,NCKAP1,TPPP,SLAIN1,DCTN1,DLG1,PTK2B,BIN1,FMN1,NUMA1,SNX9,FCHSD2
GO:0032808	BP	lacrimal gland development	7	3	0.00505787	0.613146	FGFR2,PAX6,SOX10
GO:0044340	BP	canonical Wnt signaling pathway involved in regulation of cell proliferation	6	3	0.00512695	0.613146	SFRP1,WNT3,WNT3A
GO:0072197	BP	ureter morphogenesis	7	3	0.00511206	0.613146	EMX2,SOX8,LZTS2
GO:1901888	BP	regulation of cell junction assembly	199	22	0.00507464	0.613146	SEMA4D,DMTN,PTK2B,CUX2,LRRTM2,FMN1,APP,SMAD3,MMP14,MYO1C,NTRK1,PRKCH,PTK2,PTPRS,NECTIN1,S100A10,SFRP1,LRTM2,TBX5,ACTG1,WNT3A,MAP4K4
GO:0031698	MF	beta-2 adrenergic receptor binding	6	3	0.0051543	0.613172	GNAS,GRIA1,PDE4D
GO:0071724	BP	response to diacyl bacterial lipopeptide	4	2	0.00528521	0.622196	CD14,CD36
GO:0071726	BP	cellular response to diacyl bacterial lipopeptide	4	2	0.00528521	0.622196	CD14,CD36
GO:0097089	BP	methyl-branched fatty acid metabolic process	4	2	0.00544412	0.637582	HACL1,ABCD3
GO:0001843	BP	neural tube closure	90	12	0.00562403	0.645279	LIAS,COBL,MTHFR,RGMA,RARG,SFRP1,SFRP2,SKI,TSC2,GRHL2,KDM2B,LHX2
GO:0004572	MF	mannosyl-oligosaccharide 1,3-1,6-alpha-mannosidase activity	2	2	0.00556797	0.645279	MAN2A2,MAN2A1
GO:0031017	BP	exocrine pancreas development	7	3	0.00561843	0.645279	PTF1A,IGF2,WLS
GO:0032929	BP	negative regulation of superoxide anion generation	3	2	0.00561271	0.645279	ACP5,PON3
GO:0009890	BP	negative regulation of biosynthetic process	2574	141	0.00568232	0.645414	MIR541,ZBED6,MIR3074,MIR3065,HOXA10-AS,MAD2L2,SEMA4D,TBR1,SRSF10,EHMT2,VAX1,PHB2,PLK3,OSR1,CR1,MTCL2,CTBP1,CTNS,ZNF827,DAB2IP,ZNF540,RBM46,DLG1,DLX2,DXO,EIF4E,ABCA2,MECOM,FOXK1,FGFR2,SBNO2,TCF25,CUX2,TRIM2,RYBP,RPL13A,EDC4,TMEFF2,PHF19,BIN1,KCTD1,HIPK2,CNOT7,SOX8,HHEX,APBB1,HSF1,HSF4,ZC3H12D,IGF2,IGFBP5,APP,RBPJ,INS,USP17L2,MIR190A,MIR200A,MIR200B,MIR181A1,MIR23B,MIR24-1,MIR27B,SMAD3,MIR328,MIR33…
GO:2000051	BP	negative regulation of non-canonical Wnt signaling pathway	6	3	0.00565744	0.645414	SFRP1,SFRP2,ZNRF3
GO:0030182	BP	neuron differentiation	1351	100	0.00572538	0.647054	MICOS10-NBL1,TUBB3,BAIAP2,SEMA4D,TBR1,NCKAP1,EHMT2,VAX1,CHRNA3,ARHGEF25,FOXN4,NRN1L,SEZ6,CNP,CTNNA1,DAB2IP,DCLK2,DLX2,JAG1,EGR2,EIF4E,EMX2,PTK2B,FGFR2,ZNF365,NFASC,COBL,MINAR1,CUX2,GABRA5,PTF1A,GAK,AUTS2,BIN1,ANK3,HIPK2,SOX8,APBB1,APP,RBPJ,DRAXIN,GDF6,LLGL1,LMX1B,LTK,MAG,ARSB,MEIS1,NBL1,NEUROD1,NTRK1,MINK1,PRKN,PAX6,IRX4,NTM,SHANK1,TAOK3,BCL11A,PLXNB1,CASZ1,RNF220,DOCK10,PRKCI,PRKCZ,PCDHAC2,LHX9,…
GO:0060606	BP	tube closure	91	12	0.00585952	0.658919	LIAS,COBL,MTHFR,RGMA,RARG,SFRP1,SFRP2,SKI,TSC2,GRHL2,KDM2B,LHX2
GO:0003677	MF	DNA binding	2366	131	0.00591948	0.662367	ZNF717,ZBED6,DENND4A,TBR1,EHMT2,VAX1,RBPJL,ZNF511,FOXN4,OSR1,CR2,ZNF597,ZNF827,ZNF540,ZNF721,DLX2,E2F4,EEF1D,EGR2,EMX2,EPAS1,ETS1,MECOM,FOXK1,SBNO2,ELL2,TCF25,FOXL1,PEG10,CUX2,RYBP,ZIM2,PTF1A,RAD54B,PHF19,MAJIN,BRF1,SOX8,HHEX,TLX1,HOXA9,HOXA10,HOXC11,HSF1,HSF4,TFAP2E,TBX10,APP,RBPJ,BEND4,LMX1B,SMAD3,SMAD6,MEIS1,ZNF727,MSH5,NEUROD1,NFIX,NTHL1,OTX1,PAX5,PAX6,IRX4,ZNF219,PEG3,KDM3B,PITX1,PLAGL1,BCL1…
GO:0060070	BP	canonical Wnt signaling pathway	302	28	0.00606331	0.675119	PTPRU,APC2,MAD2L2,SHISA3,DAB2IP,FGFR2,HHEX,RBPJ,DRAXIN,SMAD3,PRKN,RNF220,RARG,PRDM15,SFRP1,SFRP2,TMEM88B,WNK1,SOX10,TCF7,WNT3,WLS,AXIN2,SOX7,ZNRF3,LZTS2,WNT3A,FAM53B
GO:0014707	BP	branchiomeric skeletal muscle development	3	2	0.00613537	0.675721	PITX1,TCF21
GO:0044089	BP	positive regulation of cellular component biogenesis	483	40	0.00619428	0.675721	BAIAP2,MAD2L2,SEMA4D,NCKAP1,SEPTIN9,TPPP,SYNPO,SLAIN1,DAB2IP,DCTN1,DLG1,DYNC1H1,TAPT1,PTK2B,PHLDB1,COBL,CUX2,LRRTM2,AUTS2,BIN1,HSF1,FMN1,SMAD3,NTRK1,NUMA1,SNX9,PIP4K2A,S100A10,SFRP1,LRTM2,BMP7,TBX5,SKAP1,HIP1R,LRSAM1,MAP4K4,CD36,PIEZO1,FCHSD2,SEPTIN7
GO:0044332	BP	Wnt signaling pathway involved in dorsal/ventral axis specification	2	2	0.00627799	0.675721	SFRP1,AXIN2
GO:0048640	BP	negative regulation of developmental growth	108	14	0.00613645	0.675721	SEMA4D,DUSP10,DRAXIN,MIR200B,MAG,BCL11A,RGMA,RTN4,SEMA6A,DIP2B,PTPRS,TBX5,WNT3,WNT3A
GO:0051094	BP	positive regulation of developmental process	1309	90	0.00623331	0.675721	MICOS10-NBL1,BAIAP2,MAD2L2,SEMA4D,ADIRF,DUSP10,CLCN2,OSR1,CR1,HAPLN1,VCAN,DAB2IP,DLX2,JAG1,EGR2,TAPT1,ERBB3,ETS1,PTK2B,ELAPOR2,FGFR2,ZNF365,PHLDB1,COBL,ATP11A,CUX2,ALOX5,GAB1,PRKD2,LRRTM2,BIN1,AAMDC,HIPK2,SOX8,HLA-G,HOXC11,HSF1,IGF2,RBPJ,INS,ITPKB,GDF6,TACSTD2,MIR27B,SMAD3,MAG,MAN2A1,MMP14,NBL1,NEUROD1,NODAL,NTRK1,NUMA1,PRKN,PAX6,SHANK1,ZNF219,PLXNB1,PRKCH,PRKCI,LMO3,PRKCZ,RTN4,SMURF1,PTK2,RREB1,…
GO:2000053	BP	regulation of Wnt signaling pathway involved in dorsal/ventral axis specification	2	2	0.00627799	0.675721	SFRP1,AXIN2
GO:2000054	BP	negative regulation of Wnt signaling pathway involved in dorsal/ventral axis specification	2	2	0.00627799	0.675721	SFRP1,AXIN2
GO:0002009	BP	morphogenesis of an epithelium	502	42	0.0063311	0.676564	LIAS,PHB2,FOXN4,COL4A1,OSR1,CTNS,DLG1,JAG1,ALDH1A3,FGFR2,COBL,TMEFF2,PRKD2,SOX8,FMN1,IGFBP5,RBPJ,TACSTD2,SMAD3,MMP14,MTHFR,NODAL,SERPINB5,RGMA,SMURF1,RARG,RREB1,SFRP1,SFRP2,SKI,BMP7,SOX10,TBX5,TCF21,ACTG1,TSC2,DDR1,GRHL2,ZNRF3,LZTS2,KDM2B,WNT3A,LHX2
GO:2000040	BP	regulation of planar cell polarity pathway involved in axis elongation	2	2	0.00637562	0.676564	SFRP1,SFRP2
GO:2000041	BP	negative regulation of planar cell polarity pathway involved in axis elongation	2	2	0.00637562	0.676564	SFRP1,SFRP2
GO:0045935	BP	positive regulation of nucleobase-containing compound metabolic process	1991	122	0.00647769	0.681001	ZNF717,MAD2L2,CAMKK2,TBR1,ADIRF,TRIM31,RBPJL,FOXN4,OSR1,ZNF597,CTBP1,ZNF827,DAB2IP,ZNF721,DLX2,DXO,JAG1,E2F4,EGR2,EPAS1,ETS1,MECOM,PTK2B,FOXK1,FGFR2,SBNO2,ELL2,RYBP,PTF1A,PRKD2,AUTS2,HIPK2,BRF1,CNOT7,SOX8,HHEX,TLX1,HOXA9,HOXA10,APBB1,HOXC11,HSF1,TFAP2E,ZC3H12D,TBX10,IGF2,APP,RBPJ,GDF6,LMX1B,MIR24-1,SMAD3,SMAD6,MEIS1,MIR373,NEUROD1,NFIX,NODAL,NOS1,OTX1,PRKN,PAX5,PAX6,ZNF219,RSF1,PEG3,PITX1,PLAGL1,…
GO:0050678	BP	regulation of epithelial cell proliferation	387	31	0.00647275	0.681001	DUSP10,PHB2,SCAND3,SGPP2,OSR1,DAB2IP,DLG1,JAG1,FGFR2,ALOX5,PRKD2,PPP1R16B,IGF2,RBPJ,TACSTD2,MIR24-1,MIR27B,SMAD3,NODAL,PAX6,SERPINB5,LIMS2,RTN4,MIR410,MIR483,RREB1,CXCL12,SFRP1,SFRP2,FA2H,ATOH8,WNT3A
GO:1900220	BP	semaphorin-plexin signaling pathway involved in bone trabecula morphogenesis	2	2	0.00653247	0.683581	SEMA4D,PLXNB1
GO:0016019	MF	peptidoglycan immune receptor activity	5	2	0.0066281	0.690392	PGLYRP1,CD14
GO:0009798	BP	axis specification	92	11	0.00671523	0.690642	COBL,SMAD6,NODAL,PAX6,IRX4,SFRP1,SKI,CRIPTO,WNT3,WLS,AXIN2
GO:0016525	BP	negative regulation of angiogenesis	137	13	0.00671275	0.690642	COL4A2,DAB2IP,STAB1,MINAR1,ALOX5,TAFA5,HHEX,HLA-G,MIR200B,MIR24-1,MIR375,MIR377,SEMA6A
GO:0021537	BP	telencephalon development	266	26	0.00687769	0.690642	TBR1,DAB2IP,DCLK2,DLX2,EMX2,ALDH1A3,GRIA1,DRAXIN,NEUROD1,PAX5,PAX6,ATG16L1,RTN4,PTPRS,CXCL12,SKI,SLC1A2,TACC1,CNTN2,NR2E1,ZIC1,TRAPPC9,KDM2B,WNT3A,LHX2,FEZ1
GO:0030155	BP	regulation of cell adhesion	774	58	0.00714112	0.690642	PTPRU,EDIL3,CORO2B,MAD2L2,SEMA4D,DUSP10,EGFLAM,CR1,DLG1,JAG1,DMTN,ERBB3,ETS1,PTK2B,ALOX5,PRKD2,RELL2,ANK3,HLA-G,FMN1,IGF2,ITPKB,LGALS1,TACSTD2,MIR27B,SMAD3,MBP,MMP14,NODAL,MINK1,PLXNB1,LIMS2,PRKCZ,PTK2,SEMA6A,PLEKHA2,RREB1,S100A10,CXCL12,SFRP1,SFRP2,WNK1,BMP7,ACTG1,GFUS,DDR1,JAM3,LOXL3,ACTL6A,PLPP3,SKAP1,TNFRSF18,WNT3A,CD9,MAP4K4,CD36,CD81,PIEZO1
GO:0033688	BP	regulation of osteoblast proliferation	30	6	0.00702567	0.690642	FGFR2,SOX8,SMAD3,PLXNB1,SFRP1,AXIN2
GO:0035107	BP	appendage morphogenesis	143	17	0.00692699	0.690642	OSR1,FGFR2,GNA12,HOXA9,HOXA10,HOXC11,FMN1,ZNF219,PITX1,WDR19,RARG,SFRP2,SKI,BMP7,TBX5,WNT3,GRHL2
GO:0035108	BP	limb morphogenesis	143	17	0.00692699	0.690642	OSR1,FGFR2,GNA12,HOXA9,HOXA10,HOXC11,FMN1,ZNF219,PITX1,WDR19,RARG,SFRP2,SKI,BMP7,TBX5,WNT3,GRHL2
GO:0038083	BP	peptidyl-tyrosine autophosphorylation	18	5	0.00693073	0.690642	PTK2B,LTK,NTRK1,DDR1,AATK
GO:0044343	BP	canonical Wnt signaling pathway involved in regulation of type B pancreatic cell proliferation	2	2	0.00698774	0.690642	SFRP1,WNT3A
GO:0045785	BP	positive regulation of cell adhesion	467	38	0.00703655	0.690642	PTPRU,EDIL3,DUSP10,EGFLAM,CR1,ETS1,PTK2B,ALOX5,PRKD2,RELL2,ANK3,HLA-G,FMN1,IGF2,ITPKB,LGALS1,MIR27B,SMAD3,NODAL,LIMS2,PRKCZ,PLEKHA2,RREB1,S100A10,CXCL12,SFRP1,SFRP2,BMP7,GFUS,ACTL6A,PLPP3,SKAP1,TNFRSF18,WNT3A,MAP4K4,CD36,CD81,PIEZO1
GO:0048697	BP	positive regulation of collateral sprouting in absence of injury	2	2	0.00704285	0.690642	WNT3,WNT3A
GO:0050771	BP	negative regulation of axonogenesis	60	10	0.00688762	0.690642	SEMA4D,DRAXIN,MAG,RGMA,RTN4,SEMA6A,DIP2B,PTPRS,WNT3,WNT3A
GO:1900744	BP	regulation of p38MAPK cascade	45	7	0.00706942	0.690642	DUSP10,DAB2IP,DLG1,PHLPP1,RELL2,GDF6,MINK1
GO:1901374	BP	acetate ester transport	9	3	0.00686175	0.690642	CHRNA3,TACR2,SLC44A4
GO:1903231	MF	mRNA base-pairing translational repressor activity	245	14	0.00714995	0.690642	MIR200A,MIR200B,MIR24-1,MIR27B,MIR328,MIR338,MIR371A,MIR372,MIR373,MIR429,MIR409,MIR410,MIR193B,MIR483,MIR657
GO:2000079	BP	regulation of canonical Wnt signaling pathway involved in controlling type B pancreatic cell proliferation	2	2	0.00698774	0.690642	SFRP1,WNT3A
GO:2001258	BP	negative regulation of cation channel activity	45	6	0.00714356	0.690642	CRHR1,DRD4,GPR35,ANK3,KCNE1,MIR24-1
GO:0110154	BP	RNA decapping	19	4	0.00727326	0.699563	DXO,EDC4,CNOT7,NUDT12
GO:0010556	BP	regulation of macromolecule biosynthetic process	5163	265	0.00730716	0.699847	MIR541,ZNF717,NPPA-AS1,ZBED6,MIR3074,MIR3065,HOXA10-AS,DENND4A,SPON2,SPON1,MAD2L2,SEMA4D,CAMKK2,TBR1,SRSF10,EHMT2,ADIRF,VAX1,TRIM31,PADI2,RBPJL,PHB2,ZNF511,FOXN4,PLK3,OSR1,CR1,ZNF597,CTBP1,ZNF827,DAB2IP,ZNF540,RBM46,ZNF721,DLG1,DLX2,DXO,JAG1,E2F4,EEF2,EGR2,EIF4E,ABCA2,EMX2,EPAS1,ERBB3,ETS1,MECOM,PTK2B,FOXK1,FGFR2,FHL3,SBNO2,ELL2,TCF25,FOXL1,CUX2,TRIM2,RYBP,RPL13A,ZIM2,EDC4,TMEFF2,ALOX5,FUT8,PTF1A…
GO:0048588	BP	developmental cell growth	226	24	0.00734368	0.700376	SEMA4D,NRN1L,COBL,AUTS2,APP,DRAXIN,MIR24-1,MAG,MEIS1,PRKN,BCL11A,PRKCZ,RGMA,RTN4,SMURF1,SEMA6A,DIP2B,PTPRS,RARG,CXCL12,WNT3,DDR1,WNT3A,LHX2
GO:0031076	BP	embryonic camera-type eye development	37	7	0.00749943	0.712225	ALDH1A3,HIPK2,PAX6,WDR19,RARG,BMP7,KDM2B
GO:0032924	BP	activin receptor signaling pathway	47	7	0.00755545	0.713109	GDF6,SMAD3,SMAD6,NODAL,SMURF1,SKI,CRIPTO
GO:2000181	BP	negative regulation of blood vessel morphogenesis	139	13	0.00757184	0.713109	COL4A2,DAB2IP,STAB1,MINAR1,ALOX5,TAFA5,HHEX,HLA-G,MIR200B,MIR24-1,MIR375,MIR377,SEMA6A
GO:0032873	BP	negative regulation of stress-activated MAPK cascade	47	7	0.00783345	0.729421	DUSP10,DLG1,MECOM,PRKN,TAOK3,HDAC3,MAPK8IP1
GO:0070303	BP	negative regulation of stress-activated protein kinase signaling cascade	47	7	0.00783345	0.729421	DUSP10,DLG1,MECOM,PRKN,TAOK3,HDAC3,MAPK8IP1
GO:1901343	BP	negative regulation of vasculature development	140	13	0.00784185	0.729421	COL4A2,DAB2IP,STAB1,MINAR1,ALOX5,TAFA5,HHEX,HLA-G,MIR200B,MIR24-1,MIR375,MIR377,SEMA6A
GO:0021543	BP	pallium development	183	19	0.0080442	0.744665	TBR1,DAB2IP,DCLK2,DLX2,EMX2,GRIA1,NEUROD1,PAX5,PAX6,ATG16L1,RTN4,PTPRS,TACC1,NR2E1,ZIC1,TRAPPC9,WNT3A,LHX2,FEZ1
GO:0035748	CC	myelin sheath abaxonal region	6	3	0.00807608	0.744665	CNP,DLG1,PRKCZ
GO:0060084	BP	synaptic transmission involved in micturition	3	2	0.00810457	0.744665	CHRNA3,CHRNB4
GO:0030371	MF	translation repressor activity	275	16	0.00817506	0.746281	ZNF540,TRIM2,MIR200A,MIR200B,MIR24-1,MIR27B,MIR328,MIR338,MIR371A,MIR372,MIR373,MIR429,MIR409,MIR410,MIR193B,MIR483,MIR657
GO:0030510	BP	regulation of BMP signaling pathway	116	13	0.00821868	0.746281	MICOS10-NBL1,ELAPOR2,HIPK2,RBPJ,KCP,SMAD6,NBL1,NUMA1,RGMA,SMURF1,SFRP1,SFRP2,SKI
GO:0045668	BP	negative regulation of osteoblast differentiation	62	8	0.00835328	0.746281	SEMA4D,IGFBP5,MIR24-1,SMAD3,SMAD6,SFRP1,SKI,AXIN2
GO:0046974	MF	histone H3K9 methyltransferase activity	12	4	0.00832263	0.746281	EHMT2,MECOM,PRDM9,PRDM16
GO:0048513	BP	animal organ development	2943	180	0.00828179	0.746281	MIR541,MICOS10-NBL1,PTPRU,MAD2L2,SEMA4D,TBR1,TUBGCP2,CHAD,VAX1,PADI2,PHB2,ODAD3,CLCN2,FOXN4,SEZ6,SPNS2,CNP,COL4A1,OSR1,KLHL40,OTOP1,CRHR1,CTNNA1,CTNS,DAB2IP,DCTN1,DCLK2,DLG1,DLX2,JAG1,E2F4,EGR2,EMX2,TAPT1,ENPEP,EPAS1,ERBB3,PTK2B,ALDH1A3,FOXK1,FGFR2,FHL3,CHSY1,ZNF365,SBNO2,TCF25,FOXL1,NFASC,PHLDB1,COBL,RPL13A,ALOX5,GABRA5,PTF1A,GAS2,GAS8,GJB2,GNAS,SIGLEC15,GRIA1,TMEM176B,HIPK2,ANKRD11,SOX8,TLX1,HO…
GO:0090092	BP	regulation of transmembrane receptor protein serine/threonine kinase signaling pathway	287	25	0.00832919	0.746281	MICOS10-NBL1,WFIKKN2,HTRA4,ELAPOR2,PEG10,HIPK2,RBPJ,KCP,GDF6,LOX,MIR27B,SMAD3,SMAD6,MIR373,NBL1,NODAL,NUMA1,RGMA,SMURF1,PRDM16,SFRP1,SFRP2,SKI,BMP7,LDLRAD4
GO:0090596	BP	sensory organ morphogenesis	272	25	0.00831209	0.746281	FOXN4,OSR1,OTOP1,JAG1,ALDH1A3,FGFR2,PTF1A,HIPK2,SOX8,MAN2A1,MEIS1,OTX1,PAX6,PRKCI,WDR19,NECTIN1,RARG,PRDM1,SKI,BMP7,ZIC1,PDZD7,SLC44A4,KDM2B,WNT3A
GO:0031047	BP	regulatory ncRNA-mediated gene silencing	615	31	0.00846836	0.750629	MIR541,MIR3074,MIR3065,HOXA10-AS,CNOT7,MIR190A,MIR200A,MIR200B,MIR181A1,MIR23B,MIR24-1,MIR27B,SMAD3,MIR328,MIR338,MIR340,MIR369,MIR371A,MIR372,MIR373,MIR375,MIR377,MIR429,MIR409,MIR412,MIR410,MIR193B,MIR483,MIR575,MIR589,MIR648,MIR656,MIR657
GO:0043010	BP	camera-type eye development	338	30	0.00846595	0.750629	VAX1,CLCN2,FOXN4,COL4A1,CTNS,DLG1,DLX2,JAG1,ALDH1A3,PTF1A,HIPK2,SOX8,HSF4,MAB21L1,SMAD3,MAN2A1,MEIS1,NEUROD1,PAX6,WDR19,NECTIN1,RARG,PRDM1,SKI,BMP7,NR2E1,GRHL2,CASP2,KDM2B,ACTL6A,LHX2
GO:0065005	BP	protein-lipid complex assembly	30	5	0.0086787	0.766268	CIDEB,BIN1,MTTP,SNX9,PCDHGA3
GO:0007411	BP	axon guidance	224	25	0.0088286	0.767511	TUBB3,SEMA4D,TBR1,VAX1,ARHGEF25,EGR2,NFASC,APP,DRAXIN,NTRK1,PAX6,PLXNB1,PCDHAC2,LHX9,DSCAML1,PTK2,SEMA6A,NECTIN1,CXCL12,LRTM2,BMP7,CNTN2,WNT3,WNT3A,LHX2,FEZ1
GO:0032289	BP	central nervous system myelin formation	8	3	0.00881844	0.767511	ABCA2,MAG,MOBP
GO:0048762	BP	mesenchymal cell differentiation	255	24	0.00881615	0.767511	MAD2L2,SEMA4D,OSR1,DAB2IP,JAG1,TAPT1,FGFR2,PHLDB1,SOX8,RBPJ,SMAD3,PAX6,RTN4,PTK2,SEMA6A,SFRP1,SFRP2,BMP7,SOX10,TBX5,TCF21,LDLRAD4,AXIN2,LOXL3
GO:0097485	BP	neuron projection guidance	224	25	0.0088286	0.767511	TUBB3,SEMA4D,TBR1,VAX1,ARHGEF25,EGR2,NFASC,APP,DRAXIN,NTRK1,PAX6,PLXNB1,PCDHAC2,LHX9,DSCAML1,PTK2,SEMA6A,NECTIN1,CXCL12,LRTM2,BMP7,CNTN2,WNT3,WNT3A,LHX2,FEZ1
GO:0006670	BP	sphingosine metabolic process	20	4	0.00898533	0.775174	SGPP2,ABCA2,PLPP3,SPTLC2
GO:0046329	BP	negative regulation of JNK cascade	37	6	0.00896293	0.775174	DUSP10,MECOM,PRKN,TAOK3,HDAC3,MAPK8IP1
GO:0014055	BP	acetylcholine secretion, neurotransmission	4	2	0.00910245	0.779328	CHRNA3,TACR2
GO:0014056	BP	regulation of acetylcholine secretion, neurotransmission	4	2	0.00910245	0.779328	CHRNA3,TACR2
GO:0000122	BP	negative regulation of transcription by RNA polymerase II	900	62	0.00924158	0.788254	ZBED6,MAD2L2,SEMA4D,EHMT2,VAX1,PLK3,OSR1,CTBP1,DAB2IP,DLG1,DLX2,FOXK1,FGFR2,TCF25,CUX2,RYBP,PHF19,BIN1,HIPK2,SOX8,HHEX,APBB1,HSF1,HSF4,IGF2,RBPJ,SMAD3,NFIX,NODAL,PRKN,PAX5,PAX6,ZNF219,PEG3,PLAGL1,BCL11A,YEATS2,JPH2,RARG,PRDM13,RFC1,RREB1,SATB1,PRDM1,PRDM16,PRDM14,SIM2,SKI,SOX10,TBX15,TCF21,NR2F1,NR2E1,TRPV1,NSD2,ZNF668,KDM2B,ZBTB45,HDAC3,CD36,BAG3,NCOR2,HDAC4
GO:1902307	BP	positive regulation of sodium ion transmembrane transport	16	4	0.00933381	0.793128	DRD4,ANK3,NOS1,FXYD1
GO:0030838	BP	positive regulation of actin filament polymerization	52	8	0.00953614	0.804273	BAIAP2,NCKAP1,DLG1,PTK2B,BIN1,FMN1,SNX9,FCHSD2
GO:0042127	BP	regulation of cell population proliferation	2182	135	0.009502	0.804273	PTPRU,BAIAP2,SEMA4D,TBR1,NCKAP1,SEPTIN9,VAX1,ADAMTS8,DUSP10,PHB2,CHRNA3,SCAND3,ODAD3,SEZ6,SGPP2,OSR1,CR1,HAPLN1,VCAN,CTBP1,CTNNA1,KLB,DAB2IP,DLG1,JAG1,E2F4,TAPT1,DMTN,ERBB3,ETS1,PTK2B,FGFR2,ZNF365,COBL,MINAR1,CUX2,SH3BP4,ALOX5,GABBR1,GAK,TAFA5,PRKD2,PPP1R16B,AUTS2,GAS8,FBXO2,GNA12,HIPK2,CNOT7,SOX8,HHEX,HLA-G,TFAP2E,IGF2,IGFBP5,APP,RBPJ,INS,DRAXIN,USP17L2,LTK,MIR200B,TACSTD2,MIR24-1,MIR27B,MAB21L1…
GO:0001649	BP	osteoblast differentiation	249	22	0.0095767	0.804692	SEMA4D,VCAN,CYP24A1,JAG1,FGFR2,GABBR1,SOX8,IGF2,IGFBP5,LOX,MIR24-1,SMAD3,SMAD6,PTK2,TP53INP2,SFRP1,SFRP2,SKI,BMP7,WNT3,AXIN2,WNT3A
GO:0050769	BP	positive regulation of neurogenesis	228	23	0.00974642	0.81592	BAIAP2,SEMA4D,CLCN2,HAPLN1,VCAN,EGR2,ZNF365,CUX2,BIN1,SOX8,MAG,MAN2A1,PAX6,PLXNB1,PRKCH,PRKCI,SMURF1,CXCL12,SOX10,NR2E1,MYRF,WNT3,WNT3A
GO:0019911	MF	structural constituent of myelin sheath	9	3	0.00984976	0.818428	MBP,MOBP,PLLP
GO:0031325	BP	positive regulation of cellular metabolic process	3256	186	0.00989358	0.818428	ZNF717,SPON2,SPON1,MAD2L2,SEMA4D,CAMKK2,TBR1,ADIRF,TRIM31,PADI2,RBPJL,PHB2,CHRNA3,FOXN4,PLK3,OSR1,ZNF597,CTBP1,CTNS,ZNF827,DAB2IP,RBM46,ZNF721,CLYBL,DLX2,DXO,DRD4,JAG1,E2F4,EEF2,EGR2,ABCA2,EPAS1,ERBB3,ETS1,MECOM,PTK2B,FOXK1,FGFR2,SBNO2,ELL2,CUX2,RYBP,DDAH2,SH3BP4,PTF1A,PRKD2,PPP1R16B,AUTS2,GNA12,ANK3,GRIA1,HIPK2,BRF1,CNOT7,SOX8,HHEX,HLA-G,TLX1,HOXA9,HOXA10,APBB1,HOXC11,HSF1,TFAP2E,ZC3H12D,TBX10,I…
GO:0031326	BP	regulation of cellular biosynthetic process	5282	269	0.00992122	0.818428	MIR541,ZNF717,NPPA-AS1,ZBED6,MIR3074,MIR3065,HOXA10-AS,DENND4A,SPON2,SPON1,MAD2L2,SEMA4D,CAMKK2,TBR1,SRSF10,EHMT2,ADIRF,VAX1,TRIM31,PADI2,RBPJL,PHB2,CLCN2,ZNF511,FOXN4,PLK3,OSR1,CR1,MTCL2,ZNF597,CTBP1,CTNS,ZNF827,DAB2IP,ZNF540,RBM46,ZNF721,DLG1,DLX2,DXO,JAG1,E2F4,EEF2,EGR2,EIF4E,ABCA2,EMX2,EPAS1,ERBB3,ETS1,MECOM,PTK2B,FOXK1,FGFR2,FHL3,SBNO2,ELL2,TCF25,FOXL1,CUX2,TRIM2,RYBP,RPL13A,DDAH2,ZIM2,EDC4,…
GO:1900407	BP	regulation of cellular response to oxidative stress	22	5	0.00987151	0.818428	ALOX5,FUT8,PRKN,BMP7,CD36
GO:0031852	MF	mu-type opioid receptor binding	2	2	0.00997548	0.819912	GNAO1,GNAS
GO:0001657	BP	ureteric bud development	94	12	0.0101734	0.827158	OSR1,DLG1,FGFR2,SOX8,FMN1,TACSTD2,SMAD3,SMAD6,SFRP1,BMP7,TCF21,LZTS2
GO:0001847	MF	opsonin receptor activity	5	2	0.0101472	0.827158	CR1,CD14
GO:0048670	BP	regulation of collateral sprouting	20	5	0.0101422	0.827158	SEMA4D,RGMA,PTPRS,WNT3,WNT3A
GO:0060041	BP	retina development in camera-type eye	156	17	0.0102519	0.830552	CLCN2,FOXN4,COL4A1,DLX2,PTF1A,HIPK2,SOX8,MAN2A1,NEUROD1,PAX6,NECTIN1,PRDM1,SKI,NR2E1,CASP2,ACTL6A,LHX2
GO:0031646	BP	positive regulation of nervous system process	31	6	0.01037	0.834137	TPPP,CHRNB4,EGR2,MAG,SOX10,MYRF
GO:0046579	BP	positive regulation of Ras protein signal transduction	54	8	0.0103531	0.834137	MCF2L,AUTS2,GPR17,GPR35,ITPKB,NTRK1,STK19,MAP4K4
GO:0001763	BP	morphogenesis of a branching structure	196	20	0.0104798	0.839456	PHB2,COL4A1,DLG1,DLX2,FGFR2,SOX8,TACSTD2,MMP14,BCL11A,RTN4,ERMN,PRDM1,SFRP1,SFRP2,BMP7,SOX10,TCF21,CRIPTO,DDR1,GRHL2
GO:0030308	BP	negative regulation of cell growth	178	18	0.0105432	0.839456	SEMA4D,MINAR1,SH3BP4,DRAXIN,SMAD3,MAG,BCL11A,RGMA,RTN4,SEMA6A,DIP2B,PTPRS,SFRP1,SFRP2,BRCA1,BTG1,WNT3,WNT3A
GO:0033689	BP	negative regulation of osteoblast proliferation	15	4	0.0105999	0.839456	SMAD3,PLXNB1,SFRP1,AXIN2
GO:0043069	BP	negative regulation of programmed cell death	895	58	0.0106218	0.839456	SEMA4D,PHB2,RFFL,PLK3,OSR1,CTNNA1,CTNS,ERBB3,MECOM,PTK2B,FGFR2,DDAH2,INTS1,GBE1,HIPK2,SOX8,HSF1,INS,ITPKB,DRAXIN,LTK,MIR200B,MIR24-1,SMAD3,SMAD6,MAG,NEUROD1,NTRK1,PRKN,LIMS2,PRKCH,PRKCI,PRKCZ,TCIM,PRDM9,PTK2,CXCL12,SFRP1,SFRP2,BMP7,BOK,SOX10,BRCA1,CRIPTO,NR2E1,BAG6,CAAP1,DNAJC5,CASP2,KDM2B,TNFRSF18,HDAC3,ALKBH1,HIP1R,DPP9,FANK1,MAP4K4,MAPK8IP1,BAG3
GO:0051252	BP	regulation of RNA metabolic process	3537	194	0.0105921	0.839456	ZNF717,ZBED6,DENND4A,MAD2L2,SEMA4D,CAMKK2,TBR1,SRSF10,EHMT2,ADIRF,VAX1,TRIM31,RBPJL,PHB2,ZNF511,FOXN4,PLK3,OSR1,ZNF597,CTBP1,ZNF827,DAB2IP,ZNF540,RBM46,ZNF721,DLG1,DLX2,DXO,JAG1,E2F4,EGR2,EMX2,EPAS1,ETS1,MECOM,FOXK1,FGFR2,FHL3,SBNO2,ELL2,TCF25,FOXL1,CUX2,RYBP,ZIM2,PTF1A,PRKD2,AUTS2,PHF19,INTS1,BIN1,KCTD1,HIPK2,SSU72,BRF1,CNOT7,SOX8,HHEX,TLX1,HOXA9,HOXA10,APBB1,HOXC11,HSF1,HSF4,TFAP2E,ZC3H12D,TBX1…
GO:0048667	BP	cell morphogenesis involved in neuron differentiation	547	49	0.0107112	0.84357	TUBB3,BAIAP2,SEMA4D,TBR1,VAX1,CHRNA3,ARHGEF25,CNP,EGR2,FGFR2,ZNF365,NFASC,COBL,CUX2,AUTS2,ANK3,APBB1,APP,DRAXIN,LLGL1,MAG,NTRK1,MINK1,PAX6,SHANK1,PLXNB1,DOCK10,PCDHAC2,LHX9,RGMA,RTN4,SMURF1,DSCAML1,PTK2,SEMA6A,DIP2B,PTPRS,NECTIN1,CXCL12,LRTM2,BMP7,CNTN2,ACTG1,NR2E1,WNT3,PDZD7,CCK,WNT3A,LHX2,FEZ1
GO:0097360	BP	chorionic trophoblast cell proliferation	5	2	0.0108132	0.845709	NODAL,BOK
GO:1901382	BP	regulation of chorionic trophoblast cell proliferation	5	2	0.0108132	0.845709	NODAL,BOK
GO:0060266	BP	negative regulation of respiratory burst involved in inflammatory response	5	2	0.0108693	0.847168	DUSP10,INS
GO:0038098	BP	sequestering of BMP from receptor via BMP binding	4	2	0.0110062	0.854894	MICOS10-NBL1,NBL1
GO:0009889	BP	regulation of biosynthetic process	5312	270	0.0111739	0.864942	MIR541,ZNF717,NPPA-AS1,ZBED6,MIR3074,MIR3065,HOXA10-AS,DENND4A,SPON2,SPON1,MAD2L2,SEMA4D,CAMKK2,TBR1,SRSF10,EHMT2,ADIRF,VAX1,TRIM31,PADI2,RBPJL,PHB2,CLCN2,ZNF511,FOXN4,PLK3,OSR1,CR1,MTCL2,ZNF597,CTBP1,CTNS,ZNF827,DAB2IP,ZNF540,RBM46,ZNF721,DLG1,DLX2,DXO,JAG1,E2F4,EEF2,EGR2,EIF4E,ABCA2,EMX2,EPAS1,ERBB3,ETS1,MECOM,PTK2B,FOXK1,FGFR2,FHL3,SBNO2,ELL2,TCF25,FOXL1,CUX2,TRIM2,RYBP,RPL13A,DDAH2,ZIM2,EDC4,…
GO:0034329	BP	cell junction assembly	422	37	0.0113139	0.871554	CDH12,CORO2B,SEMA4D,CTNNA1,DLG1,DMTN,PTK2B,CUX2,LRRTM2,GJB2,CDH19,GRIA1,FMN1,APP,SMAD3,MMP14,MYO1C,NTRK1,PLXNB1,PRKCH,PTK2,PTPRS,NECTIN1,S100A10,SFRP1,CDH22,LRTM2,TBX5,ACTG1,GRHL2,TLN2,JAM3,FBF1,WNT3A,CD9,NRXN2,MAP4K4
GO:0048732	BP	gland development	429	35	0.0113364	0.871554	PHB2,CLCN2,CRHR1,CTNS,ALDH1A3,FGFR2,COBL,PTF1A,HIPK2,HOXA9,HOXA10,IGF2,IGFBP5,RBPJ,SMAD3,MAN2A1,NODAL,PAX6,SERPINB5,PITX1,LIMS2,PRKCSH,RTN4,RARG,RREB1,SFRP1,BMP7,SOX10,TCF21,CRIPTO,WNT3,DDR1,FA2H,WLS,WNT3A,NCOR2
GO:0060541	BP	respiratory system development	207	20	0.0114558	0.875514	CLCN2,EPAS1,ALDH1A3,FGFR2,RPL13A,HIPK2,IGFBP5,RBPJ,LOX,MAN2A1,MMP14,NODAL,RARG,SIM2,SKI,TBX5,TCF21,BAG6,GRHL2,LOXL3
GO:1901861	BP	regulation of muscle tissue development	45	7	0.0114654	0.875514	ERBB3,IGF2,IGFBP5,LOX,SMAD3,JPH2,WNT3A
GO:0072163	BP	mesonephric epithelium development	95	12	0.0115539	0.876351	OSR1,DLG1,FGFR2,SOX8,FMN1,TACSTD2,SMAD3,SMAD6,SFRP1,BMP7,TCF21,LZTS2
GO:0072164	BP	mesonephric tubule development	95	12	0.0115539	0.876351	OSR1,DLG1,FGFR2,SOX8,FMN1,TACSTD2,SMAD3,SMAD6,SFRP1,BMP7,TCF21,LZTS2
GO:0033687	BP	osteoblast proliferation	35	6	0.011609	0.877588	FGFR2,SOX8,SMAD3,PLXNB1,SFRP1,AXIN2
GO:0043066	BP	negative regulation of apoptotic process	864	56	0.0117338	0.884063	SEMA4D,PHB2,RFFL,PLK3,OSR1,CTNNA1,CTNS,ERBB3,PTK2B,FGFR2,DDAH2,INTS1,GBE1,HIPK2,SOX8,HSF1,INS,ITPKB,DRAXIN,LTK,MIR200B,MIR24-1,SMAD3,SMAD6,MAG,NEUROD1,NTRK1,PRKN,LIMS2,PRKCH,PRKCI,PRKCZ,TCIM,PRDM9,PTK2,CXCL12,SFRP1,SFRP2,BMP7,BOK,SOX10,BRCA1,CRIPTO,NR2E1,BAG6,CAAP1,DNAJC5,CASP2,KDM2B,TNFRSF18,HDAC3,ALKBH1,HIP1R,FANK1,MAP4K4,MAPK8IP1,BAG3
GO:0001525	BP	angiogenesis	592	43	0.0119111	0.891651	COL4A1,COL4A2,DAB2IP,JAG1,ENPEP,EPAS1,ETS1,PTK2B,FGFR2,STAB1,MINAR1,ALOX5,GAB1,TAFA5,PRKD2,PPP1R16B,HIPK2,HHEX,HLA-G,RBPJ,MIR200B,MIR24-1,MIR27B,MEIS1,MMP14,NODAL,MIR375,MIR377,MIR410,PTK2,SEMA6A,RNH1,MIR483,SFRP1,SFRP2,WNK1,BRCA1,BTG1,TCF21,CRIPTO,ACTG1,NR2E1,JAM3,SH2D2A
GO:0031175	BP	neuron projection development	953	74	0.0119134	0.891651	MICOS10-NBL1,TUBB3,BAIAP2,SEMA4D,TBR1,NCKAP1,VAX1,CHRNA3,ARHGEF25,NRN1L,SEZ6,CNP,CTNNA1,DAB2IP,EGR2,PTK2B,FGFR2,ZNF365,NFASC,COBL,MINAR1,CUX2,GAK,AUTS2,ANK3,APBB1,APP,DRAXIN,LLGL1,LTK,MAG,ARSB,NBL1,NEUROD1,NTRK1,MINK1,PRKN,PAX6,SHANK1,TAOK3,BCL11A,PLXNB1,DOCK10,PRKCI,PRKCZ,PCDHAC2,LHX9,RGMA,RTN4,SMURF1,DSCAML1,PTK2,SEMA6A,DIP2B,PTPRS,NECTIN1,CXCL12,SFRP1,SFRP2,LRTM2,BMP7,CNTN2,NR2F1,ACTG1,NR2E1,W…
GO:0006491	BP	N-glycan processing	17	4	0.0119879	0.894264	FUT8,MAN2A2,MAN2A1,PRKCSH
GO:0051962	BP	positive regulation of nervous system development	272	26	0.0120765	0.894971	BAIAP2,SEMA4D,CLCN2,HAPLN1,VCAN,EGR2,ZNF365,CUX2,LRRTM2,BIN1,SOX8,MAG,MAN2A1,NTRK1,PAX6,PLXNB1,PRKCH,PRKCI,SMURF1,CXCL12,LRTM2,SOX10,NR2E1,MYRF,WNT3,WNT3A
GO:0060766	BP	negative regulation of androgen receptor signaling pathway	15	4	0.012047	0.894971	NODAL,SFRP1,TCF21,NCOR2
GO:0021772	BP	olfactory bulb development	32	6	0.0126397	0.930603	DLX2,PAX6,SKI,NR2E1,ZIC1,LHX2
GO:0048468	BP	cell development	2696	167	0.0126384	0.930603	MIR541,MICOS10-NBL1,TUBB3,BAIAP2,SEMA4D,TBR1,NCKAP1,EHMT2,VAX1,TPPP,DUSP10,CHRNA3,ARHGEF25,CLCN2,NRN1L,WFIKKN2,SEZ6,CNP,OSR1,KLHL40,PACRG,CR1,CR2,HAPLN1,VCAN,TMEM190,CTNNA1,DAB2IP,DCLK2,RBM46,DLX2,JAG1,E2F4,EEF2,EGR2,ABCA2,TAPT1,EPAS1,DMTN,ETS1,MECOM,PTK2B,FGFR2,CHSY1,ZNF365,SBNO2,NFASC,COBL,MINAR1,CUX2,CFAP65,GABRA5,GAK,PPP1R16B,AUTS2,BIN1,MAJIN,SIGLEC15,ANK3,TMEM176B,HIPK2,SOX8,HHEX,HLA-G,HOXA9…
GO:0010739	BP	positive regulation of protein kinase A signaling	12	3	0.0129688	0.949359	TCIM,SPATC1L,AKAP12
GO:0016049	BP	cell growth	474	39	0.0129784	0.949359	MAD2L2,SEMA4D,NRN1L,PTK2B,COBL,MINAR1,SH3BP4,AUTS2,IGFBP5,APP,INS,DRAXIN,MIR24-1,SMAD3,MAG,MEIS1,MMP14,PRKN,BCL11A,PRKCZ,RGMA,RTN4,SMURF1,SEMA6A,DIP2B,PTPRS,RARG,CXCL12,SFRP1,SFRP2,BRCA1,BTG1,WNT3,DDR1,SLC44A4,KDM2B,WNT3A,LHX2,BCAR1
GO:1902305	BP	regulation of sodium ion transmembrane transport	55	8	0.0130884	0.954313	OSR1,DLG1,DRD4,ANK3,MIR24-1,NOS1,FXYD1,WNK1
GO:0001708	BP	cell fate specification	107	12	0.0132042	0.959658	APC2,TBR1,EHMT2,TBX10,RBPJ,NODAL,PAX6,PRDM14,SFRP2,TBX5,TBX15,WNT3A
GO:0001667	BP	ameboidal-type cell migration	477	37	0.0135176	0.962498	SEMA4D,DUSP10,RFFL,DAB2IP,DMTN,ETS1,PTK2B,FUT8,PRKD2,GNA12,SOX8,LGALS8,MIR200A,MIR200B,TACSTD2,MIR24-1,MIR27B,ARSB,NODAL,PAX6,LTB4R2,CD248,RTN4,MIR410,PTK2,SEMA6A,MIR483,RREB1,BMP7,SOX10,CRIPTO,NR2E1,GFUS,ATOH8,PLPP3,MAP4K4,BCAR1,AKAP12
GO:0022898	BP	regulation of transmembrane transporter activity	223	20	0.0134949	0.962498	PHB2,OSR1,CRHR1,DLG1,DRD4,PTK2B,GPR35,ANK3,APP,INS,KCNE1,KCNG1,MIR24-1,NOS1,MINK1,SHANK1,PDE4D,FXYD1,GOPC,JPH2
GO:0030326	BP	embryonic limb morphogenesis	119	14	0.0136494	0.962498	OSR1,GNA12,HOXA9,HOXA10,HOXC11,PITX1,WDR19,RARG,SFRP2,SKI,BMP7,TBX5,WNT3,GRHL2
GO:0035113	BP	embryonic appendage morphogenesis	119	14	0.0136494	0.962498	OSR1,GNA12,HOXA9,HOXA10,HOXC11,PITX1,WDR19,RARG,SFRP2,SKI,BMP7,TBX5,WNT3,GRHL2
GO:0038089	BP	positive regulation of cell migration by vascular endothelial growth factor signaling pathway	8	3	0.0134976	0.962498	GAB1,PRKD2,MYO1C
GO:0040011	BP	locomotion	1271	83	0.0135507	0.962498	MICOS10-NBL1,PTPRU,ATP8A1,SEMA4D,TBR1,DUSP10,PADI2,CMTM1,RFFL,SPNS2,CMTM2,CTNNA1,DAB2IP,JAG1,DMTN,ETS1,PTK2B,SPATA13,LRCH1,RPL13A,TMEFF2,ALOX5,GAB1,TAFA5,PRKD2,GNA12,IGFBP5,APP,INS,USP17L2,LOX,MIR200A,MIR200B,TACSTD2,MIR24-1,MIR27B,SMAD3,ARSB,MMP14,MIR338,MYO1C,NBL1,NODAL,MINK1,PAX6,PLXNB1,TREM1,DOCK10,LTB4R2,RTN4,MIR410,PTK2,SEMA6A,MIR483,RREB1,CXCL12,PRDM14,SFRP1,SFRP2,WNK1,LRTM2,BMP7,TACR2,TBX…
GO:0046519	BP	sphingoid metabolic process	22	4	0.0135125	0.962498	SGPP2,ABCA2,PLPP3,SPTLC2
GO:0055123	BP	digestive system development	142	15	0.0136467	0.962498	FGFR2,FOXL1,COBL,PTF1A,IGF2,SMAD3,NODAL,WDR19,PRDM1,SFRP1,SFRP2,SOX10,TCF21,WLS,HIP1R
GO:0060485	BP	mesenchyme development	311	27	0.0136691	0.962498	MAD2L2,SEMA4D,OSR1,DAB2IP,JAG1,TAPT1,ERBB3,FGFR2,PHLDB1,SOX8,RBPJ,SMAD3,NODAL,PAX6,RTN4,PTK2,SEMA6A,SFRP1,SFRP2,BMP7,SOX10,TBX5,TCF21,LDLRAD4,AXIN2,LOXL3,WNT3A
GO:0090322	BP	regulation of superoxide metabolic process	30	5	0.0133105	0.962498	MIR27B,ACP5,PON3,BMP7,CD36
GO:0032378	BP	negative regulation of intracellular lipid transport	4	2	0.0140123	0.974522	ABCA2,MIR27B
GO:0032381	BP	negative regulation of intracellular sterol transport	4	2	0.0140123	0.974522	ABCA2,MIR27B
GO:0032384	BP	negative regulation of intracellular cholesterol transport	4	2	0.0140123	0.974522	ABCA2,MIR27B
GO:1905601	BP	negative regulation of receptor-mediated endocytosis involved in cholesterol transport	4	2	0.0140123	0.974522	ABCA2,MIR27B
GO:0051091	BP	positive regulation of DNA-binding transcription factor activity	231	20	0.0140816	0.976337	TRIM31,PHB2,PRKD2,HIPK2,HSF1,APP,INS,SMAD3,NEUROD1,NODAL,NTRK1,RNF220,PRKCH,PRKCI,PRKCZ,TRIM26,PLPP3,FANK1,CD36,HDAC4
GO:0019843	MF	rRNA binding	62	6	0.0141379	0.977248	EMG1,RPL9,RPL12,RPL23A,RCC1L,KDM2B
GO:0005576	CC	extracellular region	4164	206	0.0142398	0.978269	MIR941-1,MICOS10-NBL1,EDIL3,ARPC1B,MIR1273H,TUBB3,TUBB4A,ATP8A1,SPON2,SPON1,BAIAP2,SEMA4D,NCKAP1,SMPDL3A,PRSS21,LMAN2,ADIRF,CHAD,ADAMTS8,PADI2,PACSIN2,PRR4,CMTM1,CKM,ODAD3,NRN1L,WFIKKN2,CNP,TPRG1L,COL4A1,COL4A2,COL9A3,IL17RE,EGFLAM,CR1,CR2,HAPLN1,MTCL2,VCAN,CMTM2,CTNS,CTRB1,CYB5R3,DLG1,DYNC1H1,DPYSL2,JAG1,EEF2,EIF4E,ENPEP,HTRA4,ERBB3,ALDH1A3,VWDE,FGFR2,CHSY1,PEG10,FRMD4B,MCF2L,MGRN1,CUX2,SLC44A1,…
GO:0010717	BP	regulation of epithelial to mesenchymal transition	109	12	0.0142472	0.978269	MAD2L2,DAB2IP,JAG1,PHLDB1,SMAD3,PTK2,SFRP1,SFRP2,BMP7,TBX5,LDLRAD4,AXIN2
GO:0030850	BP	prostate gland development	49	7	0.0144124	0.978269	FGFR2,HOXA9,HOXA10,SERPINB5,RARG,SFRP1,BMP7
GO:0060512	BP	prostate gland morphogenesis	27	5	0.0143878	0.978269	FGFR2,SERPINB5,RARG,SFRP1,BMP7
GO:0070411	MF	I-SMAD binding	16	4	0.0143299	0.978269	SMAD3,SMAD6,SMURF1,AXIN2
GO:1904888	BP	cranial skeletal system development	70	9	0.0143248	0.978269	DLX2,FGFR2,SMAD3,MMP14,NODAL,PAX5,WDR19,TBX15,GRHL2
GO:0015697	BP	quaternary ammonium group transport	28	5	0.0145019	0.980559	CHRNA3,SLC44A1,SLC6A12,TACR2,SLC44A4
GO:0045597	BP	positive regulation of cell differentiation	853	60	0.0145329	0.980559	MICOS10-NBL1,BAIAP2,MAD2L2,SEMA4D,ADIRF,DUSP10,CLCN2,CR1,HAPLN1,VCAN,DLX2,JAG1,EGR2,ETS1,ZNF365,ATP11A,CUX2,BIN1,AAMDC,SOX8,HLA-G,HSF1,INS,ITPKB,GDF6,TACSTD2,SMAD3,MAG,MAN2A1,MMP14,NBL1,NEUROD1,NUMA1,PAX6,ZNF219,PLXNB1,PRKCH,PRKCI,LMO3,PRKCZ,SMURF1,PTK2,RREB1,CXCL12,SFRP1,SFRP2,BNC1,BMP7,SOX10,TBX5,BTG1,NR2E1,MYRF,WNT3,GPR68,AXIN2,ATOH8,ACTL6A,WNT3A,CD36,PIEZO1
GO:0070384	BP	Harderian gland development	4	2	0.0146282	0.984052	ALDH1A3,RARG
GO:0009880	BP	embryonic pattern specification	70	9	0.0147969	0.987844	FGFR2,COBL,SMAD3,SMAD6,MEIS1,NODAL,SIM2,BMP7,CRIPTO
GO:0016202	BP	regulation of striated muscle tissue development	18	4	0.0148409	0.987844	ERBB3,LOX,SMAD3,JPH2
GO:0032413	BP	negative regulation of ion transmembrane transporter activity	69	8	0.0147961	0.987844	OSR1,CRHR1,DRD4,GPR35,ANK3,KCNE1,MIR24-1,GOPC
GO:0048666	BP	neuron development	1095	82	0.0148943	0.987844	MICOS10-NBL1,TUBB3,BAIAP2,SEMA4D,TBR1,NCKAP1,VAX1,CHRNA3,ARHGEF25,NRN1L,SEZ6,CNP,CTNNA1,DAB2IP,DCLK2,EGR2,PTK2B,FGFR2,ZNF365,NFASC,COBL,MINAR1,CUX2,GABRA5,GAK,AUTS2,ANK3,APBB1,APP,DRAXIN,LLGL1,LTK,MAG,ARSB,NBL1,NEUROD1,NTRK1,MINK1,PRKN,PAX6,NTM,SHANK1,TAOK3,BCL11A,PLXNB1,RNF220,DOCK10,PRKCI,PRKCZ,PCDHAC2,LHX9,RGMA,RTN4,SMURF1,DSCAML1,PTK2,SEMA6A,DIP2B,PTPRS,NECTIN1,CXCL12,PRDM1,SFRP1,SFRP2,WNK1,L…
GO:1905521	BP	regulation of macrophage migration	45	6	0.0149031	0.987844	PTK2B,MIR24-1,MMP14,PTK2,CD9,CD81
GO:0001823	BP	mesonephros development	99	12	0.0149785	0.989939	OSR1,DLG1,FGFR2,SOX8,FMN1,TACSTD2,SMAD3,SMAD6,SFRP1,BMP7,TCF21,LZTS2
GO:0021593	BP	rhombomere morphogenesis	3	2	0.015165	0.999342	EGR2,PAX6
GO:0000002	BP	mitochondrial genome maintenance	30	0	1	1
GO:0000003	BP	reproduction	1437	75	0.0778567	1	TUBGCP2,EHMT2,PRSS21,PHB2,ODAD3,OSR1,PACRG,CRHR1,FREY1,CTNNA1,SLC9B1,RBM46,DLG1,JAG1,PTK2B,FGFR2,CFAP65,RAD54B,GORASP2,INTS1,GAS2,GAS8,GJB2,MAJIN,PRR19,SOX8,HOXA9,HOXA10,HSPA1L,IGFBP5,APP,RBPJ,KCNE1,USP17L2,LDHC,MMP14,MSH5,NODAL,NTRK1,NUMA1,OPRL1,PAFAH1B3,PAX5,PGAM2,SERPINB5,CFAP44,LHX9,PRDM9,WDR19,RAD51D,RARG,PRDM1,PRDM14,SFRP1,SFRP2,BNC1,BMP7,BOK,AURKC,TACR2,TCF21,TRPC3,WNT3,DDR1,BAG6,GRHL2,SLI…
GO:0000009	MF	alpha-1,6-mannosyltransferase activity	2	0	1	1
GO:0000010	MF	trans-hexaprenyltranstransferase activity	2	0	1	1
GO:0000012	BP	single strand break repair	11	0	1	1
GO:0000014	MF	single-stranded DNA endodeoxyribonuclease activity	10	0	1	1
GO:0000015	CC	phosphopyruvate hydratase complex	4	0	1	1
GO:0000016	MF	lactase activity	1	0	1	1
GO:0000017	BP	alpha-glucoside transport	2	0	1	1
GO:0000018	BP	regulation of DNA recombination	128	5	0.591677	1	MAD2L2,ZNF365,PRDM9,NSD2,ACTL6A
GO:0000019	BP	regulation of mitotic recombination	7	0	1	1
GO:0000022	BP	mitotic spindle elongation	11	2	0.0717418	1	NUMA1,AURKC
GO:0000023	BP	maltose metabolic process	3	0	1	1
GO:0000025	BP	maltose catabolic process	1	0	1	1
GO:0000026	MF	alpha-1,2-mannosyltransferase activity	4	0	1	1
GO:0000027	BP	ribosomal large subunit assembly	24	2	0.17281	1	BOP1,RPL23A
GO:0000028	BP	ribosomal small subunit assembly	18	0	1	1
GO:0000030	MF	mannosyltransferase activity	25	1	0.631423	1	TMTC4
GO:0000033	MF	alpha-1,3-mannosyltransferase activity	3	0	1	1
GO:0000035	MF	acyl binding	2	0	1	1
GO:0000036	MF	acyl carrier activity	1	0	1	1
GO:0000038	BP	very long-chain fatty acid metabolic process	34	3	0.177373	1	ACOT2,ELOVL2,ABCD3
GO:0000041	BP	transition metal ion transport	94	1	0.984848	1	NECTIN1
GO:0000045	BP	autophagosome assembly	108	9	0.0725906	1	EHMT2,PACS2,PIP4K2A,ATG16L1,SMURF1,TP53INP2,LRSAM1,BAG3,FEZ1
GO:0000048	MF	peptidyltransferase activity	2	0	1	1
GO:0000049	MF	tRNA binding	74	3	0.563587	1	RARS1,CARS1,ALKBH1
GO:0000050	BP	urea cycle	10	0	1	1
GO:0000052	BP	citrulline metabolic process	7	1	0.401537	1	DDAH2
GO:0000053	BP	argininosuccinate metabolic process	1	0	1	1
GO:0000054	BP	ribosomal subunit export from nucleus	14	0	1	1
GO:0000055	BP	ribosomal large subunit export from nucleus	7	0	1	1
GO:0000056	BP	ribosomal small subunit export from nucleus	8	0	1	1
GO:0000062	MF	fatty-acyl-CoA binding	17	0	1	1
GO:0000064	MF	L-ornithine transmembrane transporter activity	4	0	1	1
GO:0000070	BP	mitotic sister chromatid segregation	178	6	0.787874	1	MAD2L2,EML4,KIF25,NUMA1,AURKC,CDT1
GO:0000075	BP	cell cycle checkpoint signaling	188	11	0.235728	1	MAD2L2,PLK3,TAOK3,INTS3,BRCA1,DDX39B,NEK11,CDT1,CASP2,DOT1L,CDC14B
GO:0000076	BP	DNA replication checkpoint signaling	18	1	0.434691	1	CDT1
GO:0000077	BP	DNA damage checkpoint signaling	122	8	0.22392	1	PLK3,TAOK3,BRCA1,DDX39B,NEK11,CASP2,DOT1L,CDC14B
GO:0000079	BP	regulation of cyclin-dependent protein serine/threonine kinase activity	80	1	0.977255	1	HHEX
GO:0000080	BP	mitotic G1 phase	2	0	1	1
GO:0000082	BP	G1/S transition of mitotic cell cycle	240	7	0.958269	1	PLK3,DLG1,E2F4,EIF4E,MIR372,CASP2,ACTL6A
GO:0000083	BP	regulation of transcription involved in G1/S transition of mitotic cell cycle	21	1	0.699212	1	E2F4
GO:0000086	BP	G2/M transition of mitotic cell cycle	134	7	0.523893	1	PLK3,APP,TAOK3,INTS3,BRCA1,PPM1D,CDC14B
GO:0000095	MF	S-adenosyl-L-methionine transmembrane transporter activity	1	0	1	1
GO:0000096	BP	sulfur amino acid metabolic process	32	3	0.187975	1	BHMT2,GNMT,MTHFR
GO:0000097	BP	sulfur amino acid biosynthetic process	16	2	0.153487	1	BHMT2,MTHFR
GO:0000098	BP	sulfur amino acid catabolic process	10	0	1	1
GO:0000099	MF	sulfur amino acid transmembrane transporter activity	11	1	0.488539	1	CTNS,SLC1A2
GO:0000101	BP	sulfur amino acid transport	12	1	0.506073	1	CTNS,SLC1A2
GO:0000103	BP	sulfate assimilation	2	0	1	1
GO:0000104	MF	succinate dehydrogenase activity	4	0	1	1
GO:0000105	BP	histidine biosynthetic process	2	0	1	1
GO:0000109	CC	nucleotide-excision repair complex	10	0	1	1
GO:0000110	CC	nucleotide-excision repair factor 1 complex	3	0	1	1
GO:0000111	CC	nucleotide-excision repair factor 2 complex	1	0	1	1
GO:0000112	CC	nucleotide-excision repair factor 3 complex	1	0	1	1
GO:0000117	BP	regulation of transcription involved in G2/M transition of mitotic cell cycle	2	0	1	1
GO:0000118	CC	histone deacetylase complex	76	5	0.466433	1	KDM3B,TRERF1,HDAC11,HDAC3,HDAC4
GO:0000120	CC	RNA polymerase I transcription regulator complex	6	0	1	1
GO:0000121	MF	glycerol-1-phosphatase activity	1	0	1	1
GO:0000123	CC	histone acetyltransferase complex	86	3	0.745635	1	YEATS2,ACTG1,ACTL6A
GO:0000124	CC	SAGA complex	23	0	1	1
GO:0000126	CC	transcription factor TFIIIB complex	3	1	0.157366	1	BRF1
GO:0000127	CC	transcription factor TFIIIC complex	6	0	1	1
GO:0000132	BP	establishment of mitotic spindle orientation	35	4	0.100734	1	DCTN1,NUMA1,PAX6,HDAC3
GO:0000137	CC	Golgi cis cisterna	26	1	0.619832	1	LLGL1
GO:0000138	CC	Golgi trans cisterna	9	0	1	1
GO:0000139	CC	Golgi membrane	641	22	0.981943	1	LMAN2,GALNT6,CHSY1,FUT8,GORASP2,TRAPPC3,HLA-G,INS,LLGL1,MAN2A2,MAN2A1,RNF121,PRKCI,SPPL2B,GOPC,KIF13A,LDLRAD4,NAA60,WLS,CHST9,PLPP3,OTOF,SEC16A
GO:0000140	MF	acylglycerone-phosphate reductase activity	1	0	1	1
GO:0000145	CC	exocyst	14	1	0.59275	1	EXOC3L4
GO:0000146	MF	microfilament motor activity	37	2	0.706067	1	MYO1C,MYO9B
GO:0000149	MF	SNARE binding	104	1	0.996315	1	EXOC3L4
GO:0000150	MF	DNA strand exchange activity	2	0	1	1
GO:0000151	CC	ubiquitin ligase complex	300	8	0.966412	1	UBE4B,KLHL2,KLHL40,FBXO2,PRKN,BRCA1,FBXL18,FBXO44
GO:0000152	CC	nuclear ubiquitin ligase complex	42	1	0.850618	1	BRCA1
GO:0000153	CC	cytoplasmic ubiquitin ligase complex	13	0	1	1
GO:0000154	BP	rRNA modification	33	1	0.647012	1	EMG1
GO:0000159	CC	protein phosphatase type 2A complex	16	1	0.654502	1	PPP2R2B
GO:0000160	BP	phosphorelay signal transduction system	1	0	1	1
GO:0000164	CC	protein phosphatase type 1 complex	18	0	1	1
GO:0000165	BP	MAPK cascade	740	43	0.189753	1	CAMKK2,DUSP10,PHB2,KLB,DAB2IP,DLG1,DOK1,DRD4,MECOM,PTK2B,FGFR2,PHLPP1,PRKD2,RELL2,HIPK2,HSF1,IGF2,APP,INS,ITPKB,USP17L2,TNFAIP8L3,GDF6,MIR24-1,MIR27B,SMAD3,MBP,NODAL,NTRK1,MINK1,PRKN,TAOK3,PDE8A,LMO3,PRKCZ,SEMA6A,PRDM15,CRIPTO,HDAC3,MAP4K4,MAPK8IP1,CD36,AKAP12,CD81
GO:0000166	MF	nucleotide binding	2044	97	0.806721	1	TUBB3,TUBB4A,ATP8A1,CAMKK2,SEPTIN9,SLC27A3,CIT,CKM,HSPA12B,AGAP1,CLCN6,LTB4R,PLK3,CNP,CTBP1,DCLK2,CYB5R3,DYNC1H1,DXO,EEF2,ABCA2,ERBB3,PTK2B,ALDH1A3,FGFR2,ATP11A,SIK3,SHPK,AFG1L,RAD54B,GAK,PRKD2,HACL1,GNA12,GNAO1,GNAS,HIPK2,HUNK,HSPA1L,ITPK1,ITPKB,KIF25,LTK,MAB21L1,MSH5,MTHFR,MYO1C,MYO9B,NDUFS2,NOS1,NTRK1,MINK1,PCCA,RASL12,TAOK3,PDE4D,PIP4K2A,ATAD2B,TOR4A,URGCP,PRKCH,PRKCI,PRKCZ,PTK2,MICAL3,DDX55,…
GO:0000170	MF	sphingosine hydroxylase activity	1	0	1	1
GO:0000171	MF	ribonuclease MRP activity	2	0	1	1
GO:0000172	CC	ribonuclease MRP complex	10	0	1	1
GO:0000175	MF	3'-5'-RNA exonuclease activity	36	1	0.81067	1	CNOT7
GO:0000176	CC	nuclear exosome (RNase complex)	12	0	1	1
GO:0000177	CC	cytoplasmic exosome (RNase complex)	15	0	1	1
GO:0000178	CC	exosome (RNase complex)	18	0	1	1
GO:0000179	MF	rRNA (adenine-N6,N6-)-dimethyltransferase activity	4	0	1	1
GO:0000182	MF	rDNA binding	10	1	0.472177	1	BNC1
GO:0000183	BP	rDNA heterochromatin formation	7	0	1	1
GO:0000184	BP	nuclear-transcribed mRNA catabolic process, nonsense-mediated decay	42	1	0.868543	1	DHX34
GO:0000209	BP	protein polyubiquitination	219	10	0.608762	1	UBE4B,TRIM31,RFFL,TCF25,TRIM2,PRKN,SMURF1,BRCA1,MKRN3,LRSAM1
GO:0000210	MF	NAD+ diphosphatase activity	3	1	0.0692928	1	NUDT12
GO:0000212	BP	meiotic spindle organization	18	0	1	1
GO:0000213	MF	tRNA-intron endonuclease activity	2	0	1	1
GO:0000214	CC	tRNA-intron endonuclease complex	4	0	1	1
GO:0000215	MF	tRNA 2'-phosphotransferase activity	2	0	1	1
GO:0000217	MF	DNA secondary structure binding	36	2	0.53577	1	PAX6,RAD51D
GO:0000220	CC	vacuolar proton-transporting V-type ATPase, V0 domain	9	1	0.38588	1	ATP6V0A1
GO:0000221	CC	vacuolar proton-transporting V-type ATPase, V1 domain	11	0	1	1
GO:0000224	MF	peptide-N4-(N-acetyl-beta-glucosaminyl)asparagine amidase activity	1	0	1	1
GO:0000225	MF	N-acetylglucosaminylphosphatidylinositol deacetylase activity	1	0	1	1
GO:0000226	BP	microtubule cytoskeleton organization	628	36	0.190612	1	APC2,TUBB3,TUBB4A,TUBGCP2,TPPP,ODAD3,SLAIN1,CCDC78,PLK3,DCTN1,DCLK2,DLG1,DYNC1H1,E2F4,PHLDB1,SIK3,CFAP65,GAS8,EML4,CFAP100,KIF25,LLGL1,NUMA1,PAX6,MAP7D1,CEP72,CFAP44,PRKCZ,BRCA1,AURKC,TACC1,CNTN2,LZTS2,CDC14B,HDAC3,WNT3A,NAV1
GO:0000228	CC	nuclear chromosome	214	2	0.999002	1	BRCA1,ACTL6A
GO:0000235	CC	astral microtubule	10	1	0.367675	1	NUMA1
GO:0000242	CC	pericentriolar material	22	0	1	1
GO:0000243	CC	commitment complex	5	0	1	1
GO:0000244	BP	spliceosomal tri-snRNP complex assembly	19	1	0.585207	1	SRSF10
GO:0000245	BP	spliceosomal complex assembly	77	2	0.8261	1	SRSF10,DDX39B
GO:0000246	MF	delta24(24-1) sterol reductase activity	1	0	1	1
GO:0000248	MF	C-5 sterol desaturase activity	2	0	1	1
GO:0000250	MF	lanosterol synthase activity	1	0	1	1
GO:0000253	MF	3-keto sterol reductase activity	4	0	1	1
GO:0000254	MF	C-4 methylsterol oxidase activity	3	0	1	1
GO:0000255	BP	allantoin metabolic process	9	0	1	1
GO:0000256	BP	allantoin catabolic process	1	0	1	1
GO:0000266	BP	mitochondrial fission	40	2	0.609313	1	PRKN,INF2
GO:0000268	MF	peroxisome targeting sequence binding	5	0	1	1
GO:0000270	BP	peptidoglycan metabolic process	6	1	0.14704	1	PGLYRP1
GO:0000271	BP	polysaccharide biosynthetic process	64	3	0.648365	1	GBE1,IGF2,INS
GO:0000272	BP	polysaccharide catabolic process	21	1	0.561128	1	INS
GO:0000274	CC	mitochondrial proton-transporting ATP synthase, stator stalk	2	0	1	1
GO:0000275	CC	mitochondrial proton-transporting ATP synthase complex, catalytic sector F(1)	6	0	1	1
GO:0000276	CC	mitochondrial proton-transporting ATP synthase complex, coupling factor F(o)	10	0	1	1	ATP5MGL
GO:0000278	BP	mitotic cell cycle	898	42	0.60861	1	TUBB3,TUBB4A,MAD2L2,TUBGCP2,CIT,PHB2,PLK3,DCTN1,RBM46,DLG1,DYNC1H1,E2F4,EIF4E,TRIM35,EML4,ANK3,HSF1,IGF2,APP,INS,KIF25,MIR372,NUMA1,PAX6,TAOK3,SNX9,RPRM,INTS3,WNK1,BMP7,BRCA1,AURKC,TACC1,BTG1,NEK11,CDT1,CASP2,LZTS2,PPM1D,CDC14B,ACTL6A,HDAC3
GO:0000280	BP	nuclear division	432	19	0.508055	1	MAD2L2,EHMT2,PHB2,RBM46,RAD54B,EML4,MAJIN,IGF2,INS,KIF25,MSH5,NUMA1,PRDM9,RAD51D,BMP7,AURKC,BAG6,CDT1,CDC14B
GO:0000281	BP	mitotic cytokinesis	85	5	0.36566	1	CIT,ANK3,SNX9,WNK1,LZTS2
GO:0000285	MF	1-phosphatidylinositol-3-phosphate 5-kinase activity	3	0	1	1
GO:0000287	MF	magnesium ion binding	212	12	0.361821	1	ATP8A1,TPPP,CLYBL,DXO,ATP11A,SIK3,NUDT8,HACL1,ITPK1,NUDT12,PDXK,CDC42BPB
GO:0000288	BP	nuclear-transcribed mRNA catabolic process, deadenylation-dependent decay	69	1	0.963638	1	CNOT7
GO:0000289	BP	nuclear-transcribed mRNA poly(A) tail shortening	34	1	0.857276	1	CNOT7
GO:0000290	BP	deadenylation-dependent decapping of nuclear-transcribed mRNA	11	1	0.39031	1	CNOT7
GO:0000291	BP	nuclear-transcribed mRNA catabolic process, exonucleolytic	20	1	0.544975	1	CNOT7
GO:0000293	MF	ferric-chelate reductase activity	3	0	1	1
GO:0000295	MF	adenine nucleotide transmembrane transporter activity	21	0	1	1
GO:0000296	BP	spermine transport	3	0	1	1
GO:0000298	MF	endopolyphosphatase activity	3	0	1	1
GO:0000301	BP	retrograde transport, vesicle recycling within Golgi	9	0	1	1
GO:0000302	BP	response to reactive oxygen species	197	6	0.909742	1	CAMKK2,PLK3,PTK2B,HSF1,BMP7,CD36
GO:0000303	BP	response to superoxide	26	2	0.307061	1	BMP7,CD36
GO:0000304	BP	response to singlet oxygen	1	0	1	1
GO:0000305	BP	response to oxygen radical	27	2	0.340553	1	BMP7,CD36
GO:0000307	CC	cyclin-dependent protein kinase holoenzyme complex	50	0	1	1
GO:0000308	CC	cytoplasmic cyclin-dependent protein kinase holoenzyme complex	2	0	1	1
GO:0000309	MF	nicotinamide-nucleotide adenylyltransferase activity	3	0	1	1
GO:0000313	CC	organellar ribosome	89	0	1	1
GO:0000314	CC	organellar small ribosomal subunit	32	0	1	1
GO:0000315	CC	organellar large ribosomal subunit	56	0	1	1
GO:0000320	BP	re-entry into mitotic cell cycle	3	0	1	1
GO:0000322	CC	storage vacuole	2	0	1	1
GO:0000323	CC	lytic vacuole	722	26	0.946027	1	ATP8A1,PADI2,CLCN6,VCAN,CTNS,CYB5R3,DYNC1H1,ABCA2,ENPEP,ATP11A,ANK3,ANXA11,KCNE1,ARSB,PIP4K2A,ATP6V0A1,ACP5,ATG16L1,SPPL2B,GOPC,TSC2,TFEB,DNAJC5,VOPP1,TMEM175,SYNGR1,SDC3
GO:0000332	MF	template for synthesis of G-rich strand of telomere DNA activity	1	0	1	1
GO:0000333	CC	telomerase catalytic core complex	2	0	1	1
GO:0000334	MF	3-hydroxyanthranilate 3,4-dioxygenase activity	1	0	1	1
GO:0000338	BP	protein deneddylation	11	0	1	1
GO:0000339	MF	RNA cap binding	19	1	0.663604	1	EIF4E
GO:0000340	MF	RNA 7-methylguanosine cap binding	12	1	0.524593	1	EIF4E
GO:0000346	CC	transcription export complex	9	1	0.281869	1	DDX39B
GO:0000347	CC	THO complex	5	0	1	1
GO:0000348	BP	mRNA branch site recognition	1	0	1	1
GO:0000349	BP	generation of catalytic spliceosome for first transesterification step	2	0	1	1
GO:0000350	BP	generation of catalytic spliceosome for second transesterification step	2	0	1	1
GO:0000353	BP	formation of quadruple SL/U4/U5/U6 snRNP	3	0	1	1
GO:0000354	BP	cis assembly of pre-catalytic spliceosome	2	0	1	1
GO:0000365	BP	mRNA trans splicing, via spliceosome	3	0	1	1
GO:0000375	BP	RNA splicing, via transesterification reactions	290	5	0.993827	1	SRSF10,LSM7,DDX39B,QKI,DHX38
GO:0000377	BP	RNA splicing, via transesterification reactions with bulged adenosine as nucleophile	286	5	0.993362	1	SRSF10,LSM7,DDX39B,QKI,DHX38
GO:0000378	BP	RNA exon ligation	1	0	1	1
GO:0000379	BP	tRNA-type intron splice site recognition and cleavage	3	0	1	1
GO:0000380	BP	alternative mRNA splicing, via spliceosome	67	0	1	1
GO:0000381	BP	regulation of alternative mRNA splicing, via spliceosome	51	0	1	1
GO:0000386	MF	second spliceosomal transesterification activity	1	0	1	1
GO:0000387	BP	spliceosomal snRNP assembly	43	1	0.80536	1	SRSF10
GO:0000388	BP	spliceosome conformational change to release U4 (or U4atac) and U1 (or U11)	1	0	1	1
GO:0000389	BP	mRNA 3'-splice site recognition	6	0	1	1
GO:0000390	BP	spliceosomal complex disassembly	3	0	1	1
GO:0000393	BP	spliceosomal conformational changes to generate catalytic conformation	5	0	1	1
GO:0000394	BP	RNA splicing, via endonucleolytic cleavage and ligation	14	0	1	1
GO:0000395	BP	mRNA 5'-splice site recognition	12	0	1	1
GO:0000398	BP	mRNA splicing, via spliceosome	286	5	0.993362	1	SRSF10,LSM7,DDX39B,QKI,DHX38
GO:0000400	MF	four-way junction DNA binding	16	1	0.544969	1	RAD51D
GO:0000403	MF	Y-form DNA binding	4	0	1	1
GO:0000404	MF	heteroduplex DNA loop binding	1	0	1	1
GO:0000405	MF	bubble DNA binding	8	0	1	1
GO:0000407	CC	phagophore assembly site	37	1	0.875842	1	ATG16L1
GO:0000408	CC	EKC/KEOPS complex	4	0	1	1
GO:0000409	BP	regulation of transcription by galactose	1	0	1	1
GO:0000411	BP	positive regulation of transcription by galactose	1	0	1	1
GO:0000413	BP	protein peptidyl-prolyl isomerization	22	1	0.51882	1	PPIG
GO:0000417	CC	HIR complex	1	0	1	1
GO:0000421	CC	autophagosome membrane	49	1	0.902212	1	ATG16L1
GO:0000422	BP	autophagy of mitochondrion	90	4	0.671766	1	CAMKK2,PHB2,PRKN,TSC2
GO:0000423	BP	mitophagy	34	3	0.230654	1	PHB2,PRKN,TSC2
GO:0000425	BP	pexophagy	6	0	1	1
GO:0000428	CC	DNA-directed RNA polymerase complex	97	2	0.894021	1	POLR2F,POLR2H
GO:0000429	BP	carbon catabolite regulation of transcription from RNA polymerase II promoter	6	0	1	1
GO:0000430	BP	regulation of transcription from RNA polymerase II promoter by glucose	5	0	1	1
GO:0000431	BP	regulation of transcription from RNA polymerase II promoter by galactose	1	0	1	1
GO:0000432	BP	positive regulation of transcription from RNA polymerase II promoter by glucose	5	0	1	1
GO:0000435	BP	positive regulation of transcription from RNA polymerase II promoter by galactose	1	0	1	1
GO:0000436	BP	carbon catabolite activation of transcription from RNA polymerase II promoter	6	0	1	1
GO:0000438	CC	core TFIIH complex portion of holo TFIIH complex	2	0	1	1
GO:0000439	CC	transcription factor TFIIH core complex	11	0	1	1
GO:0000444	CC	MIS12/MIND type complex	4	0	1	1
GO:0000445	CC	THO complex part of transcription export complex	5	0	1	1
GO:0000447	BP	endonucleolytic cleavage in ITS1 to separate SSU-rRNA from 5.8S rRNA and LSU-rRNA from tricistronic rRNA transcript (SSU-rRNA, 5.8S rRNA, LSU-rRNA)	10	0	1	1
GO:0000448	BP	cleavage in ITS2 between 5.8S rRNA and LSU-rRNA of tricistronic rRNA transcript (SSU-rRNA, 5.8S rRNA, LSU-rRNA)	2	1	0.0666521	1	BOP1
GO:0000451	BP	rRNA 2'-O-methylation	3	0	1	1
GO:0000454	BP	snoRNA guided rRNA pseudouridine synthesis	2	0	1	1
GO:0000455	BP	enzyme-directed rRNA pseudouridine synthesis	3	0	1	1
GO:0000460	BP	maturation of 5.8S rRNA	35	2	0.407445	1	BOP1,URB1
GO:0000461	BP	endonucleolytic cleavage to generate mature 3'-end of SSU-rRNA from (SSU-rRNA, 5.8S rRNA, LSU-rRNA)	1	0	1	1
GO:0000462	BP	maturation of SSU-rRNA from tricistronic rRNA transcript (SSU-rRNA, 5.8S rRNA, LSU-rRNA)	34	1	0.734215	1	WDR46
GO:0000463	BP	maturation of LSU-rRNA from tricistronic rRNA transcript (SSU-rRNA, 5.8S rRNA, LSU-rRNA)	16	2	0.101968	1	BOP1,URB1
GO:0000466	BP	maturation of 5.8S rRNA from tricistronic rRNA transcript (SSU-rRNA, 5.8S rRNA, LSU-rRNA)	25	2	0.262277	1	BOP1,URB1
GO:0000467	BP	exonucleolytic trimming to generate mature 3'-end of 5.8S rRNA from tricistronic rRNA transcript (SSU-rRNA, 5.8S rRNA, LSU-rRNA)	9	0	1	1
GO:0000470	BP	maturation of LSU-rRNA	27	2	0.214289	1	BOP1,URB1
GO:0000472	BP	endonucleolytic cleavage to generate mature 5'-end of SSU-rRNA from (SSU-rRNA, 5.8S rRNA, LSU-rRNA)	5	0	1	1
GO:0000479	BP	endonucleolytic cleavage of tricistronic rRNA transcript (SSU-rRNA, 5.8S rRNA, LSU-rRNA)	17	1	0.447169	1	BOP1
GO:0000480	BP	endonucleolytic cleavage in 5'-ETS of tricistronic rRNA transcript (SSU-rRNA, 5.8S rRNA, LSU-rRNA)	8	0	1	1
GO:0000481	BP	maturation of 5S rRNA	1	0	1	1
GO:0000491	BP	small nucleolar ribonucleoprotein complex assembly	12	0	1	1
GO:0000492	BP	box C/D snoRNP assembly	10	0	1	1
GO:0000493	BP	box H/ACA snoRNP assembly	2	0	1	1
GO:0000494	BP	box C/D RNA 3'-end processing	3	0	1	1
GO:0000495	BP	box H/ACA RNA 3'-end processing	1	0	1	1
GO:0000497	MF	DNA template activity	1	0	1	1
GO:0000502	CC	proteasome complex	59	0	1	1
GO:0000506	CC	glycosylphosphatidylinositol-N-acetylglucosaminyltransferase (GPI-GnT) complex	6	0	1	1
GO:0000512	BP	lncRNA-mediated post-transcriptional gene silencing	9	0	1	1
GO:0000514	MF	3-sulfino-L-alanine: proton, glutamate antiporter activity	2	0	1	1
GO:0000515	MF	aspartate:glutamate, proton antiporter activity	2	0	1	1
GO:0000578	BP	embryonic axis specification	40	3	0.308505	1	COBL,SMAD6,CRIPTO
GO:0000700	MF	mismatch base pair DNA N-glycosylase activity	4	0	1	1
GO:0000701	MF	purine-specific mismatch base pair DNA N-glycosylase activity	2	0	1	1
GO:0000702	MF	oxidized base lesion DNA N-glycosylase activity	4	0	1	1	NTHL1
GO:0000703	MF	oxidized pyrimidine nucleobase lesion DNA N-glycosylase activity	2	0	1	1	NTHL1
GO:0000706	BP	meiotic DNA double-strand break processing	3	0	1	1
GO:0000707	BP	meiotic DNA recombinase assembly	1	0	1	1
GO:0000708	BP	meiotic strand invasion	1	0	1	1
GO:0000709	BP	meiotic joint molecule formation	1	0	1	1
GO:0000710	BP	meiotic mismatch repair	1	0	1	1
GO:0000711	BP	meiotic DNA repair synthesis	3	0	1	1
GO:0000712	BP	resolution of meiotic recombination intermediates	15	0	1	1
GO:0000715	BP	nucleotide-excision repair, DNA damage recognition	1	0	1	1
GO:0000717	BP	nucleotide-excision repair, DNA duplex unwinding	1	0	1	1
GO:0000720	BP	pyrimidine dimer repair by nucleotide-excision repair	4	0	1	1
GO:0000721	MF	(R,R)-butanediol dehydrogenase activity	1	0	1	1
GO:0000722	BP	telomere maintenance via recombination	14	1	0.466456	1	RAD51D
GO:0000723	BP	telomere maintenance	151	6	0.689789	1	MAD2L2,ZNF827,ZNF365,RAD51D,RFC1,ACTL6A
GO:0000724	BP	double-strand break repair via homologous recombination	167	7	0.588587	1	MAD2L2,ZNF365,RAD54B,RAD51D,INTS3,BRCA1,ACTL6A
GO:0000725	BP	recombinational repair	171	7	0.609788	1	MAD2L2,ZNF365,RAD54B,RAD51D,INTS3,BRCA1,ACTL6A
GO:0000727	BP	double-strand break repair via break-induced replication	12	0	1	1
GO:0000729	BP	DNA double-strand break processing	21	0	1	1
GO:0000730	BP	DNA recombinase assembly	4	0	1	1
GO:0000731	BP	DNA synthesis involved in DNA repair	39	1	0.815145	1	MAD2L2
GO:0000732	BP	strand displacement	1	0	1	1
GO:0000741	BP	karyogamy	1	0	1	1
GO:0000768	BP	syncytium formation by plasma membrane fusion	61	5	0.277946	1	SBNO2,NOS1,CACNA1H,CD9,CD81
GO:0000773	MF	phosphatidyl-N-methylethanolamine N-methyltransferase activity	1	0	1	1
GO:0000774	MF	adenyl-nucleotide exchange factor activity	15	1	0.420988	1	BAG3
GO:0000775	CC	chromosome, centromeric region	244	7	0.900432	1	PLK3,DCTN1,HSF1,AURKC,CDT1,ACTL6A,SEPTIN7
GO:0000776	CC	kinetochore	163	7	0.539371	1	PLK3,DCTN1,HSF1,AURKC,CDT1,ACTL6A,SEPTIN7
GO:0000779	CC	condensed chromosome, centromeric region	173	7	0.601565	1	PLK3,DCTN1,HSF1,AURKC,CDT1,ACTL6A,SEPTIN7
GO:0000781	CC	chromosome, telomeric region	165	3	0.966865	1	ZNF827,MAJIN,RAD51D
GO:0000782	CC	telomere cap complex	12	0	1	1
GO:0000783	CC	nuclear telomere cap complex	12	0	1	1
GO:0000785	CC	chromatin	1276	78	0.0254701	1	ZBED6,MAD2L2,EHMT2,VAX1,PADI2,RBPJL,FOXN4,OSR1,ZNF827,DLX2,E2F4,EGR2,EMX2,EPAS1,ETS1,FOXK1,FOXL1,CUX2,PTF1A,SOX8,HHEX,TLX1,HOXA9,HOXA10,HOXC11,HSF1,HSF4,TFAP2E,TBX10,RBPJ,LMX1B,SMAD3,SMAD6,MEIS1,NAP1L4,NEUROD1,NFIX,OTX1,PAX5,PAX6,IRX4,RSF1,KDM3B,PITX1,BCL11A,CASZ1,YEATS2,LHX9,BBX,AHRR,EBF4,RARG,RXRG,SATB1,NPAS3,NKX2-4,SIM2,BRD9,SOX10,TBX5,TBX15,TCF21,ACTG1,NR2E1,NSD2,TFEB,GRHL2,H3C6,SOX7,ATOH8,AC…
GO:0000786	CC	nucleosome	111	2	0.873596	1	H3C6,ACTL6A
GO:0000791	CC	euchromatin	56	3	0.460313	1	PADI2,HSF1,ALKBH1
GO:0000792	CC	heterochromatin	76	1	0.976189	1	HSF1
GO:0000793	CC	condensed chromosome	266	8	0.868799	1	PLK3,DCTN1,HSF1,BRCA1,AURKC,CDT1,ACTL6A,SEPTIN7
GO:0000794	CC	condensed nuclear chromosome	74	1	0.949301	1	BRCA1
GO:0000795	CC	synaptonemal complex	35	1	0.742956	1	BRCA1
GO:0000796	CC	condensin complex	8	0	1	1
GO:0000800	CC	lateral element	14	1	0.424387	1	BRCA1
GO:0000801	CC	central element	7	0	1	1
GO:0000802	CC	transverse filament	1	0	1	1
GO:0000803	CC	sex chromosome	32	1	0.769809	1	BRCA1
GO:0000805	CC	X chromosome	10	0	1	1
GO:0000806	CC	Y chromosome	2	0	1	1
GO:0000808	CC	origin recognition complex	9	0	1	1
GO:0000810	MF	diacylglycerol diphosphate phosphatase activity	3	0	1	1
GO:0000811	CC	GINS complex	5	0	1	1
GO:0000812	CC	Swr1 complex	13	0	1	1
GO:0000813	CC	ESCRT I complex	11	2	0.0786832	1	VPS37A,MVB12B
GO:0000814	CC	ESCRT II complex	3	0	1	1
GO:0000815	CC	ESCRT III complex	10	0	1	1
GO:0000819	BP	sister chromatid segregation	219	7	0.872469	1	MAD2L2,EML4,KIF25,NUMA1,AURKC,CDT1,ACTL6A
GO:0000820	BP	regulation of glutamine family amino acid metabolic process	8	0	1	1
GO:0000821	BP	regulation of arginine metabolic process	4	0	1	1
GO:0000822	MF	inositol hexakisphosphate binding	3	0	1	1
GO:0000823	MF	inositol-1,4,5-trisphosphate 6-kinase activity	1	0	1	1
GO:0000824	MF	inositol tetrakisphosphate 3-kinase activity	1	0	1	1
GO:0000825	MF	inositol tetrakisphosphate 6-kinase activity	2	1	0.122595	1	ITPK1
GO:0000827	MF	inositol-1,3,4,5,6-pentakisphosphate kinase activity	5	0	1	1
GO:0000828	MF	inositol hexakisphosphate kinase activity	5	0	1	1
GO:0000829	MF	inositol heptakisphosphate kinase activity	5	0	1	1
GO:0000831	MF	inositol hexakisphosphate 6-kinase activity	1	0	1	1
GO:0000832	MF	inositol hexakisphosphate 5-kinase activity	5	0	1	1
GO:0000835	CC	ER ubiquitin ligase complex	9	0	1	1
GO:0000836	CC	Hrd1p ubiquitin ligase complex	8	0	1	1
GO:0000839	CC	Hrd1p ubiquitin ligase ERAD-L complex	6	0	1	1
GO:0000900	MF	mRNA regulatory element binding translation repressor activity	15	1	0.579972	1	ZNF540
GO:0000910	BP	cytokinesis	180	12	0.165274	1	SEPTIN9,CIT,PLK3,ANK3,ANXA11,TAS2R13,SNX9,KIF13A,WNK1,AURKC,LZTS2,CDC14B,SEPTIN7
GO:0000912	BP	assembly of actomyosin apparatus involved in cytokinesis	9	0	1	1
GO:0000915	BP	actomyosin contractile ring assembly	9	0	1	1
GO:0000916	BP	actomyosin contractile ring contraction	1	0	1	1
GO:0000917	BP	division septum assembly	1	0	1	1
GO:0000921	BP	septin ring assembly	1	0	1	1
GO:0000922	CC	spindle pole	168	8	0.527853	1	TUBGCP2,PLK3,DCTN1,HSF1,NUMA1,AURKC,FBF1,CDC14B
GO:0000923	CC	equatorial microtubule organizing center	5	1	0.289342	1	TUBGCP2
GO:0000930	CC	gamma-tubulin complex	16	2	0.186477	1	TUBGCP2,BRCA1
GO:0000931	CC	gamma-tubulin ring complex	7	1	0.244637	1	BRCA1
GO:0000932	CC	P-body	98	4	0.723034	1	EIF4E,EDC4,CNOT7,ZC3H12D
GO:0000938	CC	GARP complex	4	0	1	1
GO:0000939	CC	inner kinetochore	17	0	1	1
GO:0000940	CC	outer kinetochore	20	0	1	1
GO:0000956	BP	nuclear-transcribed mRNA catabolic process	125	5	0.693896	1	DXO,EDC4,CNOT7,LSM7,DHX34
GO:0000957	BP	mitochondrial RNA catabolic process	6	1	0.157525	1	SLIRP
GO:0000958	BP	mitochondrial mRNA catabolic process	3	0	1	1
GO:0000959	BP	mitochondrial RNA metabolic process	51	2	0.530649	1	SLIRP,TBRG4
GO:0000960	BP	regulation of mitochondrial RNA catabolic process	5	1	0.13564	1	SLIRP
GO:0000961	BP	negative regulation of mitochondrial RNA catabolic process	2	1	0.0562737	1	SLIRP
GO:0000962	BP	positive regulation of mitochondrial RNA catabolic process	3	0	1	1
GO:0000963	BP	mitochondrial RNA processing	20	1	0.484225	1	TBRG4
GO:0000964	BP	mitochondrial RNA 5'-end processing	3	0	1	1
GO:0000965	BP	mitochondrial RNA 3'-end processing	5	0	1	1
GO:0000966	BP	RNA 5'-end processing	21	0	1	1
GO:0000967	BP	rRNA 5'-end processing	5	0	1	1
GO:0000968	BP	tRNA exon ligation	1	0	1	1
GO:0000971	BP	tRNA exon ligation utilizing 2',3' cyclic phosphate of 5'-exon as source of linkage phosphate	1	0	1	1
GO:0000972	BP	transcription-dependent tethering of RNA polymerase II gene DNA at nuclear periphery	7	0	1	1
GO:0000973	BP	post-transcriptional tethering of RNA polymerase II gene DNA at nuclear periphery	3	0	1	1
GO:0000974	CC	Prp19 complex	12	0	1	1
GO:0000979	MF	RNA polymerase II core promoter sequence-specific DNA binding	18	1	0.548624	1	PAX6
GO:0000992	MF	RNA polymerase III cis-regulatory region sequence-specific DNA binding	8	1	0.359847	1	BRF1
GO:0000993	MF	RNA polymerase II complex binding	35	0	1	1
GO:0000994	MF	RNA polymerase III core binding	1	0	1	1
GO:0000995	MF	RNA polymerase III general transcription initiation factor activity	12	1	0.386418	1	BRF1
GO:0001002	MF	RNA polymerase III type 1 promoter sequence-specific DNA binding	4	0	1	1
GO:0001003	MF	RNA polymerase III type 2 promoter sequence-specific DNA binding	4	0	1	1
GO:0001006	MF	RNA polymerase III type 3 promoter sequence-specific DNA binding	7	1	0.337377	1	BRF1
GO:0001010	MF	RNA polymerase II sequence-specific DNA-binding transcription factor recruiting activity	1	0	1	1
GO:0001016	MF	RNA polymerase III transcription regulatory region sequence-specific DNA binding	9	1	0.374322	1	BRF1
GO:0001018	MF	mitochondrial promoter sequence-specific DNA binding	2	0	1	1
GO:0001025	MF	RNA polymerase III general transcription initiation factor binding	4	0	1	1
GO:0001042	MF	RNA polymerase I core binding	4	0	1	1
GO:0001046	MF	core promoter sequence-specific DNA binding	39	1	0.874337	1	PAX6
GO:0001054	MF	RNA polymerase I activity	10	2	0.0632753	1	POLR2F,POLR2H
GO:0001055	MF	RNA polymerase II activity	11	2	0.0589997	1	POLR2F,POLR2H
GO:0001056	MF	RNA polymerase III activity	10	2	0.0511889	1	POLR2F,POLR2H
GO:0001069	MF	regulatory region RNA binding	2	0	1	1
GO:0001079	BP	nitrogen catabolite regulation of transcription from RNA polymerase II promoter	1	0	1	1
GO:0001080	BP	nitrogen catabolite activation of transcription from RNA polymerase II promoter	1	0	1	1
GO:0001091	MF	RNA polymerase II general transcription initiation factor binding	23	0	1	1
GO:0001093	MF	TFIIB-class transcription factor binding	4	0	1	1
GO:0001094	MF	TFIID-class transcription factor complex binding	10	0	1	1
GO:0001096	MF	TFIIF-class transcription factor complex binding	2	0	1	1
GO:0001097	MF	TFIIH-class transcription factor complex binding	3	0	1	1
GO:0001098	MF	basal transcription machinery binding	58	0	1	1
GO:0001099	MF	basal RNA polymerase II transcription machinery binding	58	0	1	1
GO:0001100	BP	negative regulation of exit from mitosis	1	0	1	1
GO:0001101	BP	response to acid chemical	132	9	0.257557	1	BAIAP2,COL4A1,SH3BP4,GRIA1,HSF1,MTHFR,NTRK1,BCL11A,SLC1A2
GO:0001109	BP	promoter clearance during DNA-templated transcription	3	0	1	1
GO:0001111	BP	RNA polymerase II promoter clearance	3	0	1	1
GO:0001112	BP	DNA-templated transcription open complex formation	2	0	1	1
GO:0001113	BP	transcription open complex formation at RNA polymerase II promoter	1	0	1	1
GO:0001120	BP	protein-DNA complex remodeling	2	0	1	1
GO:0001147	MF	transcription termination site sequence-specific DNA binding	2	0	1	1
GO:0001156	MF	TFIIIC-class transcription factor complex binding	3	0	1	1
GO:0001161	MF	intronic transcription regulatory region sequence-specific DNA binding	11	3	0.0317601	1	VAX1,HSF1,GRHL2
GO:0001162	MF	RNA polymerase II intronic transcription regulatory region sequence-specific DNA binding	8	2	0.0828144	1	VAX1,HSF1
GO:0001163	MF	RNA polymerase I transcription regulatory region sequence-specific DNA binding	8	0	1	1
GO:0001164	MF	RNA polymerase I core promoter sequence-specific DNA binding	8	0	1	1
GO:0001165	MF	RNA polymerase I cis-regulatory region sequence-specific DNA binding	1	0	1	1
GO:0001172	BP	RNA-templated transcription	3	0	1	1
GO:0001173	BP	DNA-templated transcriptional start site selection	2	0	1	1
GO:0001174	BP	transcriptional start site selection at RNA polymerase II promoter	2	0	1	1
GO:0001178	BP	regulation of transcriptional start site selection at RNA polymerase II promoter	1	0	1	1
GO:0001179	MF	RNA polymerase I general transcription initiation factor binding	1	0	1	1
GO:0001181	MF	RNA polymerase I general transcription initiation factor activity	6	0	1	1
GO:0001188	BP	RNA polymerase I preinitiation complex assembly	9	0	1	1
GO:0001192	BP	maintenance of transcriptional fidelity during transcription elongation	1	0	1	1
GO:0001193	BP	maintenance of transcriptional fidelity during transcription elongation by RNA polymerase II	1	0	1	1
GO:0001217	MF	DNA-binding transcription repressor activity	325	24	0.0289433	1	ZBED6,VAX1,FOXK1,CUX2,HHEX,HSF1,SMAD3,PAX6,ZNF219,PEG3,PLAGL1,BCL11A,JPH2,SATB1,PRDM1,PRDM16,SKI,TBX15,TCF7,TCF21,NR2F1,NR2E1,ZNF668,ZBTB45
GO:0001221	MF	transcription coregulator binding	108	10	0.138218	1	BAIAP2,EHMT2,CIT,CTBP1,EPAS1,ETS1,SMAD3,PAX6,TRERF1,HDAC3
GO:0001222	MF	transcription corepressor binding	45	5	0.165713	1	EHMT2,CTBP1,ETS1,SMAD3,HDAC3
GO:0001223	MF	transcription coactivator binding	42	4	0.265759	1	CIT,EPAS1,SMAD3,TRERF1
GO:0001227	MF	DNA-binding transcription repressor activity, RNA polymerase II-specific	317	22	0.0570506	1	ZBED6,VAX1,FOXK1,CUX2,HHEX,HSF1,PAX6,ZNF219,PEG3,PLAGL1,BCL11A,JPH2,SATB1,PRDM1,PRDM16,SKI,TBX15,TCF21,NR2F1,NR2E1,ZNF668,ZBTB45
GO:0001325	BP	formation of extrachromosomal circular DNA	15	0	1	1
GO:0001401	CC	SAM complex	11	0	1	1
GO:0001405	CC	PAM complex, Tim23 associated import motor	5	0	1	1
GO:0001408	BP	guanine nucleotide transport	8	0	1	1
GO:0001409	MF	guanine nucleotide transmembrane transporter activity	5	0	1	1
GO:0001502	BP	cartilage condensation	19	0	1	1
GO:0001503	BP	ossification	425	32	0.0287874	1	SEMA4D,OSR1,VCAN,CYP24A1,JAG1,EGR2,TAPT1,PTK2B,FGFR2,CHSY1,SBNO2,ALOX5,GABBR1,SOX8,IGF2,IGFBP5,RBPJ,LOX,MIR24-1,SMAD3,SMAD6,MMP14,PLXNB1,PTK2,TP53INP2,SFRP1,SFRP2,SKI,BMP7,WNT3,AXIN2,WNT3A
GO:0001504	BP	neurotransmitter uptake	44	5	0.121682	1	DRD4,NOS1,PRKN,SLC1A2,SLC6A12
GO:0001505	BP	regulation of neurotransmitter levels	180	14	0.186769	1	CHRNA3,CHRNB4,TPRG1L,DRD4,NOS1,PRKN,ZNF219,SLC1A2,SLC6A12,TACR2,DNAJC5,NRXN2,OTOF,SLC4A8
GO:0001507	BP	acetylcholine catabolic process in synaptic cleft	2	0	1	1
GO:0001508	BP	action potential	139	8	0.542265	1	CHRNB4,DLG1,BIN1,GPR35,ANK3,GRIA1,KCNE1,MIR328,CD36
GO:0001510	BP	RNA methylation	88	1	0.954362	1	EMG1
GO:0001512	MF	dihydronicotinamide riboside quinone reductase activity	1	0	1	1
GO:0001514	BP	selenocysteine incorporation	10	0	1	1
GO:0001515	MF	opioid peptide activity	4	0	1	1
GO:0001516	BP	prostaglandin biosynthetic process	31	0	1	1
GO:0001517	MF	N-acetylglucosamine 6-O-sulfotransferase activity	6	0	1	1
GO:0001518	CC	voltage-gated sodium channel complex	14	0	1	1
GO:0001519	BP	peptide amidation	2	0	1	1
GO:0001520	CC	outer dense fiber	5	0	1	1
GO:0001522	BP	pseudouridine synthesis	17	0	1	1
GO:0001523	BP	retinoid metabolic process	82	1	0.95531	1	ALDH1A3
GO:0001527	CC	microfibril	13	1	0.575187	1	MFAP4
GO:0001530	MF	lipopolysaccharide binding	39	2	0.439193	1	SPON2,CD14
GO:0001532	MF	interleukin-21 receptor activity	1	0	1	1
GO:0001533	CC	cornified envelope	60	3	0.333866	1	SERPINB5,KLK7,CNFN
GO:0001534	CC	radial spoke	5	0	1	1
GO:0001535	CC	radial spoke head	4	0	1	1
GO:0001537	MF	N-acetylgalactosamine 4-O-sulfotransferase activity	5	1	0.260383	1	CHST9
GO:0001539	BP	cilium or flagellum-dependent cell motility	156	8	0.374303	1	ODAD3,SLC9B1,CFAP65,GAS8,LDHC,CFAP44,PRDM14,TACR2,SLIRP
GO:0001540	MF	amyloid-beta binding	79	6	0.322794	1	PFDN6,FBXO2,GRIA1,APBB1,LRPAP1,CD36
GO:0001541	BP	ovarian follicle development	54	3	0.45008	1	CTNNA1,GAS2,MMP14
GO:0001542	BP	ovulation from ovarian follicle	8	0	1	1
GO:0001543	BP	ovarian follicle rupture	1	0	1	1
GO:0001544	BP	initiation of primordial ovarian follicle growth	1	1	0.0585961	1	GAS2
GO:0001545	BP	primary ovarian follicle growth	1	0	1	1
GO:0001546	BP	preantral ovarian follicle growth	3	0	1	1
GO:0001547	BP	antral ovarian follicle growth	11	1	0.409804	1	GAS2
GO:0001549	BP	cumulus cell differentiation	2	0	1	1
GO:0001550	BP	ovarian cumulus expansion	4	0	1	1
GO:0001552	BP	ovarian follicle atresia	1	0	1	1
GO:0001553	BP	luteinization	12	0	1	1
GO:0001554	BP	luteolysis	6	1	0.365362	1	CASP2
GO:0001555	BP	oocyte growth	4	0	1	1
GO:0001556	BP	oocyte maturation	33	2	0.395201	1	PTK2B,BNC1
GO:0001558	BP	regulation of cell growth	397	30	0.063917	1	MAD2L2,SEMA4D,PTK2B,MINAR1,SH3BP4,IGFBP5,INS,DRAXIN,SMAD3,MAG,MMP14,PRKN,BCL11A,RGMA,RTN4,SMURF1,SEMA6A,DIP2B,PTPRS,CXCL12,SFRP1,SFRP2,BRCA1,BTG1,WNT3,DDR1,SLC44A4,KDM2B,WNT3A,BCAR1
GO:0001560	BP	regulation of cell growth by extracellular stimulus	3	0	1	1
GO:0001561	BP	fatty acid alpha-oxidation	8	1	0.210552	1	HACL1
GO:0001562	BP	response to protozoan	31	0	1	1
GO:0001567	MF	cholesterol 25-hydroxylase activity	1	0	1	1
GO:0001568	BP	blood vessel development	767	53	0.0210846	1	COL4A1,COL4A2,OSR1,DAB2IP,JAG1,EGR2,ENPEP,EPAS1,ETS1,PTK2B,FGFR2,STAB1,MINAR1,ALOX5,GAB1,TAFA5,PRKD2,PPP1R16B,HIPK2,HHEX,HLA-G,RBPJ,LOX,MIR200B,MIR24-1,MIR27B,SMAD6,MEIS1,MMP14,NODAL,MIR375,MIR377,PAX6,MIR410,PTK2,SEMA6A,RNH1,MIR483,PRDM1,SFRP1,SFRP2,WNK1,BMP7,BRCA1,TBX5,BTG1,TCF21,CRIPTO,ACTG1,NR2E1,JAM3,PLPP3,SH2D2A,QKI
GO:0001569	BP	branching involved in blood vessel morphogenesis	36	2	0.582751	1	COL4A1,SFRP2
GO:0001570	BP	vasculogenesis	81	2	0.936743	1	TBX5,QKI
GO:0001572	BP	lactosylceramide biosynthetic process	2	0	1	1
GO:0001573	BP	ganglioside metabolic process	28	1	0.820237	1	ABCA2
GO:0001574	BP	ganglioside biosynthetic process	17	0	1	1
GO:0001575	BP	globoside metabolic process	2	0	1	1
GO:0001576	BP	globoside biosynthetic process	2	0	1	1
GO:0001578	BP	microtubule bundle formation	121	7	0.384069	1	TPPP,ODAD3,CFAP65,GAS8,CFAP100,NUMA1,CFAP44,NAV1
GO:0001579	BP	medium-chain fatty acid transport	2	0	1	1
GO:0001580	BP	detection of chemical stimulus involved in sensory perception of bitter taste	37	3	0.0767198	1	TAS2R31,TAS2R46,TAS2R30,TAS2R20,TAS2R50,TAS2R13,TAS2R14
GO:0001581	BP	detection of chemical stimulus involved in sensory perception of sour taste	2	0	1	1
GO:0001582	BP	detection of chemical stimulus involved in sensory perception of sweet taste	2	0	1	1
GO:0001587	MF	Gq/11-coupled serotonin receptor activity	2	0	1	1
GO:0001588	MF	dopamine neurotransmitter receptor activity, coupled via Gs	2	0	1	1
GO:0001591	MF	dopamine neurotransmitter receptor activity, coupled via Gi/Go	3	1	0.119303	1	DRD4
GO:0001594	MF	trace-amine receptor activity	7	0	1	1
GO:0001595	MF	angiotensin receptor activity	4	0	1	1
GO:0001596	MF	angiotensin type I receptor activity	1	0	1	1
GO:0001601	MF	peptide YY receptor activity	3	0	1	1
GO:0001602	MF	pancreatic polypeptide receptor activity	3	0	1	1
GO:0001604	MF	urotensin II receptor activity	2	0	1	1
GO:0001605	MF	adrenomedullin receptor activity	3	0	1	1
GO:0001607	MF	neuromedin U receptor activity	2	0	1	1
GO:0001609	MF	G protein-coupled adenosine receptor activity	5	0	1	1
GO:0001614	MF	purinergic nucleotide receptor activity	17	0	1	1
GO:0001616	MF	growth hormone secretagogue receptor activity	1	0	1	1
GO:0001618	MF	virus receptor activity	77	5	0.310706	1	CR1,CR2,MOG,NECTIN1,CD81
GO:0001621	MF	G protein-coupled ADP receptor activity	3	0	1	1
GO:0001626	MF	nociceptin receptor activity	1	1	0.0407443	1	OPRL1
GO:0001631	MF	cysteinyl leukotriene receptor activity	1	0	1	1
GO:0001635	MF	calcitonin gene-related peptide receptor activity	4	0	1	1
GO:0001637	MF	G protein-coupled chemoattractant receptor activity	25	2	0.186656	1	GPR17,GPR35
GO:0001640	MF	adenylate cyclase inhibiting G protein-coupled glutamate receptor activity	9	0	1	1
GO:0001641	MF	group II metabotropic glutamate receptor activity	2	0	1	1
GO:0001642	MF	group III metabotropic glutamate receptor activity	2	0	1	1
GO:0001648	MF	proteinase-activated receptor activity	5	0	1	1
GO:0001650	CC	fibrillar center	144	6	0.720233	1	EEF1D,POLR2F,TRERF1,RREB1,SPATA2,URB1
GO:0001651	CC	dense fibrillar component	1	0	1	1
GO:0001652	CC	granular component	7	0	1	1
GO:0001653	MF	peptide receptor activity	122	5	0.534	1	LTB4R,CRHR1,OPRL1,LTB4R2,TACR2
GO:0001654	BP	eye development	384	31	0.0281206	1	VAX1,CLCN2,FOXN4,COL4A1,CTNS,DLG1,DLX2,JAG1,ALDH1A3,PTF1A,HIPK2,SOX8,HSF4,MAB21L1,SMAD3,MAN2A1,MEIS1,NEUROD1,PAX6,PRKCI,WDR19,NECTIN1,RARG,PRDM1,SKI,BMP7,NR2E1,GRHL2,CASP2,KDM2B,ACTL6A,LHX2
GO:0001655	BP	urogenital system development	66	8	0.0264442	1	OSR1,FGFR2,HOXA9,HOXA10,SERPINB5,RARG,SFRP1,BMP7
GO:0001656	BP	metanephros development	91	7	0.242025	1	OSR1,SOX8,HOXC11,FMN1,GDF6,BMP7,TCF21
GO:0001658	BP	branching involved in ureteric bud morphogenesis	56	4	0.401514	1	DLG1,SOX8,TACSTD2,TCF21
GO:0001659	BP	temperature homeostasis	181	9	0.663826	1	DYNC1H1,EPAS1,GNAS,HSF1,RBPJ,OXT,PRDM16,TRPV1,HDAC3,CD36
GO:0001660	BP	fever generation	11	0	1	1	TRPV1
GO:0001661	BP	conditioned taste aversion	3	1	0.136294	1	TBR1
GO:0001662	BP	behavioral fear response	36	4	0.142438	1	DRD4,EIF4E,GABRA5,NR2E1
GO:0001664	MF	G protein-coupled receptor binding	282	15	0.230952	1	PACRG,TAFA5,GNA12,GNAO1,GNAS,GRIA1,OXT,PRKN,SHANK1,PDE4D,CXCL12,SFRP1,WNT3,ZNRF3,WNT3A
GO:0001665	MF	alpha-N-acetylgalactosaminide alpha-2,6-sialyltransferase activity	6	0	1	1
GO:0001666	BP	response to hypoxia	282	15	0.471894	1	PHB2,PLK3,EPAS1,PTK2B,FGFR2,HIPK2,HSF1,RBPJ,SMAD3,MMP14,MTHFR,NOS1,CXCL12,SFRP1,BMP7
GO:0001669	CC	acrosomal vesicle	139	4	0.820633	1	TMEM190,CTNNA1,CFAP65,DYNLT4,SLIRP
GO:0001671	MF	ATPase activator activity	25	0	1	1
GO:0001673	CC	male germ cell nucleus	52	1	0.90896	1	BRCA1
GO:0001674	CC	female germ cell nucleus	17	0	1	1
GO:0001675	BP	acrosome assembly	27	0	1	1
GO:0001676	BP	long-chain fatty acid metabolic process	105	8	0.0769278	1	ACOT2,SLC27A3,ALOX5,HACL1,ELOVL2,ABCD3,ACSF2,QKI
GO:0001678	BP	intracellular glucose homeostasis	152	5	0.910835	1	ZBED6,FOXK1,NEUROD1,PAX6,GPR68
GO:0001680	BP	tRNA 3'-terminal CCA addition	1	0	1	1
GO:0001681	MF	sialate O-acetylesterase activity	1	0	1	1
GO:0001682	BP	tRNA 5'-leader removal	13	0	1	1
GO:0001691	MF	pseudophosphatase activity	2	0	1	1
GO:0001692	BP	histamine metabolic process	6	0	1	1
GO:0001694	BP	histamine biosynthetic process	2	0	1	1
GO:0001695	BP	histamine catabolic process	1	0	1	1
GO:0001696	BP	gastric acid secretion	13	1	0.495754	1	HIP1R
GO:0001698	BP	gastrin-induced gastric acid secretion	2	0	1	1
GO:0001701	BP	in utero embryonic development	381	28	0.0342807	1	ZBED6,EMG1,RBM46,SMIM14,EPAS1,FGFR2,ATP11A,FUT8,INTS1,GNA12,SOX8,IGF2,RBPJ,SMAD3,MAN2A1,NODAL,RTN4,WDR19,PRDM1,PRDM14,NXN,BMP7,SOX10,TFEB,GRHL2,ACTL6A,HDAC3,ALKBH1,WNT3A
GO:0001702	BP	gastrulation with mouth forming second	26	2	0.459613	1	NODAL,UGDH,PLPP3
GO:0001704	BP	formation of primary germ layer	126	12	0.0521005	1	COL4A2,FGFR2,SMAD3,MMP14,NODAL,SFRP2,BMP7,WNT3,WLS,SOX7,ATOH8,WNT3A
GO:0001705	BP	ectoderm formation	3	0	1	1
GO:0001706	BP	endoderm formation	57	4	0.356256	1	COL4A2,MMP14,NODAL,SOX7
GO:0001707	BP	mesoderm formation	74	8	0.0584986	1	FGFR2,SMAD3,NODAL,SFRP2,BMP7,WNT3,WLS,WNT3A
GO:0001709	BP	cell fate determination	42	3	0.468742	1	JAG1,PAX6,DSCAML1
GO:0001710	BP	mesodermal cell fate commitment	17	3	0.0622828	1	NODAL,SFRP2,WNT3A
GO:0001711	BP	endodermal cell fate commitment	15	0	1	1
GO:0001712	BP	ectodermal cell fate commitment	2	0	1	1
GO:0001714	BP	endodermal cell fate specification	8	0	1	1
GO:0001715	BP	ectodermal cell fate specification	1	0	1	1
GO:0001716	MF	L-amino-acid oxidase activity	1	0	1	1
GO:0001717	BP	conversion of seryl-tRNAsec to selenocys-tRNAsec	1	0	1	1
GO:0001725	CC	stress fiber	69	9	0.0404455	1	SEPTIN9,SYNPO,FHL3,ABLIM1,LPP,PRKCZ,PTK2,BAG3,SEPTIN7
GO:0001726	CC	ruffle	177	14	0.213199	1	BAIAP2,NCKAP1,PACSIN2,KLHL2,SPATA13,FRMD4B,COBL,PSD3,MYO1C,MYO9B,SNX9,TLN2,HIP1R,BCAR1
GO:0001727	MF	lipid kinase activity	40	1	0.916639	1	PIP4K2A
GO:0001729	MF	ceramide kinase activity	2	0	1	1
GO:0001730	MF	2'-5'-oligoadenylate synthetase activity	3	0	1	1
GO:0001731	BP	formation of translation preinitiation complex	7	1	0.177941	1	RPL13A
GO:0001732	BP	formation of cytoplasmic translation initiation complex	16	0	1	1
GO:0001733	MF	galactosylceramide sulfotransferase activity	4	0	1	1
GO:0001734	MF	mRNA (N6-adenosine)-methyltransferase activity	4	0	1	1
GO:0001735	MF	prenylcysteine oxidase activity	2	0	1	1
GO:0001736	BP	establishment of planar polarity	67	4	0.565287	1	SMURF1,SFRP1,SFRP2,ZNRF3
GO:0001738	BP	morphogenesis of a polarized epithelium	87	5	0.613073	1	SMURF1,SFRP1,SFRP2,ACTG1,ZNRF3
GO:0001739	CC	sex chromatin	6	0	1	1
GO:0001740	CC	Barr body	6	0	1	1
GO:0001741	CC	XY body	15	1	0.492206	1	BRCA1
GO:0001743	BP	lens placode formation	2	0	1	1
GO:0001750	CC	photoreceptor outer segment	85	4	0.644964	1	VCAN,PIP4K2A,WDR19,CFAP410
GO:0001754	BP	eye photoreceptor cell differentiation	47	4	0.206488	1	SOX8,PAX6,PRKCI,PRDM1
GO:0001755	BP	neural crest cell migration	58	6	0.162671	1	SEMA4D,SOX8,PAX6,SEMA6A,BMP7,SOX10
GO:0001756	BP	somitogenesis	64	7	0.0425423	1	COBL,RBPJ,SMAD3,SFRP1,SFRP2,AXIN2,WNT3A
GO:0001757	BP	somite specification	4	1	0.219105	1	COBL
GO:0001758	MF	retinal dehydrogenase activity	8	1	0.283039	1	ALDH1A3
GO:0001759	BP	organ induction	22	1	0.69174	1	HOXC11
GO:0001760	MF	aminocarboxymuconate-semialdehyde decarboxylase activity	1	0	1	1
GO:0001762	BP	beta-alanine transport	1	0	1	1
GO:0001764	BP	neuron migration	167	12	0.323384	1	TUBGCP2,VAX1,DAB2IP,EMX2,AUTS2,PAX6,SEMA6A,CXCL12,CNTN2,ALKBH1,CCK,NAV1
GO:0001765	BP	membrane raft assembly	11	2	0.156573	1	PACSIN2,S100A10
GO:0001766	BP	membrane raft polarization	4	0	1	1
GO:0001767	BP	establishment of lymphocyte polarity	16	0	1	1
GO:0001768	BP	establishment of T cell polarity	15	0	1	1
GO:0001770	BP	establishment of natural killer cell polarity	1	0	1	1
GO:0001771	BP	immunological synapse formation	14	2	0.226707	1	DLG1,CD81
GO:0001772	CC	immunological synapse	45	3	0.44453	1	DLG1,SKAP1,CD81
GO:0001773	BP	myeloid dendritic cell activation	29	1	0.726231	1	RBPJ
GO:0001774	BP	microglial cell activation	49	1	0.873869	1	APP,TRPV1
GO:0001775	BP	cell activation	1064	42	0.902042	1	MAD2L2,DUSP10,PHB2,CR1,CR2,DLG1,PTK2B,SBNO2,SHPK,GNAS,HHEX,HLA-G,HOXA9,IGF2,APP,RBPJ,INS,ITPKB,LGALS1,SMAD3,MMP14,NTRK1,PAX5,DOCK10,PRKCZ,TCIM,PRDM1,SFRP1,TCF7,ACTG1,TRPV1,NSD2,BAG6,LOXL3,ACTL6A,WNT3A,PGLYRP1,SH2D2A,CD9,MAPK8IP1,AKAP12,CD81,HDAC4
GO:0001776	BP	leukocyte homeostasis	103	4	0.686896	1	SPNS2,ITPKB,DOCK10,JAM3
GO:0001777	BP	T cell homeostatic proliferation	4	0	1	1
GO:0001778	BP	plasma membrane repair	27	1	0.726065	1	S100A10
GO:0001779	BP	natural killer cell differentiation	24	2	0.356623	1	PRDM1,PGLYRP1
GO:0001780	BP	neutrophil homeostasis	20	2	0.244409	1	ITPKB,JAM3
GO:0001781	BP	neutrophil apoptotic process	8	1	0.311158	1	ITPKB
GO:0001782	BP	B cell homeostasis	31	2	0.448724	1	SPNS2,DOCK10
GO:0001783	BP	B cell apoptotic process	26	0	1	1
GO:0001784	MF	phosphotyrosine residue binding	47	0	1	1
GO:0001785	MF	prostaglandin J receptor activity	2	0	1	1
GO:0001786	MF	phosphatidylserine binding	60	1	0.964807	1	JPH2
GO:0001787	BP	natural killer cell proliferation	14	0	1	1
GO:0001788	BP	antibody-dependent cellular cytotoxicity	4	0	1	1
GO:0001791	MF	IgM binding	2	0	1	1
GO:0001792	MF	polymeric immunoglobulin receptor activity	1	0	1	1
GO:0001794	BP	type IIa hypersensitivity	5	0	1	1
GO:0001796	BP	regulation of type IIa hypersensitivity	4	0	1	1
GO:0001797	BP	negative regulation of type IIa hypersensitivity	1	0	1	1
GO:0001798	BP	positive regulation of type IIa hypersensitivity	3	0	1	1
GO:0001802	BP	type III hypersensitivity	1	0	1	1
GO:0001803	BP	regulation of type III hypersensitivity	1	0	1	1
GO:0001805	BP	positive regulation of type III hypersensitivity	1	0	1	1
GO:0001806	BP	type IV hypersensitivity	4	0	1	1
GO:0001807	BP	regulation of type IV hypersensitivity	4	0	1	1
GO:0001808	BP	negative regulation of type IV hypersensitivity	2	0	1	1
GO:0001809	BP	positive regulation of type IV hypersensitivity	1	0	1	1
GO:0001810	BP	regulation of type I hypersensitivity	1	0	1	1
GO:0001811	BP	negative regulation of type I hypersensitivity	1	0	1	1
GO:0001813	BP	regulation of antibody-dependent cellular cytotoxicity	2	0	1	1
GO:0001814	BP	negative regulation of antibody-dependent cellular cytotoxicity	1	0	1	1
GO:0001815	BP	positive regulation of antibody-dependent cellular cytotoxicity	1	0	1	1
GO:0001816	BP	cytokine production	840	35	0.632924	1	SPON2,CR1,ALOX5,PRKD2,HLA-G,APP,INS,MIR200B,MIR24-1,MIR27B,SMAD3,MBP,MOG,MIR338,MIR372,MIR373,NODAL,PDE4D,ACP5,TREM1,PRKCZ,BTNL2,PANX2,PTPRS,BRCA1,MIR657,IL17RC,ZBTB45,WNT3A,PGLYRP1,ARRDC4,CD14,CD36,AKAP12,CD81
GO:0001817	BP	regulation of cytokine production	827	34	0.651607	1	SPON2,CR1,ALOX5,PRKD2,HLA-G,APP,INS,MIR200B,MIR24-1,MIR27B,SMAD3,MBP,MOG,MIR338,MIR372,MIR373,NODAL,PDE4D,ACP5,PRKCZ,BTNL2,PANX2,PTPRS,BRCA1,MIR657,IL17RC,ZBTB45,WNT3A,PGLYRP1,ARRDC4,CD14,CD36,AKAP12,CD81
GO:0001818	BP	negative regulation of cytokine production	360	11	0.857758	1	CR1,MIR200B,MIR24-1,MIR27B,MIR338,MIR372,MIR373,ACP5,PTPRS,MIR657,PGLYRP1
GO:0001819	BP	positive regulation of cytokine production	482	21	0.559151	1	SPON2,PRKD2,HLA-G,APP,INS,MIR27B,SMAD3,MBP,NODAL,PDE4D,PRKCZ,PANX2,BRCA1,MIR657,IL17RC,WNT3A,ARRDC4,CD14,CD36,AKAP12,CD81
GO:0001820	BP	serotonin secretion	9	0	1	1
GO:0001821	BP	histamine secretion	9	0	1	1
GO:0001822	BP	kidney development	306	18	0.471454	1	OSR1,CTNS,DLG1,JAG1,ENPEP,FGFR2,SOX8,HOXC11,FMN1,GDF6,TACSTD2,SMAD3,SMAD6,PRDM1,SFRP1,BMP7,TCF21,BAG6,LZTS2
GO:0001824	BP	blastocyst development	114	8	0.136861	1	ZBED6,EMG1,RBM46,SMIM14,INTS1,NODAL,RTN4,PRDM14,ACTL6A
GO:0001825	BP	blastocyst formation	45	5	0.0659199	1	RBM46,NODAL,RTN4,PRDM14,ACTL6A
GO:0001826	BP	inner cell mass cell differentiation	8	1	0.349257	1	PRDM14
GO:0001827	BP	inner cell mass cell fate commitment	3	1	0.164762	1	PRDM14
GO:0001828	BP	inner cell mass cellular morphogenesis	3	0	1	1
GO:0001829	BP	trophectodermal cell differentiation	19	2	0.243582	1	RBM46,NODAL
GO:0001830	BP	trophectodermal cell fate commitment	1	0	1	1
GO:0001831	BP	trophectodermal cellular morphogenesis	2	1	0.102756	1	NODAL
GO:0001832	BP	blastocyst growth	22	1	0.584741	1	INTS1
GO:0001833	BP	inner cell mass cell proliferation	14	1	0.410819	1	INTS1
GO:0001834	BP	trophectodermal cell proliferation	4	0	1	1
GO:0001835	BP	blastocyst hatching	24	1	0.638638	1	ZBED6,SMIM14
GO:0001836	BP	release of cytochrome c from mitochondria	55	3	0.382501	1	CIDEB,PRKN,BOK
GO:0001837	BP	epithelial to mesenchymal transition	174	16	0.0212918	1	MAD2L2,DAB2IP,JAG1,FGFR2,PHLDB1,RBPJ,SMAD3,RTN4,PTK2,SFRP1,SFRP2,BMP7,TBX5,LDLRAD4,AXIN2,LOXL3
GO:0001839	BP	neural plate morphogenesis	5	0	1	1
GO:0001840	BP	neural plate development	8	0	1	1
GO:0001842	BP	neural fold formation	7	2	0.0503335	1	NODAL,BMP7
GO:0001844	BP	protein insertion into mitochondrial membrane involved in apoptotic signaling pathway	6	0	1	1
GO:0001845	BP	phagolysosome assembly	17	1	0.579366	1	RAB34,TMEM175
GO:0001846	MF	opsonin binding	20	1	0.521097	1	CR1
GO:0001848	MF	complement binding	25	2	0.22683	1	CR1,CR2
GO:0001849	MF	complement component C1q complex binding	8	0	1	1
GO:0001850	MF	complement component C3a binding	1	0	1	1
GO:0001851	MF	complement component C3b binding	10	1	0.329055	1	CR1
GO:0001855	MF	complement component C4b binding	2	1	0.0803858	1	CR1
GO:0001861	MF	complement component C4b receptor activity	1	1	0.0556785	1	CR1
GO:0001865	BP	NK T cell differentiation	11	1	0.526877	1	PRDM1
GO:0001866	BP	NK T cell proliferation	8	0	1	1
GO:0001867	BP	complement activation, lectin pathway	11	0	1	1
GO:0001868	BP	regulation of complement activation, lectin pathway	2	0	1	1
GO:0001869	BP	negative regulation of complement activation, lectin pathway	2	0	1	1
GO:0001872	MF	(1->3)-beta-D-glucan binding	2	0	1	1
GO:0001875	MF	lipopolysaccharide immune receptor activity	6	1	0.215192	1	CD14
GO:0001878	BP	response to yeast	7	0	1	1
GO:0001879	BP	detection of yeast	2	0	1	1
GO:0001880	BP	Mullerian duct regression	4	0	1	1
GO:0001881	BP	receptor recycling	46	1	0.918478	1	GRIA1
GO:0001882	MF	nucleoside binding	8	0	1	1
GO:0001883	MF	purine nucleoside binding	2	0	1	1
GO:0001885	BP	endothelial cell development	60	3	0.684489	1	PPP1R16B,PDE4D,PTPRS
GO:0001886	BP	endothelial cell morphogenesis	9	0	1	1
GO:0001887	BP	selenium compound metabolic process	2	0	1	1
GO:0001888	MF	glucuronyl-galactosyl-proteoglycan 4-alpha-N-acetylglucosaminyltransferase activity	2	0	1	1
GO:0001889	BP	liver development	137	7	0.53755	1	COBL,SMAD3,MAN2A1,NODAL,LIMS2,PRKCSH,WNT3A
GO:0001890	BP	placenta development	145	12	0.067795	1	EPAS1,FGFR2,GJB2,IGF2,RBPJ,NODAL,PTK2,PRDM1,BMP7,TFEB,GRHL2,ALKBH1
GO:0001891	CC	phagocytic cup	28	0	1	1
GO:0001892	BP	embryonic placenta development	85	9	0.0381982	1	EPAS1,FGFR2,IGF2,RBPJ,NODAL,PRDM1,BMP7,TFEB,GRHL2
GO:0001893	BP	maternal placenta development	33	3	0.214805	1	GJB2,NODAL,PRDM1
GO:0001894	BP	tissue homeostasis	267	10	0.876277	1	PRR4,PTK2B,SIGLEC15,MBP,NEUROD1,ACP5,TP53INP2,PRDM14,ACTG1,JAM3
GO:0001895	BP	retina homeostasis	78	2	0.867217	1	PRR4,ACTG1
GO:0001905	BP	activation of membrane attack complex	3	1	0.172072	1	CR1
GO:0001906	BP	cell killing	217	4	0.951935	1	CR1,HLA-G,TREM1,PGLYRP1
GO:0001909	BP	leukocyte mediated cytotoxicity	134	2	0.969717	1	HLA-G,TREM1
GO:0001910	BP	regulation of leukocyte mediated cytotoxicity	95	1	0.978464	1	HLA-G
GO:0001911	BP	negative regulation of leukocyte mediated cytotoxicity	26	1	0.682661	1	HLA-G
GO:0001912	BP	positive regulation of leukocyte mediated cytotoxicity	68	1	0.9456	1	HLA-G
GO:0001913	BP	T cell mediated cytotoxicity	57	1	0.91602	1	HLA-G
GO:0001914	BP	regulation of T cell mediated cytotoxicity	50	1	0.88291	1	HLA-G
GO:0001915	BP	negative regulation of T cell mediated cytotoxicity	10	1	0.321036	1	HLA-G
GO:0001916	BP	positive regulation of T cell mediated cytotoxicity	40	1	0.834451	1	HLA-G
GO:0001917	CC	photoreceptor inner segment	68	2	0.868777	1	NOS1,PIP4K2A
GO:0001918	MF	farnesylated protein binding	1	0	1	1
GO:0001919	BP	regulation of receptor recycling	25	1	0.77892	1	GRIA1
GO:0001920	BP	negative regulation of receptor recycling	5	0	1	1
GO:0001921	BP	positive regulation of receptor recycling	14	0	1	1
GO:0001922	BP	B-1 B cell homeostasis	4	0	1	1
GO:0001923	BP	B-1 B cell differentiation	5	0	1	1
GO:0001927	BP	exocyst assembly	1	0	1	1
GO:0001928	BP	regulation of exocyst assembly	1	0	1	1
GO:0001931	CC	uropod	12	0	1	1
GO:0001932	BP	regulation of protein phosphorylation	928	47	0.498624	1	MAD2L2,SEMA4D,CAMKK2,DUSP10,PHB2,CHRNA3,DAB2IP,DRD4,DMTN,ERBB3,PTK2B,HIPK2,CNOT7,HHEX,HSF1,IGF2,APP,INS,ITPKB,LOX,MIR24-1,MIR27B,NOS1,NTRK1,PRKN,PAX6,TAOK3,SNX9,PDE4D,PARP14,PRKCZ,TCIM,PTK2,MIR483,SFRP1,SFRP2,CRIPTO,TSC2,DBNDD1,AXIN2,SPATC1L,PLPP3,TNFRSF18,FGF17,HDAC3,WNT3A,MAPK8IP1,CD36
GO:0001933	BP	negative regulation of protein phosphorylation	299	18	0.296998	1	SEMA4D,DUSP10,DAB2IP,DMTN,HHEX,MIR24-1,MIR27B,PRKN,PAX6,PDE4D,PARP14,PRKCZ,MIR483,SFRP1,SFRP2,TSC2,DBNDD1,PLPP3,MAPK8IP1
GO:0001934	BP	positive regulation of protein phosphorylation	588	31	0.454843	1	MAD2L2,SEMA4D,CAMKK2,PHB2,CHRNA3,DAB2IP,DRD4,ERBB3,PTK2B,HIPK2,HSF1,IGF2,APP,INS,NOS1,NTRK1,TAOK3,SNX9,PARP14,TCIM,PTK2,SFRP2,CRIPTO,AXIN2,SPATC1L,PLPP3,TNFRSF18,FGF17,HDAC3,WNT3A,CD36
GO:0001935	BP	endothelial cell proliferation	191	11	0.260855	1	DLG1,ALOX5,PRKD2,PPP1R16B,IGF2,MIR24-1,MIR27B,MMP14,MIR410,MIR483,CXCL12,ATOH8
GO:0001936	BP	regulation of endothelial cell proliferation	171	9	0.350305	1	ALOX5,PRKD2,PPP1R16B,IGF2,MIR24-1,MIR27B,MIR410,MIR483,CXCL12,ATOH8
GO:0001937	BP	negative regulation of endothelial cell proliferation	70	4	0.30094	1	ALOX5,MIR24-1,MIR410,MIR483,ATOH8
GO:0001938	BP	positive regulation of endothelial cell proliferation	107	5	0.562968	1	PRKD2,PPP1R16B,IGF2,MIR27B,CXCL12
GO:0001939	CC	female pronucleus	10	0	1	1
GO:0001940	CC	male pronucleus	7	0	1	1
GO:0001941	BP	postsynaptic membrane organization	35	1	0.871703	1	NRXN2
GO:0001942	BP	hair follicle development	90	5	0.484596	1	FGFR2,IGFBP5,RBPJ,NUMA1,LHX2
GO:0001944	BP	vasculature development	799	54	0.0280105	1	COL4A1,COL4A2,OSR1,DAB2IP,JAG1,EGR2,ENPEP,EPAS1,ETS1,PTK2B,FGFR2,STAB1,MINAR1,ALOX5,GAB1,TAFA5,PRKD2,PPP1R16B,HIPK2,HHEX,HLA-G,RBPJ,LGALS8,LOX,MIR200B,MIR24-1,MIR27B,SMAD6,MEIS1,MMP14,NODAL,MIR375,MIR377,PAX6,MIR410,PTK2,SEMA6A,RNH1,MIR483,PRDM1,SFRP1,SFRP2,WNK1,BMP7,BRCA1,TBX5,BTG1,TCF21,CRIPTO,ACTG1,NR2E1,JAM3,PLPP3,SH2D2A,QKI
GO:0001945	BP	lymph vessel development	31	1	0.845793	1	LGALS8
GO:0001946	BP	lymphangiogenesis	18	0	1	1
GO:0001947	BP	heart looping	64	4	0.412275	1	FOXN4,SMAD3,NODAL,WNT3A
GO:0001949	BP	sebaceous gland cell differentiation	2	1	0.143839	1	FA2H
GO:0001951	BP	intestinal D-glucose absorption	4	0	1	1
GO:0001953	BP	negative regulation of cell-matrix adhesion	37	4	0.174738	1	JAG1,DMTN,MMP14,MAP4K4
GO:0001955	BP	blood vessel maturation	8	0	1	1
GO:0001956	BP	positive regulation of neurotransmitter secretion	17	2	0.250928	1	TACR2,SLC4A8
GO:0001957	BP	intramembranous ossification	7	1	0.359184	1	AXIN2
GO:0001958	BP	endochondral ossification	30	1	0.857307	1	MMP14
GO:0001959	BP	regulation of cytokine-mediated signaling pathway	163	10	0.188424	1	PADI2,RFFL,OTOP1,CNOT7,MIR24-1,MIR27B,PRKN,PARP14,SPPL2B,SPATA2
GO:0001960	BP	negative regulation of cytokine-mediated signaling pathway	84	7	0.058692	1	PADI2,RFFL,OTOP1,CNOT7,MIR24-1,MIR27B,PARP14
GO:0001961	BP	positive regulation of cytokine-mediated signaling pathway	58	2	0.717692	1	PRKN,PARP14
GO:0001963	BP	synaptic transmission, dopaminergic	28	2	0.424785	1	DRD4,PRKN
GO:0001964	BP	startle response	26	1	0.790617	1	PRKN
GO:0001965	MF	G-protein alpha-subunit binding	29	1	0.812735	1	GRIA1
GO:0001966	BP	thigmotaxis	3	0	1	1
GO:0001967	BP	suckling behavior	12	1	0.448622	1	APP
GO:0001968	MF	fibronectin binding	29	4	0.0527512	1	IGFBP5,PLEKHA2,SFRP2,LOXL3
GO:0001969	BP	regulation of activation of membrane attack complex	3	1	0.172072	1	CR1
GO:0001970	BP	positive regulation of activation of membrane attack complex	2	1	0.121673	1	CR1
GO:0001971	BP	negative regulation of activation of membrane attack complex	2	1	0.10986	1	CR1
GO:0001972	MF	retinoic acid binding	20	0	1	1
GO:0001973	BP	G protein-coupled adenosine receptor signaling pathway	12	1	0.474955	1	CNTN2
GO:0001974	BP	blood vessel remodeling	46	4	0.202951	1	JAG1,EPAS1,RBPJ,MIR27B
GO:0001975	BP	response to amphetamine	29	1	0.764386	1	DRD4
GO:0001976	BP	nervous system process involved in regulation of systemic arterial blood pressure	11	1	0.529849	1	NAV2
GO:0001977	BP	renal system process involved in regulation of blood volume	13	1	0.482086	1	CORO2B
GO:0001978	BP	regulation of systemic arterial blood pressure by carotid sinus baroreceptor feedback	3	0	1	1
GO:0001979	BP	regulation of systemic arterial blood pressure by chemoreceptor signaling	1	0	1	1
GO:0001980	BP	regulation of systemic arterial blood pressure by ischemic conditions	1	0	1	1
GO:0001982	BP	baroreceptor response to decreased systemic arterial blood pressure	1	0	1	1
GO:0001983	BP	baroreceptor response to increased systemic arterial blood pressure	2	0	1	1
GO:0001984	BP	artery vasodilation involved in baroreceptor response to increased systemic arterial blood pressure	1	0	1	1
GO:0001985	BP	negative regulation of heart rate involved in baroreceptor response to increased systemic arterial blood pressure	1	0	1	1
GO:0001988	BP	positive regulation of heart rate involved in baroreceptor response to decreased systemic arterial blood pressure	1	0	1	1
GO:0001990	BP	regulation of systemic arterial blood pressure by hormone	33	1	0.771347	1	ENPEP
GO:0001991	BP	regulation of systemic arterial blood pressure by circulatory renin-angiotensin	14	1	0.441248	1	ENPEP
GO:0001992	BP	regulation of systemic arterial blood pressure by vasopressin	4	0	1	1
GO:0001993	BP	regulation of systemic arterial blood pressure by norepinephrine-epinephrine	8	1	0.332047	1	PDE4D
GO:0001994	BP	norepinephrine-epinephrine vasoconstriction involved in regulation of systemic arterial blood pressure	2	0	1	1
GO:0001996	BP	positive regulation of heart rate by epinephrine-norepinephrine	5	1	0.27929	1	PDE4D
GO:0001997	BP	positive regulation of the force of heart contraction by epinephrine-norepinephrine	2	0	1	1
GO:0001998	BP	angiotensin-mediated vasoconstriction involved in regulation of systemic arterial blood pressure	1	0	1	1
GO:0001999	BP	renal response to blood flow involved in circulatory renin-angiotensin regulation of systemic arterial blood pressure	6	0	1	1
GO:0002001	BP	renin secretion into blood stream	6	0	1	1
GO:0002002	BP	regulation of angiotensin levels in blood	8	1	0.25061	1	ENPEP
GO:0002003	BP	angiotensin maturation	7	1	0.229109	1	ENPEP
GO:0002007	BP	detection of hypoxic conditions in blood by chemoreceptor signaling	1	0	1	1
GO:0002011	BP	morphogenesis of an epithelial sheet	58	5	0.260512	1	JAG1,TMEFF2,RREB1,BMP7,DDR1
GO:0002016	BP	regulation of blood volume by renin-angiotensin	6	0	1	1
GO:0002017	BP	regulation of blood volume by renal aldosterone	2	0	1	1
GO:0002018	BP	renin-angiotensin regulation of aldosterone production	3	0	1	1
GO:0002019	BP	regulation of renal output by angiotensin	2	0	1	1
GO:0002020	MF	protease binding	140	8	0.367618	1	RFFL,BIN1,INS,MBP,PRKN,BAG6,ADAMTS4,SPATA2
GO:0002021	BP	response to dietary excess	34	1	0.83302	1	CNTN2,TRPV1
GO:0002023	BP	reduction of food intake in response to dietary excess	5	1	0.165167	1	CNTN2
GO:0002024	BP	diet induced thermogenesis	13	0	1	1	TRPV1
GO:0002025	BP	norepinephrine-epinephrine-mediated vasodilation involved in regulation of systemic arterial blood pressure	3	0	1	1
GO:0002026	BP	regulation of the force of heart contraction	26	1	0.779661	1	NOS1
GO:0002027	BP	regulation of heart rate	99	5	0.629956	1	EPAS1,BIN1,KCNE1,MIR328,PDE4D,TRPV1
GO:0002028	BP	regulation of sodium ion transport	80	8	0.0862705	1	OSR1,DLG1,DRD4,ANK3,MIR24-1,NOS1,FXYD1,WNK1
GO:0002029	BP	desensitization of G protein-coupled receptor signaling pathway	16	0	1	1
GO:0002030	BP	inhibitory G protein-coupled receptor phosphorylation	1	0	1	1
GO:0002031	BP	G protein-coupled receptor internalization	10	0	1	1
GO:0002032	BP	desensitization of G protein-coupled receptor signaling pathway by arrestin	2	0	1	1
GO:0002034	BP	maintenance of blood vessel diameter homeostasis by renin-angiotensin	4	0	1	1
GO:0002035	BP	brain renin-angiotensin system	2	0	1	1
GO:0002036	BP	regulation of L-glutamate import across plasma membrane	8	0	1	1
GO:0002037	BP	negative regulation of L-glutamate import across plasma membrane	2	0	1	1
GO:0002038	BP	positive regulation of L-glutamate import across plasma membrane	4	0	1	1
GO:0002039	MF	p53 binding	64	4	0.503466	1	EHMT2,RFFL,PLK3,BRCA1
GO:0002040	BP	sprouting angiogenesis	182	11	0.241195	1	PTK2B,ALOX5,PPP1R16B,MIR24-1,MIR27B,MIR375,MIR377,MIR410,SEMA6A,MIR483,CRIPTO,NR2E1
GO:0002041	BP	intussusceptive angiogenesis	1	0	1	1
GO:0002042	BP	cell migration involved in sprouting angiogenesis	90	4	0.581613	1	MIR27B,MIR410,MIR483,CRIPTO,NR2E1
GO:0002043	BP	blood vessel endothelial cell proliferation involved in sprouting angiogenesis	51	4	0.132055	1	PPP1R16B,MIR24-1,MIR27B,MIR410,MIR483
GO:0002046	MF	opsin binding	4	0	1	1
GO:0002051	BP	osteoblast fate commitment	3	0	1	1
GO:0002052	BP	positive regulation of neuroblast proliferation	37	5	0.0444195	1	HAPLN1,VCAN,PAX6,SOX10,NR2E1
GO:0002053	BP	positive regulation of mesenchymal cell proliferation	25	1	0.80192	1	FGFR2
GO:0002054	MF	nucleobase binding	4	0	1	1
GO:0002055	MF	adenine binding	1	0	1	1
GO:0002058	MF	uracil binding	1	0	1	1
GO:0002060	MF	purine nucleobase binding	3	0	1	1
GO:0002061	MF	pyrimidine nucleobase binding	1	0	1	1
GO:0002062	BP	chondrocyte differentiation	113	8	0.380979	1	OSR1,CHSY1,GDF6,SMAD3,ZNF219,RARG,SFRP2,AXIN2
GO:0002063	BP	chondrocyte development	32	4	0.144359	1	CHSY1,RARG,SFRP2,AXIN2
GO:0002064	BP	epithelial cell development	203	13	0.392508	1	MIR541,JAG1,E2F4,EPAS1,PPP1R16B,SOX8,KCNE1,NTRK1,PAX6,PDE4D,PTPRS,RARG,PRDM1,GRHL2
GO:0002065	BP	columnar/cuboidal epithelial cell differentiation	121	10	0.125556	1	MIR541,VAX1,CLCN2,JAG1,FGFR2,NEUROD1,NODAL,PAX6,RARG,PRDM1,BMP7
GO:0002066	BP	columnar/cuboidal epithelial cell development	51	3	0.558685	1	MIR541,PAX6,RARG,PRDM1
GO:0002067	BP	glandular epithelial cell differentiation	72	5	0.384251	1	MIR541,CLCN2,FGFR2,NEUROD1,PAX6,RARG
GO:0002068	BP	glandular epithelial cell development	36	2	0.644999	1	MIR541,PAX6,RARG
GO:0002069	BP	columnar/cuboidal epithelial cell maturation	13	0	1	1
GO:0002070	BP	epithelial cell maturation	24	2	0.306483	1	EPAS1,KCNE1
GO:0002071	BP	glandular epithelial cell maturation	9	0	1	1
GO:0002072	BP	optic cup morphogenesis involved in camera-type eye development	7	1	0.411832	1	ALDH1A3
GO:0002074	BP	extraocular skeletal muscle development	4	0	1	1
GO:0002076	BP	osteoblast development	17	1	0.677264	1	SMAD3
GO:0002077	BP	acrosome matrix dispersal	1	0	1	1
GO:0002079	CC	inner acrosomal membrane	5	1	0.135125	1	TMEM190
GO:0002080	CC	acrosomal membrane	32	1	0.721293	1	TMEM190,CFAP65
GO:0002081	CC	outer acrosomal membrane	4	0	1	1
GO:0002082	BP	regulation of oxidative phosphorylation	21	0	1	1
GO:0002083	MF	4-hydroxybenzoate decaprenyltransferase activity	2	0	1	1
GO:0002084	BP	protein depalmitoylation	8	0	1	1
GO:0002085	BP	inhibition of neuroepithelial cell differentiation	5	2	0.0355261	1	JAG1,NODAL
GO:0002086	BP	diaphragm contraction	2	0	1	1
GO:0002087	BP	regulation of respiratory gaseous exchange by nervous system process	10	0	1	1
GO:0002088	BP	lens development in camera-type eye	85	8	0.0607952	1	CTNS,DLG1,HIPK2,HSF4,SMAD3,MEIS1,PAX6,NECTIN1,SKI
GO:0002089	BP	lens morphogenesis in camera-type eye	21	4	0.0321078	1	HIPK2,MEIS1,NECTIN1,SKI
GO:0002090	BP	regulation of receptor internalization	59	4	0.514023	1	DRD4,LRRTM2,LRPAP1,WNT3A
GO:0002091	BP	negative regulation of receptor internalization	16	2	0.221073	1	LRRTM2,LRPAP1
GO:0002092	BP	positive regulation of receptor internalization	25	1	0.817061	1	WNT3A
GO:0002093	BP	auditory receptor cell morphogenesis	20	1	0.65578	1	PDZD7
GO:0002094	MF	polyprenyltransferase activity	3	0	1	1
GO:0002095	CC	caveolar macromolecular signaling complex	2	0	1	1
GO:0002096	CC	polkadots	2	0	1	1
GO:0002097	BP	tRNA wobble base modification	20	1	0.502464	1	ALKBH1
GO:0002098	BP	tRNA wobble uridine modification	17	0	1	1
GO:0002100	BP	tRNA wobble adenosine to inosine editing	1	0	1	1
GO:0002101	BP	tRNA wobble cytosine modification	2	1	0.0522894	1	ALKBH1
GO:0002102	CC	podosome	31	0	1	1
GO:0002112	MF	interleukin-33 receptor binding	1	0	1	1
GO:0002113	MF	interleukin-33 binding	1	0	1	1
GO:0002114	MF	interleukin-33 receptor activity	2	0	1	1
GO:0002115	BP	store-operated calcium entry	21	0	1	1
GO:0002116	CC	semaphorin receptor complex	9	1	0.584165	1	PLXNB1
GO:0002118	BP	aggressive behavior	7	1	0.329704	1	NR2E1
GO:0002121	BP	inter-male aggressive behavior	2	0	1	1
GO:0002125	BP	maternal aggressive behavior	2	0	1	1
GO:0002127	BP	tRNA wobble base cytosine methylation	1	0	1	1
GO:0002128	BP	tRNA nucleoside ribose methylation	2	0	1	1
GO:0002130	BP	wobble position ribose methylation	1	0	1	1
GO:0002133	CC	polycystin complex	2	0	1	1
GO:0002134	MF	UTP binding	2	0	1	1
GO:0002135	MF	CTP binding	1	0	1	1
GO:0002138	BP	retinoic acid biosynthetic process	9	1	0.360388	1	ALDH1A3
GO:0002139	CC	stereocilia coupling link	7	1	0.434522	1	PDZD7
GO:0002140	CC	stereocilia tip link	1	0	1	1
GO:0002141	CC	stereocilia ankle link	6	1	0.374099	1	PDZD7
GO:0002142	CC	stereocilia ankle link complex	6	1	0.374099	1	PDZD7
GO:0002143	BP	tRNA wobble position uridine thiolation	4	0	1	1
GO:0002144	CC	cytosolic tRNA wobble base thiouridylase complex	1	0	1	1
GO:0002148	BP	hypochlorous acid metabolic process	1	0	1	1
GO:0002149	BP	hypochlorous acid biosynthetic process	1	0	1	1
GO:0002151	MF	G-quadruplex RNA binding	5	0	1	1
GO:0002152	BP	bile acid conjugation	1	0	1	1
GO:0002153	MF	steroid receptor RNA activator RNA binding	2	0	1	1
GO:0002154	BP	thyroid hormone mediated signaling pathway	8	0	1	1
GO:0002155	BP	regulation of thyroid hormone mediated signaling pathway	7	0	1	1
GO:0002157	BP	positive regulation of thyroid hormone mediated signaling pathway	2	0	1	1
GO:0002158	BP	osteoclast proliferation	11	0	1	1
GO:0002159	BP	desmosome assembly	4	0	1	1
GO:0002161	MF	aminoacyl-tRNA editing activity	13	0	1	1
GO:0002162	MF	dystroglycan binding	10	0	1	1
GO:0002169	CC	3-methylcrotonyl-CoA carboxylase complex, mitochondrial	2	0	1	1
GO:0002174	BP	mammary stem cell proliferation	1	0	1	1
GO:0002175	BP	protein localization to paranode region of axon	4	0	1	1
GO:0002176	BP	male germ cell proliferation	8	0	1	1
GO:0002177	CC	manchette	20	1	0.601911	1	PACRG
GO:0002178	CC	palmitoyltransferase complex	10	1	0.276247	1	SPTLC2
GO:0002181	BP	cytoplasmic translation	144	4	0.747399	1	RPL13A,RPL9,RPL12,RPL23A
GO:0002182	BP	cytoplasmic translational elongation	5	0	1	1
GO:0002183	BP	cytoplasmic translational initiation	36	1	0.774269	1	RPL13A
GO:0002184	BP	cytoplasmic translational termination	1	0	1	1
GO:0002188	BP	translation reinitiation	2	0	1	1
GO:0002189	CC	ribose phosphate diphosphokinase complex	3	0	1	1
GO:0002190	BP	cap-independent translational initiation	4	0	1	1
GO:0002191	BP	cap-dependent translational initiation	7	0	1	1
GO:0002192	BP	IRES-dependent translational initiation of linear mRNA	1	0	1	1
GO:0002193	CC	MAML1-RBP-Jkappa- ICN1 complex	3	1	0.21586	1	RBPJ
GO:0002194	BP	hepatocyte cell migration	1	0	1	1
GO:0002196	MF	Ser-tRNA(Ala) hydrolase activity	2	0	1	1
GO:0002199	CC	zona pellucida receptor complex	8	1	0.251135	1	HSPA1L
GO:0002200	BP	somatic diversification of immune receptors	75	2	0.859388	1	MAD2L2,NSD2
GO:0002204	BP	somatic recombination of immunoglobulin genes involved in immune response	52	2	0.619677	1	MAD2L2,NSD2
GO:0002208	BP	somatic diversification of immunoglobulins involved in immune response	52	2	0.619677	1	MAD2L2,NSD2
GO:0002209	BP	behavioral defense response	37	4	0.147787	1	DRD4,EIF4E,GABRA5,NR2E1
GO:0002215	BP	defense response to nematode	3	0	1	1
GO:0002218	BP	activation of innate immune response	258	8	0.899783	1	TRIM31,PHB2,DAB2IP,USP17L2,RTN4,PTPRS,BPIFB1,CD14,CD36
GO:0002220	BP	innate immune response activating cell surface receptor signaling pathway	87	3	0.74896	1	DAB2IP,BPIFB1,CD14
GO:0002221	BP	pattern recognition receptor signaling pathway	222	8	0.795213	1	TRIM31,PHB2,DAB2IP,USP17L2,RTN4,PTPRS,BPIFB1,CD14,CD36
GO:0002222	BP	stimulatory killer cell immunoglobulin-like receptor signaling pathway	1	0	1	1
GO:0002223	BP	stimulatory C-type lectin receptor signaling pathway	22	0	1	1
GO:0002224	BP	toll-like receptor signaling pathway	66	1	0.952761	1	CD36
GO:0002225	BP	positive regulation of antimicrobial peptide production	7	1	0.197426	1	KLK7
GO:0002227	BP	innate immune response in mucosa	21	1	0.478476	1	BPIFB1
GO:0002228	BP	natural killer cell mediated immunity	77	1	0.960825	1	HLA-G
GO:0002230	BP	positive regulation of defense response to virus by host	31	0	1	1
GO:0002232	BP	leukocyte chemotaxis involved in inflammatory response	8	1	0.251302	1	ALOX5
GO:0002237	BP	response to molecule of bacterial origin	355	17	0.338603	1	SPON2,LIAS,DUSP10,CNP,DAB2IP,FGFR2,SBNO2,RPL13A,SHPK,GJB2,HSF1,SMAD6,NOS1,ACP5,CD14,CD36,AKAP12
GO:0002238	BP	response to molecule of fungal origin	4	0	1	1
GO:0002244	BP	hematopoietic progenitor cell differentiation	133	5	0.803821	1	TMEM190,EEF2,TMEM91,SFRP1,JAM3
GO:0002246	BP	wound healing involved in inflammatory response	8	0	1	1
GO:0002248	BP	connective tissue replacement involved in inflammatory response wound healing	6	0	1	1
GO:0002249	BP	lymphocyte anergy	7	1	0.334612	1	PHLPP1
GO:0002250	BP	adaptive immune response	449	17	0.754982	1	MAD2L2,DUSP10,CR1,CR2,JAG1,PTK2B,PRKD2,HLA-G,TREM1,PRKCZ,PRDM1,NSD2,TFEB,JAM3,LOXL3,SKAP1,CD81
GO:0002251	BP	organ or tissue specific immune response	36	1	0.678974	1	BPIFB1
GO:0002252	BP	immune effector process	611	25	0.648288	1	SPON2,MAD2L2,DUSP10,PHB2,CR1,CR2,JAG1,PTK2B,SBNO2,HLA-G,APP,INS,USP17L2,LGALS1,ACP5,TREM1,DOCK10,PRKCZ,KLK7,TCIM,PTK2,NSD2,LOXL3,PGLYRP1,CD36,CD81
GO:0002253	BP	activation of immune response	497	21	0.714975	1	TRIM31,PHB2,CR1,CR2,DAB2IP,PRKD2,USP17L2,MOG,PDE4D,PRKCH,BTNL2,RTN4,PTK2,PTPRS,WNK1,BAG6,SKAP1,BPIFB1,CD14,CD36,BCAR1,CD81
GO:0002254	BP	kinin cascade	3	0	1	1
GO:0002260	BP	lymphocyte homeostasis	72	2	0.825236	1	SPNS2,DOCK10
GO:0002262	BP	myeloid cell homeostasis	165	6	0.862624	1	EPAS1,DMTN,ETS1,HIPK2,ITPKB,JAM3
GO:0002263	BP	cell activation involved in immune response	293	13	0.561299	1	MAD2L2,CR1,PTK2B,SBNO2,APP,LGALS1,DOCK10,PRKCZ,TCIM,NSD2,LOXL3,PGLYRP1,CD81
GO:0002264	BP	endothelial cell activation involved in immune response	1	1	0.0247456	1	TCIM
GO:0002265	BP	astrocyte activation involved in immune response	4	1	0.267047	1	APP
GO:0002266	BP	follicular dendritic cell activation	3	0	1	1
GO:0002268	BP	follicular dendritic cell differentiation	2	0	1	1
GO:0002269	BP	leukocyte activation involved in inflammatory response	52	1	0.892803	1	APP,TRPV1
GO:0002270	BP	plasmacytoid dendritic cell activation	3	0	1	1
GO:0002273	BP	plasmacytoid dendritic cell differentiation	2	0	1	1
GO:0002274	BP	myeloid leukocyte activation	235	4	0.993613	1	SBNO2,SHPK,APP,RBPJ,TRPV1
GO:0002275	BP	myeloid cell activation involved in immune response	94	1	0.985995	1	SBNO2
GO:0002276	BP	basophil activation involved in immune response	2	0	1	1
GO:0002277	BP	myeloid dendritic cell activation involved in immune response	3	0	1	1
GO:0002278	BP	eosinophil activation involved in immune response	6	0	1	1
GO:0002279	BP	mast cell activation involved in immune response	52	0	1	1
GO:0002280	BP	monocyte activation involved in immune response	1	0	1	1
GO:0002281	BP	macrophage activation involved in immune response	19	1	0.585366	1	SBNO2
GO:0002282	BP	microglial cell activation involved in immune response	5	0	1	1
GO:0002283	BP	neutrophil activation involved in immune response	18	0	1	1
GO:0002285	BP	lymphocyte activation involved in immune response	204	10	0.426679	1	MAD2L2,CR1,PTK2B,LGALS1,DOCK10,PRKCZ,NSD2,LOXL3,PGLYRP1,CD81
GO:0002286	BP	T cell activation involved in immune response	119	3	0.909904	1	PRKCZ,LOXL3,CD81
GO:0002287	BP	alpha-beta T cell activation involved in immune response	74	2	0.887643	1	PRKCZ,LOXL3
GO:0002290	BP	gamma-delta T cell activation involved in immune response	1	0	1	1
GO:0002291	BP	T cell activation via T cell receptor contact with antigen bound to MHC molecule on antigen presenting cell	10	1	0.410894	1	CD81
GO:0002292	BP	T cell differentiation involved in immune response	82	2	0.905219	1	PRKCZ,LOXL3
GO:0002293	BP	alpha-beta T cell differentiation involved in immune response	74	2	0.887643	1	PRKCZ,LOXL3
GO:0002294	BP	CD4-positive, alpha-beta T cell differentiation involved in immune response	73	2	0.884721	1	PRKCZ,LOXL3
GO:0002295	BP	T-helper cell lineage commitment	20	1	0.652719	1	LOXL3
GO:0002296	BP	T-helper 1 cell lineage commitment	4	0	1	1
GO:0002298	BP	CD4-positive, CD25-positive, alpha-beta regulatory T cell differentiation involved in immune response	2	0	1	1
GO:0002299	BP	alpha-beta intraepithelial T cell differentiation	1	0	1	1
GO:0002300	BP	CD8-positive, alpha-beta intraepithelial T cell differentiation	1	0	1	1
GO:0002302	BP	CD8-positive, alpha-beta T cell differentiation involved in immune response	1	0	1	1
GO:0002304	BP	gamma-delta intraepithelial T cell differentiation	3	0	1	1
GO:0002305	BP	CD8-positive, gamma-delta intraepithelial T cell differentiation	3	0	1	1
GO:0002309	BP	T cell proliferation involved in immune response	5	0	1	1
GO:0002312	BP	B cell activation involved in immune response	85	6	0.164173	1	MAD2L2,CR1,PTK2B,LGALS1,DOCK10,NSD2
GO:0002313	BP	mature B cell differentiation involved in immune response	30	4	0.0604023	1	CR1,PTK2B,LGALS1,DOCK10
GO:0002314	BP	germinal center B cell differentiation	9	0	1	1
GO:0002315	BP	marginal zone B cell differentiation	8	2	0.0926275	1	PTK2B,DOCK10
GO:0002316	BP	follicular B cell differentiation	4	0	1	1
GO:0002317	BP	plasma cell differentiation	8	2	0.041617	1	CR1,LGALS1
GO:0002318	BP	myeloid progenitor cell differentiation	9	1	0.315998	1	JAM3
GO:0002319	BP	memory B cell differentiation	1	0	1	1
GO:0002320	BP	lymphoid progenitor cell differentiation	24	0	1	1
GO:0002322	BP	B cell proliferation involved in immune response	6	0	1	1
GO:0002323	BP	natural killer cell activation involved in immune response	31	1	0.660883	1	PGLYRP1
GO:0002325	BP	natural killer cell differentiation involved in immune response	4	1	0.104073	1	PGLYRP1
GO:0002326	BP	B cell lineage commitment	6	0	1	1
GO:0002327	BP	immature B cell differentiation	12	0	1	1
GO:0002328	BP	pro-B cell differentiation	12	0	1	1
GO:0002329	BP	pre-B cell differentiation	4	0	1	1
GO:0002331	BP	pre-B cell allelic exclusion	3	0	1	1
GO:0002332	BP	transitional stage B cell differentiation	2	0	1	1
GO:0002333	BP	transitional one stage B cell differentiation	1	0	1	1
GO:0002334	BP	transitional two stage B cell differentiation	1	0	1	1
GO:0002335	BP	mature B cell differentiation	35	4	0.0986258	1	CR1,PTK2B,LGALS1,DOCK10
GO:0002336	BP	B-1 B cell lineage commitment	1	0	1	1
GO:0002337	BP	B-1a B cell differentiation	2	0	1	1
GO:0002339	BP	B cell selection	3	0	1	1
GO:0002343	BP	peripheral B cell selection	1	0	1	1
GO:0002344	BP	B cell affinity maturation	1	0	1	1
GO:0002347	BP	response to tumor cell	42	0	1	1
GO:0002349	BP	histamine production involved in inflammatory response	7	0	1	1
GO:0002351	BP	serotonin production involved in inflammatory response	3	0	1	1
GO:0002352	BP	B cell negative selection	2	0	1	1
GO:0002353	BP	plasma kallikrein-kinin cascade	3	0	1	1
GO:0002355	BP	detection of tumor cell	1	0	1	1
GO:0002357	BP	defense response to tumor cell	13	0	1	1
GO:0002358	BP	B cell homeostatic proliferation	2	0	1	1
GO:0002360	BP	T cell lineage commitment	31	1	0.812604	1	LOXL3
GO:0002361	BP	CD4-positive, CD25-positive, alpha-beta regulatory T cell differentiation	8	0	1	1
GO:0002362	BP	CD4-positive, CD25-positive, alpha-beta regulatory T cell lineage commitment	1	0	1	1
GO:0002363	BP	alpha-beta T cell lineage commitment	24	1	0.735867	1	LOXL3
GO:0002364	BP	NK T cell lineage commitment	1	0	1	1
GO:0002366	BP	leukocyte activation involved in immune response	289	11	0.746041	1	MAD2L2,CR1,PTK2B,SBNO2,LGALS1,DOCK10,PRKCZ,NSD2,LOXL3,PGLYRP1,CD81
GO:0002367	BP	cytokine production involved in immune response	117	7	0.278887	1	SPON2,HLA-G,ACP5,TREM1,PRKCZ,CD36,CD81
GO:0002369	BP	T cell cytokine production	36	2	0.498276	1	PRKCZ,CD81
GO:0002370	BP	natural killer cell cytokine production	9	1	0.416363	1	HLA-G
GO:0002371	BP	dendritic cell cytokine production	18	0	1	1
GO:0002372	BP	myeloid dendritic cell cytokine production	7	0	1	1
GO:0002373	BP	plasmacytoid dendritic cell cytokine production	2	0	1	1
GO:0002376	BP	immune system process	2420	108	0.550776	1	MICOS10-NBL1,SPON2,MAD2L2,SEMA4D,TRIM31,DUSP10,PADI2,PHB2,LTB4R,SPNS2,OTOP1,CR1,CR2,CRHR1,DAB2IP,DLG1,JAG1,EPAS1,DMTN,ETS1,PTK2B,SBNO2,FOXL1,TRIM35,LRCH1,PHLPP1,RPL13A,SHPK,ALOX5,PRKD2,GPR17,SIGLEC15,TMEM176B,HIPK2,CNOT7,HHEX,HLA-G,HOXA9,HSF1,IGF2,APP,RBPJ,INS,ITPKB,USP17L2,LGALS1,LOX,MIR24-1,SMAD3,SMAD6,MBP,MEIS1,MMP14,MOG,MYO1C,NBL1,NTRK1,PAX5,PDE4D,ACP5,TREM1,PARP14,TMEM176A,DOCK10,PRKCH,PRKCZ…
GO:0002377	BP	immunoglobulin production	103	4	0.611656	1	MAD2L2,PHB2,CR1,NSD2
GO:0002381	BP	immunoglobulin production involved in immunoglobulin-mediated immune response	56	2	0.65449	1	MAD2L2,NSD2
GO:0002383	BP	immune response in brain or nervous system	1	0	1	1
GO:0002384	BP	hepatic immune response	2	0	1	1
GO:0002385	BP	mucosal immune response	32	1	0.623175	1	BPIFB1
GO:0002387	BP	immune response in gut-associated lymphoid tissue	4	0	1	1
GO:0002395	BP	immune response in nasopharyngeal-associated lymphoid tissue	2	0	1	1
GO:0002396	BP	MHC protein complex assembly	18	0	1	1
GO:0002397	BP	MHC class I protein complex assembly	4	0	1	1
GO:0002398	BP	MHC class Ib protein complex assembly	1	0	1	1
GO:0002399	BP	MHC class II protein complex assembly	14	0	1	1
GO:0002404	BP	antigen sampling in mucosal-associated lymphoid tissue	1	0	1	1
GO:0002406	BP	antigen sampling by M cells in mucosal-associated lymphoid tissue	1	0	1	1
GO:0002407	BP	dendritic cell chemotaxis	25	0	1	1
GO:0002408	BP	myeloid dendritic cell chemotaxis	5	0	1	1
GO:0002412	BP	antigen transcytosis by M cells in mucosal-associated lymphoid tissue	1	0	1	1
GO:0002413	BP	tolerance induction to tumor cell	1	0	1	1
GO:0002414	BP	immunoglobulin transcytosis in epithelial cells	3	0	1	1
GO:0002415	BP	immunoglobulin transcytosis in epithelial cells mediated by polymeric immunoglobulin receptor	2	0	1	1
GO:0002416	BP	IgG immunoglobulin transcytosis in epithelial cells mediated by FcRn immunoglobulin receptor	1	0	1	1
GO:0002418	BP	immune response to tumor cell	26	0	1	1
GO:0002419	BP	T cell mediated cytotoxicity directed against tumor cell target	3	0	1	1
GO:0002420	BP	natural killer cell mediated cytotoxicity directed against tumor cell target	10	0	1	1
GO:0002423	BP	natural killer cell mediated immune response to tumor cell	11	0	1	1
GO:0002424	BP	T cell mediated immune response to tumor cell	9	0	1	1
GO:0002426	BP	immunoglobulin production in mucosal tissue	2	0	1	1
GO:0002428	BP	antigen processing and presentation of peptide antigen via MHC class Ib	18	1	0.6381	1	HLA-G
GO:0002429	BP	immune response-activating cell surface receptor signaling pathway	287	16	0.343469	1	CR1,CR2,DAB2IP,PRKD2,MOG,PDE4D,PRKCH,BTNL2,PTK2,WNK1,BAG6,SKAP1,BPIFB1,CD14,BCAR1,CD81
GO:0002430	BP	complement receptor mediated signaling pathway	12	2	0.0649432	1	CR1,CR2
GO:0002431	BP	Fc receptor mediated stimulatory signaling pathway	32	1	0.894903	1	PTK2
GO:0002432	BP	granuloma formation	1	0	1	1
GO:0002433	BP	immune response-regulating cell surface receptor signaling pathway involved in phagocytosis	26	1	0.855947	1	PTK2
GO:0002434	BP	immune complex clearance	5	1	0.193777	1	CR1
GO:0002435	BP	immune complex clearance by erythrocytes	1	1	0.0556785	1	CR1
GO:0002436	BP	immune complex clearance by monocytes and macrophages	3	0	1	1
GO:0002437	BP	inflammatory response to antigenic stimulus	76	3	0.686178	1	GPR17,RBPJ,CD81
GO:0002438	BP	acute inflammatory response to antigenic stimulus	24	0	1	1
GO:0002439	BP	chronic inflammatory response to antigenic stimulus	3	0	1	1
GO:0002440	BP	production of molecular mediator of immune response	219	12	0.219887	1	SPON2,MAD2L2,PHB2,CR1,HLA-G,ACP5,TREM1,PRKCZ,KLK7,NSD2,CD36,CD81
GO:0002441	BP	histamine secretion involved in inflammatory response	7	0	1	1
GO:0002442	BP	serotonin secretion involved in inflammatory response	3	0	1	1
GO:0002443	BP	leukocyte mediated immunity	378	10	0.94864	1	SPON2,MAD2L2,CR1,CR2,JAG1,HLA-G,TREM1,PRKCZ,NSD2,CD81
GO:0002444	BP	myeloid leukocyte mediated immunity	105	2	0.937448	1	SPON2,TREM1
GO:0002445	BP	type II hypersensitivity	5	0	1	1
GO:0002446	BP	neutrophil mediated immunity	34	1	0.751569	1	TREM1
GO:0002447	BP	eosinophil mediated immunity	7	0	1	1
GO:0002448	BP	mast cell mediated immunity	53	1	0.917487	1	SPON2
GO:0002449	BP	lymphocyte mediated immunity	281	8	0.890662	1	MAD2L2,CR1,CR2,JAG1,HLA-G,PRKCZ,NSD2,CD81
GO:0002450	BP	B cell antigen processing and presentation	2	0	1	1
GO:0002451	BP	peripheral B cell tolerance induction	1	1	0.0808392	1	HLA-G
GO:0002455	BP	humoral immune response mediated by circulating immunoglobulin	47	3	0.285427	1	CR1,CR2,CD81
GO:0002456	BP	T cell mediated immunity	121	6	0.436355	1	CR1,CR2,JAG1,HLA-G,PRKCZ,CD81
GO:0002457	BP	T cell antigen processing and presentation	4	0	1	1
GO:0002458	BP	peripheral T cell tolerance induction	1	0	1	1
GO:0002460	BP	adaptive immune response based on somatic recombination of immune receptors built from immunoglobulin superfamily domains	295	9	0.893221	1	MAD2L2,CR1,CR2,JAG1,HLA-G,PRKCZ,NSD2,LOXL3,CD81
GO:0002461	BP	tolerance induction dependent upon immune response	5	1	0.199948	1	HLA-G
GO:0002465	BP	peripheral tolerance induction	3	1	0.155259	1	HLA-G
GO:0002467	BP	germinal center formation	14	0	1	1
GO:0002468	BP	dendritic cell antigen processing and presentation	14	0	1	1
GO:0002469	BP	myeloid dendritic cell antigen processing and presentation	2	0	1	1
GO:0002470	BP	plasmacytoid dendritic cell antigen processing and presentation	1	0	1	1
GO:0002472	BP	macrophage antigen processing and presentation	1	0	1	1
GO:0002474	BP	antigen processing and presentation of peptide antigen via MHC class I	36	1	0.841168	1	HLA-G
GO:0002475	BP	antigen processing and presentation via MHC class Ib	25	1	0.732716	1	HLA-G
GO:0002476	BP	antigen processing and presentation of endogenous peptide antigen via MHC class Ib	17	1	0.62477	1	HLA-G
GO:0002477	BP	antigen processing and presentation of exogenous peptide antigen via MHC class Ib	4	0	1	1
GO:0002478	BP	antigen processing and presentation of exogenous peptide antigen	38	0	1	1
GO:0002479	BP	antigen processing and presentation of exogenous peptide antigen via MHC class I, TAP-dependent	1	0	1	1
GO:0002480	BP	antigen processing and presentation of exogenous peptide antigen via MHC class I, TAP-independent	1	0	1	1
GO:0002481	BP	antigen processing and presentation of exogenous protein antigen via MHC class Ib, TAP-dependent	2	0	1	1
GO:0002483	BP	antigen processing and presentation of endogenous peptide antigen	25	1	0.764987	1	HLA-G
GO:0002484	BP	antigen processing and presentation of endogenous peptide antigen via MHC class I via ER pathway	17	1	0.62477	1	HLA-G
GO:0002485	BP	antigen processing and presentation of endogenous peptide antigen via MHC class I via ER pathway, TAP-dependent	2	0	1	1
GO:0002486	BP	antigen processing and presentation of endogenous peptide antigen via MHC class I via ER pathway, TAP-independent	16	1	0.58363	1	HLA-G
GO:0002488	BP	antigen processing and presentation of endogenous peptide antigen via MHC class Ib via ER pathway	1	0	1	1
GO:0002489	BP	antigen processing and presentation of endogenous peptide antigen via MHC class Ib via ER pathway, TAP-dependent	1	0	1	1
GO:0002491	BP	antigen processing and presentation of endogenous peptide antigen via MHC class II	2	0	1	1
GO:0002495	BP	antigen processing and presentation of peptide antigen via MHC class II	33	0	1	1
GO:0002501	BP	peptide antigen assembly with MHC protein complex	18	0	1	1
GO:0002502	BP	peptide antigen assembly with MHC class I protein complex	4	0	1	1
GO:0002503	BP	peptide antigen assembly with MHC class II protein complex	14	0	1	1
GO:0002504	BP	antigen processing and presentation of peptide or polysaccharide antigen via MHC class II	35	0	1	1
GO:0002505	BP	antigen processing and presentation of polysaccharide antigen via MHC class II	1	0	1	1
GO:0002507	BP	tolerance induction	29	2	0.403864	1	PHLPP1,HLA-G
GO:0002508	BP	central tolerance induction	2	0	1	1
GO:0002509	BP	central tolerance induction to self antigen	1	0	1	1
GO:0002510	BP	central B cell tolerance induction	1	0	1	1
GO:0002513	BP	tolerance induction to self antigen	4	0	1	1
GO:0002514	BP	B cell tolerance induction	3	1	0.175802	1	HLA-G
GO:0002517	BP	T cell tolerance induction	14	2	0.172168	1	PHLPP1,HLA-G
GO:0002518	BP	lymphocyte chemotaxis across high endothelial venule	1	0	1	1
GO:0002519	BP	natural killer cell tolerance induction	3	0	1	1
GO:0002520	BP	immune system development	196	9	0.620094	1	MAD2L2,SPNS2,FOXL1,PHLPP1,HLA-G,SMAD3,CD248,TCF21,NSD2
GO:0002521	BP	leukocyte differentiation	598	29	0.56256	1	DUSP10,CR1,CR2,PTK2B,SBNO2,SIGLEC15,TMEM176B,HHEX,HLA-G,HSF1,APP,RBPJ,ITPKB,LGALS1,MMP14,NTRK1,PAX5,TMEM176A,DOCK10,PRKCZ,PRDM1,SFRP1,TCF7,GPR68,LOXL3,ACTL6A,PGLYRP1,CD81,HDAC4
GO:0002522	BP	leukocyte migration involved in immune response	3	0	1	1
GO:0002523	BP	leukocyte migration involved in inflammatory response	19	2	0.157688	1	ALOX5,JAM3
GO:0002524	BP	hypersensitivity	12	0	1	1
GO:0002525	BP	acute inflammatory response to non-antigenic stimulus	2	0	1	1
GO:0002526	BP	acute inflammatory response	104	1	0.985496	1	INS,TRPV1
GO:0002528	BP	regulation of vascular permeability involved in acute inflammatory response	4	0	1	1
GO:0002532	BP	production of molecular mediator involved in inflammatory response	100	6	0.213582	1	DUSP10,ALOX5,INS,MIR338,IL17RC,CD36
GO:0002534	BP	cytokine production involved in inflammatory response	77	3	0.605404	1	ALOX5,MIR338,IL17RC
GO:0002536	BP	respiratory burst involved in inflammatory response	9	2	0.0336645	1	DUSP10,INS
GO:0002537	BP	nitric oxide production involved in inflammatory response	1	0	1	1
GO:0002538	BP	arachidonic acid metabolite production involved in inflammatory response	3	1	0.153156	1	ALOX5
GO:0002540	BP	leukotriene production involved in inflammatory response	3	1	0.153156	1	ALOX5
GO:0002541	BP	activation of plasma proteins involved in acute inflammatory response	3	0	1	1
GO:0002542	BP	Factor XII activation	2	0	1	1
GO:0002543	BP	activation of blood coagulation via clotting cascade	2	0	1	1
GO:0002544	BP	chronic inflammatory response	18	0	1	1
GO:0002545	BP	chronic inflammatory response to non-antigenic stimulus	1	0	1	1
GO:0002548	BP	monocyte chemotaxis	70	3	0.44802	1	MICOS10-NBL1,NBL1,CXCL12
GO:0002551	BP	mast cell chemotaxis	10	0	1	1
GO:0002552	BP	serotonin secretion by mast cell	1	0	1	1
GO:0002553	BP	histamine secretion by mast cell	7	0	1	1
GO:0002554	BP	serotonin secretion by platelet	2	0	1	1
GO:0002562	BP	somatic diversification of immune receptors via germline recombination within a single locus	69	2	0.813599	1	MAD2L2,NSD2
GO:0002566	BP	somatic diversification of immune receptors via somatic mutation	13	0	1	1
GO:0002568	BP	somatic diversification of T cell receptor genes	4	0	1	1
GO:0002572	BP	pro-T cell differentiation	3	0	1	1
GO:0002573	BP	myeloid leukocyte differentiation	226	8	0.899594	1	SBNO2,SIGLEC15,HSF1,APP,RBPJ,SFRP1,GPR68,CD81
GO:0002574	BP	thrombocyte differentiation	1	0	1	1
GO:0002576	BP	platelet degranulation	7	0	1	1
GO:0002577	BP	regulation of antigen processing and presentation	19	0	1	1
GO:0002578	BP	negative regulation of antigen processing and presentation	9	0	1	1
GO:0002579	BP	positive regulation of antigen processing and presentation	9	0	1	1
GO:0002580	BP	regulation of antigen processing and presentation of peptide or polysaccharide antigen via MHC class II	5	0	1	1
GO:0002581	BP	negative regulation of antigen processing and presentation of peptide or polysaccharide antigen via MHC class II	3	0	1	1
GO:0002582	BP	positive regulation of antigen processing and presentation of peptide or polysaccharide antigen via MHC class II	2	0	1	1
GO:0002583	BP	regulation of antigen processing and presentation of peptide antigen	6	0	1	1
GO:0002584	BP	negative regulation of antigen processing and presentation of peptide antigen	4	0	1	1
GO:0002585	BP	positive regulation of antigen processing and presentation of peptide antigen	2	0	1	1
GO:0002586	BP	regulation of antigen processing and presentation of peptide antigen via MHC class II	4	0	1	1
GO:0002587	BP	negative regulation of antigen processing and presentation of peptide antigen via MHC class II	2	0	1	1
GO:0002588	BP	positive regulation of antigen processing and presentation of peptide antigen via MHC class II	2	0	1	1
GO:0002589	BP	regulation of antigen processing and presentation of peptide antigen via MHC class I	2	0	1	1
GO:0002590	BP	negative regulation of antigen processing and presentation of peptide antigen via MHC class I	2	0	1	1
GO:0002604	BP	regulation of dendritic cell antigen processing and presentation	11	0	1	1
GO:0002605	BP	negative regulation of dendritic cell antigen processing and presentation	4	0	1	1
GO:0002606	BP	positive regulation of dendritic cell antigen processing and presentation	7	0	1	1
GO:0002616	BP	regulation of macrophage antigen processing and presentation	1	0	1	1
GO:0002617	BP	negative regulation of macrophage antigen processing and presentation	1	0	1	1
GO:0002622	BP	regulation of B cell antigen processing and presentation	1	0	1	1
GO:0002634	BP	regulation of germinal center formation	8	0	1	1
GO:0002635	BP	negative regulation of germinal center formation	2	0	1	1
GO:0002636	BP	positive regulation of germinal center formation	2	0	1	1
GO:0002637	BP	regulation of immunoglobulin production	71	4	0.294824	1	MAD2L2,PHB2,CR1,NSD2
GO:0002638	BP	negative regulation of immunoglobulin production	11	1	0.346465	1	CR1
GO:0002639	BP	positive regulation of immunoglobulin production	51	3	0.308256	1	MAD2L2,PHB2,NSD2
GO:0002643	BP	regulation of tolerance induction	19	2	0.22933	1	PHLPP1,HLA-G
GO:0002644	BP	negative regulation of tolerance induction	1	0	1	1
GO:0002645	BP	positive regulation of tolerance induction	11	1	0.403641	1	HLA-G
GO:0002646	BP	regulation of central tolerance induction	1	0	1	1
GO:0002648	BP	positive regulation of central tolerance induction	1	0	1	1
GO:0002649	BP	regulation of tolerance induction to self antigen	1	0	1	1
GO:0002651	BP	positive regulation of tolerance induction to self antigen	1	0	1	1
GO:0002652	BP	regulation of tolerance induction dependent upon immune response	2	0	1	1
GO:0002654	BP	positive regulation of tolerance induction dependent upon immune response	1	0	1	1
GO:0002658	BP	regulation of peripheral tolerance induction	1	0	1	1
GO:0002660	BP	positive regulation of peripheral tolerance induction	1	0	1	1
GO:0002661	BP	regulation of B cell tolerance induction	2	0	1	1
GO:0002663	BP	positive regulation of B cell tolerance induction	2	0	1	1
GO:0002664	BP	regulation of T cell tolerance induction	12	2	0.141757	1	PHLPP1,HLA-G
GO:0002666	BP	positive regulation of T cell tolerance induction	8	1	0.345825	1	HLA-G
GO:0002667	BP	regulation of T cell anergy	7	1	0.334612	1	PHLPP1
GO:0002669	BP	positive regulation of T cell anergy	4	0	1	1
GO:0002673	BP	regulation of acute inflammatory response	48	1	0.84969	1	INS
GO:0002674	BP	negative regulation of acute inflammatory response	13	1	0.387955	1	INS
GO:0002675	BP	positive regulation of acute inflammatory response	27	0	1	1
GO:0002676	BP	regulation of chronic inflammatory response	9	0	1	1
GO:0002677	BP	negative regulation of chronic inflammatory response	4	0	1	1
GO:0002678	BP	positive regulation of chronic inflammatory response	4	0	1	1
GO:0002679	BP	respiratory burst involved in defense response	16	2	0.131279	1	DUSP10,INS
GO:0002681	BP	somatic recombination of T cell receptor gene segments	4	0	1	1
GO:0002682	BP	regulation of immune system process	1466	76	0.131371	1	MICOS10-NBL1,SPON2,MAD2L2,TRIM31,DUSP10,PADI2,PHB2,SPNS2,OTOP1,CR1,CR2,DAB2IP,DLG1,JAG1,ETS1,PTK2B,LRCH1,PHLPP1,SHPK,PRKD2,GPR17,SIGLEC15,TMEM176B,CNOT7,HLA-G,HOXA9,HSF1,IGF2,APP,INS,ITPKB,USP17L2,LGALS1,LOX,MIR24-1,SMAD3,MEIS1,MMP14,MOG,NBL1,PDE4D,ACP5,PARP14,TMEM176A,PRKCH,PRKCZ,BTNL2,KLK7,TCIM,SPPL2B,RTN4,PTK2,PTPRS,RARG,CXCL12,PRDM1,SFRP1,WNK1,TCF7,NSD2,BAG6,GPR68,JAM3,LOXL3,ZBTB45,ACTL6A,SKA…
GO:0002683	BP	negative regulation of immune system process	503	27	0.174956	1	MICOS10-NBL1,TRIM31,DUSP10,PADI2,OTOP1,CR1,CR2,DAB2IP,DLG1,LRCH1,GPR17,TMEM176B,CNOT7,HLA-G,INS,MIR24-1,NBL1,ACP5,PARP14,TMEM176A,PTPRS,CXCL12,SFRP1,GPR68,LOXL3,PGLYRP1,BPIFB1
GO:0002684	BP	positive regulation of immune system process	1010	41	0.828199	1	SPON2,MAD2L2,TRIM31,DUSP10,PHB2,CR1,CR2,DAB2IP,PTK2B,PRKD2,HLA-G,HSF1,IGF2,APP,ITPKB,USP17L2,LGALS1,MMP14,MOG,PDE4D,PRKCH,PRKCZ,BTNL2,KLK7,RTN4,PTK2,PTPRS,CXCL12,WNK1,NSD2,BAG6,GPR68,JAM3,ACTL6A,SKAP1,TNFRSF18,WNT3A,BPIFB1,CD14,CD36,BCAR1,CD81
GO:0002685	BP	regulation of leukocyte migration	219	16	0.0418897	1	MICOS10-NBL1,PADI2,SPNS2,PTK2B,LRCH1,APP,MIR24-1,MMP14,NBL1,PTK2,CXCL12,WNK1,JAM3,TNFRSF18,CD9,CD81
GO:0002686	BP	negative regulation of leukocyte migration	54	6	0.0381112	1	MICOS10-NBL1,PADI2,LRCH1,MIR24-1,NBL1,CXCL12
GO:0002687	BP	positive regulation of leukocyte migration	142	8	0.294851	1	PTK2B,APP,MMP14,PTK2,CXCL12,WNK1,JAM3,TNFRSF18
GO:0002688	BP	regulation of leukocyte chemotaxis	121	8	0.1699	1	MICOS10-NBL1,PADI2,PTK2B,NBL1,PTK2,CXCL12,WNK1,JAM3
GO:0002689	BP	negative regulation of leukocyte chemotaxis	22	3	0.0675741	1	MICOS10-NBL1,PADI2,NBL1
GO:0002690	BP	positive regulation of leukocyte chemotaxis	93	4	0.565933	1	PTK2B,PTK2,CXCL12,WNK1
GO:0002691	BP	regulation of cellular extravasation	38	2	0.502401	1	CXCL12,JAM3
GO:0002692	BP	negative regulation of cellular extravasation	9	1	0.363142	1	CXCL12
GO:0002693	BP	positive regulation of cellular extravasation	15	1	0.543176	1	JAM3
GO:0002694	BP	regulation of leukocyte activation	581	21	0.909903	1	MAD2L2,DUSP10,CR1,DLG1,SHPK,HLA-G,IGF2,ITPKB,LGALS1,MMP14,PRKCZ,PRDM1,SFRP1,TCF7,NSD2,LOXL3,ACTL6A,WNT3A,PGLYRP1,MAPK8IP1,CD81
GO:0002695	BP	negative regulation of leukocyte activation	197	6	0.872773	1	CR1,DLG1,HLA-G,SFRP1,LOXL3,PGLYRP1
GO:0002696	BP	positive regulation of leukocyte activation	363	13	0.888666	1	MAD2L2,DUSP10,CR1,HLA-G,IGF2,ITPKB,LGALS1,MMP14,PRKCZ,NSD2,ACTL6A,WNT3A,CD81
GO:0002697	BP	regulation of immune effector process	374	16	0.495722	1	SPON2,MAD2L2,DUSP10,PHB2,CR1,CR2,HLA-G,INS,USP17L2,ACP5,PRKCZ,KLK7,NSD2,LOXL3,PGLYRP1,CD36,CD81
GO:0002698	BP	negative regulation of immune effector process	122	8	0.129568	1	DUSP10,CR1,CR2,HLA-G,INS,ACP5,LOXL3,PGLYRP1
GO:0002699	BP	positive regulation of immune effector process	258	10	0.663705	1	SPON2,MAD2L2,PHB2,CR1,HLA-G,USP17L2,PRKCZ,KLK7,NSD2,CD36,CD81
GO:0002700	BP	regulation of production of molecular mediator of immune response	183	11	0.151536	1	SPON2,MAD2L2,PHB2,CR1,HLA-G,ACP5,PRKCZ,KLK7,NSD2,CD36,CD81
GO:0002701	BP	negative regulation of production of molecular mediator of immune response	45	2	0.556428	1	CR1,ACP5
GO:0002702	BP	positive regulation of production of molecular mediator of immune response	131	9	0.100352	1	SPON2,MAD2L2,PHB2,HLA-G,PRKCZ,KLK7,NSD2,CD36,CD81
GO:0002703	BP	regulation of leukocyte mediated immunity	239	7	0.883766	1	MAD2L2,CR1,CR2,HLA-G,PRKCZ,NSD2,CD81
GO:0002704	BP	negative regulation of leukocyte mediated immunity	67	3	0.558765	1	CR1,CR2,HLA-G
GO:0002705	BP	positive regulation of leukocyte mediated immunity	145	5	0.733874	1	MAD2L2,HLA-G,PRKCZ,NSD2,CD81
GO:0002706	BP	regulation of lymphocyte mediated immunity	181	7	0.636087	1	MAD2L2,CR1,CR2,HLA-G,PRKCZ,NSD2,CD81
GO:0002707	BP	negative regulation of lymphocyte mediated immunity	57	3	0.441737	1	CR1,CR2,HLA-G
GO:0002708	BP	positive regulation of lymphocyte mediated immunity	123	5	0.608565	1	MAD2L2,HLA-G,PRKCZ,NSD2,CD81
GO:0002709	BP	regulation of T cell mediated immunity	95	3	0.783304	1	HLA-G,PRKCZ,CD81
GO:0002710	BP	negative regulation of T cell mediated immunity	28	1	0.678144	1	HLA-G
GO:0002711	BP	positive regulation of T cell mediated immunity	66	3	0.573078	1	HLA-G,PRKCZ,CD81
GO:0002712	BP	regulation of B cell mediated immunity	61	4	0.244947	1	MAD2L2,CR1,CR2,NSD2
GO:0002713	BP	negative regulation of B cell mediated immunity	15	2	0.140128	1	CR1,CR2
GO:0002714	BP	positive regulation of B cell mediated immunity	41	2	0.501836	1	MAD2L2,NSD2
GO:0002715	BP	regulation of natural killer cell mediated immunity	52	1	0.893507	1	HLA-G
GO:0002716	BP	negative regulation of natural killer cell mediated immunity	21	1	0.628348	1	HLA-G
GO:0002717	BP	positive regulation of natural killer cell mediated immunity	33	1	0.761071	1	HLA-G
GO:0002718	BP	regulation of cytokine production involved in immune response	115	6	0.428336	1	SPON2,HLA-G,ACP5,PRKCZ,CD36,CD81
GO:0002719	BP	negative regulation of cytokine production involved in immune response	34	1	0.784542	1	ACP5
GO:0002720	BP	positive regulation of cytokine production involved in immune response	78	5	0.287502	1	SPON2,HLA-G,PRKCZ,CD36,CD81
GO:0002724	BP	regulation of T cell cytokine production	36	2	0.498276	1	PRKCZ,CD81
GO:0002725	BP	negative regulation of T cell cytokine production	10	0	1	1
GO:0002726	BP	positive regulation of T cell cytokine production	25	2	0.32561	1	PRKCZ,CD81
GO:0002727	BP	regulation of natural killer cell cytokine production	9	1	0.416363	1	HLA-G
GO:0002728	BP	negative regulation of natural killer cell cytokine production	2	0	1	1
GO:0002729	BP	positive regulation of natural killer cell cytokine production	8	1	0.377353	1	HLA-G
GO:0002730	BP	regulation of dendritic cell cytokine production	17	0	1	1
GO:0002731	BP	negative regulation of dendritic cell cytokine production	2	0	1	1
GO:0002732	BP	positive regulation of dendritic cell cytokine production	12	0	1	1
GO:0002733	BP	regulation of myeloid dendritic cell cytokine production	7	0	1	1
GO:0002735	BP	positive regulation of myeloid dendritic cell cytokine production	7	0	1	1
GO:0002736	BP	regulation of plasmacytoid dendritic cell cytokine production	1	0	1	1
GO:0002737	BP	negative regulation of plasmacytoid dendritic cell cytokine production	1	0	1	1
GO:0002747	BP	antigen processing and presentation following phagocytosis	1	0	1	1
GO:0002752	BP	cell surface pattern recognition receptor signaling pathway	68	3	0.556079	1	DAB2IP,BPIFB1,CD14
GO:0002753	BP	cytosolic pattern recognition receptor signaling pathway	135	5	0.746796	1	TRIM31,PHB2,USP17L2,RTN4,PTPRS,CD36
GO:0002755	BP	MyD88-dependent toll-like receptor signaling pathway	18	0	1	1
GO:0002756	BP	MyD88-independent toll-like receptor signaling pathway	16	0	1	1
GO:0002757	BP	immune response-activating signaling pathway	431	21	0.514358	1	TRIM31,PHB2,CR1,CR2,DAB2IP,PRKD2,USP17L2,MOG,PDE4D,PRKCH,BTNL2,RTN4,PTK2,PTPRS,WNK1,BAG6,SKAP1,BPIFB1,CD14,CD36,BCAR1,CD81
GO:0002758	BP	innate immune response-activating signaling pathway	239	8	0.85548	1	TRIM31,PHB2,DAB2IP,USP17L2,RTN4,PTPRS,BPIFB1,CD14,CD36
GO:0002759	BP	regulation of antimicrobial humoral response	12	1	0.342879	1	KLK7
GO:0002760	BP	positive regulation of antimicrobial humoral response	8	1	0.217697	1	KLK7
GO:0002761	BP	regulation of myeloid leukocyte differentiation	122	3	0.943584	1	HSF1,SFRP1,GPR68
GO:0002762	BP	negative regulation of myeloid leukocyte differentiation	53	2	0.731858	1	SFRP1,GPR68
GO:0002763	BP	positive regulation of myeloid leukocyte differentiation	60	2	0.789193	1	HSF1,GPR68
GO:0002764	BP	immune response-regulating signaling pathway	457	22	0.518594	1	TRIM31,PHB2,CR1,CR2,DAB2IP,PRKD2,HLA-G,USP17L2,MOG,PDE4D,PRKCH,BTNL2,RTN4,PTK2,PTPRS,WNK1,BAG6,SKAP1,BPIFB1,CD14,CD36,BCAR1,CD81
GO:0002765	BP	immune response-inhibiting signal transduction	11	1	0.348241	1	HLA-G
GO:0002767	BP	immune response-inhibiting cell surface receptor signaling pathway	9	1	0.310599	1	HLA-G
GO:0002768	BP	immune response-regulating cell surface receptor signaling pathway	314	17	0.356323	1	CR1,CR2,DAB2IP,PRKD2,HLA-G,MOG,PDE4D,PRKCH,BTNL2,PTK2,WNK1,BAG6,SKAP1,BPIFB1,CD14,BCAR1,CD81
GO:0002769	BP	natural killer cell inhibitory signaling pathway	3	0	1	1
GO:0002774	BP	Fc receptor mediated inhibitory signaling pathway	5	0	1	1
GO:0002775	BP	antimicrobial peptide production	11	1	0.294947	1	KLK7
GO:0002777	BP	antimicrobial peptide biosynthetic process	3	0	1	1
GO:0002778	BP	antibacterial peptide production	9	1	0.262007	1	KLK7
GO:0002780	BP	antibacterial peptide biosynthetic process	3	0	1	1
GO:0002784	BP	regulation of antimicrobial peptide production	9	1	0.257817	1	KLK7
GO:0002785	BP	negative regulation of antimicrobial peptide production	1	0	1	1
GO:0002786	BP	regulation of antibacterial peptide production	7	1	0.223145	1	KLK7
GO:0002787	BP	negative regulation of antibacterial peptide production	1	0	1	1
GO:0002790	BP	peptide secretion	239	11	0.709855	1	ZBED6,CRHR1,ALOX5,GABBR1,INS,NEUROD1,NNAT,PRKN,SFRP1,TACR2,TRPV1,GPR68
GO:0002791	BP	regulation of peptide secretion	194	9	0.700185	1	ZBED6,ALOX5,GABBR1,INS,NEUROD1,NNAT,PRKN,SFRP1,GPR68
GO:0002792	BP	negative regulation of peptide secretion	45	2	0.639935	1	PRKN,SFRP1
GO:0002793	BP	positive regulation of peptide secretion	110	4	0.830861	1	GABBR1,INS,NNAT,GPR68
GO:0002803	BP	positive regulation of antibacterial peptide production	5	1	0.159935	1	KLK7
GO:0002805	BP	regulation of antimicrobial peptide biosynthetic process	1	0	1	1
GO:0002807	BP	positive regulation of antimicrobial peptide biosynthetic process	1	0	1	1
GO:0002808	BP	regulation of antibacterial peptide biosynthetic process	1	0	1	1
GO:0002812	BP	biosynthetic process of antibacterial peptides active against Gram-negative bacteria	1	0	1	1
GO:0002815	BP	biosynthetic process of antibacterial peptides active against Gram-positive bacteria	1	0	1	1
GO:0002816	BP	regulation of biosynthetic process of antibacterial peptides active against Gram-positive bacteria	1	0	1	1
GO:0002819	BP	regulation of adaptive immune response	201	10	0.375478	1	MAD2L2,DUSP10,CR1,CR2,HLA-G,PRKCZ,NSD2,LOXL3,SKAP1,CD81
GO:0002820	BP	negative regulation of adaptive immune response	62	4	0.255399	1	CR1,CR2,HLA-G,LOXL3
GO:0002821	BP	positive regulation of adaptive immune response	125	6	0.452635	1	MAD2L2,HLA-G,PRKCZ,NSD2,SKAP1,CD81
GO:0002822	BP	regulation of adaptive immune response based on somatic recombination of immune receptors built from immunoglobulin superfamily domains	187	8	0.551323	1	MAD2L2,CR1,CR2,HLA-G,PRKCZ,NSD2,LOXL3,CD81
GO:0002823	BP	negative regulation of adaptive immune response based on somatic recombination of immune receptors built from immunoglobulin superfamily domains	58	4	0.211766	1	CR1,CR2,HLA-G,LOXL3
GO:0002824	BP	positive regulation of adaptive immune response based on somatic recombination of immune receptors built from immunoglobulin superfamily domains	119	5	0.575882	1	MAD2L2,HLA-G,PRKCZ,NSD2,CD81
GO:0002825	BP	regulation of T-helper 1 type immune response	31	0	1	1
GO:0002826	BP	negative regulation of T-helper 1 type immune response	8	0	1	1
GO:0002827	BP	positive regulation of T-helper 1 type immune response	18	0	1	1
GO:0002828	BP	regulation of type 2 immune response	34	2	0.474497	1	PRKCZ,CD81
GO:0002829	BP	negative regulation of type 2 immune response	15	0	1	1
GO:0002830	BP	positive regulation of type 2 immune response	18	2	0.243289	1	PRKCZ,CD81
GO:0002831	BP	regulation of response to biotic stimulus	488	17	0.878007	1	TRIM31,DUSP10,PHB2,OTOP1,CR1,DAB2IP,CNOT7,HLA-G,INS,USP17L2,PARP14,KLK7,RTN4,PTPRS,LRSAM1,BPIFB1,CD14,CD36
GO:0002832	BP	negative regulation of response to biotic stimulus	144	9	0.186045	1	TRIM31,DUSP10,OTOP1,CR1,CNOT7,HLA-G,INS,PARP14,PTPRS
GO:0002833	BP	positive regulation of response to biotic stimulus	348	10	0.947805	1	TRIM31,PHB2,DAB2IP,HLA-G,USP17L2,KLK7,RTN4,PTPRS,BPIFB1,CD14,CD36
GO:0002834	BP	regulation of response to tumor cell	22	0	1	1
GO:0002835	BP	negative regulation of response to tumor cell	5	0	1	1
GO:0002836	BP	positive regulation of response to tumor cell	15	0	1	1
GO:0002837	BP	regulation of immune response to tumor cell	21	0	1	1
GO:0002838	BP	negative regulation of immune response to tumor cell	5	0	1	1
GO:0002839	BP	positive regulation of immune response to tumor cell	15	0	1	1
GO:0002840	BP	regulation of T cell mediated immune response to tumor cell	8	0	1	1
GO:0002841	BP	negative regulation of T cell mediated immune response to tumor cell	2	0	1	1
GO:0002842	BP	positive regulation of T cell mediated immune response to tumor cell	5	0	1	1
GO:0002843	BP	regulation of tolerance induction to tumor cell	1	0	1	1
GO:0002845	BP	positive regulation of tolerance induction to tumor cell	1	0	1	1
GO:0002852	BP	regulation of T cell mediated cytotoxicity directed against tumor cell target	2	0	1	1
GO:0002854	BP	positive regulation of T cell mediated cytotoxicity directed against tumor cell target	2	0	1	1
GO:0002855	BP	regulation of natural killer cell mediated immune response to tumor cell	10	0	1	1
GO:0002856	BP	negative regulation of natural killer cell mediated immune response to tumor cell	3	0	1	1
GO:0002857	BP	positive regulation of natural killer cell mediated immune response to tumor cell	7	0	1	1
GO:0002858	BP	regulation of natural killer cell mediated cytotoxicity directed against tumor cell target	9	0	1	1
GO:0002859	BP	negative regulation of natural killer cell mediated cytotoxicity directed against tumor cell target	3	0	1	1
GO:0002860	BP	positive regulation of natural killer cell mediated cytotoxicity directed against tumor cell target	6	0	1	1
GO:0002861	BP	regulation of inflammatory response to antigenic stimulus	46	2	0.652505	1	GPR17,CD81
GO:0002862	BP	negative regulation of inflammatory response to antigenic stimulus	32	1	0.799148	1	GPR17
GO:0002863	BP	positive regulation of inflammatory response to antigenic stimulus	12	1	0.450565	1	CD81
GO:0002864	BP	regulation of acute inflammatory response to antigenic stimulus	15	0	1	1
GO:0002865	BP	negative regulation of acute inflammatory response to antigenic stimulus	6	0	1	1
GO:0002866	BP	positive regulation of acute inflammatory response to antigenic stimulus	7	0	1	1
GO:0002870	BP	T cell anergy	7	1	0.334612	1	PHLPP1
GO:0002874	BP	regulation of chronic inflammatory response to antigenic stimulus	3	0	1	1
GO:0002875	BP	negative regulation of chronic inflammatory response to antigenic stimulus	1	0	1	1
GO:0002876	BP	positive regulation of chronic inflammatory response to antigenic stimulus	2	0	1	1
GO:0002877	BP	regulation of acute inflammatory response to non-antigenic stimulus	2	0	1	1
GO:0002879	BP	positive regulation of acute inflammatory response to non-antigenic stimulus	2	0	1	1
GO:0002880	BP	regulation of chronic inflammatory response to non-antigenic stimulus	1	0	1	1
GO:0002882	BP	positive regulation of chronic inflammatory response to non-antigenic stimulus	1	0	1	1
GO:0002883	BP	regulation of hypersensitivity	9	0	1	1
GO:0002884	BP	negative regulation of hypersensitivity	3	0	1	1
GO:0002885	BP	positive regulation of hypersensitivity	5	0	1	1
GO:0002886	BP	regulation of myeloid leukocyte mediated immunity	55	0	1	1
GO:0002887	BP	negative regulation of myeloid leukocyte mediated immunity	10	0	1	1
GO:0002888	BP	positive regulation of myeloid leukocyte mediated immunity	20	0	1	1
GO:0002889	BP	regulation of immunoglobulin mediated immune response	61	4	0.244947	1	MAD2L2,CR1,CR2,NSD2
GO:0002890	BP	negative regulation of immunoglobulin mediated immune response	15	2	0.140128	1	CR1,CR2
GO:0002891	BP	positive regulation of immunoglobulin mediated immune response	41	2	0.501836	1	MAD2L2,NSD2
GO:0002892	BP	regulation of type II hypersensitivity	4	0	1	1
GO:0002893	BP	negative regulation of type II hypersensitivity	1	0	1	1
GO:0002894	BP	positive regulation of type II hypersensitivity	3	0	1	1
GO:0002895	BP	regulation of central B cell tolerance induction	1	0	1	1
GO:0002897	BP	positive regulation of central B cell tolerance induction	1	0	1	1
GO:0002901	BP	mature B cell apoptotic process	4	0	1	1
GO:0002902	BP	regulation of B cell apoptotic process	20	0	1	1
GO:0002903	BP	negative regulation of B cell apoptotic process	16	0	1	1
GO:0002904	BP	positive regulation of B cell apoptotic process	3	0	1	1
GO:0002905	BP	regulation of mature B cell apoptotic process	4	0	1	1
GO:0002906	BP	negative regulation of mature B cell apoptotic process	4	0	1	1
GO:0002911	BP	regulation of lymphocyte anergy	7	1	0.334612	1	PHLPP1
GO:0002913	BP	positive regulation of lymphocyte anergy	4	0	1	1
GO:0002920	BP	regulation of humoral immune response	46	4	0.0960894	1	SPNS2,CR1,CR2,KLK7
GO:0002921	BP	negative regulation of humoral immune response	16	2	0.148745	1	CR1,CR2
GO:0002922	BP	positive regulation of humoral immune response	24	2	0.195843	1	CR1,KLK7
GO:0002923	BP	regulation of humoral immune response mediated by circulating immunoglobulin	18	2	0.176774	1	CR1,CR2
GO:0002924	BP	negative regulation of humoral immune response mediated by circulating immunoglobulin	11	2	0.0806665	1	CR1,CR2
GO:0002925	BP	positive regulation of humoral immune response mediated by circulating immunoglobulin	7	0	1	1
GO:0002926	BP	tRNA wobble base 5-methoxycarbonylmethyl-2-thiouridinylation	3	0	1	1
GO:0002930	BP	trabecular meshwork development	2	0	1	1
GO:0002931	BP	response to ischemia	62	3	0.647317	1	PTK2B,GJB2,PANX2
GO:0002933	BP	lipid hydroxylation	7	0	1	1
GO:0002934	BP	desmosome organization	10	1	0.43112	1	NECTIN1
GO:0002939	BP	tRNA N1-guanine methylation	3	0	1	1
GO:0002940	BP	tRNA N2-guanine methylation	4	0	1	1
GO:0002941	BP	synoviocyte proliferation	4	0	1	1
GO:0002943	BP	tRNA dihydrouridine synthesis	4	0	1	1
GO:0002944	CC	cyclin K-CDK12 complex	2	0	1	1
GO:0002945	CC	cyclin K-CDK13 complex	2	0	1	1
GO:0002946	BP	tRNA C5-cytosine methylation	2	0	1	1
GO:0002947	CC	tumor necrosis factor receptor superfamily complex	4	0	1	1
GO:0002949	BP	tRNA threonylcarbamoyladenosine modification	5	0	1	1
GO:0002950	MF	ceramide phosphoethanolamine synthase activity	3	0	1	1
GO:0002951	MF	leukotriene-C(4) hydrolase	2	0	1	1
GO:0002953	MF	5'-deoxynucleotidase activity	2	0	1	1
GO:0003006	BP	developmental process involved in reproduction	934	48	0.202212	1	EHMT2,PRSS21,PHB2,ODAD3,OSR1,PACRG,CTNNA1,RBM46,DLG1,PTK2B,FGFR2,CFAP65,GORASP2,GAS2,GJB2,MAJIN,SOX8,HOXA9,HOXA10,KCNE1,MMP14,NODAL,NTRK1,PAFAH1B3,PAX5,PGAM2,SERPINB5,CFAP44,LHX9,WDR19,RARG,PRDM1,PRDM14,SFRP1,SFRP2,BNC1,BMP7,BOK,TCF21,BAG6,GRHL2,SLIRP,CASP2,JAM3,SPATC1L,KDM2B,QKI,SPATA2,SEPTIN7
GO:0003007	BP	heart morphogenesis	261	16	0.352773	1	FOXN4,JAG1,FGFR2,RBPJ,SMAD3,SMAD6,NODAL,RTN4,PTK2,SFRP2,BMP7,TBX5,NSD2,GRHL2,AXIN2,WNT3A
GO:0003008	BP	system process	2179	101	0.593896	1	CORO2B,ATP8A1,BAIAP2,TBR1,EHMT2,TPPP,PRR4,CHRNA3,CHRNB4,CHRNE,ODAD3,FOXN4,CCDC78,LTB4R,SEZ6,SPNS2,CRHR1,CTNS,JAKMIP1,DCTN1,CYB5R3,DLG1,DRD4,E2F4,EGR2,ABCA2,ENPEP,EPAS1,PTK2B,ALDH1A3,CUX2,SLC44A1,GABRA5,TAS2R31,TAS2R46,TAS2R30,TAS2R20,TAS2R50,GJB2,BIN1,GNA12,GNAO1,GNAS,GPR35,ANK3,GRIA1,HIPK2,APBB1,IGFBP5,APP,INS,KCNE1,ABLIM1,TACSTD2,MIR24-1,MIR27B,SMAD3,MAG,MBP,MEIS1,MIR328,NEUROD1,NOS1,NTRK1,OPRL…
GO:0003009	BP	skeletal muscle contraction	43	2	0.568833	1	CCDC78,TNNT3
GO:0003010	BP	voluntary skeletal muscle contraction	5	0	1	1
GO:0003011	BP	involuntary skeletal muscle contraction	3	0	1	1
GO:0003012	BP	muscle system process	438	24	0.431323	1	CHRNA3,CHRNB4,CHRNE,CCDC78,LTB4R,DLG1,BIN1,GNAO1,APBB1,IGFBP5,KCNE1,MIR24-1,SMAD3,MEIS1,MIR328,NOS1,PDE4D,PGAM2,FXYD1,TACR2,TNNT3,TRPC3,TRPV1,CACNA1H,HDAC4
GO:0003013	BP	circulatory system process	576	34	0.284192	1	CORO2B,ATP8A1,FOXN4,CYB5R3,DLG1,E2F4,ABCA2,ENPEP,EPAS1,SLC44A1,BIN1,GNA12,INS,KCNE1,MIR27B,SMAD3,MIR328,NOS1,OPRL1,PDE4D,FXYD1,CXCL12,SLC13A3,SLC1A2,WNK1,SLC2A5,TACR2,TBX5,TRPV1,CACNA1H,NAV2,KCNK6,CD36,SLC4A8,AKAP12
GO:0003014	BP	renal system process	117	6	0.564566	1	CORO2B,CHRNA3,CHRNB4,CTNS,OPRL1,PON3,TRPV1
GO:0003015	BP	heart process	244	11	0.762219	1	FOXN4,DLG1,EPAS1,BIN1,KCNE1,MIR328,NOS1,PDE4D,FXYD1,TBX5,TRPV1,CACNA1H
GO:0003016	BP	respiratory system process	37	1	0.880956	1	HIPK2
GO:0003017	BP	lymph circulation	2	0	1	1
GO:0003018	BP	vascular process in circulatory system	261	11	0.833758	1	ATP8A1,ABCA2,SLC44A1,INS,NOS1,SLC13A3,SLC1A2,TACR2,CD36,SLC4A8,AKAP12
GO:0003025	BP	regulation of systemic arterial blood pressure by baroreceptor feedback	5	1	0.342285	1	NAV2
GO:0003026	BP	regulation of systemic arterial blood pressure by aortic arch baroreceptor feedback	1	0	1	1
GO:0003027	BP	regulation of systemic arterial blood pressure by carotid body chemoreceptor signaling	1	0	1	1
GO:0003029	BP	detection of hypoxic conditions in blood by carotid body chemoreceptor signaling	1	0	1	1
GO:0003032	BP	detection of oxygen	3	0	1	1
GO:0003044	BP	regulation of systemic arterial blood pressure mediated by a chemical signal	42	3	0.296945	1	ENPEP,PDE4D,SLC2A5
GO:0003050	BP	regulation of systemic arterial blood pressure by atrial natriuretic peptide	2	0	1	1
GO:0003051	BP	angiotensin-mediated drinking behavior	1	0	1	1
GO:0003056	BP	regulation of vascular associated smooth muscle contraction	10	0	1	1
GO:0003057	BP	regulation of the force of heart contraction by chemical signal	6	0	1	1
GO:0003058	BP	hormonal regulation of the force of heart contraction	1	0	1	1
GO:0003062	BP	regulation of heart rate by chemical signal	7	1	0.429017	1	PDE4D
GO:0003064	BP	regulation of heart rate by hormone	2	0	1	1
GO:0003065	BP	positive regulation of heart rate by epinephrine	1	0	1	1
GO:0003068	BP	regulation of systemic arterial blood pressure by acetylcholine	1	0	1	1
GO:0003069	BP	acetylcholine-mediated vasodilation involved in regulation of systemic arterial blood pressure	1	0	1	1
GO:0003070	BP	regulation of systemic arterial blood pressure by neurotransmitter	1	0	1	1
GO:0003071	BP	renal system process involved in regulation of systemic arterial blood pressure	22	1	0.644016	1	CORO2B
GO:0003072	BP	renal control of peripheral vascular resistance involved in regulation of systemic arterial blood pressure	4	0	1	1
GO:0003073	BP	regulation of systemic arterial blood pressure	87	7	0.142465	1	CORO2B,ENPEP,PDE4D,WNK1,SLC2A5,TRPV1,NAV2,KCNK6
GO:0003081	BP	regulation of systemic arterial blood pressure by renin-angiotensin	20	1	0.597929	1	ENPEP
GO:0003084	BP	positive regulation of systemic arterial blood pressure	11	1	0.412415	1	WNK1
GO:0003085	BP	negative regulation of systemic arterial blood pressure	21	1	0.633138	1	TRPV1,KCNK6
GO:0003091	BP	renal water homeostasis	24	0	1	1	CTNS
GO:0003093	BP	regulation of glomerular filtration	8	1	0.41027	1	CORO2B
GO:0003094	BP	glomerular filtration	23	1	0.769625	1	CORO2B
GO:0003095	BP	pressure natriuresis	3	0	1	1
GO:0003096	BP	renal sodium ion transport	15	1	0.587822	1	PON3
GO:0003097	BP	renal water transport	9	0	1	1	CTNS
GO:0003099	BP	positive regulation of the force of heart contraction by chemical signal	3	0	1	1
GO:0003100	BP	regulation of systemic arterial blood pressure by endothelin	6	0	1	1
GO:0003104	BP	positive regulation of glomerular filtration	2	0	1	1
GO:0003105	BP	negative regulation of glomerular filtration	3	0	1	1
GO:0003108	BP	negative regulation of the force of heart contraction by chemical signal	1	0	1	1
GO:0003116	BP	regulation of vasoconstriction by norepinephrine	1	0	1	1
GO:0003117	BP	regulation of vasoconstriction by circulating norepinephrine	1	0	1	1
GO:0003127	BP	detection of nodal flow	3	0	1	1
GO:0003128	BP	heart field specification	17	2	0.317362	1	RBPJ,AXIN2
GO:0003129	BP	heart induction	9	0	1	1
GO:0003131	BP	mesodermal-endodermal cell signaling	1	0	1	1
GO:0003133	BP	endodermal-mesodermal cell signaling	1	0	1	1
GO:0003137	BP	Notch signaling pathway involved in heart induction	4	0	1	1
GO:0003138	BP	primary heart field specification	3	0	1	1
GO:0003139	BP	secondary heart field specification	11	2	0.158776	1	RBPJ,AXIN2
GO:0003140	BP	determination of left/right asymmetry in lateral mesoderm	8	1	0.266906	1	NODAL
GO:0003142	BP	cardiogenic plate morphogenesis	1	0	1	1
GO:0003143	BP	embryonic heart tube morphogenesis	70	4	0.509092	1	FOXN4,SMAD3,NODAL,WNT3A
GO:0003144	BP	embryonic heart tube formation	1	0	1	1
GO:0003147	BP	neural crest cell migration involved in heart formation	1	0	1	1
GO:0003148	BP	outflow tract septum morphogenesis	24	2	0.521732	1	FGFR2,SMAD6
GO:0003149	BP	membranous septum morphogenesis	8	2	0.0750905	1	FGFR2,NSD2
GO:0003150	BP	muscular septum morphogenesis	4	0	1	1
GO:0003151	BP	outflow tract morphogenesis	81	6	0.316039	1	JAG1,FGFR2,RBPJ,SMAD6,SFRP2,BMP7
GO:0003156	BP	regulation of animal organ formation	27	2	0.458955	1	HOXC11,BMP7
GO:0003157	BP	endocardium development	12	1	0.553911	1	RBPJ
GO:0003158	BP	endothelium development	138	8	0.445424	1	JAG1,PRKD2,PPP1R16B,RBPJ,PDE4D,PTPRS,BTG1,ATOH8
GO:0003159	BP	morphogenesis of an endothelium	17	2	0.287298	1	PRKD2,RBPJ
GO:0003160	BP	endocardium morphogenesis	6	1	0.305286	1	RBPJ
GO:0003161	BP	cardiac conduction system development	37	1	0.857586	1	TBX5
GO:0003162	BP	atrioventricular node development	9	1	0.457566	1	TBX5
GO:0003163	BP	sinoatrial node development	12	1	0.523596	1	TBX5
GO:0003164	BP	His-Purkinje system development	7	1	0.282008	1	TBX5
GO:0003165	BP	Purkinje myocyte development	3	0	1	1
GO:0003166	BP	bundle of His development	6	1	0.264079	1	TBX5
GO:0003167	BP	atrioventricular bundle cell differentiation	3	1	0.166776	1	TBX5
GO:0003168	BP	Purkinje myocyte differentiation	1	0	1	1
GO:0003169	BP	coronary vein morphogenesis	2	0	1	1
GO:0003170	BP	heart valve development	72	6	0.30031	1	JAG1,RBPJ,SMAD6,PRDM1,TBX5,AXIN2
GO:0003171	BP	atrioventricular valve development	29	3	0.246861	1	SMAD6,TBX5,AXIN2
GO:0003172	BP	sinoatrial valve development	2	0	1	1
GO:0003174	BP	mitral valve development	13	2	0.200509	1	SMAD6,AXIN2
GO:0003175	BP	tricuspid valve development	6	0	1	1
GO:0003176	BP	aortic valve development	43	4	0.261355	1	JAG1,RBPJ,SMAD6,AXIN2
GO:0003177	BP	pulmonary valve development	23	3	0.182813	1	JAG1,RBPJ,SMAD6
GO:0003178	BP	coronary sinus valve development	1	0	1	1
GO:0003179	BP	heart valve morphogenesis	60	4	0.518854	1	JAG1,SMAD6,TBX5,AXIN2
GO:0003180	BP	aortic valve morphogenesis	38	3	0.404626	1	JAG1,SMAD6,AXIN2
GO:0003181	BP	atrioventricular valve morphogenesis	26	3	0.220531	1	SMAD6,TBX5,AXIN2
GO:0003182	BP	coronary sinus valve morphogenesis	1	0	1	1
GO:0003183	BP	mitral valve morphogenesis	12	2	0.187952	1	SMAD6,AXIN2
GO:0003184	BP	pulmonary valve morphogenesis	19	2	0.341582	1	JAG1,SMAD6
GO:0003185	BP	sinoatrial valve morphogenesis	1	0	1	1
GO:0003186	BP	tricuspid valve morphogenesis	5	0	1	1
GO:0003188	BP	heart valve formation	15	0	1	1
GO:0003189	BP	aortic valve formation	2	0	1	1
GO:0003190	BP	atrioventricular valve formation	8	0	1	1
GO:0003192	BP	mitral valve formation	3	0	1	1
GO:0003193	BP	pulmonary valve formation	2	0	1	1
GO:0003195	BP	tricuspid valve formation	2	0	1	1
GO:0003197	BP	endocardial cushion development	52	5	0.153498	1	JAG1,ERBB3,RBPJ,BMP7,TBX5
GO:0003198	BP	epithelial to mesenchymal transition involved in endocardial cushion formation	15	1	0.545241	1	RBPJ
GO:0003199	BP	endocardial cushion to mesenchymal transition involved in heart valve formation	3	0	1	1
GO:0003203	BP	endocardial cushion morphogenesis	41	2	0.650848	1	RBPJ,BMP7
GO:0003205	BP	cardiac chamber development	168	10	0.506307	1	JAG1,FGFR2,RBPJ,SMAD6,PRDM1,SFRP2,BMP7,TBX5,NSD2,GRHL2
GO:0003206	BP	cardiac chamber morphogenesis	127	9	0.299378	1	JAG1,FGFR2,RBPJ,SMAD6,SFRP2,BMP7,TBX5,NSD2,GRHL2
GO:0003207	BP	cardiac chamber formation	12	1	0.507604	1	TBX5
GO:0003208	BP	cardiac ventricle morphogenesis	71	6	0.191315	1	JAG1,FGFR2,RBPJ,SFRP2,TBX5,GRHL2
GO:0003209	BP	cardiac atrium morphogenesis	29	2	0.514898	1	TBX5,NSD2
GO:0003210	BP	cardiac atrium formation	2	0	1	1
GO:0003211	BP	cardiac ventricle formation	8	1	0.405889	1	TBX5
GO:0003213	BP	cardiac right atrium morphogenesis	3	0	1	1
GO:0003214	BP	cardiac left ventricle morphogenesis	16	3	0.0625917	1	RBPJ,SFRP2,TBX5
GO:0003215	BP	cardiac right ventricle morphogenesis	20	1	0.725982	1	JAG1
GO:0003218	BP	cardiac left ventricle formation	2	1	0.119438	1	TBX5
GO:0003219	BP	cardiac right ventricle formation	4	0	1	1
GO:0003220	BP	left ventricular cardiac muscle tissue morphogenesis	4	0	1	1
GO:0003221	BP	right ventricular cardiac muscle tissue morphogenesis	3	0	1	1
GO:0003222	BP	ventricular trabecula myocardium morphogenesis	14	1	0.597921	1	RBPJ
GO:0003223	BP	ventricular compact myocardium morphogenesis	8	0	1	1
GO:0003226	BP	right ventricular compact myocardium morphogenesis	1	0	1	1
GO:0003228	BP	atrial cardiac muscle tissue development	21	1	0.668764	1	TBX5
GO:0003229	BP	ventricular cardiac muscle tissue development	58	3	0.584421	1	FGFR2,RBPJ,TBX5
GO:0003230	BP	cardiac atrium development	37	2	0.635699	1	TBX5,NSD2
GO:0003231	BP	cardiac ventricle development	127	9	0.306227	1	JAG1,FGFR2,RBPJ,SMAD6,PRDM1,SFRP2,TBX5,NSD2,GRHL2
GO:0003235	BP	sinus venosus development	1	0	1	1
GO:0003236	BP	sinus venosus morphogenesis	1	0	1	1
GO:0003241	BP	growth involved in heart morphogenesis	5	0	1	1
GO:0003242	BP	cardiac chamber ballooning	1	0	1	1
GO:0003245	BP	cardiac muscle tissue growth involved in heart morphogenesis	2	0	1	1
GO:0003249	BP	cell proliferation involved in heart valve morphogenesis	3	0	1	1
GO:0003250	BP	regulation of cell proliferation involved in heart valve morphogenesis	3	0	1	1
GO:0003251	BP	positive regulation of cell proliferation involved in heart valve morphogenesis	1	0	1	1
GO:0003252	BP	negative regulation of cell proliferation involved in heart valve morphogenesis	2	0	1	1
GO:0003253	BP	cardiac neural crest cell migration involved in outflow tract morphogenesis	10	1	0.430136	1	BMP7
GO:0003254	BP	regulation of membrane depolarization	45	3	0.414711	1	ANK3,BOK,TBX5
GO:0003259	BP	cardioblast anterior-lateral migration	1	0	1	1
GO:0003260	BP	cardioblast migration	1	0	1	1
GO:0003263	BP	cardioblast proliferation	11	1	0.453081	1	TBX5
GO:0003264	BP	regulation of cardioblast proliferation	11	1	0.453081	1	TBX5
GO:0003266	BP	regulation of secondary heart field cardioblast proliferation	9	1	0.418715	1	TBX5
GO:0003270	BP	Notch signaling pathway involved in regulation of secondary heart field cardioblast proliferation	1	0	1	1
GO:0003271	BP	smoothened signaling pathway involved in regulation of secondary heart field cardioblast proliferation	1	0	1	1
GO:0003272	BP	endocardial cushion formation	28	2	0.461473	1	RBPJ,BMP7
GO:0003273	BP	cell migration involved in endocardial cushion formation	4	0	1	1
GO:0003274	BP	endocardial cushion fusion	5	0	1	1
GO:0003275	BP	apoptotic process involved in outflow tract morphogenesis	3	0	1	1
GO:0003278	BP	apoptotic process involved in heart morphogenesis	6	0	1	1
GO:0003279	BP	cardiac septum development	108	8	0.354222	1	JAG1,FGFR2,RBPJ,SMAD6,PRDM1,BMP7,TBX5,NSD2
GO:0003281	BP	ventricular septum development	74	6	0.313076	1	FGFR2,RBPJ,SMAD6,PRDM1,TBX5,NSD2
GO:0003283	BP	atrial septum development	23	2	0.389582	1	TBX5,NSD2
GO:0003284	BP	septum primum development	5	1	0.322092	1	NSD2
GO:0003285	BP	septum secundum development	3	1	0.208573	1	NSD2
GO:0003289	BP	atrial septum primum morphogenesis	5	1	0.322092	1	NSD2
GO:0003290	BP	atrial septum secundum morphogenesis	2	1	0.183457	1	NSD2
GO:0003292	BP	cardiac septum cell differentiation	5	1	0.251482	1	TBX5
GO:0003298	BP	physiological muscle hypertrophy	29	2	0.460172	1	MIR24-1,MEIS1
GO:0003299	BP	muscle hypertrophy in response to stress	31	3	0.232226	1	SMAD3,TRPC3,HDAC4
GO:0003300	BP	cardiac muscle hypertrophy	98	5	0.625767	1	MIR24-1,SMAD3,MEIS1,TRPC3,HDAC4
GO:0003301	BP	physiological cardiac muscle hypertrophy	29	2	0.460172	1	MIR24-1,MEIS1
GO:0003306	BP	Wnt signaling pathway involved in heart development	12	2	0.118144	1	RBPJ,WNT3A
GO:0003307	BP	regulation of Wnt signaling pathway involved in heart development	9	1	0.371054	1	RBPJ
GO:0003308	BP	negative regulation of Wnt signaling pathway involved in heart development	7	0	1	1
GO:0003309	BP	type B pancreatic cell differentiation	30	1	0.835589	1	MIR541,PAX6
GO:0003310	BP	pancreatic A cell differentiation	11	2	0.100647	1	NEUROD1,PAX6
GO:0003311	BP	pancreatic D cell differentiation	2	0	1	1
GO:0003312	BP	pancreatic PP cell differentiation	2	1	0.0632587	1	NEUROD1
GO:0003318	BP	cell migration to the midline involved in heart development	1	0	1	1
GO:0003321	BP	positive regulation of blood pressure by epinephrine-norepinephrine	6	1	0.297528	1	PDE4D
GO:0003322	BP	pancreatic A cell development	1	1	0.10021	1	PAX6
GO:0003323	BP	type B pancreatic cell development	24	0	1	1	MIR541
GO:0003326	BP	pancreatic A cell fate commitment	2	1	0.0632587	1	NEUROD1
GO:0003327	BP	type B pancreatic cell fate commitment	1	0	1	1
GO:0003329	BP	pancreatic PP cell fate commitment	2	1	0.0632587	1	NEUROD1
GO:0003330	BP	regulation of extracellular matrix constituent secretion	9	0	1	1
GO:0003331	BP	positive regulation of extracellular matrix constituent secretion	4	0	1	1
GO:0003332	BP	negative regulation of extracellular matrix constituent secretion	4	0	1	1
GO:0003333	BP	amino acid transmembrane transport	94	3	0.892423	1	SLC6A19,SLC1A2,SLC6A12
GO:0003334	BP	keratinocyte development	13	0	1	1
GO:0003335	BP	corneocyte development	3	0	1	1
GO:0003336	BP	corneocyte desquamation	2	0	1	1
GO:0003337	BP	mesenchymal to epithelial transition involved in metanephros morphogenesis	11	0	1	1
GO:0003338	BP	metanephros morphogenesis	30	2	0.546312	1	SOX8,FMN1
GO:0003339	BP	regulation of mesenchymal to epithelial transition involved in metanephros morphogenesis	7	0	1	1
GO:0003340	BP	negative regulation of mesenchymal to epithelial transition involved in metanephros morphogenesis	2	0	1	1
GO:0003341	BP	cilium movement	195	9	0.495046	1	ODAD3,SLC9B1,CFAP65,GAS8,CFAP100,LDHC,CFAP44,PRDM14,TACR2,SLIRP
GO:0003342	BP	proepicardium development	2	0	1	1
GO:0003343	BP	septum transversum development	2	0	1	1
GO:0003344	BP	pericardium morphogenesis	8	1	0.400357	1	BMP7
GO:0003345	BP	proepicardium cell migration involved in pericardium morphogenesis	1	0	1	1
GO:0003348	BP	cardiac endothelial cell differentiation	6	0	1	1
GO:0003350	BP	pulmonary myocardium development	2	0	1	1
GO:0003351	BP	epithelial cilium movement involved in extracellular fluid movement	42	1	0.872383	1	ODAD3,GAS8
GO:0003352	BP	regulation of cilium movement	38	2	0.43959	1	PRDM14,TACR2
GO:0003353	BP	positive regulation of cilium movement	11	2	0.0717041	1	PRDM14,TACR2
GO:0003354	BP	negative regulation of cilium movement	3	0	1	1
GO:0003356	BP	regulation of cilium beat frequency	17	0	1	1
GO:0003357	BP	noradrenergic neuron differentiation	10	1	0.344815	1	RNF220
GO:0003358	BP	noradrenergic neuron development	4	1	0.187542	1	RNF220
GO:0003359	BP	noradrenergic neuron fate commitment	1	0	1	1
GO:0003360	BP	brainstem development	7	0	1	1
GO:0003363	BP	lamellipodium assembly involved in ameboidal cell migration	1	0	1	1
GO:0003365	BP	establishment of cell polarity involved in ameboidal cell migration	2	0	1	1
GO:0003366	BP	cell-matrix adhesion involved in ameboidal cell migration	2	0	1	1
GO:0003376	BP	sphingosine-1-phosphate receptor signaling pathway	15	1	0.48024	1	SPNS2
GO:0003382	BP	epithelial cell morphogenesis	29	1	0.873382	1	GRHL2
GO:0003383	BP	apical constriction	4	0	1	1
GO:0003400	BP	regulation of COPII vesicle coating	4	0	1	1
GO:0003401	BP	axis elongation	28	4	0.0848103	1	FGFR2,SFRP1,SFRP2,WNT3A
GO:0003402	BP	planar cell polarity pathway involved in axis elongation	6	2	0.0783124	1	SFRP1,SFRP2
GO:0003404	BP	optic vesicle morphogenesis	2	0	1	1
GO:0003406	BP	retinal pigment epithelium development	6	0	1	1
GO:0003407	BP	neural retina development	78	9	0.0289421	1	FOXN4,DLX2,PTF1A,HIPK2,SOX8,NEUROD1,PRDM1,CASP2,ACTL6A
GO:0003408	BP	optic cup formation involved in camera-type eye development	2	0	1	1
GO:0003409	BP	optic cup structural organization	1	0	1	1
GO:0003412	BP	establishment of epithelial cell apical/basal polarity involved in camera-type eye morphogenesis	1	0	1	1
GO:0003413	BP	chondrocyte differentiation involved in endochondral bone morphogenesis	15	2	0.203363	1	RARG,AXIN2
GO:0003414	BP	chondrocyte morphogenesis involved in endochondral bone morphogenesis	1	0	1	1
GO:0003415	BP	chondrocyte hypertrophy	6	1	0.329357	1	RARG
GO:0003416	BP	endochondral bone growth	29	2	0.499263	1	FGFR2,RARG
GO:0003417	BP	growth plate cartilage development	20	1	0.664172	1	RARG
GO:0003418	BP	growth plate cartilage chondrocyte differentiation	10	1	0.433378	1	RARG
GO:0003419	BP	growth plate cartilage chondrocyte proliferation	3	0	1	1
GO:0003421	BP	growth plate cartilage axis specification	1	0	1	1
GO:0003422	BP	growth plate cartilage morphogenesis	2	0	1	1
GO:0003429	BP	growth plate cartilage chondrocyte morphogenesis	1	0	1	1
GO:0003430	BP	growth plate cartilage chondrocyte growth	3	1	0.172	1	RARG
GO:0003431	BP	growth plate cartilage chondrocyte development	5	1	0.285692	1	RARG
GO:0003433	BP	chondrocyte development involved in endochondral bone morphogenesis	8	1	0.415615	1	RARG
GO:0003674	MF	molecular_function	17141	729	0.996652	1	ZNF717,NPPA-AS1,ZBED6,IQCJ-SCHIP1,MICOS10-NBL1,PTPRU,EDIL3,FSBP,ARPC1B,CDH12,DENND4A,UBE4B,APC2,TUBB3,TUBB4A,CORO2B,ATP8A1,SPON2,SPON1,EMG1,BAIAP2,MAD2L2,PFDN6,ADARB2,SEMA4D,CAMKK2,TBR1,SRSF10,NCKAP1,SEPTIN9,TUBGCP2,BLCAP,EHMT2,SMPDL3A,PRSS21,LMAN2,ACOT2,ADIRF,SLC27A3,LIAS,VAX1,TRIM31,TPPP,ADAMTS8,CIT,AKAP10,DUSP10,GALNT6,PADI2,PACSIN2,NRM,PRR4,KLHL2,RBPJL,PHB2,SYNPO,CMTM1,CHRNA3,CHRNB4,CHRNE,KLH…
GO:0003676	MF	nucleic acid binding	4030	196	0.0224056	1	ZNF717,NPPA-AS1,ZBED6,DENND4A,EMG1,ADARB2,TBR1,SRSF10,EHMT2,VAX1,RBPJL,SCAND3,ZNF511,FOXN4,CNP,OSR1,CR2,ZNF597,CTNNA1,ZNF827,JAKMIP1,ZNF540,RBM46,ZNF721,DLX2,DYNC1H1,DXO,E2F4,EEF1D,EEF2,EGR2,EIF4E,EMX2,EPAS1,ETS1,MECOM,ZCCHC24,FOXK1,SBNO2,ELL2,TCF25,FOXL1,PEG10,BOP1,CUX2,RYBP,RPL13A,ZIM2,CFAP65,PTF1A,RAD54B,PHF19,MAJIN,BRF1,CNOT7,DMGDH,SOX8,HHEX,ANXA11,TLX1,HOXA9,HOXA10,HOXC11,HSF1,HSF4,TFAP2E,ZC…
GO:0003678	MF	DNA helicase activity	56	2	0.721847	1	RAD54B,NAV2
GO:0003680	MF	minor groove of adenine-thymine-rich DNA binding	10	1	0.49784	1	PAX6
GO:0003681	MF	bent DNA binding	1	0	1	1
GO:0003682	MF	chromatin binding	552	37	0.0440907	1	TBR1,EHMT2,VAX1,RBPJL,FOXN4,CTBP1,DLX2,E2F4,EGR2,SBNO2,PTF1A,AUTS2,PHF19,APBB1,HSF1,RBPJ,SMAD3,SMAD6,MEIS1,NAP1L4,NEUROD1,PAX6,KDM3B,ATAD2B,RARG,PRDM13,PRDM1,PRDM15,PRDM14,SOX10,NSD2,GRHL2,CDT1,ACTL6A,HDAC3,LHX2,NCOR2
GO:0003684	MF	damaged DNA binding	69	1	0.935933	1	NTHL1,BRCA1
GO:0003688	MF	DNA replication origin binding	15	0	1	1
GO:0003689	MF	DNA clamp loader activity	9	1	0.292868	1	RFC1
GO:0003691	MF	double-stranded telomeric DNA binding	9	0	1	1
GO:0003692	MF	left-handed Z-DNA binding	1	0	1	1
GO:0003696	MF	satellite DNA binding	4	0	1	1
GO:0003697	MF	single-stranded DNA binding	113	3	0.844588	1	HSF1,POLR2H,RAD51D
GO:0003707	MF	nuclear steroid receptor activity	25	2	0.482803	1	RXRG,NR2E1
GO:0003711	MF	transcription elongation factor activity	6	0	1	1
GO:0003712	MF	transcription coregulator activity	461	26	0.435946	1	TRIM31,CTBP1,ETS1,FHL3,TCF25,RYBP,KCTD1,HIPK2,CNOT7,APBB1,PRKN,KDM3B,PARP14,YEATS2,TRERF1,LMO3,PRDM16,BRCA1,TACC1,BTG1,MAML2,KDM2B,ACTL6A,HDAC3,WNT3A,NCOR2
GO:0003713	MF	transcription coactivator activity	257	13	0.626894	1	TRIM31,CTBP1,ETS1,HIPK2,APBB1,TRERF1,LMO3,PRDM16,BRCA1,TACC1,MAML2,ACTL6A,WNT3A
GO:0003714	MF	transcription corepressor activity	178	12	0.292658	1	CTBP1,TCF25,RYBP,KCTD1,HIPK2,CNOT7,PRKN,PARP14,YEATS2,TRERF1,HDAC3,NCOR2
GO:0003720	MF	telomerase activity	6	0	1	1
GO:0003721	MF	telomerase RNA reverse transcriptase activity	2	0	1	1
GO:0003723	MF	RNA binding	1833	69	0.730291	1	NPPA-AS1,EMG1,ADARB2,SRSF10,CNP,CTNNA1,JAKMIP1,RBM46,DLX2,DYNC1H1,DXO,EEF2,EIF4E,ZCCHC24,PEG10,BOP1,RPL13A,CFAP65,CNOT7,DMGDH,ANXA11,ZC3H12D,LGALS1,MIR200A,MIR200B,MIR24-1,MIR27B,MIR328,MIR338,MIR371A,MIR372,MIR373,NAP1L4,PABPC3,PAX6,LSM7,ENOX1,MIR429,RTN4,MIR409,MIR410,MIR193B,FBRSL1,DDX55,RARS1,RPL9,RPL12,RPL23A,MIR483,PRDM14,BRCA1,MIR657,MKRN3,PRRC2A,DDX39B,RCC1L,SLIRP,CARS1,KDM2B,GFM1,ALKBH1,…
GO:0003724	MF	RNA helicase activity	72	5	0.204919	1	RAD54B,DDX55,DDX39B,DHX34,DHX38
GO:0003725	MF	double-stranded RNA binding	70	1	0.968508	1	ADARB2
GO:0003726	MF	double-stranded RNA adenosine deaminase activity	6	1	0.31654	1	ADARB2
GO:0003727	MF	single-stranded RNA binding	80	3	0.731591	1	ADARB2,DLX2,PABPC3
GO:0003729	MF	mRNA binding	545	22	0.397533	1	NPPA-AS1,RBM46,DXO,PEG10,RPL13A,ZC3H12D,MIR200A,MIR200B,MIR24-1,MIR27B,MIR328,MIR338,MIR371A,MIR372,MIR373,PABPC3,MIR429,MIR409,MIR410,MIR193B,MIR483,MIR657,QKI
GO:0003730	MF	mRNA 3'-UTR binding	229	8	0.604009	1	MIR200B,MIR24-1,MIR27B,MIR328,MIR338,PABPC3,MIR429,MIR193B,MIR483
GO:0003735	MF	structural constituent of ribosome	156	4	0.624622	1	RPL13A,RPL9,RPL12,RPL23A
GO:0003743	MF	translation initiation factor activity	46	1	0.843017	1	EIF4E
GO:0003746	MF	translation elongation factor activity	18	3	0.0364827	1	EEF1D,EEF2,GFM1
GO:0003747	MF	translation release factor activity	6	0	1	1
GO:0003755	MF	peptidyl-prolyl cis-trans isomerase activity	34	1	0.683372	1	PPIG
GO:0003756	MF	protein disulfide isomerase activity	18	1	0.590898	1	ENOX1
GO:0003774	MF	cytoskeletal motor activity	110	5	0.819683	1	DYNC1H1,KIF25,MYO1C,MYO9B,KIF13A
GO:0003777	MF	microtubule motor activity	66	3	0.771026	1	DYNC1H1,KIF25,KIF13A
GO:0003779	MF	actin binding	416	28	0.355635	1	ARPC1B,CORO2B,KLHL2,SYNPO,FMNL2,PACRG,CTNNA1,PPP1R18,DMTN,FHL3,COBL,GAS2,BIN1,FMN1,LASP1,ABLIM1,MYO1C,MYO9B,PRKN,KLHL5,PTK2,ERMN,MICAL3,INF2,TNNT3,CLMN,CAPZB,TLN2,HIP1R
GO:0003785	MF	actin monomer binding	24	1	0.745094	1	COBL
GO:0003796	MF	lysozyme activity	8	0	1	1
GO:0003810	MF	protein-glutamine gamma-glutamyltransferase activity	9	0	1	1
GO:0003823	MF	antigen binding	65	2	0.831826	1	SPON2,HLA-G
GO:0003824	MF	catalytic activity	5274	223	0.955094	1	PTPRU,UBE4B,TUBB3,TUBB4A,ATP8A1,EMG1,ADARB2,CAMKK2,SEPTIN9,EHMT2,SMPDL3A,PRSS21,ACOT2,SLC27A3,LIAS,TRIM31,TPPP,ADAMTS8,CIT,DUSP10,GALNT6,PADI2,CKM,AGAP1,RFFL,AGAP11,OVCA2,PLK3,CNP,SGPP2,CTBP1,CTRB1,KLB,CYP24A1,DCLK2,CLYBL,CYB5R3,DLG1,DYNC1H1,DXO,DPH1,DPYSL2,EEF2,EGR2,ABCA2,ENPEP,HTRA4,MECOM,PTK2B,ALDH1A3,RNF182,FGFR2,CHSY1,PDZRN3,TRIM35,STAB1,PHLPP1,ATP11A,MGRN1,TRIM2,SIK3,DDAH2,SHPK,BHMT2,ALOX5,…
GO:0003827	MF	alpha-1,3-mannosylglycoprotein 2-beta-N-acetylglucosaminyltransferase activity	1	0	1	1
GO:0003828	MF	alpha-N-acetylneuraminate alpha-2,8-sialyltransferase activity	6	0	1	1
GO:0003829	MF	beta-1,3-galactosyl-O-glycosyl-glycoprotein beta-1,6-N-acetylglucosaminyltransferase activity	3	0	1	1
GO:0003830	MF	beta-1,4-mannosylglycoprotein 4-beta-N-acetylglucosaminyltransferase activity	1	0	1	1
GO:0003831	MF	beta-N-acetylglucosaminylglycopeptide beta-1,4-galactosyltransferase activity	4	0	1	1
GO:0003834	MF	beta-carotene 15,15'-dioxygenase activity	3	0	1	1
GO:0003835	MF	beta-galactoside alpha-2,6-sialyltransferase activity	2	0	1	1
GO:0003836	MF	beta-galactoside (CMP) alpha-2,3-sialyltransferase activity	7	0	1	1
GO:0003837	MF	beta-ureidopropionase activity	1	0	1	1
GO:0003839	MF	gamma-glutamylcyclotransferase activity	3	0	1	1
GO:0003841	MF	1-acylglycerol-3-phosphate O-acyltransferase activity	19	0	1	1
GO:0003842	MF	1-pyrroline-5-carboxylate dehydrogenase activity	1	0	1	1
GO:0003844	MF	1,4-alpha-glucan branching enzyme activity	1	1	0.0609724	1	GBE1
GO:0003845	MF	11-beta-hydroxysteroid dehydrogenase [NAD(P)] activity	2	0	1	1
GO:0003846	MF	2-acylglycerol O-acyltransferase activity	6	0	1	1
GO:0003847	MF	1-alkyl-2-acetylglycerophosphocholine esterase activity	8	1	0.297484	1	PAFAH1B3
GO:0003851	MF	2-hydroxyacylsphingosine 1-beta-galactosyltransferase activity	1	0	1	1
GO:0003853	MF	2-methylacyl-CoA dehydrogenase activity	1	0	1	1
GO:0003854	MF	3-beta-hydroxy-delta5-steroid dehydrogenase activity	4	0	1	1
GO:0003857	MF	3-hydroxyacyl-CoA dehydrogenase activity	6	0	1	1
GO:0003858	MF	3-hydroxybutyrate dehydrogenase activity	2	0	1	1
GO:0003860	MF	3-hydroxyisobutyryl-CoA hydrolase activity	1	0	1	1
GO:0003863	MF	3-methyl-2-oxobutanoate dehydrogenase (2-methylpropanoyl-transferring) activity	2	0	1	1
GO:0003865	MF	3-oxo-5-alpha-steroid 4-dehydrogenase activity	3	0	1	1
GO:0003867	MF	4-aminobutyrate transaminase activity	1	0	1	1
GO:0003868	MF	4-hydroxyphenylpyruvate dioxygenase activity	2	0	1	1
GO:0003870	MF	5-aminolevulinate synthase activity	1	0	1	1
GO:0003872	MF	6-phosphofructokinase activity	3	0	1	1
GO:0003873	MF	6-phosphofructo-2-kinase activity	3	0	1	1
GO:0003874	MF	6-pyruvoyltetrahydropterin synthase activity	1	0	1	1
GO:0003875	MF	ADP-ribosylarginine hydrolase activity	2	0	1	1
GO:0003876	MF	AMP deaminase activity	3	0	1	1
GO:0003877	MF	ATP adenylyltransferase activity	1	0	1	1
GO:0003878	MF	ATP citrate synthase activity	1	0	1	1
GO:0003880	MF	protein C-terminal carboxyl O-methyltransferase activity	2	0	1	1
GO:0003881	MF	CDP-diacylglycerol-inositol 3-phosphatidyltransferase activity	1	0	1	1
GO:0003882	MF	CDP-diacylglycerol-serine O-phosphatidyltransferase activity	1	0	1	1
GO:0003883	MF	CTP synthase activity	1	0	1	1
GO:0003884	MF	D-amino-acid oxidase activity	2	0	1	1
GO:0003886	MF	DNA (cytosine-5-)-methyltransferase activity	4	0	1	1
GO:0003887	MF	DNA-directed DNA polymerase activity	23	0	1	1
GO:0003896	MF	DNA primase activity	3	0	1	1
GO:0003899	MF	DNA-directed 5'-3' RNA polymerase activity	30	2	0.30968	1	POLR2F,POLR2H
GO:0003905	MF	alkylbase DNA N-glycosylase activity	1	0	1	1
GO:0003906	MF	DNA-(apurinic or apyrimidinic site) endonuclease activity	11	1	0.344418	1	NTHL1,ALKBH1
GO:0003908	MF	methylated-DNA-[protein]-cysteine S-methyltransferase activity	1	0	1	1
GO:0003909	MF	DNA ligase activity	3	0	1	1
GO:0003910	MF	DNA ligase (ATP) activity	3	0	1	1
GO:0003912	MF	DNA nucleotidylexotransferase activity	1	0	1	1
GO:0003916	MF	DNA topoisomerase activity	7	0	1	1
GO:0003917	MF	DNA topoisomerase type I (single strand cut, ATP-independent) activity	4	0	1	1
GO:0003918	MF	DNA topoisomerase type II (double strand cut, ATP-hydrolyzing) activity	3	0	1	1
GO:0003919	MF	FMN adenylyltransferase activity	1	0	1	1
GO:0003920	MF	GMP reductase activity	2	0	1	1
GO:0003921	MF	GMP synthase activity	1	0	1	1
GO:0003922	MF	GMP synthase (glutamine-hydrolyzing) activity	1	0	1	1
GO:0003923	MF	GPI-anchor transamidase activity	2	0	1	1
GO:0003924	MF	GTPase activity	309	15	0.377918	1	TUBB3,TUBB4A,SEPTIN9,TPPP,AGAP1,AGAP11,EEF2,GNA12,GNAO1,GNAS,RASL12,RAB34,GFM1,RHOT2,SEPTIN7
GO:0003925	MF	G protein activity	42	1	0.831129	1	RASL12
GO:0003933	MF	GTP cyclohydrolase activity	1	0	1	1
GO:0003934	MF	GTP cyclohydrolase I activity	1	0	1	1
GO:0003937	MF	IMP cyclohydrolase activity	1	0	1	1
GO:0003938	MF	IMP dehydrogenase activity	2	0	1	1
[truncated: 20,604 more rows]

## Sheet: Caudate
GO code	ONTOLOGY	TERM	N	DE	P.DE	FDR	SigGenesInSet
GO:0007399	BP	nervous system development	2401	136	6.54417e-13	1.47918e-08	OLIG2,BAIAP2,SEMA4D,LBX1,TBR1,VAX1,DUSP10,CHN1,C12orf57,ACAP3,COL4A1,ADORA2A,NCAN,KCTD11,CX3CR1,DAB2IP,DNMT3A,DTX1,ECE1,EML1,EMX2,EPHA4,ERBB3,EVX1,MMD2,ELAPOR2,LHFPL5,NFASC,ARC,NEDD4L,SYNE1,CORO1C,FLRT1,PCSK9,B4GALNT1,PCDHGA12,GATA3,GFI1,BIN1,GPC1,GPR17,GPER1,FRYL,RAPGEF1,HIPK2,HLX,HOXA3,HOXB2,APLP2,RBPJ,KCNA1,SVBP,MAPT,MBP,MDK,MEIS1,MEIS2,CDNF,ZFHX3,NDUFS2,NFIB,ATP2B2,PAX6,PCDHGC3,NIN,BCL11A,PLE…
GO:0048731	BP	system development	3865	182	3.23295e-12	3.65372e-08	MIR885,OLIG2,BAIAP2,SEMA4D,LBX1,TBR1,CHAD,VAX1,DUSP10,CHN1,C12orf57,ACAP3,SLC38A10,COL4A1,COL4A2,COL11A2,ADORA2A,CPE,NCAN,KCTD11,CTSZ,CX3CR1,DAB2IP,DAW1,DNMT3A,DTX1,ECE1,EML1,EMX2,EPHA4,ERBB3,EVX1,MMD2,ELAPOR2,LHFPL5,EPN2,NFASC,ARC,PHLPP1,NEDD4L,SYNE1,CORO1C,FLRT1,GAB1,PCSK9,B4GALNT1,PCDHGA12,GATA3,GATA4,GFI1,BIN1,GPC1,GPR17,GPER1,FRYL,RAPGEF1,HIPK2,HLX,HOXA3,HOXA4,HOXB2,AIRE,APLP2,APOA1,FMN1,IGF…
GO:0007156	BP	homophilic cell adhesion via plasma membrane adhesion molecules	162	24	7.1121e-11	4.2743e-07	PCDHGA12,PCDHGC3,CDHR5,SDK2,PCDHGC5,PCDHGC4,PCDHGB7,PCDHGB6,PCDHGB5,PCDHGB3,PCDHGB2,PCDHGB1,PCDHGA11,PCDHGA10,PCDHGA9,PCDHGA7,PCDHGA6,PCDHGA5,PCDHGA4,PCDHGA3,PCDHGA2,PCDHGA1,CDH23,CNTN2,PCDHGB4,PCDHGA8
GO:0007275	BP	multicellular organism development	4527	197	7.56412e-11	4.2743e-07	MIR885,SP9,OLIG2,BAIAP2,SEMA4D,LBX1,TBR1,CHAD,VAX1,DUSP10,CHN1,C12orf57,MYSM1,ACAP3,SLC38A10,COL4A1,COL4A2,COL11A2,OTOP1,ADORA2A,CPE,NCAN,KCTD11,CTSZ,CX3CR1,DAB2IP,DAW1,DNMT3A,DTX1,ECE1,EML1,EMX2,EPHA4,ERBB3,EVX1,MMD2,ELAPOR2,LHFPL5,EPN2,NFASC,PHLDB1,ARC,PHLPP1,NEDD4L,SYNE1,MORC3,CORO1C,FLRT1,GAB1,PCSK9,B4GALNT1,PCDHGA12,GATA3,GATA4,GFI1,BIN1,GPC1,GPR17,GPER1,FRYL,RAPGEF1,HIPK2,HLX,HOXA3,HOXA4,HO…
GO:0022008	BP	neurogenesis	1654	96	3.36284e-09	1.52021e-05	OLIG2,BAIAP2,SEMA4D,LBX1,TBR1,VAX1,DUSP10,CHN1,C12orf57,ACAP3,ADORA2A,NCAN,KCTD11,CX3CR1,DAB2IP,DNMT3A,DTX1,ECE1,EML1,EMX2,EPHA4,ERBB3,EVX1,MMD2,LHFPL5,NFASC,ARC,NEDD4L,SYNE1,FLRT1,PCSK9,GATA3,GFI1,BIN1,GPC1,GPR17,GPER1,FRYL,RAPGEF1,HIPK2,APLP2,RBPJ,KCNA1,SVBP,MAPT,MDK,MEIS1,CDNF,ZFHX3,NDUFS2,NFIB,ATP2B2,PAX6,NIN,BCL11A,PLEC,PLXNA2,SDK2,RNF220,CHD7,PRDM8,TBX20,PTK2,DIP2B,ISLR2,DMRT3,RARA,DMRTA2,C…
GO:0098742	BP	cell-cell adhesion via plasma-membrane adhesion molecules	268	28	7.20273e-09	2.71339e-05	PCDHGA12,APOA1,ITGB2,MBP,PCDHGC3,CDHR5,SDK2,MAP2K5,PCDHGC5,PCDHGC4,PCDHGB7,PCDHGB6,PCDHGB5,PCDHGB3,PCDHGB2,PCDHGB1,PCDHGA11,PCDHGA10,PCDHGA9,PCDHGA7,PCDHGA6,PCDHGA5,PCDHGA4,PCDHGA3,PCDHGA2,PCDHGA1,CDH23,CNTN2,PCDHGB4,PCDHGA8
GO:0032502	BP	developmental process	6234	231	2.61499e-08	8.04273e-05	MIR885,SP9,OLIG2,SPEG,BAIAP2,SEMA4D,LBX1,TBR1,CHAD,VAX1,DUSP10,CHN1,C12orf57,FMNL2,MYSM1,ACAP3,CLIC1,SLC38A10,COL4A1,COL4A2,COL11A2,OTOP1,ADORA2A,CPE,PSMA8,NCAN,KCTD11,CTSZ,CX3CR1,SH3D19,DAB2IP,DAW1,DES,DNMT3A,DTX1,ECE1,EML1,EMX2,SPATA24,EPHA4,EPS8,ERBB3,EVX1,MMD2,ELAPOR2,LHFPL5,EPN2,NFASC,PHLDB1,ARC,PHLPP1,WWC1,NEDD4L,SYNE1,MORC3,CORO1C,FLRT1,ALOX15,GAB1,PCSK9,B4GALNT1,GALNT3,PCDHGA12,RAI14,GATA…
GO:0048856	BP	anatomical structure development	5716	218	2.84661e-08	8.04273e-05	MIR885,SP9,OLIG2,SPEG,BAIAP2,SEMA4D,LBX1,TBR1,CHAD,VAX1,DUSP10,CHN1,C12orf57,FMNL2,MYSM1,ACAP3,SLC38A10,COL4A1,COL4A2,COL11A2,OTOP1,ADORA2A,CPE,NCAN,KCTD11,CTSZ,CX3CR1,SH3D19,DAB2IP,DAW1,DES,DNMT3A,DTX1,ECE1,EML1,EMX2,EPHA4,EPS8,ERBB3,EVX1,MMD2,ELAPOR2,LHFPL5,EPN2,NFASC,PHLDB1,ARC,PHLPP1,NEDD4L,SYNE1,MORC3,CORO1C,FLRT1,ALOX15,GAB1,PCSK9,B4GALNT1,PCDHGA12,GATA3,GATA4,GFI1,BIN1,GP1BB,GPC1,GPR17,GPE…
GO:0048699	BP	generation of neurons	1427	84	3.73998e-08	9.39275e-05	OLIG2,BAIAP2,SEMA4D,LBX1,TBR1,VAX1,CHN1,C12orf57,ACAP3,ADORA2A,NCAN,KCTD11,CX3CR1,DAB2IP,DNMT3A,DTX1,ECE1,EML1,EMX2,EPHA4,EVX1,MMD2,LHFPL5,NFASC,ARC,NEDD4L,SYNE1,FLRT1,PCSK9,GATA3,GFI1,BIN1,FRYL,RAPGEF1,HIPK2,APLP2,RBPJ,KCNA1,SVBP,MAPT,MDK,MEIS1,CDNF,ZFHX3,NFIB,ATP2B2,PAX6,NIN,BCL11A,PLXNA2,SDK2,RNF220,PRDM8,TBX20,PTK2,DIP2B,ISLR2,DMRT3,RARA,DMRTA2,CDH23,BCL11B,SLIT3,SMARCD3,SOX2,SOX10,SOX11,CNTN…
GO:0010001	BP	glial cell differentiation	246	25	1.71944e-07	0.000388644	OLIG2,VAX1,DUSP10,ADORA2A,NCAN,DTX1,EPHA4,ERBB3,BIN1,GPC1,GPR17,MAPT,MDK,NFIB,PAX6,PLEC,PRDM8,SOX2,SOX10,SOX11,CNTN2,NR2E1,TP73,MYRF,OPALIN
GO:0030182	BP	neuron differentiation	1351	78	2.41568e-07	0.000496379	OLIG2,BAIAP2,SEMA4D,LBX1,TBR1,VAX1,CHN1,C12orf57,ACAP3,ADORA2A,KCTD11,DAB2IP,DNMT3A,DTX1,ECE1,EMX2,EPHA4,EVX1,MMD2,LHFPL5,NFASC,ARC,NEDD4L,SYNE1,FLRT1,PCSK9,GATA3,GFI1,BIN1,FRYL,RAPGEF1,HIPK2,APLP2,RBPJ,KCNA1,SVBP,MAPT,MDK,MEIS1,CDNF,ZFHX3,NFIB,ATP2B2,PAX6,NIN,BCL11A,PLXNA2,SDK2,RNF220,PRDM8,TBX20,PTK2,DIP2B,ISLR2,DMRT3,RARA,DMRTA2,CDH23,BCL11B,SLIT3,SOX2,SOX11,CNTN2,TCF4,TCF12,NR2F1,NR2E1,TP73,W…
GO:0009653	BP	anatomical structure morphogenesis	2660	124	2.65465e-07	0.000500026	MIR885,SP9,BAIAP2,SEMA4D,LBX1,TBR1,CHAD,VAX1,CHN1,C12orf57,FMNL2,COL4A1,COL4A2,OTOP1,ADORA2A,CPE,CTSZ,CX3CR1,SH3D19,DAB2IP,ECE1,EMX2,EPHA4,EPS8,EVX1,LHFPL5,EPN2,NFASC,PHLDB1,ARC,NEDD4L,SYNE1,CORO1C,FLRT1,GAB1,GATA3,GATA4,GPC1,FRYL,HIPK2,HLX,HOXA3,HOXA4,HOXB2,AIRE,APLP2,APOA1,FMN1,IGF2,RBPJ,ITGB2,ITPR1,LOX,LTF,MIR149,MAB21L1,MAPT,MBP,MDK,MEIS1,MEIS2,CCDC88C,NFATC2,NFIB,PAX6,NIN,BCL11A,PLEC,PLXNA2,…
GO:0061351	BP	neural precursor cell proliferation	162	19	5.30382e-07	0.000922171	VAX1,NCAN,CX3CR1,EML1,EMX2,KCNA1,MDK,NDUFS2,NFIB,PAX6,LIMS2,DMRTA2,BCL11B,SMARCD3,SOX10,NR2E1,WNT1,WNT5A,LHX2
GO:0000987	MF	cis-regulatory region sequence-specific DNA binding	1144	57	1.17757e-06	0.00166354	SP9,OLIG2,TBR1,VAX1,DNMT3A,EMX2,EVX1,GATA3,GATA4,GFI1,BRF1,HOXA3,HOXA4,RBPJ,IRF7,SKOR1,MEIS1,MEIS2,ZFHX3,NFATC2,NFIB,NFIX,PAX1,PAX6,BCL11A,ZNF562,CHD7,TBX20,DMRT3,RARA,RXRA,SATB1,DMRTA2,PRDM16,BCL11B,SOX2,SOX10,SOX11,FOXL2,TBX2,TBX5,TBX15,TCF4,TCF12,NR2F1,NR2E1,TP73,ZIC1,IRX1,MAFK,LHX3,ZIC4,ZBTB22,LHX2,FOXP2,CREB5,ST18
GO:0042063	BP	gliogenesis	329	28	1.12572e-06	0.00166354	OLIG2,VAX1,DUSP10,ADORA2A,NCAN,CX3CR1,DAB2IP,DTX1,EPHA4,ERBB3,BIN1,GPC1,GPR17,MAPT,MDK,NDUFS2,NFIB,PAX6,PLEC,PRDM8,SOX2,SOX10,SOX11,CNTN2,NR2E1,TP73,MYRF,OPALIN
GO:0098609	BP	cell-cell adhesion	922	54	1.10714e-06	0.00166354	BAIAP2,SEMA4D,DUSP10,CLIC1,ADORA2A,CX3CR1,DTX1,NFASC,PCDHGA12,GATA3,HLX,APOA1,IGF2,ITGB2,LGALS1,MBP,MDK,PCDHGC3,CDHR5,SDK2,LIMS2,MAP2K5,PCDHGC5,PCDHGC4,PCDHGB7,PCDHGB6,PCDHGB5,PCDHGB3,PCDHGB2,PCDHGB1,PCDHGA11,PCDHGA10,PCDHGA9,PCDHGA7,PCDHGA6,PCDHGA5,PCDHGA4,PCDHGA3,PCDHGA2,PCDHGA1,PTK2,PTPN6,RARA,CDH23,SMARCD3,SOX2,CNTN2,ICAM5,WNT1,WNT5A,JAM3,PKP4,PCDHGB4,CD4,TJP2,PCDHGA8
GO:0000978	MF	RNA polymerase II cis-regulatory region sequence-specific DNA binding	1123	56	1.27099e-06	0.00168989	SP9,OLIG2,TBR1,VAX1,DNMT3A,EMX2,EVX1,GATA3,GATA4,GFI1,HOXA3,HOXA4,RBPJ,IRF7,SKOR1,MEIS1,MEIS2,ZFHX3,NFATC2,NFIB,NFIX,PAX1,PAX6,BCL11A,ZNF562,CHD7,TBX20,DMRT3,RARA,RXRA,SATB1,DMRTA2,PRDM16,BCL11B,SOX2,SOX10,SOX11,FOXL2,TBX2,TBX5,TBX15,TCF4,TCF12,NR2F1,NR2E1,TP73,ZIC1,IRX1,MAFK,LHX3,ZIC4,ZBTB22,LHX2,FOXP2,CREB5,ST18
GO:0000981	MF	DNA-binding transcription factor activity, RNA polymerase II-specific	1288	60	2.23875e-06	0.00281125	SP9,OLIG2,LBX1,TBR1,VAX1,EMX2,EVX1,GATA3,GATA4,GFI1,HLX,HOXA3,HOXA4,HOXB2,RBPJ,IRF7,SKOR1,MEIS1,MEIS2,ZFHX3,NFATC2,NFIB,NFIX,PAX1,PAX6,BCL11A,ZNF562,BBX,TBX20,DMRT3,RARA,RXRA,SATB1,DMRTA2,PRDM16,BCL11B,SOX2,SOX10,SOX11,FOXL2,TBX2,TBX5,TBX15,TCF4,TCF12,NR2F1,NR2E1,TP73,MYRF,ZIC1,IRX1,MAFK,LHX3,ZIC4,BARX2,ZBTB22,LHX2,FOXP2,CREB5,ST18
GO:0001708	BP	cell fate specification	107	14	4.21507e-06	0.00501438	OLIG2,TBR1,RBPJ,NFIB,PAX6,TBX20,DMRT3,DMRTA2,SOX2,TBX2,TBX5,TBX15,WNT5A,LHX3
GO:0032501	BP	multicellular organismal process	7444	246	5.40849e-06	0.00588753	MIR885,SP9,OLIG2,BAIAP2,SEMA4D,CELF2,LBX1,TBR1,CHAD,VAX1,DUSP10,CHN1,C12orf57,MGLL,CHRNE,ERMAP,MYSM1,ACAP3,CLIC1,SLC38A10,COL4A1,COL4A2,COL11A2,OTOP1,ADORA2A,CPE,CRYZ,PSMA8,NCAN,KCTD11,CTSZ,CX3CR1,DAB2IP,DAW1,DES,DNMT3A,DTX1,ECE1,EML1,EMX2,SPATA24,EPHA4,EPS8,ERBB3,EVX1,MMD2,ELAPOR2,LHFPL5,EPN2,NFASC,PHLDB1,ARC,PHLPP1,CAMTA1,WWC1,NEDD4L,SYNE1,MORC3,CORO1C,FLRT1,ALOX15,GAB1,PCSK9,B4GALNT1,GALNT3,PC…
GO:0043565	MF	sequence-specific DNA binding	1575	69	5.46999e-06	0.00588753	SP9,OLIG2,LBX1,TBR1,VAX1,DNMT3A,EMX2,EVX1,CAMTA1,CHTOP,GATA3,GATA4,GFI1,BRF1,HLX,HOXA3,HOXA4,HOXB2,AIRE,RBPJ,IRF7,SKOR1,MAPT,MEIS1,MEIS2,KMT2A,ZFHX3,NFATC2,NFIB,NFIX,PAX1,PAX6,BCL11A,ZNF562,CHD7,PRDM9,BBX,TBX20,DMRT3,RARA,RXRA,SATB1,DMRTA2,PRDM16,BCL11B,SOX2,SOX10,SOX11,FOXL2,TBX2,TBX5,TBX15,TCF4,TCF12,NR2F1,NR2E1,TP73,MYRF,ZIC1,IRX1,MAFK,LHX3,ZIC4,BARX2,ZBTB22,LHX2,FOXP2,CREB5,ST18
GO:0048663	BP	neuron fate commitment	73	11	6.36547e-06	0.00653994	OLIG2,LBX1,TBR1,RBPJ,NFIB,PAX6,DMRT3,DMRTA2,BCL11B,WNT1,LHX3
GO:0007423	BP	sensory organ development	578	38	7.37774e-06	0.0072504	OLIG2,VAX1,C12orf57,COL4A1,OTOP1,ECE1,EPHA4,LHFPL5,GATA3,HIPK2,RBPJ,MAB21L1,MEIS1,MEIS2,NFIB,ATP2B2,PAX6,SDK2,CHD7,SLC17A6,RARA,CDH23,SMOC1,BCL11B,SMARCD3,SOX2,SOX11,FOXL2,TBX2,NR2E1,WNT1,WNT5A,ZIC1,CACNA1C,DDR1,LHX3,BCAR3,LHX2,IFT140
GO:0007417	BP	central nervous system development	972	56	8.82468e-06	0.00797857	OLIG2,LBX1,TBR1,VAX1,DUSP10,C12orf57,COL4A1,ADORA2A,NCAN,CX3CR1,DAB2IP,EML1,EMX2,EPHA4,NFASC,CORO1C,BIN1,GPR17,HOXB2,APLP2,RBPJ,KCNA1,MAPT,MBP,MDK,MEIS1,MEIS2,NFIB,PAX6,NIN,PLXNA2,CHD7,PRDM8,TBX20,DMRT3,RARA,S100A1,DMRTA2,BCL11B,SOX2,SOX10,SOX11,CNTN2,NR2E1,TP73,MYRF,WNT1,WNT5A,ZIC1,LHX3,ZIC4,DCLK1,OPALIN,LHX2,FOXP2,NCOR2,AATK
GO:0050769	BP	positive regulation of neurogenesis	228	22	8.78123e-06	0.00797857	OLIG2,BAIAP2,SEMA4D,NCAN,CX3CR1,EPHA4,BIN1,GPER1,MAPT,MDK,PAX6,NIN,PLXNA2,ISLR2,DMRTA2,SMARCD3,SOX10,SOX11,NR2E1,TP73,MYRF,CAMK2B
GO:0045664	BP	regulation of neuron differentiation	193	19	9.52066e-06	0.00827675	OLIG2,LBX1,KCTD11,DTX1,MMD2,BIN1,MEIS1,ZFHX3,PAX6,BCL11A,RARA,BCL11B,SOX2,SOX11,CNTN2,TCF4,TCF12,NR2E1,TP73
GO:0000977	MF	RNA polymerase II transcription regulatory region sequence-specific DNA binding	1320	59	1.18976e-05	0.00996004	SP9,OLIG2,TBR1,VAX1,DNMT3A,EMX2,EVX1,GATA3,GATA4,GFI1,HOXA3,HOXA4,AIRE,RBPJ,IRF7,SKOR1,MEIS1,MEIS2,ZFHX3,NFATC2,NFIB,NFIX,PAX1,PAX6,BCL11A,ZNF562,CHD7,BBX,TBX20,DMRT3,RARA,RXRA,SATB1,DMRTA2,PRDM16,BCL11B,SOX2,SOX10,SOX11,FOXL2,TBX2,TBX5,TBX15,TCF4,TCF12,NR2F1,NR2E1,TP73,ZIC1,IRX1,MAFK,LHX3,ZIC4,BARX2,ZBTB22,LHX2,FOXP2,CREB5,ST18
GO:0003700	MF	DNA-binding transcription factor activity	1375	60	1.37642e-05	0.0107885	SP9,OLIG2,LBX1,TBR1,VAX1,EMX2,EVX1,GATA3,GATA4,GFI1,HLX,HOXA3,HOXA4,HOXB2,RBPJ,IRF7,SKOR1,MEIS1,MEIS2,ZFHX3,NFATC2,NFIB,NFIX,PAX1,PAX6,BCL11A,ZNF562,BBX,TBX20,DMRT3,RARA,RXRA,SATB1,DMRTA2,PRDM16,BCL11B,SOX2,SOX10,SOX11,FOXL2,TBX2,TBX5,TBX15,TCF4,TCF12,NR2F1,NR2E1,TP73,MYRF,ZIC1,IRX1,MAFK,LHX3,ZIC4,BARX2,ZBTB22,LHX2,FOXP2,CREB5,ST18
GO:0007389	BP	pattern specification process	461	31	1.38419e-05	0.0107885	LBX1,TBR1,DAW1,EMX2,ARC,GATA4,HIPK2,HOXA3,HOXA4,HOXB2,RBPJ,MEIS1,MEIS2,KMT2A,PAX6,PLXNA2,CCDC40,RNF220,TBX20,DMRT3,DMRTA2,SMARCD3,TBX2,TBX5,WNT1,WNT5A,ZIC1,IRX1,LHX3,LHX2,IFT140
GO:0007155	BP	cell adhesion	1469	73	1.89822e-05	0.0143019	BAIAP2,SEMA4D,DUSP10,CLIC1,ADORA2A,NCAN,CX3CR1,DTX1,EPHA4,ERBB3,NFASC,CORO1C,FLRT1,ALOX15,PCDHGA12,GATA3,GP1BB,HLX,APOA1,FMN1,IGF2,ITGB2,LGALS1,MBP,MDK,ZFHX3,P4HB,PCDHGC3,PLXNA2,CDHR5,SDK2,LIMS2,MAP2K5,PCDHGC5,PCDHGC4,PCDHGB7,PCDHGB6,PCDHGB5,PCDHGB3,PCDHGB2,PCDHGB1,PCDHGA11,PCDHGA10,PCDHGA9,PCDHGA7,PCDHGA6,PCDHGA5,PCDHGA4,PCDHGA3,PCDHGA2,PCDHGA1,PTK2,PTPN6,RARA,CDH23,SMARCD3,SOX2,DST,CNTN2,ICAM5,…
GO:0003690	MF	double-stranded DNA binding	1562	66	2.61254e-05	0.019027	SP9,OLIG2,LBX1,TBR1,VAX1,DNMT3A,EMX2,EVX1,CAMTA1,GATA3,GATA4,GFI1,BRF1,HOXA3,HOXA4,HOXB2,AIRE,RBPJ,IRF7,SKOR1,MAPT,MEIS1,MEIS2,ZFHX3,NFATC2,NFIB,NFIX,PAX1,PAX6,BCL11A,ZNF562,CHD7,PRDM9,BBX,TBX20,DMRT3,RARA,RXRA,SATB1,DMRTA2,PRDM16,BCL11B,SOX2,SOX10,SOX11,FOXL2,TBX2,TBX5,TBX15,TCF4,TCF12,NR2F1,NR2E1,TP73,ZIC1,IRX1,MAFK,MTERF1,LHX3,ZIC4,BARX2,ZBTB22,LHX2,FOXP2,CREB5,ST18
GO:0005509	MF	calcium ion binding	681	40	2.84572e-05	0.019027	RASGRP2,NCAN,EML1,GALNT3,PCDHGA12,ITPR1,PVALEF,UNC13C,PCDHGC3,NIN,CDHR5,PCDHGC5,PCDHGC4,PCDHGB7,PCDHGB6,PCDHGB5,PCDHGB3,PCDHGB2,PCDHGB1,PCDHGA11,PCDHGA10,PCDHGA9,PCDHGA7,PCDHGA6,PCDHGA5,PCDHGA4,PCDHGA3,PCDHGA2,PCDHGA1,S100A1,S100A13,CDH23,SMOC1,SLIT3,DST,NOX5,CAPN1,LTBP4,CRACR2A,PCDHGB4,ACTN1,PCDHGA8
GO:0021953	BP	central nervous system neuron differentiation	175	18	2.69877e-05	0.019027	OLIG2,LBX1,TBR1,C12orf57,EPHA4,MAPT,NFIB,PAX6,NIN,PRDM8,TBX20,DMRT3,BCL11B,CNTN2,NR2E1,WNT1,LHX3,DCLK1
GO:0048598	BP	embryonic morphogenesis	606	38	2.86209e-05	0.019027	SP9,LBX1,COL4A2,OTOP1,ECE1,LHFPL5,PHLDB1,GATA3,GATA4,HIPK2,HLX,HOXA3,HOXA4,HOXB2,APOA1,IGF2,ITGB2,MBP,PAX6,CCDC40,CHD7,MAP2K5,TBX20,RARA,CDH23,SOX2,SOX11,FOXL2,TBX2,TBX5,TBX15,WNT1,WNT5A,ZIC1,CACNA1C,IRX1,LHX2,IFT140
GO:0048562	BP	embryonic organ morphogenesis	292	23	3.01767e-05	0.0194692	LBX1,OTOP1,LHFPL5,GATA3,GATA4,HIPK2,HLX,HOXA3,HOXA4,HOXB2,PAX6,CCDC40,CHD7,TBX20,CDH23,SOX11,FOXL2,TBX2,TBX15,WNT1,WNT5A,ZIC1,IFT140
GO:1990837	MF	sequence-specific double-stranded DNA binding	1471	63	3.10087e-05	0.0194692	SP9,OLIG2,LBX1,TBR1,VAX1,DNMT3A,EMX2,EVX1,GATA3,GATA4,GFI1,BRF1,HOXA3,HOXA4,HOXB2,AIRE,RBPJ,IRF7,SKOR1,MEIS1,MEIS2,ZFHX3,NFATC2,NFIB,NFIX,PAX1,PAX6,BCL11A,ZNF562,CHD7,PRDM9,BBX,TBX20,DMRT3,RARA,RXRA,SATB1,DMRTA2,PRDM16,BCL11B,SOX2,SOX10,SOX11,FOXL2,TBX2,TBX5,TBX15,TCF4,TCF12,NR2F1,NR2E1,TP73,ZIC1,IRX1,MAFK,LHX3,ZIC4,BARX2,ZBTB22,LHX2,FOXP2,CREB5,ST18
GO:0000902	BP	cell morphogenesis	918	56	3.6621e-05	0.0212243	BAIAP2,SEMA4D,TBR1,VAX1,CHN1,C12orf57,FMNL2,ADORA2A,SH3D19,DAB2IP,ECE1,EPHA4,EPS8,EVX1,LHFPL5,NFASC,ARC,NEDD4L,SYNE1,CORO1C,FLRT1,GATA3,FRYL,APLP2,ITGB2,ITPR1,MAPT,MDK,CCDC88C,NFIB,PAX6,NIN,BCL11A,PLEC,PLXNA2,PRDM8,PTK2,ERMN,DIP2B,ISLR2,PTPN6,CDH23,BCL11B,SLIT3,CNTN2,NR2E1,WNT5A,DDR1,LHX3,COL18A1,CAMK2B,ACTN1,LIMD1,DCLK1,LHX2,MAP4K4
GO:0000976	MF	transcription cis-regulatory region binding	1412	61	3.48498e-05	0.0212243	SP9,OLIG2,TBR1,VAX1,DNMT3A,EMX2,EVX1,GATA3,GATA4,GFI1,BRF1,HOXA3,HOXA4,AIRE,RBPJ,IRF7,SKOR1,MEIS1,MEIS2,ZFHX3,NFATC2,NFIB,NFIX,PAX1,PAX6,BCL11A,ZNF562,CHD7,PRDM9,BBX,TBX20,DMRT3,RARA,RXRA,SATB1,DMRTA2,PRDM16,BCL11B,SOX2,SOX10,SOX11,FOXL2,TBX2,TBX5,TBX15,TCF4,TCF12,NR2F1,NR2E1,TP73,ZIC1,IRX1,MAFK,LHX3,ZIC4,BARX2,ZBTB22,LHX2,FOXP2,CREB5,ST18
GO:0001067	MF	transcription regulatory region nucleic acid binding	1414	61	3.75602e-05	0.0212243	SP9,OLIG2,TBR1,VAX1,DNMT3A,EMX2,EVX1,GATA3,GATA4,GFI1,BRF1,HOXA3,HOXA4,AIRE,RBPJ,IRF7,SKOR1,MEIS1,MEIS2,ZFHX3,NFATC2,NFIB,NFIX,PAX1,PAX6,BCL11A,ZNF562,CHD7,PRDM9,BBX,TBX20,DMRT3,RARA,RXRA,SATB1,DMRTA2,PRDM16,BCL11B,SOX2,SOX10,SOX11,FOXL2,TBX2,TBX5,TBX15,TCF4,TCF12,NR2F1,NR2E1,TP73,ZIC1,IRX1,MAFK,LHX3,ZIC4,BARX2,ZBTB22,LHX2,FOXP2,CREB5,ST18
GO:2000177	BP	regulation of neural precursor cell proliferation	98	12	3.73351e-05	0.0212243	VAX1,NCAN,CX3CR1,MDK,PAX6,LIMS2,DMRTA2,SMARCD3,SOX10,NR2E1,WNT5A,LHX2
GO:0050767	BP	regulation of neurogenesis	373	28	4.24562e-05	0.0234058	OLIG2,BAIAP2,SEMA4D,VAX1,DUSP10,NCAN,CX3CR1,EPHA4,BIN1,GPER1,MAPT,MDK,PAX6,NIN,PLXNA2,CHD7,DIP2B,ISLR2,DMRTA2,SMARCD3,SOX10,SOX11,NR2E1,TP73,MYRF,WNT5A,CAMK2B,LHX2
GO:0036302	BP	atrioventricular canal development	13	5	4.5669e-05	0.0245775	GATA4,RBPJ,CHD7,TBX20,TBX2
GO:0048709	BP	oligodendrocyte differentiation	102	12	5.67393e-05	0.0298251	OLIG2,DUSP10,GPR17,MDK,PAX6,PRDM8,SOX10,SOX11,CNTN2,TP73,MYRF,OPALIN
GO:0009887	BP	animal organ morphogenesis	1012	54	6.49246e-05	0.0326805	LBX1,TBR1,CHAD,C12orf57,OTOP1,CPE,CTSZ,EMX2,LHFPL5,GATA3,GATA4,HIPK2,HLX,HOXA3,HOXA4,HOXB2,FMN1,IGF2,RBPJ,LTF,MDK,MEIS1,MEIS2,NFIB,PAX6,TSPEAR,SDK2,CCDC40,CHD7,LIMS2,TBX20,PTK2,DMRT3,RARA,CDH23,BCL11B,SLIT3,SMARCD3,SOX11,FOXL2,TBX2,TBX5,TBX15,WNT1,WNT5A,ZIC1,DDR1,IRX1,LHX3,COL18A1,CAPN1,BCAR3,BARX2,IFT140
GO:0048513	BP	animal organ development	2942	119	6.50633e-05	0.0326805	OLIG2,SPEG,SEMA4D,LBX1,TBR1,CHAD,VAX1,C12orf57,MYSM1,SLC38A10,COL4A1,COL11A2,OTOP1,CPE,CTSZ,CX3CR1,DAB2IP,DAW1,DES,ECE1,EML1,EMX2,EPHA4,ERBB3,LHFPL5,NFASC,PHLDB1,SYNE1,CORO1C,ALOX15,PCSK9,GATA3,GATA4,GPC1,GPER1,HIPK2,HLX,HOXA3,HOXA4,HOXB2,AIRE,APOA1,FMN1,IGF2,RBPJ,KCNA1,LMNA,LOX,LTF,MIR149,MAB21L1,MBP,MDK,MEIS1,MEIS2,KMT2A,ZFHX3,NFATC2,NFIB,ATP2B2,PAX6,NIN,PDE2A,PLEC,PLXNA2,TSPEAR,SDK2,RBFOX1,CCD…
GO:0002052	BP	positive regulation of neuroblast proliferation	37	7	7.3518e-05	0.0339128	NCAN,CX3CR1,PAX6,DMRTA2,SMARCD3,SOX10,NR2E1
GO:0003002	BP	regionalization	420	27	7.16903e-05	0.0339128	LBX1,TBR1,DAW1,EMX2,ARC,GATA4,HIPK2,HOXA3,HOXA4,HOXB2,RBPJ,KMT2A,PAX6,PLXNA2,CCDC40,RNF220,TBX20,DMRT3,DMRTA2,SMARCD3,TBX2,WNT1,WNT5A,IRX1,LHX3,LHX2,IFT140
GO:0032993	CC	protein-DNA complex	1334	60	7.23077e-05	0.0339128	SP9,OLIG2,LBX1,VAX1,DNMT3A,EMX2,EVX1,MORC3,GATA3,GATA4,BRF1,HLX,HOXA3,HOXA4,HOXB2,RBPJ,IRF7,MEIS1,MEIS2,H2BC18,ZFHX3,NFATC2,NFIB,NFIX,PAX1,PAX6,BCL11A,CHD7,BBX,TBX20,DMRT3,RARA,RXRA,SATB1,DMRTA2,BCL11B,H3C13,SMARCD3,SOX2,SOX10,SOX11,FOXL2,TBX2,TBX5,TBX15,TCF4,TCF12,NR2E1,TP73,IRX1,MAFK,LHX3,ING5,BARX2,ZBTB22,LHX2,FOXP2,RECQL5,CREB5,NCOR2,ST18
GO:0051960	BP	regulation of nervous system development	445	31	6.96648e-05	0.0339128	OLIG2,BAIAP2,SEMA4D,VAX1,DUSP10,NCAN,CX3CR1,EPHA4,ELAPOR2,BIN1,GPER1,MAPT,MDK,PAX6,NIN,PLXNA2,CHD7,DIP2B,ISLR2,RARA,DMRTA2,SMARCD3,SOX10,SOX11,TG,NR2E1,TP73,MYRF,WNT5A,CAMK2B,LHX2
GO:0045685	BP	regulation of glial cell differentiation	78	10	7.58449e-05	0.0342864	OLIG2,DUSP10,EPHA4,BIN1,MDK,CNTN2,NR2E1,TP73,MYRF,OPALIN
GO:0008172	MF	S-methyltransferase activity	9	4	7.752e-05	0.0343565	DNMT3A,BHMT2,KMT2A,BHMT
GO:0000785	CC	chromatin	1276	58	8.70329e-05	0.0364297	SP9,OLIG2,LBX1,VAX1,DNMT3A,EMX2,EVX1,MORC3,GATA3,GATA4,HLX,HOXA3,HOXA4,HOXB2,RBPJ,IRF7,MEIS1,MEIS2,H2BC18,ZFHX3,NFATC2,NFIB,NFIX,PAX1,PAX6,BCL11A,CHD7,BBX,TBX20,DMRT3,RARA,RXRA,SATB1,DMRTA2,BCL11B,H3C13,SMARCD3,SOX2,SOX10,SOX11,FOXL2,TBX2,TBX5,TBX15,TCF4,TCF12,NR2E1,TP73,IRX1,MAFK,LHX3,ING5,BARX2,ZBTB22,LHX2,FOXP2,CREB5,NCOR2,ST18
GO:0060284	BP	regulation of cell development	811	44	8.66066e-05	0.0364297	OLIG2,BAIAP2,SEMA4D,VAX1,DUSP10,MYSM1,NCAN,CX3CR1,DTX1,EPHA4,GATA3,BIN1,GPER1,HLX,IRF7,LOX,LTF,MAPT,MDK,MEIS1,MEIS2,PAX6,NIN,BCL11A,PLXNA2,CHD7,DIP2B,ISLR2,PTPN6,RARA,DMRTA2,SMARCD3,SOX10,SOX11,ZFP36L2,NR2E1,TNFRSF1A,TP73,MYRF,WNT5A,CAMK2B,ING5,CD4,LHX2
GO:2000179	BP	positive regulation of neural precursor cell proliferation	62	9	8.47174e-05	0.0364297	NCAN,CX3CR1,MDK,PAX6,DMRTA2,SMARCD3,SOX10,NR2E1,LHX2
GO:0001654	BP	eye development	384	27	0.000101116	0.0415548	VAX1,C12orf57,COL4A1,GATA3,HIPK2,MAB21L1,MEIS1,MEIS2,NFIB,ATP2B2,PAX6,SDK2,CHD7,SLC17A6,RARA,SMOC1,BCL11B,SMARCD3,SOX2,SOX11,FOXL2,TBX2,NR2E1,WNT5A,CACNA1C,BCAR3,LHX2,IFT140
GO:0048568	BP	embryonic organ development	445	29	0.000109238	0.0440911	LBX1,OTOP1,ECE1,LHFPL5,GATA3,GATA4,HIPK2,HLX,HOXA3,HOXA4,HOXB2,IGF2,RBPJ,KMT2A,PAX6,CCDC40,CHD7,TBX20,RARA,CDH23,SOX11,FOXL2,TBX2,TBX15,WNT1,WNT5A,ZIC1,COL18A1,IFT140
GO:0007169	BP	transmembrane receptor protein tyrosine kinase signaling pathway	617	37	0.000117012	0.0452064	BAIAP2,CHN1,COL4A1,COL4A2,MTCL2,SESN3,DAB2IP,EPHA4,ERBB3,EPN2,FLRT1,STXBP4,GAB1,GALNT3,GATA3,GPC1,GPER1,RAPGEF1,IGF2,RBPJ,LCP2,LOX,MIR149,MZB1,PIP4K2A,MAP2K5,PTK2,PTPN3,TBX2,WNT1,WNT5A,DDR1,TMEM204,DOK3,BCAR3,CD4,BCAR1,MTSS1
GO:0045165	BP	cell fate commitment	279	21	0.000120001	0.0452064	OLIG2,LBX1,TBR1,GATA3,GATA4,RBPJ,NFIB,PAX6,TBX20,DMRT3,RARA,DMRTA2,BCL11B,SOX2,TBX2,TBX5,TBX15,NR2E1,WNT1,WNT5A,LHX3
GO:0150063	BP	visual system development	388	27	0.000114285	0.0452064	VAX1,C12orf57,COL4A1,GATA3,HIPK2,MAB21L1,MEIS1,MEIS2,NFIB,ATP2B2,PAX6,SDK2,CHD7,SLC17A6,RARA,SMOC1,BCL11B,SMARCD3,SOX2,SOX11,FOXL2,TBX2,NR2E1,WNT5A,CACNA1C,BCAR3,LHX2,IFT140
GO:1902692	BP	regulation of neuroblast proliferation	53	8	0.000119922	0.0452064	VAX1,NCAN,CX3CR1,PAX6,DMRTA2,SMARCD3,SOX10,NR2E1
GO:0021952	BP	central nervous system projection neuron axonogenesis	29	7	0.000137976	0.050301	C12orf57,EPHA4,NFIB,NIN,PRDM8,NR2E1,DCLK1
GO:0051962	BP	positive regulation of nervous system development	272	22	0.000136428	0.050301	OLIG2,BAIAP2,SEMA4D,NCAN,CX3CR1,EPHA4,BIN1,GPER1,MAPT,MDK,PAX6,NIN,PLXNA2,ISLR2,DMRTA2,SMARCD3,SOX10,SOX11,NR2E1,TP73,MYRF,CAMK2B
GO:0048880	BP	sensory system development	394	27	0.000152604	0.0547511	VAX1,C12orf57,COL4A1,GATA3,HIPK2,MAB21L1,MEIS1,MEIS2,NFIB,ATP2B2,PAX6,SDK2,CHD7,SLC17A6,RARA,SMOC1,BCL11B,SMARCD3,SOX2,SOX11,FOXL2,TBX2,NR2E1,WNT5A,CACNA1C,BCAR3,LHX2,IFT140
GO:0007405	BP	neuroblast proliferation	80	10	0.000158705	0.0550568	VAX1,NCAN,CX3CR1,EML1,KCNA1,PAX6,DMRTA2,SMARCD3,SOX10,NR2E1
GO:0030900	BP	forebrain development	391	27	0.0001609	0.0550568	OLIG2,TBR1,C12orf57,DAB2IP,EMX2,CORO1C,RBPJ,KCNA1,MDK,NFIB,PAX6,NIN,CHD7,PRDM8,RARA,DMRTA2,BCL11B,SOX2,CNTN2,NR2E1,WNT1,WNT5A,ZIC1,LHX3,DCLK1,LHX2,FOXP2
GO:0071837	MF	HMG box domain binding	13	5	0.0001632	0.0550568	OLIG2,GATA3,HOXA3,PAX6,TCF12
GO:0140110	MF	transcription regulator activity	1836	73	0.000161523	0.0550568	SP9,OLIG2,LBX1,TBR1,VAX1,MYSM1,DAXX,DNMT3A,DTX1,EMX2,EVX1,CAMTA1,WWC1,RYBP,GATA3,GATA4,GFI1,HIPK2,HLX,HOXA3,HOXA4,HOXB2,RBPJ,IRF7,SKOR1,MEIS1,MEIS2,ZFHX3,NFATC2,NFIB,NFIX,PAX1,PAX6,BCL11A,ZNF562,PRDM8,BBX,TBX20,DMRT3,RARA,RXRA,SATB1,DMRTA2,PRDM16,BCL11B,SMARCD3,SOX2,SOX10,SOX11,FOXL2,TBX2,TBX5,TBX15,TCF4,TCF12,NR2F1,NR2E1,TP73,MYRF,ZIC1,IRX1,MAFK,LHX3,ZIC4,BARX2,ACTN1,LIMD1,ZBTB22,LHX2,FOXP2,CREB…
GO:0000122	BP	negative regulation of transcription by RNA polymerase II	900	45	0.000168109	0.0558791	OLIG2,SEMA4D,VAX1,WWP2,DAB2IP,DNMT3A,WWC1,RYBP,MORC3,GATA3,GATA4,GFI1,BIN1,HIPK2,APBB2,IGF2,RBPJ,IRF7,SKOR1,MEIS2,ZFHX3,NFATC2,NFIX,PAX6,PDE2A,BCL11A,MAP2K5,TBX20,RARA,RXRA,SATB1,PRDM16,SOX2,SOX10,SOX11,FOXL2,TBX2,TBX15,NR2F1,NR2E1,IRX1,MAFK,BARX2,FOXP2,NCOR2
GO:0043010	BP	camera-type eye development	338	24	0.000180619	0.0591671	VAX1,C12orf57,COL4A1,GATA3,HIPK2,MAB21L1,MEIS1,NFIB,ATP2B2,PAX6,SDK2,CHD7,SLC17A6,RARA,BCL11B,SMARCD3,SOX11,FOXL2,TBX2,NR2E1,WNT5A,CACNA1C,BCAR3,LHX2,IFT140
GO:0032990	BP	cell part morphogenesis	648	42	0.000187811	0.0606441	BAIAP2,SEMA4D,TBR1,VAX1,CHN1,C12orf57,ADORA2A,DAB2IP,ECE1,EPHA4,EVX1,NFASC,ARC,NEDD4L,SYNE1,CORO1C,FLRT1,GATA3,APLP2,MAPT,MDK,NFIB,PAX6,NIN,BCL11A,PLEC,PLXNA2,PRDM8,PTK2,DIP2B,ISLR2,BCL11B,SLIT3,CNTN2,NR2E1,WNT5A,DDR1,LHX3,CAMK2B,DCLK1,LHX2,MAP4K4
GO:0021537	BP	telencephalon development	266	21	0.000197315	0.0628157	TBR1,C12orf57,DAB2IP,EMX2,CORO1C,KCNA1,MDK,NFIB,PAX6,NIN,CHD7,PRDM8,RARA,DMRTA2,BCL11B,CNTN2,NR2E1,WNT5A,ZIC1,LHX2,FOXP2
GO:0045595	BP	regulation of cell differentiation	1563	69	0.000222186	0.0697509	OLIG2,BAIAP2,SEMA4D,LBX1,VAX1,DUSP10,MYSM1,CLIC1,NCAN,KCTD11,CX3CR1,DAB2IP,DTX1,EPHA4,MMD2,PHLDB1,GATA3,BIN1,GPC1,GPER1,HLX,IGF2,RBPJ,IRF7,LOX,LTF,MIR140,MIR149,MAPT,MDK,MEIS1,MEIS2,ZFHX3,NFATC2,PAX6,NIN,BCL11A,PLXNA2,RBFOX1,CHD7,TBX20,PTK2,DIP2B,ISLR2,PTPN6,RARA,DMRTA2,SMOC1,BCL11B,SMARCD3,SOX2,SOX10,SOX11,ZFP36L2,CNTN2,TBX5,TCF4,TCF12,NR2E1,TNFRSF1A,TP73,MYRF,WNT1,WNT5A,CAMK2B,ING5,LIMD1,CD4,OP…
GO:0048858	BP	cell projection morphogenesis	629	41	0.000240777	0.0745518	BAIAP2,SEMA4D,TBR1,VAX1,CHN1,C12orf57,ADORA2A,DAB2IP,ECE1,EPHA4,EVX1,NFASC,ARC,NEDD4L,SYNE1,CORO1C,FLRT1,GATA3,APLP2,MAPT,MDK,NFIB,PAX6,NIN,BCL11A,PLXNA2,PRDM8,PTK2,DIP2B,ISLR2,BCL11B,SLIT3,CNTN2,NR2E1,WNT5A,DDR1,LHX3,CAMK2B,DCLK1,LHX2,MAP4K4
GO:0061564	BP	axon development	485	33	0.000260513	0.0795726	OLIG2,BAIAP2,SEMA4D,TBR1,VAX1,CHN1,C12orf57,ECE1,EPHA4,EVX1,NFASC,GATA3,APLP2,KCNA1,SVBP,MAPT,NFIB,PAX6,NIN,PLXNA2,PRDM8,PTK2,DIP2B,ISLR2,BCL11B,SLIT3,CNTN2,NR2E1,WNT5A,DDR1,LHX3,DCLK1,LHX2
GO:0031076	BP	embryonic camera-type eye development	37	7	0.000283336	0.08539	HIPK2,PAX6,RARA,SOX11,TBX2,WNT5A,IFT140
GO:0030154	BP	cell differentiation	4212	153	0.000294203	0.0874982	OLIG2,SPEG,BAIAP2,SEMA4D,LBX1,TBR1,VAX1,DUSP10,CHN1,C12orf57,MYSM1,ACAP3,CLIC1,COL4A1,COL4A2,ADORA2A,PSMA8,NCAN,KCTD11,CX3CR1,DAB2IP,DNMT3A,DTX1,ECE1,EML1,EMX2,SPATA24,EPHA4,ERBB3,EVX1,MMD2,LHFPL5,NFASC,PHLDB1,ARC,NEDD4L,SYNE1,CORO1C,FLRT1,PCSK9,RAI14,GATA3,GATA4,GFI1,BIN1,GP1BB,GPC1,GPR17,GPER1,FRYL,RAPGEF1,HIPK2,HLX,AIRE,APLP2,IGF2,RBPJ,IRF7,ITGB2,KCNA1,SVBP,LGALS1,LMNA,LOX,LTF,MIR140,MIR149,MA…
GO:0048869	BP	cellular developmental process	4214	153	0.000298529	0.0876317	OLIG2,SPEG,BAIAP2,SEMA4D,LBX1,TBR1,VAX1,DUSP10,CHN1,C12orf57,MYSM1,ACAP3,CLIC1,COL4A1,COL4A2,ADORA2A,PSMA8,NCAN,KCTD11,CX3CR1,DAB2IP,DNMT3A,DTX1,ECE1,EML1,EMX2,SPATA24,EPHA4,ERBB3,EVX1,MMD2,LHFPL5,NFASC,PHLDB1,ARC,NEDD4L,SYNE1,CORO1C,FLRT1,PCSK9,RAI14,GATA3,GATA4,GFI1,BIN1,GP1BB,GPC1,GPR17,GPER1,FRYL,RAPGEF1,HIPK2,HLX,AIRE,APLP2,IGF2,RBPJ,IRF7,ITGB2,KCNA1,SVBP,LGALS1,LMNA,LOX,LTF,MIR140,MIR149,MA…
GO:0007420	BP	brain development	680	39	0.000309391	0.0896561	OLIG2,TBR1,VAX1,C12orf57,COL4A1,CX3CR1,DAB2IP,EML1,EMX2,NFASC,CORO1C,HOXB2,RBPJ,KCNA1,MBP,MDK,MEIS1,MEIS2,NFIB,PAX6,NIN,PLXNA2,CHD7,PRDM8,RARA,S100A1,DMRTA2,BCL11B,SOX2,CNTN2,NR2E1,WNT1,WNT5A,ZIC1,LHX3,DCLK1,LHX2,FOXP2,NCOR2,AATK
GO:0048732	BP	gland development	429	27	0.000330668	0.0946088	PCSK9,GATA3,HIPK2,HLX,HOXA3,AIRE,APOA1,IGF2,RBPJ,MDK,NFIB,PAX6,CCDC40,LIMS2,PTPN3,RARA,BCL11B,SOX2,SOX10,TBX2,TG,WNT1,WNT5A,DDR1,LHX3,CAPN1,NCOR2
GO:0070848	BP	response to growth factor	728	39	0.000357687	0.10106	MIR885,BAIAP2,COL4A2,CX3CR1,DAB2IP,ELAPOR2,EPN2,FLRT1,GAB1,GALNT3,GATA3,GATA4,GPC1,RAPGEF1,HIPK2,RBPJ,SKOR1,LOX,MIR140,MIR149,MAPT,MEIS2,KMT2A,ZFHX3,PAX6,PDE2A,MAP2K5,PMEPA1,TBX20,PTK2,PRDM16,SOX2,SOX11,ZFP36L2,TBX2,WNT1,WNT5A,TMEM204,LTBP4,BCAR1
GO:0021781	BP	glial cell fate commitment	13	4	0.00036883	0.101667	OLIG2,NFIB,PAX6,SOX2
GO:0021978	BP	telencephalon regionalization	13	4	0.00036446	0.101667	EMX2,PAX6,DMRTA2,LHX2
GO:0120039	BP	plasma membrane bounded cell projection morphogenesis	624	40	0.000404957	0.11028	BAIAP2,SEMA4D,TBR1,VAX1,CHN1,C12orf57,ADORA2A,DAB2IP,ECE1,EPHA4,EVX1,NFASC,ARC,NEDD4L,SYNE1,CORO1C,FLRT1,GATA3,APLP2,MAPT,NFIB,PAX6,NIN,BCL11A,PLXNA2,PRDM8,PTK2,DIP2B,ISLR2,BCL11B,SLIT3,CNTN2,NR2E1,WNT5A,DDR1,LHX3,CAMK2B,DCLK1,LHX2,MAP4K4
GO:0010720	BP	positive regulation of cell development	424	27	0.000410559	0.110475	OLIG2,BAIAP2,SEMA4D,DUSP10,NCAN,CX3CR1,EPHA4,GATA3,BIN1,GPER1,HLX,MAPT,MDK,PAX6,NIN,PLXNA2,ISLR2,RARA,DMRTA2,SMARCD3,SOX10,SOX11,NR2E1,TP73,MYRF,CAMK2B,CD4
GO:0003207	BP	cardiac chamber formation	12	4	0.000437795	0.113741	TBX20,SMARCD3,TBX2,TBX5
GO:0007628	BP	adult walking behavior	32	6	0.000428864	0.113741	EPHA4,HIPK2,CHD7,DMRT3,CNTN2,ZIC1
GO:0061061	BP	muscle structure development	678	37	0.000434717	0.113741	SPEG,LBX1,VAX1,DES,ERBB3,SYNE1,GATA4,BIN1,GPC1,GPER1,HLX,IGF2,RBPJ,LGALS1,LMNA,LOX,MIR140,MEIS1,ZFHX3,NFATC2,PLEC,RBFOX1,CHD7,TBX20,RARA,DMRTA2,SMARCD3,SOX11,FOXL2,TBX2,TBX5,TCF12,WNT1,WNT5A,TMEM204,BARX2,ACTN1,CACNA1H
GO:0042127	BP	regulation of cell population proliferation	2181	88	0.000455594	0.115705	SPEG,BAIAP2,SEMA4D,LBX1,TBR1,VAX1,DUSP10,CHN1,ACAP3,ADORA2A,NCAN,CX3CR1,DAB2IP,EPHA4,EPS8,ERBB3,ARC,NEDD4L,SYNE1,MORC3,CORO1C,STXBP4,GATA3,GFI1,GPER1,RAPGEF1,HIPK2,HLX,HOXA3,IGF2,RBPJ,LMNA,LTF,MIR140,MIR149,MAB21L1,MAPT,MDK,MEIS1,MEIS2,KMT2A,MN1,NFATC2,NFIB,PAX6,NIN,MZB1,PFN2,BCL11A,PLXNA2,CDHR5,DEF8,LIMS2,MAP2K5,TBX20,PTK2,ERMN,DIP2B,ISLR2,PTPN6,RARA,S100A13,DMRTA2,BCL11B,SLIT3,SMARCD3,SOX2,SOX1…
GO:0048812	BP	neuron projection morphogenesis	608	39	0.000454335	0.115705	BAIAP2,SEMA4D,TBR1,VAX1,CHN1,C12orf57,ADORA2A,DAB2IP,ECE1,EPHA4,EVX1,NFASC,ARC,NEDD4L,SYNE1,FLRT1,GATA3,APLP2,MAPT,NFIB,PAX6,NIN,BCL11A,PLXNA2,PRDM8,PTK2,DIP2B,ISLR2,BCL11B,SLIT3,CNTN2,NR2E1,WNT5A,DDR1,LHX3,CAMK2B,DCLK1,LHX2,MAP4K4
GO:0048468	BP	cell development	2696	108	0.000461757	0.115968	OLIG2,BAIAP2,SEMA4D,TBR1,VAX1,DUSP10,CHN1,C12orf57,MYSM1,ACAP3,ADORA2A,NCAN,CX3CR1,DAB2IP,DNMT3A,DTX1,ECE1,EML1,EPHA4,EVX1,LHFPL5,NFASC,ARC,NEDD4L,SYNE1,CORO1C,FLRT1,GATA3,GATA4,GFI1,BIN1,GP1BB,GPER1,FRYL,RAPGEF1,HIPK2,HLX,AIRE,APLP2,RBPJ,IRF7,KCNA1,SVBP,LGALS1,LMNA,LOX,LTF,MAPT,MDK,MEIS1,MEIS2,KMT2A,CCDC88C,CDNF,NFATC2,NFIB,PAX6,NIN,PDE2A,PIP4K2A,BCL11A,PLEC,PLXNA2,MOV10L1,RNF220,CHD7,PRDM8,TBX2…
GO:0045665	BP	negative regulation of neuron differentiation	72	9	0.000501172	0.124483	OLIG2,LBX1,DTX1,MEIS1,PAX6,SOX2,CNTN2,NR2E1,TP73
GO:0006579	BP	amino-acid betaine catabolic process	3	2	0.000526095	0.128298	DMGDH,BHMT
GO:0045596	BP	negative regulation of cell differentiation	692	35	0.000527882	0.128298	OLIG2,SEMA4D,LBX1,VAX1,DUSP10,DAB2IP,DTX1,EPHA4,GATA3,GPER1,HLX,IGF2,RBPJ,LTF,MIR140,MIR149,MDK,MEIS1,MEIS2,NFATC2,PAX6,BCL11A,DIP2B,RARA,SOX2,SOX10,SOX11,ZFP36L2,CNTN2,TBX5,NR2E1,TP73,WNT1,WNT5A,LIMD1,LHX2
GO:0021871	BP	forebrain regionalization	24	5	0.000549736	0.132188	EMX2,PAX6,DMRTA2,WNT1,LHX2
GO:0003215	BP	cardiac right ventricle morphogenesis	20	5	0.000566248	0.134725	GATA3,GATA4,CHD7,TBX20,SMARCD3
GO:0007517	BP	muscle organ development	342	22	0.000587332	0.138286	SPEG,LBX1,VAX1,DES,ERBB3,GPC1,HLX,IGF2,RBPJ,LOX,ZFHX3,PLEC,RBFOX1,CHD7,TBX20,DMRTA2,SOX11,FOXL2,TCF12,WNT5A,BARX2,CACNA1H
GO:0051093	BP	negative regulation of developmental process	952	44	0.000602498	0.140394	MIR885,OLIG2,SEMA4D,LBX1,CHAD,VAX1,DUSP10,COL4A2,DAB2IP,DTX1,EPHA4,ELAPOR2,EPN2,WWC1,GATA3,GPER1,HLX,IGF2,RBPJ,LTF,MIR140,MIR149,MAPT,MDK,MEIS1,MEIS2,NFATC2,NFIB,PAX6,BCL11A,DIP2B,RARA,SOX2,SOX10,SOX11,ZFP36L2,CNTN2,TBX2,TBX5,NR2E1,TP73,WNT1,WNT5A,LIMD1,LHX2
GO:0021955	BP	central nervous system neuron axonogenesis	39	7	0.00069915	0.161254	C12orf57,EPHA4,NFIB,NIN,PRDM8,NR2E1,DCLK1
GO:0007167	BP	enzyme-linked receptor protein signaling pathway	980	48	0.00072589	0.16573	MIR885,BAIAP2,CHN1,COL4A1,COL4A2,MTCL2,SESN3,DAB2IP,EPHA4,ERBB3,ELAPOR2,EPN2,FLRT1,STXBP4,GAB1,GALNT3,GATA3,GATA4,GPC1,GPER1,RAPGEF1,HIPK2,IGF2,RBPJ,SKOR1,LCP2,LOX,MIR140,MIR149,MZB1,PIP4K2A,MAP2K5,PMEPA1,TBX20,PTK2,PTPN3,PRDM16,SOX11,TBX2,WNT1,WNT5A,DDR1,TMEM204,DOK3,BCAR3,LTBP4,CD4,BCAR1,MTSS1
GO:0090659	BP	walking behavior	35	6	0.000761973	0.172229	EPHA4,HIPK2,CHD7,DMRT3,CNTN2,ZIC1
GO:0001637	MF	G protein-coupled chemoattractant receptor activity	25	4	0.000781623	0.173206	GPR75,CX3CR1,GPR17,CCRL2
GO:0004950	MF	chemokine receptor activity	25	4	0.000781623	0.173206	GPR75,CX3CR1,GPR17,CCRL2
GO:0003206	BP	cardiac chamber morphogenesis	127	12	0.000801736	0.174246	CPE,GATA3,GATA4,RBPJ,CHD7,TBX20,SLIT3,SMARCD3,SOX11,TBX2,TBX5,WNT5A
GO:0032989	BP	cellular component morphogenesis	757	44	0.000798267	0.174246	BAIAP2,SEMA4D,TBR1,VAX1,CHN1,C12orf57,ADORA2A,DAB2IP,ECE1,EPHA4,EVX1,NFASC,PHLDB1,ARC,NEDD4L,SYNE1,CORO1C,FLRT1,GATA3,GPC1,APLP2,MAPT,MDK,NFIB,PAX6,NIN,BCL11A,PLEC,PLXNA2,PRDM8,PTK2,DIP2B,ISLR2,BCL11B,SLIT3,CNTN2,NR2E1,WNT5A,DDR1,LHX3,CAMK2B,DCLK1,LHX2,MAP4K4
GO:0003231	BP	cardiac ventricle development	127	12	0.00082891	0.175827	CPE,GATA3,GATA4,RBPJ,PDE2A,CHD7,TBX20,SLIT3,SMARCD3,SOX11,TBX5,WNT5A
GO:0021772	BP	olfactory bulb development	32	6	0.000828788	0.175827	PAX6,CHD7,NR2E1,WNT5A,ZIC1,LHX2
GO:0031175	BP	neuron projection development	953	51	0.000832344	0.175827	OLIG2,BAIAP2,SEMA4D,TBR1,VAX1,CHN1,C12orf57,ACAP3,ADORA2A,DAB2IP,ECE1,EPHA4,EVX1,LHFPL5,NFASC,ARC,NEDD4L,SYNE1,FLRT1,GATA3,GFI1,FRYL,RAPGEF1,APLP2,KCNA1,SVBP,MAPT,MDK,CDNF,NFIB,PAX6,NIN,BCL11A,PLXNA2,PRDM8,PTK2,DIP2B,ISLR2,CDH23,BCL11B,SLIT3,CNTN2,NR2F1,NR2E1,WNT5A,DDR1,LHX3,CAMK2B,DCLK1,LHX2,MAP4K4
GO:0003677	MF	DNA binding	2366	82	0.000992404	0.202084	SP9,OLIG2,LBX1,TBR1,VAX1,MYSM1,DNMT3A,EMX2,SPATA24,EVX1,CAMTA1,RYBP,MORC3,MMS22L,CERS6,CHTOP,GATA3,GATA4,GFI1,BRF1,HLX,HOXA3,HOXA4,HOXB2,AIRE,APLP2,RBPJ,IRF7,SKOR1,LTF,MAPT,MEIS1,MEIS2,KMT2A,H2BC18,ZFHX3,NFATC2,NFIB,NFIX,PAX1,PAX6,BCL11A,POLR2F,ZNF562,CHD7,PRDM8,PRDM9,BBX,TBX20,DMRT3,RARA,RXRA,SATB1,DMRTA2,PRDM16,BCL11B,H3C13,SOX2,SOX10,SOX11,FOXL2,TBX2,TBX5,TBX15,TCF4,TCF12,NR2F1,NR2E1,TP73,MYRF…
GO:0007409	BP	axonogenesis	426	29	0.000986608	0.202084	BAIAP2,SEMA4D,TBR1,VAX1,CHN1,C12orf57,ECE1,EPHA4,EVX1,NFASC,GATA3,APLP2,MAPT,NFIB,PAX6,NIN,PLXNA2,PRDM8,PTK2,DIP2B,ISLR2,BCL11B,SLIT3,CNTN2,NR2E1,WNT5A,LHX3,DCLK1,LHX2
GO:0021540	BP	corpus callosum morphogenesis	6	3	0.000974013	0.202084	C12orf57,NIN,PRDM8
GO:0048667	BP	cell morphogenesis involved in neuron differentiation	547	35	0.000975017	0.202084	BAIAP2,SEMA4D,TBR1,VAX1,CHN1,C12orf57,ECE1,EPHA4,EVX1,LHFPL5,NFASC,ARC,NEDD4L,SYNE1,GATA3,APLP2,MAPT,NFIB,PAX6,NIN,PLXNA2,PRDM8,PTK2,DIP2B,ISLR2,CDH23,BCL11B,SLIT3,CNTN2,NR2E1,WNT5A,LHX3,CAMK2B,DCLK1,LHX2
GO:0001228	MF	DNA-binding transcription activator activity, RNA polymerase II-specific	449	25	0.00105951	0.209188	GATA3,GATA4,HOXB2,RBPJ,MEIS1,MEIS2,NFATC2,NFIB,PAX6,TBX20,PRDM16,BCL11B,SOX2,SOX10,SOX11,FOXL2,TBX5,TCF4,TCF12,NR2E1,TP73,ZIC1,LHX3,BARX2,LHX2
GO:0021988	BP	olfactory lobe development	34	6	0.00106431	0.209188	PAX6,CHD7,NR2E1,WNT5A,ZIC1,LHX2
GO:0044304	CC	main axon	67	9	0.00105969	0.209188	ADORA2A,NFASC,BIN1,KCNA1,MAPT,MBP,ERMN,CNTN2,NAV1
GO:0060411	BP	cardiac septum morphogenesis	72	9	0.00104907	0.209188	GATA4,RBPJ,CHD7,TBX20,SLIT3,SOX11,TBX2,TBX5,WNT5A
GO:0060322	BP	head development	726	39	0.00108651	0.21171	OLIG2,TBR1,VAX1,C12orf57,COL4A1,CX3CR1,DAB2IP,EML1,EMX2,NFASC,CORO1C,HOXB2,RBPJ,KCNA1,MBP,MDK,MEIS1,MEIS2,NFIB,PAX6,NIN,PLXNA2,CHD7,PRDM8,RARA,S100A1,DMRTA2,BCL11B,SOX2,CNTN2,NR2E1,WNT1,WNT5A,ZIC1,LHX3,DCLK1,LHX2,FOXP2,NCOR2,AATK
GO:0021796	BP	cerebral cortex regionalization	7	3	0.00114674	0.221537	EMX2,PAX6,DMRTA2
GO:0001216	MF	DNA-binding transcription activator activity	453	25	0.00117662	0.222237	GATA3,GATA4,HOXB2,RBPJ,MEIS1,MEIS2,NFATC2,NFIB,PAX6,TBX20,PRDM16,BCL11B,SOX2,SOX10,SOX11,FOXL2,TBX5,TCF4,TCF12,NR2E1,TP73,ZIC1,LHX3,BARX2,LHX2
GO:0007411	BP	axon guidance	224	19	0.0011897	0.222237	SEMA4D,TBR1,VAX1,CHN1,ECE1,EPHA4,EVX1,NFASC,GATA3,NFIB,PAX6,PLXNA2,PTK2,BCL11B,SLIT3,CNTN2,WNT5A,LHX3,LHX2
GO:0071495	BP	cellular response to endogenous stimulus	1461	63	0.00117547	0.222237	MIR885,BAIAP2,COL4A1,COL4A2,OTOP1,MTCL2,SESN3,CX3CR1,DAB2IP,DAXX,DNMT3A,EPHA4,ELAPOR2,EPN2,FLRT1,STXBP4,GAB1,PCSK9,GALNT3,GATA3,GATA4,GPC1,GPER1,RAPGEF1,HIPK2,IGF2,RBPJ,ITPR1,SKOR1,LOX,MIR140,MIR149,MAPT,KMT2A,PAX6,MZB1,PDE2A,PIP4K2A,BCL11A,MAP2K5,PMEPA1,TBX20,PTK2,RARA,RXRA,PRDM16,SLIT3,SOX10,SOX11,SSTR5,ZFP36L2,TBX2,NR2E1,WNT1,WNT5A,CACNA1A,TMEM204,BCAR3,PPP1R1B,LTBP4,CACNA1H,RECQL5,BCAR1,NCOR2
GO:0097485	BP	neuron projection guidance	224	19	0.0011897	0.222237	SEMA4D,TBR1,VAX1,CHN1,ECE1,EPHA4,EVX1,NFASC,GATA3,NFIB,PAX6,PLXNA2,PTK2,BCL11B,SLIT3,CNTN2,WNT5A,LHX3,LHX2
GO:0043194	CC	axon initial segment	21	5	0.00131448	0.243534	NFASC,BIN1,KCNA1,CNTN2,NAV1
GO:0071363	BP	cellular response to growth factor stimulus	701	36	0.00132532	0.243546	MIR885,BAIAP2,COL4A2,CX3CR1,DAB2IP,ELAPOR2,EPN2,FLRT1,GAB1,GALNT3,GATA3,GATA4,GPC1,RAPGEF1,HIPK2,RBPJ,SKOR1,LOX,MIR140,MIR149,MAPT,KMT2A,PAX6,PDE2A,MAP2K5,PMEPA1,TBX20,PTK2,PRDM16,SOX11,ZFP36L2,TBX2,WNT1,WNT5A,TMEM204,LTBP4,BCAR1
GO:0021780	BP	glial cell fate specification	7	3	0.00135427	0.24686	OLIG2,NFIB,PAX6
GO:0003279	BP	cardiac septum development	108	11	0.00142823	0.252206	GATA3,GATA4,RBPJ,PDE2A,CHD7,TBX20,SLIT3,SOX11,TBX2,TBX5,WNT5A
GO:0021902	BP	commitment of neuronal cell to specific neuron type in forebrain	6	3	0.00141175	0.252206	TBR1,PAX6,BCL11B
GO:0045944	BP	positive regulation of transcription by RNA polymerase II	1193	52	0.0014015	0.252206	OLIG2,TBR1,WWP2,MYSM1,DAB2IP,EVX1,CAMTA1,GATA3,GATA4,GPER1,HIPK2,HOXA4,HOXB2,APBB2,AIRE,IGF2,RBPJ,IRF7,MEIS1,MEIS2,KMT2A,ZFHX3,NFATC2,NFIB,NFIX,PAX6,CHD7,MAP2K5,TBX20,RARA,RXRA,PRDM16,BCL11B,SOX2,SOX10,SOX11,FOXL2,TBX2,TBX5,TCF4,TCF12,NR2F1,NR2E1,TNFRSF1A,TP73,WNT1,WNT5A,ZIC1,LHX3,BARX2,LHX2,ST18
GO:2000178	BP	negative regulation of neural precursor cell proliferation	24	5	0.00142373	0.252206	VAX1,PAX6,LIMS2,NR2E1,WNT5A
GO:0003208	BP	cardiac ventricle morphogenesis	71	8	0.00147822	0.259009	CPE,GATA3,GATA4,RBPJ,CHD7,TBX20,SMARCD3,TBX5
GO:0048048	BP	embryonic eye morphogenesis	35	6	0.00154852	0.267475	HIPK2,PAX6,SOX11,FOXL2,TBX2,WNT5A
GO:0050793	BP	regulation of developmental process	2451	96	0.00155021	0.267475	MIR885,OLIG2,BAIAP2,SEMA4D,LBX1,CHAD,VAX1,DUSP10,CHN1,FMNL2,MYSM1,CLIC1,COL4A2,NCAN,KCTD11,CX3CR1,SH3D19,DAB2IP,DTX1,EPHA4,EPS8,ERBB3,MMD2,ELAPOR2,EPN2,PHLDB1,ARC,WWC1,NEDD4L,SYNE1,CORO1C,GAB1,GATA3,GATA4,BIN1,GPC1,GPER1,HIPK2,HLX,IGF2,RBPJ,IRF7,ITGB2,LOX,LTF,MIR140,MIR149,MAPT,MDK,MEIS1,MEIS2,ZFHX3,NFATC2,NFIB,PAX6,NIN,BCL11A,PLXNA2,RBFOX1,CHD7,TBX20,PTK2,ERMN,DIP2B,ISLR2,PTPN6,DMRT3,RARA,RXRA,S…
GO:0035295	BP	tube development	1125	51	0.00168853	0.284819	MIR885,LBX1,COL4A1,COL4A2,CTSZ,CX3CR1,DAB2IP,ECE1,EMX2,EPHA4,EPN2,GAB1,GATA3,GATA4,HIPK2,HLX,HOXA3,FMN1,RBPJ,LOX,MIR149,MDK,MEIS1,NFIB,PAX6,PLXNA2,CCDC40,RNF220,CHD7,MAP2K5,TBX20,PTK2,PTPN6,RARA,S100A1,SOX10,SOX11,TBX2,TBX5,NR2E1,TP73,WNT1,WNT5A,DDR1,IRX1,NOX5,LHX3,COL18A1,JAM3,LHX2,IFT140,MTSS1
GO:0044323	MF	retinoic acid-responsive element binding	6	3	0.00167492	0.284819	RARA,RXRA,NR2F1
GO:0120006	BP	regulation of glutamatergic neuron differentiation	2	2	0.00168607	0.284819	LBX1,PAX6
GO:0016442	CC	RISC complex	361	14	0.00179556	0.29842	MIR548H3,MIR548H4,MIR3065,MIR124-2,MIR139,MIR140,MIR149,MIR153-2,MIR218-2,MIR338,MIR202,MIR575,MIR578,MIR657,LIMD1
GO:0031332	CC	RNAi effector complex	361	14	0.00179556	0.29842	MIR548H3,MIR548H4,MIR3065,MIR124-2,MIR139,MIR140,MIR149,MIR153-2,MIR218-2,MIR338,MIR202,MIR575,MIR578,MIR657,LIMD1
GO:0022038	BP	corpus callosum development	26	5	0.00183203	0.300068	C12orf57,CORO1C,KCNA1,NIN,PRDM8
GO:0042552	BP	myelination	141	12	0.00182755	0.300068	OLIG2,NFASC,GPC1,MBP,PLEC,RARA,SOX10,CNTN2,TG,MYRF,JAM3,BCAS1
GO:0045892	BP	negative regulation of DNA-templated transcription	1214	52	0.00192664	0.313293	OLIG2,SEMA4D,TBR1,VAX1,WWP2,DAB2IP,DAXX,DNMT3A,WWC1,RYBP,MORC3,GATA3,GATA4,GFI1,BIN1,HIPK2,APBB2,IGF2,RBPJ,IRF7,SKOR1,MEIS2,ZFHX3,NFATC2,NFIB,NFIX,PAX6,PDE2A,BCL11A,MAP2K5,PRDM8,TBX20,RARA,RXRA,SATB1,PRDM16,SOX2,SOX10,SOX11,FOXL2,TBX2,TBX15,NR2F1,NR2E1,WNT5A,IRX1,MAFK,BARX2,LIMD1,FOXP2,RECQL5,NCOR2
GO:0008284	BP	positive regulation of cell population proliferation	1226	52	0.00194301	0.313699	BAIAP2,SEMA4D,NCAN,CX3CR1,DAB2IP,EPHA4,EPS8,ERBB3,SYNE1,CORO1C,STXBP4,GPER1,RAPGEF1,HIPK2,HLX,HOXA3,IGF2,RBPJ,LTF,MAB21L1,MAPT,MDK,MEIS1,MEIS2,NFATC2,PAX6,NIN,MZB1,PLXNA2,DEF8,MAP2K5,TBX20,PTK2,ISLR2,PTPN6,RARA,S100A13,DMRTA2,SMARCD3,SOX10,SOX11,TBX2,TBX5,NR2E1,MIR657,WNT1,WNT5A,DDR1,CAMK2B,CAPN1,LHX2,CDC25B
GO:0021877	BP	forebrain neuron fate commitment	7	3	0.00197747	0.316998	TBR1,PAX6,BCL11B
GO:2000026	BP	regulation of multicellular organismal development	1421	60	0.00200047	0.318427	MIR885,OLIG2,BAIAP2,SEMA4D,VAX1,DUSP10,MYSM1,COL4A2,NCAN,CX3CR1,DAB2IP,DTX1,EPHA4,ELAPOR2,EPN2,PHLDB1,GAB1,GATA3,GATA4,BIN1,GPER1,HIPK2,HLX,RBPJ,IRF7,LOX,LTF,MAPT,MDK,MEIS1,MEIS2,PAX6,NIN,PLXNA2,CHD7,TBX20,DIP2B,ISLR2,PTPN6,RARA,RXRA,S100A1,DMRTA2,SMARCD3,SOX10,SOX11,ZFP36L2,TBX2,TBX5,TG,NR2E1,TNFRSF1A,TP73,MYRF,WNT1,WNT5A,CAMK2B,ING5,CD4,LHX2
GO:0007272	BP	ensheathment of neurons	143	12	0.00204586	0.321129	OLIG2,NFASC,GPC1,MBP,PLEC,RARA,SOX10,CNTN2,TG,MYRF,JAM3,BCAS1
GO:0008366	BP	axon ensheathment	143	12	0.00204586	0.321129	OLIG2,NFASC,GPC1,MBP,PLEC,RARA,SOX10,CNTN2,TG,MYRF,JAM3,BCAS1
GO:0048713	BP	regulation of oligodendrocyte differentiation	45	6	0.00208278	0.324669	OLIG2,DUSP10,MDK,TP73,MYRF,OPALIN
GO:0072201	BP	negative regulation of mesenchymal cell proliferation	7	3	0.00216845	0.333425	LMNA,NFIB,WNT5A
GO:1902679	BP	negative regulation of RNA biosynthetic process	1227	52	0.00216243	0.333425	OLIG2,SEMA4D,TBR1,VAX1,WWP2,DAB2IP,DAXX,DNMT3A,WWC1,RYBP,MORC3,GATA3,GATA4,GFI1,BIN1,HIPK2,APBB2,IGF2,RBPJ,IRF7,SKOR1,MEIS2,ZFHX3,NFATC2,NFIB,NFIX,PAX6,PDE2A,BCL11A,MAP2K5,PRDM8,TBX20,RARA,RXRA,SATB1,PRDM16,SOX2,SOX10,SOX11,FOXL2,TBX2,TBX15,NR2F1,NR2E1,WNT5A,IRX1,MAFK,BARX2,LIMD1,FOXP2,RECQL5,NCOR2
GO:0022604	BP	regulation of cell morphogenesis	233	18	0.00218847	0.334033	BAIAP2,SEMA4D,FMNL2,SH3D19,EPHA4,EPS8,ARC,NEDD4L,CORO1C,ITGB2,BCL11A,PLXNA2,PTK2,ERMN,CNTN2,WNT5A,CAMK2B,LIMD1
GO:0106363	MF	protein-cysteine methyltransferase activity	2	2	0.00220196	0.334033	DNMT3A,KMT2A
GO:0051094	BP	positive regulation of developmental process	1309	57	0.00226885	0.341885	OLIG2,BAIAP2,SEMA4D,DUSP10,CLIC1,NCAN,KCTD11,CX3CR1,DAB2IP,EPHA4,ERBB3,MMD2,ELAPOR2,PHLDB1,NEDD4L,CORO1C,GAB1,GATA3,GATA4,BIN1,GPC1,GPER1,HIPK2,HLX,IGF2,RBPJ,LTF,MIR140,MAPT,MDK,NFATC2,PAX6,NIN,PLXNA2,CHD7,TBX20,PTK2,ISLR2,RARA,RXRA,S100A1,DMRTA2,SMARCD3,SOX2,SOX10,SOX11,TBX2,TBX5,TCF4,TCF12,NR2E1,TNFRSF1A,TP73,MYRF,WNT1,WNT5A,CAMK2B,CD4
GO:0030510	BP	regulation of BMP signaling pathway	116	10	0.00231875	0.347091	MIR885,ELAPOR2,GATA4,HIPK2,RBPJ,SKOR1,MIR140,TBX20,SOX11,WNT1,WNT5A
GO:0090288	BP	negative regulation of cellular response to growth factor stimulus	118	10	0.00234903	0.349309	MIR885,DAB2IP,EPN2,GATA3,GPC1,HIPK2,SKOR1,MIR149,WNT1,WNT5A
GO:0048596	BP	embryonic camera-type eye morphogenesis	26	5	0.00239229	0.353418	HIPK2,PAX6,SOX11,TBX2,WNT5A
GO:0035239	BP	tube morphogenesis	917	43	0.00246757	0.359835	MIR885,LBX1,COL4A1,COL4A2,CTSZ,CX3CR1,DAB2IP,EMX2,EPHA4,EPN2,GAB1,GATA3,GATA4,HIPK2,HLX,HOXA3,FMN1,RBPJ,LOX,MIR149,MDK,MEIS1,NFIB,CCDC40,CHD7,MAP2K5,TBX20,PTK2,RARA,S100A1,SOX10,SOX11,TBX2,TBX5,NR2E1,WNT1,WNT5A,DDR1,IRX1,NOX5,COL18A1,JAM3,LHX2,MTSS1
GO:0043583	BP	ear development	218	15	0.00246051	0.359835	OTOP1,ECE1,EPHA4,LHFPL5,GATA3,RBPJ,CHD7,CDH23,SOX2,TBX2,WNT1,WNT5A,ZIC1,DDR1,LHX3
GO:0060537	BP	muscle tissue development	420	24	0.00259513	0.376011	VAX1,ERBB3,SYNE1,GATA4,GPC1,HLX,IGF2,RBPJ,LMNA,LOX,MEIS1,PLEC,RBFOX1,CHD7,TBX20,RARA,DMRTA2,SOX11,FOXL2,TBX2,TBX5,TP73,WNT5A,BARX2
GO:0044300	CC	cerebellar mossy fiber	7	3	0.00278861	0.400023	DAB2IP,BIN1,NFIB
GO:0045064	BP	T-helper 2 cell differentiation	19	4	0.00279625	0.400023	GATA3,HLX,KMT2A,RARA
GO:0021517	BP	ventral spinal cord development	45	6	0.00283939	0.403639	OLIG2,LBX1,PAX6,TBX20,DMRT3,LHX3
GO:0006366	BP	transcription by RNA polymerase II	2490	87	0.0029071	0.407235	SP9,OLIG2,SEMA4D,LBX1,TBR1,VAX1,WWP2,MYSM1,DAB2IP,DNMT3A,DTX1,EMX2,EVX1,CAMTA1,WWC1,RYBP,MORC3,GATA3,GATA4,GFI1,BIN1,GPER1,HIPK2,HLX,HOXA3,HOXA4,HOXB2,APBB2,AIRE,IGF2,RBPJ,IRF7,SKOR1,MEIS1,MEIS2,KMT2A,ZFHX3,NFATC2,NFIB,NFIX,PAX1,PAX6,PDE2A,BCL11A,POLR2F,ZNF562,CHD7,MAP2K5,BBX,TBX20,DMRT3,RARA,RXRA,SATB1,DMRTA2,PRDM16,BCL11B,SMARCD3,SOX2,SOX10,SOX11,FOXL2,TBX2,TBX5,TBX15,TCF4,TCF12,NR2F1,NR2E1,TNF…
GO:0009719	BP	response to endogenous stimulus	1701	68	0.00298535	0.407235	MIR885,BAIAP2,COL4A1,COL4A2,OTOP1,MTCL2,SESN3,CX3CR1,DAB2IP,DAXX,DNMT3A,EPHA4,ELAPOR2,EPN2,FLRT1,STXBP4,GAB1,PCSK9,GALNT3,GATA3,GATA4,GPC1,GPER1,RAPGEF1,HIPK2,IGF2,RBPJ,ITGB2,ITPR1,SKOR1,LOX,MIR140,MIR149,MAPT,MEIS2,KMT2A,ZFHX3,PAX6,MZB1,PDE2A,PIP4K2A,BCL11A,MAP2K5,PMEPA1,TBX20,PTK2,RARA,RXRA,PRDM16,SLIT3,SOX2,SOX10,SOX11,SSTR5,ZFP36L2,TBX2,TCF12,NR2E1,WNT1,WNT5A,CACNA1A,TMEM204,BCAR3,PPP1R1B,LTB…
GO:0009790	BP	embryo development	1096	49	0.00297018	0.407235	SP9,LBX1,COL4A2,OTOP1,ECE1,EVX1,LHFPL5,PHLDB1,GATA3,GATA4,HIPK2,HLX,HOXA3,HOXA4,HOXB2,APOA1,IGF2,RBPJ,ITGB2,MBP,MEIS1,MEIS2,KMT2A,PAX6,PLXNA2,CCDC40,RNF220,CHD7,MAP2K5,TBX20,RARA,CDH23,SOX2,SOX10,SOX11,FOXL2,TBX2,TBX5,TBX15,TRIP6,WNT1,WNT5A,ZIC1,CACNA1C,IRX1,COL18A1,LHX2,SH3PXD2A,IFT140
GO:0021954	BP	central nervous system neuron development	85	9	0.00295247	0.407235	C12orf57,EPHA4,MAPT,NFIB,NIN,PRDM8,CNTN2,NR2E1,DCLK1
GO:0021957	BP	corticospinal tract morphogenesis	8	3	0.00293654	0.407235	EPHA4,NIN,PRDM8
GO:0034115	BP	negative regulation of heterotypic cell-cell adhesion	10	3	0.00300882	0.407235	APOA1,MBP,MAP2K5
GO:0070587	BP	regulation of cell-cell adhesion involved in gastrulation	10	3	0.00300882	0.407235	APOA1,MBP,MAP2K5
GO:0097750	BP	endosome membrane tubulation	2	2	0.00298892	0.407235	TMCC1,CORO1C
GO:0003176	BP	aortic valve development	43	6	0.00319518	0.413619	GATA3,GATA4,RBPJ,TBX20,SLIT3,TNFRSF1A
GO:0007166	BP	cell surface receptor signaling pathway	2693	99	0.00322014	0.413619	MIR885,BAIAP2,SEMA4D,GPR75,WWP2,CHN1,CHRNE,ERMAP,COL4A1,COL4A2,OTOP1,ADORA2A,CPE,MTCL2,SESN3,CX3CR1,DAB2IP,DAXX,DTX1,ECE1,EPHA4,ERBB3,ELAPOR2,AAK1,EPN2,SYNE1,FLRT1,STXBP4,GAB1,GALNT3,GATA3,GATA4,GFI1,GP1BB,GPC1,ADGRD1,GPR17,GPER1,GRK6,RAPGEF1,GRIK3,HIPK2,APOA1,ADGRD2,IGF2,RBPJ,IRF7,ITGB2,SKOR1,LCP2,LMNA,IL17REL,LOX,LTF,MIR140,MIR149,MDK,CCDC88C,NFATC2,P4HB,PAX6,MZB1,PGAM2,PIP4K2A,PLXNA2,TSPEAR,RN…
GO:0008283	BP	cell population proliferation	3175	115	0.00309324	0.413619	OLIG2,SPEG,BAIAP2,SEMA4D,LBX1,TBR1,VAX1,DUSP10,CHN1,C12orf57,ACAP3,ADORA2A,NCAN,CX3CR1,DAB2IP,DAW1,ECE1,EML1,EMX2,EPHA4,EPS8,ERBB3,EVX1,BRAT1,LHFPL5,NFASC,ARC,NEDD4L,SYNE1,MORC3,CORO1C,FLRT1,STXBP4,GATA3,GFI1,GPER1,FRYL,RAPGEF1,HIPK2,HLX,HOXA3,APLP2,APOA1,IGF2,RBPJ,KCNA1,DNAJB13,SVBP,LMNA,LTF,MIR140,MIR149,MAB21L1,MAPT,MDK,MEIS1,MEIS2,KMT2A,MN1,CDNF,NDUFS2,NFATC2,NFIB,PAX6,NIN,MZB1,DDX41,YPEL5,PF…
GO:0008285	BP	negative regulation of cell population proliferation	905	41	0.00309333	0.413619	SPEG,SEMA4D,LBX1,VAX1,DUSP10,ADORA2A,DAB2IP,EPHA4,MORC3,GATA3,GFI1,GPER1,RBPJ,LMNA,MIR140,MIR149,KMT2A,MN1,NFIB,PAX6,PFN2,BCL11A,LIMS2,DIP2B,PTPN6,RARA,BCL11B,SLIT3,SOX2,SOX10,SOX11,SSTR5,TBX5,NR2F1,NR2E1,TP73,WNT5A,DDR1,COL18A1,ING5,ST18,MTSS1
GO:0034399	CC	nuclear periphery	143	11	0.00311506	0.413619	PHACTR3,DNMT3A,MORC3,GFI1,LMNA,MAPT,BCL11A,RNF220,RGS12,SATB1,NCOR2
GO:0040037	BP	negative regulation of fibroblast growth factor receptor signaling pathway	20	4	0.00322068	0.413619	GATA3,GPC1,MIR149,WNT5A
GO:0045893	BP	positive regulation of DNA-templated transcription	1612	64	0.00313706	0.413619	OLIG2,TBR1,WWP2,MYSM1,DAB2IP,DAXX,DTX1,EVX1,CAMTA1,WWC1,RYBP,GATA3,GATA4,GPER1,HIPK2,BRF1,HOXA4,HOXB2,APBB2,AIRE,IGF2,RBPJ,IRF7,MDK,MEIS1,MEIS2,KMT2A,ZFHX3,NFATC2,NFIB,NFIX,PAX6,CHD7,MAP2K5,TBX20,RARA,RXRA,PRDM16,BCL11B,SMARCD3,SOX2,SOX10,SOX11,FOXL2,TBX2,TBX5,TBX15,TCF4,TCF12,NR2F1,NR2E1,TNFRSF1A,TP73,MYRF,WNT1,WNT5A,ZIC1,LHX3,BARX2,ACTN1,CD4,LHX2,CREB5,ST18
GO:0046598	BP	positive regulation of viral entry into host cell	14	3	0.00319149	0.413619	LGALS1,P4HB,CD4
GO:0075294	BP	positive regulation by symbiont of entry into host	14	3	0.00319149	0.413619	LGALS1,P4HB,CD4
GO:0003205	BP	cardiac chamber development	168	13	0.00329609	0.416409	CPE,GATA3,GATA4,RBPJ,PDE2A,CHD7,TBX20,SLIT3,SMARCD3,SOX11,TBX2,TBX5,WNT5A
GO:0090287	BP	regulation of cellular response to growth factor stimulus	341	20	0.00329767	0.416409	MIR885,DAB2IP,ELAPOR2,EPN2,GATA3,GATA4,GPC1,HIPK2,RBPJ,SKOR1,LOX,MIR140,MIR149,PMEPA1,TBX20,PRDM16,SOX11,WNT1,WNT5A,TMEM204,LTBP4
GO:1902680	BP	positive regulation of RNA biosynthetic process	1615	64	0.00326095	0.416409	OLIG2,TBR1,WWP2,MYSM1,DAB2IP,DAXX,DTX1,EVX1,CAMTA1,WWC1,RYBP,GATA3,GATA4,GPER1,HIPK2,BRF1,HOXA4,HOXB2,APBB2,AIRE,IGF2,RBPJ,IRF7,MDK,MEIS1,MEIS2,KMT2A,ZFHX3,NFATC2,NFIB,NFIX,PAX6,CHD7,MAP2K5,TBX20,RARA,RXRA,PRDM16,BCL11B,SMARCD3,SOX2,SOX10,SOX11,FOXL2,TBX2,TBX5,TBX15,TCF4,TCF12,NR2F1,NR2E1,TNFRSF1A,TP73,MYRF,WNT1,WNT5A,ZIC1,LHX3,BARX2,ACTN1,CD4,LHX2,CREB5,ST18
GO:0005667	CC	transcription regulator complex	483	25	0.00339574	0.424055	LBX1,GATA4,GFI1,BIN1,HIPK2,BRF1,RBPJ,SKOR1,MEIS1,ZFHX3,NFATC2,RARA,RXRA,PRDM16,SOX2,TBX2,TBX5,TBX15,TCF4,TCF12,MAFK,LHX3,BARX2,LIMD1,NCOR2
GO:0098683	CC	cochlear hair cell ribbon synapse	2	2	0.00337875	0.424055	CDH23,BSN
GO:0014013	BP	regulation of gliogenesis	106	9	0.003512	0.43378	OLIG2,DUSP10,BIN1,MDK,SOX10,SOX11,NR2E1,TP73,MYRF
GO:0035270	BP	endocrine system development	137	11	0.00350778	0.43378	GATA3,HIPK2,HOXA3,APOA1,RBPJ,MDK,PAX6,SOX2,TG,WNT5A,LHX3
GO:0006357	BP	regulation of transcription by RNA polymerase II	2395	84	0.00359286	0.437857	SP9,OLIG2,SEMA4D,LBX1,TBR1,VAX1,WWP2,MYSM1,DAB2IP,DNMT3A,EMX2,EVX1,CAMTA1,WWC1,RYBP,MORC3,GATA3,GATA4,GFI1,BIN1,GPER1,HIPK2,HLX,HOXA3,HOXA4,HOXB2,APBB2,AIRE,IGF2,RBPJ,IRF7,SKOR1,MEIS1,MEIS2,KMT2A,ZFHX3,NFATC2,NFIB,NFIX,PAX1,PAX6,PDE2A,BCL11A,ZNF562,CHD7,MAP2K5,BBX,TBX20,DMRT3,RARA,RXRA,SATB1,DMRTA2,PRDM16,BCL11B,SMARCD3,SOX2,SOX10,SOX11,FOXL2,TBX2,TBX5,TBX15,TCF4,TCF12,NR2F1,NR2E1,TNFRSF1A,TP73,M…
GO:0046622	BP	positive regulation of organ growth	47	6	0.00360232	0.437857	HLX,IGF2,RBPJ,TBX20,TBX2,TBX5
GO:0070586	BP	cell-cell adhesion involved in gastrulation	11	3	0.00360312	0.437857	APOA1,MBP,MAP2K5
GO:0009888	BP	tissue development	1958	77	0.00381614	0.456382	SEMA4D,LBX1,VAX1,DUSP10,MYSM1,COL4A1,COL4A2,COL11A2,OTOP1,CTSZ,DAB2IP,ECE1,EPHA4,ERBB3,ELAPOR2,LHFPL5,PHLDB1,ARC,SYNE1,CORO1C,ALOX15,GATA3,GATA4,GPC1,RAPGEF1,HLX,HOXA3,HOXB2,AIRE,FMN1,IGF2,RBPJ,ITGB2,LMNA,LOX,LTF,MIR149,MDK,MEIS1,CCDC88C,NFATC2,NFIB,PAX6,PDE2A,PLEC,PLXNA2,TSPEAR,RBFOX1,CCDC40,RNF220,CHD7,TBX20,PTK2,RARA,RXRA,DMRTA2,CDH23,BCL11B,SOX2,SOX10,SOX11,FOXL2,TBX2,TBX5,TNFRSF1A,TP73,WNT1,…
GO:0051239	BP	regulation of multicellular organismal process	2998	106	0.00379615	0.456382	MIR885,OLIG2,BAIAP2,SEMA4D,CELF2,VAX1,DUSP10,C12orf57,MGLL,ERMAP,MYSM1,COL4A2,ADORA2A,NCAN,CX3CR1,DAB2IP,DES,DTX1,ECE1,EPHA4,ERBB3,ELAPOR2,EPN2,PHLDB1,WWC1,SYNE1,MORC3,CORO1C,GAB1,PCSK9,GATA3,GATA4,BIN1,GP1BB,GPER1,HIPK2,HLX,AIRE,APOA1,IGF2,RBPJ,IRF7,ITGB2,KCNA1,SVBP,LGALS1,LMNA,LOX,LRPAP1,LTF,MIR140,MIR149,MAPT,MBP,MDK,MEIS1,MEIS2,MIR338,ZFHX3,NFATC2,NFIB,ATP2B2,PAX6,NIN,MZB1,PFN2,BCL11A,PLXNA2,…
GO:0140284	CC	endoplasmic reticulum-endosome membrane contact site	3	2	0.00380267	0.456382	STARD3,TMCC1
GO:0003170	BP	heart valve development	72	8	0.00394998	0.469902	GATA3,GATA4,RBPJ,PDE2A,TBX20,SLIT3,TBX5,TNFRSF1A
GO:0008286	BP	insulin receptor signaling pathway	122	10	0.00406865	0.478978	BAIAP2,MTCL2,SESN3,STXBP4,GAB1,IGF2,MZB1,PIP4K2A,BCAR3,BCAR1
GO:0010975	BP	regulation of neuron projection development	431	27	0.00406031	0.478978	BAIAP2,SEMA4D,TBR1,CHN1,ACAP3,DAB2IP,EPHA4,ARC,NEDD4L,SYNE1,GATA3,GFI1,RAPGEF1,MAPT,MDK,PAX6,NIN,BCL11A,PLXNA2,DIP2B,ISLR2,CNTN2,NR2F1,NR2E1,WNT5A,DDR1,CAMK2B
GO:0021515	BP	cell differentiation in spinal cord	49	6	0.00414959	0.485974	OLIG2,LBX1,TBX20,DMRT3,WNT1,LHX3
GO:0046872	MF	metal ion binding	4083	135	0.00417857	0.486846	SP9,RASGRP2,PDE10A,CHN1,CHN2,LMTK3,MYSM1,ACAP3,AGAP1,COL11A2,COX11,CPE,CRYZ,NCAN,MGAT5B,DNMT3A,DPYD,DTX1,ECE1,EML1,LVRN,ZCCHC24,MAST3,PHLPP1,RYBP,FOLH1,MORC3,BHMT2,ALOX15,GALNT3,PCDHGA12,GATA3,GATA4,GFI1,GPC1,BRF1,AIRE,APLP2,ITGB2,ITPR1,PVALEF,LOX,LTF,MAB21L1,KMT2A,UNC13C,ZFHX3,NDUFS2,ATP2B2,GALNT9,PCDHGC3,NIN,PDE2A,DDX41,YPEL5,BCL11A,CDHR5,MOV10L1,ZNF562,DEF8,RNF220,LIMS2,MAP2K5,PCDHGC5,PCDHGC4,…
GO:0048708	BP	astrocyte differentiation	84	8	0.00424205	0.491708	VAX1,ADORA2A,EPHA4,BIN1,MAPT,PAX6,CNTN2,NR2E1
GO:0007507	BP	heart development	600	31	0.00430966	0.4933	LBX1,CPE,DAW1,ECE1,ERBB3,SYNE1,GATA3,GATA4,GPER1,RBPJ,LMNA,LOX,MEIS1,PDE2A,PLEC,CCDC40,CHD7,MAP2K5,TBX20,PTK2,RARA,SLIT3,SMARCD3,SOX11,TBX2,TBX5,TNFRSF1A,TP73,WNT5A,CACNA1C,IFT140
GO:0035855	BP	megakaryocyte development	22	4	0.00430637	0.4933	GP1BB,MEIS1,PIP4K2A,PTPN6
GO:0043169	MF	cation binding	4166	137	0.00432126	0.4933	SP9,RASGRP2,PDE10A,CHN1,CHN2,LMTK3,MYSM1,ACAP3,AGAP1,COL11A2,COX11,CPE,CRYZ,NCAN,MGAT5B,DNMT3A,DPYD,DTX1,ECE1,EML1,LVRN,ZCCHC24,MAST3,PHLPP1,RYBP,FOLH1,MORC3,BHMT2,ALOX15,GALNT3,PCDHGA12,GATA3,GATA4,GFI1,GNMT,GPC1,BRF1,AIRE,APLP2,ITGB2,ITPR1,PVALEF,LOX,LTF,MAB21L1,KMT2A,UNC13C,ZFHX3,NDUFS2,ATP2B2,GALNT9,PCDHGC3,NIN,PDE2A,DDX41,YPEL5,BCL11A,CDHR5,MOV10L1,ZNF562,DEF8,RNF220,LIMS2,MAP2K5,PCDHGC5,PCD…
GO:0001501	BP	skeletal system development	511	27	0.00448033	0.493867	SEMA4D,CHAD,SLC38A10,COL11A2,NCAN,GATA3,HOXA3,HOXA4,HOXB2,FMN1,LOX,LTF,MDK,NFATC2,NFIB,PAX1,CHD7,BBX,RARA,SOX11,TBX15,WNT1,WNT5A,COL18A1,BARX2,ADAMTS4,IFT140
GO:0002089	BP	lens morphogenesis in camera-type eye	21	4	0.00447914	0.493867	HIPK2,MEIS1,SOX11,BCAR3
GO:0003281	BP	ventricular septum development	74	8	0.00445397	0.493867	GATA3,GATA4,RBPJ,PDE2A,SLIT3,SOX11,TBX5,WNT5A
GO:0003676	MF	nucleic acid binding	4028	118	0.0044394	0.493867	MIR885,SP9,OLIG2,CELF2,LBX1,TBR1,RNPS1,VAX1,MYSM1,PUSL1,CRYZ,HFM1,DNMT3A,IBA57,EMX2,SPATA24,EVX1,ZCCHC24,ARC,CAMTA1,SYNE1,RYBP,MORC3,MMS22L,CERS6,PCSK9,CHTOP,GATA3,GATA4,GFI1,CSDC2,BRF1,DMGDH,HLX,HOXA3,HOXA4,HOXB2,AIRE,APLP2,RBPJ,IRF7,SKOR1,LGALS1,LTF,MIR139,MIR140,MIR149,MAPT,MEIS1,MEIS2,KMT2A,H2BC18,MIR338,ZFHX3,NFATC2,NFIB,NFIX,P4HB,PAX1,PAX6,DDX41,BCL11A,PLEC,POLR2F,MOV10L1,RBFOX1,ZNF562,CHD7…
GO:0021778	BP	oligodendrocyte cell fate specification	4	2	0.00449766	0.493867	OLIG2,PAX6
GO:0021779	BP	oligodendrocyte cell fate commitment	4	2	0.00449766	0.493867	OLIG2,PAX6
GO:0048589	BP	developmental growth	633	33	0.00450102	0.493867	SEMA4D,DUSP10,WWC1,NEDD4L,FLRT1,GATA3,GATA4,HLX,FMN1,IGF2,RBPJ,MAPT,MDK,MEIS1,NIN,BCL11A,PLEC,CHD7,TBX20,DIP2B,ISLR2,RARA,SLIT3,SOX2,SOX10,FOXL2,TBX2,TBX5,TP73,WNT5A,DDR1,DCLK1,LHX2
GO:0048666	BP	neuron development	1095	53	0.00439304	0.493867	OLIG2,BAIAP2,SEMA4D,TBR1,VAX1,CHN1,C12orf57,ACAP3,ADORA2A,DAB2IP,ECE1,EPHA4,EVX1,LHFPL5,NFASC,ARC,NEDD4L,SYNE1,FLRT1,GATA3,GFI1,FRYL,RAPGEF1,APLP2,KCNA1,SVBP,MAPT,MDK,CDNF,NFIB,PAX6,NIN,BCL11A,PLXNA2,RNF220,PRDM8,PTK2,DIP2B,ISLR2,CDH23,BCL11B,SLIT3,CNTN2,NR2F1,NR2E1,WNT5A,DDR1,LHX3,CAMK2B,DCLK1,LHX2,MAP4K4,IFT140
GO:0021510	BP	spinal cord development	99	9	0.00454085	0.49583	OLIG2,LBX1,PAX6,TBX20,DMRT3,SOX11,WNT1,ZIC1,LHX3
GO:0003197	BP	endocardial cushion development	52	6	0.00465677	0.505047	ERBB3,GATA4,RBPJ,TBX20,TBX2,TBX5
GO:0044306	CC	neuron projection terminus	123	10	0.00468218	0.505047	BAIAP2,EPHA4,AAK1,FLRT1,BIN1,GPER1,GRIK3,KCNA1,UNC13C,BSN
GO:0090596	BP	sensory organ morphogenesis	272	17	0.00469229	0.505047	C12orf57,OTOP1,LHFPL5,GATA3,HIPK2,MEIS1,PAX6,SDK2,CHD7,CDH23,SOX11,FOXL2,TBX2,WNT1,WNT5A,ZIC1,BCAR3
GO:0010752	BP	regulation of cGMP-mediated signaling	11	3	0.0047587	0.509767	PDE10A,RUNDC3A,PDE2A
GO:0006555	BP	methionine metabolic process	15	3	0.0048667	0.516441	BHMT2,GNMT,BHMT
GO:1905314	BP	semi-lunar valve development	47	6	0.00485351	0.516441	GATA3,GATA4,RBPJ,TBX20,SLIT3,TNFRSF1A
GO:0039552	MF	RIG-I binding	4	2	0.0049569	0.523555	SEC14L1,RNF135
GO:0016493	MF	C-C chemokine receptor activity	22	3	0.00502661	0.526002	GPR75,CX3CR1,CCRL2
GO:0021536	BP	diencephalon development	73	7	0.00500365	0.526002	OLIG2,RBPJ,PAX6,SOX2,WNT1,WNT5A,LHX3
GO:0051241	BP	negative regulation of multicellular organismal process	1192	46	0.00506821	0.527911	MIR885,SEMA4D,VAX1,DUSP10,COL4A2,ADORA2A,CX3CR1,DAB2IP,DTX1,EPHA4,ELAPOR2,EPN2,WWC1,MORC3,CORO1C,PCSK9,GATA3,BIN1,GPER1,HLX,APOA1,RBPJ,SVBP,LMNA,LRPAP1,LTF,MIR140,MIR149,MDK,MIR338,NFIB,PAX6,PFN2,BCL11A,MAP2K5,DIP2B,PTPN6,RARA,SOX10,SOX11,TBX5,NR2E1,TNFRSF1A,TP73,MIR657,WNT5A,LHX2
GO:0010633	BP	negative regulation of epithelial cell migration	108	8	0.005175	0.531684	MIR885,DUSP10,DAB2IP,CORO1C,SVBP,MIR149,PFN2,MAP2K5
GO:0044344	BP	cellular response to fibroblast growth factor stimulus	110	9	0.00513758	0.531684	FLRT1,GALNT3,GATA3,GPC1,MIR149,PAX6,ZFP36L2,TBX2,WNT5A
GO:0140285	BP	endosome fission	3	2	0.00516991	0.531684	TMCC1,CORO1C
GO:0005694	CC	chromosome	1827	65	0.00522155	0.53404	SP9,OLIG2,LBX1,VAX1,DAXX,DNMT3A,EMX2,EVX1,MORC3,MMS22L,GATA3,GATA4,HLX,HOXA3,HOXA4,HOXB2,RBPJ,IRF7,LMNA,MEIS1,MEIS2,H2BC18,ZFHX3,NFATC2,NFIB,NFIX,PAX1,PAX6,BCL11A,CHD7,PRDM9,BBX,TBX20,DMRT3,RARA,RGS12,RXRA,SATB1,DMRTA2,BCL11B,H3C13,SMARCD3,SOX2,SOX10,SOX11,FOXL2,AURKC,TBX2,TBX5,TBX15,TCF4,TCF12,NR2E1,TP73,IRX1,MAFK,LHX3,ING5,BARX2,ZBTB22,LHX2,FOXP2,RECQL5,CREB5,NCOR2,ST18
GO:0060541	BP	respiratory system development	207	14	0.00525702	0.535246	CTSZ,HIPK2,RBPJ,LOX,NFIB,CCDC40,CHD7,RARA,SOX11,TBX2,TBX5,TP73,WNT5A,LHX3
GO:0003680	MF	minor groove of adenine-thymine-rich DNA binding	10	3	0.00547074	0.549193	MAPT,KMT2A,PAX6
GO:0021987	BP	cerebral cortex development	121	10	0.0055398	0.549193	TBR1,DAB2IP,EMX2,KCNA1,MDK,PAX6,DMRTA2,NR2E1,LHX2,FOXP2
GO:0042472	BP	inner ear morphogenesis	104	9	0.00553136	0.549193	OTOP1,LHFPL5,GATA3,CHD7,CDH23,TBX2,WNT1,WNT5A,ZIC1
GO:0043102	BP	amino acid salvage	7	2	0.00553975	0.549193	BHMT2,BHMT
GO:0071265	BP	L-methionine biosynthetic process	7	2	0.00553975	0.549193	BHMT2,BHMT
GO:0071267	BP	L-methionine salvage	7	2	0.00553975	0.549193	BHMT2,BHMT
GO:0001764	BP	neuron migration	167	13	0.00560714	0.553442	VAX1,ACAP3,DAB2IP,EMX2,EVX1,GATA3,MDK,PAX6,TBX20,CNTN2,CAMK2B,NAV1,DCLK1
GO:0005788	CC	endoplasmic reticulum lumen	295	16	0.00578356	0.566111	COL4A1,COL4A2,COL11A2,CTSZ,PCSK9,APLP2,APOA1,LGALS1,LRPAP1,P4HB,MZB1,TOR4A,WNT1,WNT5A,COL18A1,RNASET2,CD4
GO:0010717	BP	regulation of epithelial to mesenchymal transition	109	9	0.00580025	0.566111	DAB2IP,EPHA4,PHLDB1,GATA3,MIR149,MDK,TBX20,PTK2,TBX5
GO:0010719	BP	negative regulation of epithelial to mesenchymal transition	43	5	0.00581063	0.566111	DAB2IP,EPHA4,GATA3,MIR149,TBX5
GO:0021983	BP	pituitary gland development	40	5	0.00586058	0.568527	RBPJ,PAX6,SOX2,WNT5A,LHX3
GO:0004180	MF	carboxypeptidase activity	46	5	0.0060582	0.585186	CPE,CTSZ,FOLH1,CPVL,CNDP1
GO:0048839	BP	inner ear development	193	13	0.00609603	0.586334	OTOP1,EPHA4,LHFPL5,GATA3,RBPJ,CHD7,CDH23,SOX2,TBX2,WNT1,WNT5A,ZIC1,LHX3
GO:0001784	MF	phosphotyrosine residue binding	47	6	0.00618649	0.592514	PTPN3,PTPN6,SH3BP2,SLA,BCAR3,PTPN5
GO:0003283	BP	atrial septum development	23	4	0.00626189	0.597069	GATA4,TBX20,TBX5,WNT5A
GO:0010558	BP	negative regulation of macromolecule biosynthetic process	2511	81	0.00628688	0.597069	MIR885,MAPT-AS1,MIR548H3,MIR548H4,MIR3065,OLIG2,SEMA4D,TBR1,RNPS1,VAX1,WWP2,CTSZ,CX3CR1,DAB2IP,DAXX,DNMT3A,EPHA4,WWC1,RYBP,MORC3,GATA3,GATA4,GFI1,CSDC2,BIN1,GPER1,HIPK2,APBB2,APOA1,IGF2,RBPJ,IRF7,SKOR1,LMNA,LTF,MIR124-2,MIR139,MIR140,MIR149,MIR218-2,MAPT,MEIS2,MIR338,ZFHX3,NFATC2,NFIB,NFIX,PAX6,PDE2A,BCL11A,MOV10L1,MAP2K5,PRDM8,TBX20,PTPN6,RARA,RXRA,SATB1,PRDM16,SLIT3,SOX2,SOX10,SOX11,FOXL2,ZFP36…
GO:0051253	BP	negative regulation of RNA metabolic process	1333	53	0.00643929	0.608985	OLIG2,SEMA4D,TBR1,RNPS1,VAX1,WWP2,DAB2IP,DAXX,DNMT3A,WWC1,RYBP,MORC3,GATA3,GATA4,GFI1,BIN1,HIPK2,APBB2,IGF2,RBPJ,IRF7,SKOR1,MEIS2,ZFHX3,NFATC2,NFIB,NFIX,PAX6,PDE2A,BCL11A,MAP2K5,PRDM8,TBX20,RARA,RXRA,SATB1,PRDM16,SOX2,SOX10,SOX11,FOXL2,TBX2,TBX15,NR2F1,NR2E1,WNT5A,IRX1,MAFK,BARX2,LIMD1,FOXP2,RECQL5,NCOR2
GO:0003139	BP	secondary heart field specification	11	3	0.00655209	0.616668	RBPJ,SMARCD3,WNT5A
GO:0009952	BP	anterior/posterior pattern specification	212	13	0.00660238	0.616668	EMX2,ARC,GATA4,HIPK2,HOXA3,HOXA4,HOXB2,RBPJ,KMT2A,PAX6,PLXNA2,WNT1,WNT5A
GO:0048814	BP	regulation of dendrite morphogenesis	57	7	0.00658709	0.616668	BAIAP2,SEMA4D,EPHA4,NEDD4L,SYNE1,NR2E1,CAMK2B
GO:0030513	BP	positive regulation of BMP signaling pathway	41	5	0.00671498	0.624604	ELAPOR2,GATA4,RBPJ,MIR140,TBX20,SOX11
GO:0048736	BP	appendage development	178	13	0.00703062	0.643373	SP9,ECE1,B4GALNT1,FMN1,PLXNA2,CHD7,RARA,SMOC1,TBX2,TBX5,WNT5A,CACNA1C,IFT140
GO:0060173	BP	limb development	178	13	0.00703062	0.643373	SP9,ECE1,B4GALNT1,FMN1,PLXNA2,CHD7,RARA,SMOC1,TBX2,TBX5,WNT5A,CACNA1C,IFT140
GO:0060988	BP	lipid tube assembly	3	2	0.00699501	0.643373	BIN1,PCDHGA3
GO:0097325	BP	melanocyte proliferation	5	2	0.00695109	0.643373	TBX2,WNT5A
GO:0030054	CC	cell junction	2105	87	0.00721654	0.648911	RASGRP2,BAIAP2,SLC12A7,CHN2,CHRNE,ADORA2A,MPP7,NCAN,DES,EPHA4,EPS8,AAK1,NFASC,FRMD4B,ARC,SYNE1,PSD3,CORO1C,FLRT1,STXBP4,GAB1,PCDHGA12,RAI14,BIN1,GPC1,GPER1,GRIK3,APBB2,FMN1,ITGB2,ITPR1,KCNA1,LCP2,MAPT,MBP,CCDC88C,UNC13C,ATP2B2,P4HB,PDE2A,PFN2,BCL11A,PLEC,SEPTIN5,SDK2,LIMS2,VAC14,SLC17A6,PTK2,PTPN6,PTPRN2,RGS12,CDH23,DST,CNTN2,ICAM5,TP73,TRIP6,WNT5A,CACNA1A,CACNA1C,AHNAK,TMEM204,BAALC,PRRT1,CAMK2B…
GO:0030838	BP	positive regulation of actin filament polymerization	52	6	0.00719043	0.648911	BAIAP2,ALOX15,BIN1,FMN1,PFN2,FCHSD1
GO:0031344	BP	regulation of cell projection organization	639	34	0.00726334	0.648911	BAIAP2,SEMA4D,TBR1,CHN1,ACAP3,DAB2IP,EPHA4,EPS8,ARC,NEDD4L,SYNE1,CORO1C,GATA3,GFI1,RAPGEF1,MAPT,MDK,PAX6,NIN,PFN2,BCL11A,PLXNA2,CDHR5,DEF8,ERMN,DIP2B,ISLR2,CNTN2,NR2F1,NR2E1,WNT1,WNT5A,DDR1,CAMK2B,IFT140
GO:0046620	BP	regulation of organ growth	92	8	0.0072634	0.648911	WWC1,HLX,IGF2,RBPJ,TBX20,TBX2,TBX5,TP73
GO:0048588	BP	developmental cell growth	226	16	0.00716311	0.648911	SEMA4D,NEDD4L,FLRT1,GATA4,MAPT,MEIS1,NIN,BCL11A,DIP2B,ISLR2,SLIT3,FOXL2,WNT5A,DDR1,DCLK1,LHX2
GO:0071774	BP	response to fibroblast growth factor	117	9	0.00719311	0.648911	FLRT1,GALNT3,GATA3,GPC1,MIR149,PAX6,ZFP36L2,TBX2,WNT5A
GO:0031327	BP	negative regulation of cellular biosynthetic process	2560	82	0.00729868	0.649496	MIR885,MAPT-AS1,MIR548H3,MIR548H4,MIR3065,OLIG2,SEMA4D,TBR1,RNPS1,VAX1,WWP2,MTCL2,CTSZ,CX3CR1,DAB2IP,DAXX,DNMT3A,EPHA4,WWC1,RYBP,MORC3,GATA3,GATA4,GFI1,CSDC2,BIN1,GPER1,HIPK2,APBB2,APOA1,IGF2,RBPJ,IRF7,SKOR1,LMNA,LTF,MIR124-2,MIR139,MIR140,MIR149,MIR218-2,MAPT,MEIS2,MIR338,ZFHX3,NFATC2,NFIB,NFIX,PAX6,PDE2A,BCL11A,MOV10L1,MAP2K5,PRDM8,TBX20,PTPN6,RARA,RXRA,SATB1,PRDM16,SLIT3,SOX2,SOX10,SOX11,FOXL2…
GO:0051254	BP	positive regulation of RNA metabolic process	1807	67	0.00745301	0.659475	MIR885,OLIG2,TBR1,WWP2,MYSM1,DAB2IP,DAXX,DTX1,EVX1,CAMTA1,WWC1,RYBP,GATA3,GATA4,GPER1,HIPK2,BRF1,HOXA4,HOXB2,APBB2,AIRE,IGF2,RBPJ,IRF7,MIR140,MIR149,MDK,MEIS1,MEIS2,KMT2A,ZFHX3,NFATC2,NFIB,NFIX,PAX6,CHD7,MAP2K5,TBX20,RARA,RXRA,PRDM16,BCL11B,SMARCD3,SOX2,SOX10,SOX11,FOXL2,ZFP36L2,TBX2,TBX5,TBX15,TCF4,TCF12,NR2F1,NR2E1,TNFRSF1A,TP73,MYRF,WNT1,WNT5A,ZIC1,LHX3,BARX2,ACTN1,CD4,LHX2,CREB5,ST18
GO:0072359	BP	circulatory system development	1179	50	0.00746917	0.659475	MIR885,LBX1,COL4A1,COL4A2,CPE,CX3CR1,DAB2IP,DAW1,ECE1,ERBB3,EPN2,SYNE1,GAB1,GATA3,GATA4,GPER1,HIPK2,HOXA3,RBPJ,LMNA,LOX,MIR140,MIR149,MDK,MEIS1,NFATC2,PAX6,PDE2A,PLEC,CCDC40,CHD7,MAP2K5,TBX20,PTK2,RARA,S100A1,SLIT3,SMARCD3,SOX11,TBX2,TBX5,NR2E1,TNFRSF1A,TP73,WNT5A,CACNA1C,NOX5,TMEM204,COL18A1,JAM3,IFT140
GO:0007162	BP	negative regulation of cell adhesion	301	17	0.00761159	0.66661	SEMA4D,ADORA2A,DTX1,EPHA4,ERBB3,CORO1C,HLX,APOA1,MBP,MDK,PLXNA2,MAP2K5,PTK2,PTPN6,WNT1,JAM3,MAP4K4
GO:0008134	MF	transcription factor binding	570	28	0.00763846	0.66661	BAIAP2,WWP2,DAXX,DNMT3A,GATA3,GATA4,HIPK2,BRF1,APBB2,RBPJ,MEIS2,NFATC2,PAX6,TBX20,RARA,RXRA,PRDM16,SMARCD3,SOX10,FOXL2,TBX2,TBX5,TCF4,TCF12,TP73,TRIP6,LHX3,NCOR2
GO:0061141	BP	lung ciliated cell differentiation	4	2	0.00762217	0.66661	NFIB,TP73
GO:0045597	BP	positive regulation of cell differentiation	853	38	0.00768909	0.668448	OLIG2,BAIAP2,SEMA4D,DUSP10,CLIC1,NCAN,KCTD11,CX3CR1,EPHA4,MMD2,GATA3,BIN1,GPC1,GPER1,HLX,LTF,MIR140,MAPT,MDK,PAX6,NIN,PLXNA2,TBX20,PTK2,ISLR2,RARA,DMRTA2,SMARCD3,SOX2,SOX10,SOX11,TBX5,TCF4,TCF12,NR2E1,TP73,MYRF,CAMK2B,CD4
GO:0010721	BP	negative regulation of cell development	275	16	0.00790866	0.684902	SEMA4D,VAX1,DUSP10,DTX1,HLX,LTF,MDK,PAX6,BCL11A,DIP2B,RARA,SOX10,SOX11,NR2E1,WNT5A,LHX2
GO:0099566	BP	regulation of postsynaptic cytosolic calcium ion concentration	10	3	0.00798238	0.688648	ITPR1,ATP2B2,WNT5A
GO:0070326	MF	very-low-density lipoprotein particle receptor binding	4	2	0.00806468	0.693102	PCSK9,LRPAP1
GO:0001217	MF	DNA-binding transcription repressor activity	325	17	0.00813143	0.696192	VAX1,GATA3,GFI1,ZFHX3,NFATC2,PAX6,BCL11A,RARA,SATB1,PRDM16,TBX2,TBX15,NR2F1,NR2E1,IRX1,MAFK,FOXP2
GO:0050773	BP	regulation of dendrite development	91	9	0.00824293	0.703076	BAIAP2,SEMA4D,DAB2IP,EPHA4,NEDD4L,SYNE1,BCL11A,NR2E1,CAMK2B
GO:0009890	BP	negative regulation of biosynthetic process	2572	82	0.00839584	0.713425	MIR885,MAPT-AS1,MIR548H3,MIR548H4,MIR3065,OLIG2,SEMA4D,TBR1,RNPS1,VAX1,WWP2,MTCL2,CTSZ,CX3CR1,DAB2IP,DAXX,DNMT3A,EPHA4,WWC1,RYBP,MORC3,GATA3,GATA4,GFI1,CSDC2,BIN1,GPER1,HIPK2,APBB2,APOA1,IGF2,RBPJ,IRF7,SKOR1,LMNA,LTF,MIR124-2,MIR139,MIR140,MIR149,MIR218-2,MAPT,MEIS2,MIR338,ZFHX3,NFATC2,NFIB,NFIX,PAX6,PDE2A,BCL11A,MOV10L1,MAP2K5,PRDM8,TBX20,PTPN6,RARA,RXRA,SATB1,PRDM16,SLIT3,SOX2,SOX10,SOX11,FOXL2…
GO:0060485	BP	mesenchyme development	311	18	0.00843423	0.714004	SEMA4D,DAB2IP,EPHA4,ERBB3,PHLDB1,CORO1C,GATA3,GATA4,RBPJ,MIR149,MDK,PAX6,TBX20,PTK2,SOX10,TBX2,TBX5,WNT5A
GO:0048505	BP	regulation of timing of cell differentiation	11	3	0.00849831	0.716744	RBPJ,PAX6,NR2E1
GO:0016363	CC	nuclear matrix	122	9	0.00870513	0.730147	PHACTR3,DNMT3A,MORC3,GFI1,LMNA,BCL11A,RGS12,SATB1,NCOR2
GO:0033269	CC	internode region of axon	4	2	0.00875414	0.730147	MBP,ERMN
GO:0048714	BP	positive regulation of oligodendrocyte differentiation	27	4	0.00874655	0.730147	OLIG2,MDK,TP73,MYRF
GO:0051480	BP	regulation of cytosolic calcium ion concentration	56	6	0.00882744	0.733554	GPER1,ITPR1,ATP2B2,CDH23,WNT5A,CALCB
GO:0021522	BP	spinal cord motor neuron differentiation	28	4	0.00888368	0.735523	OLIG2,LBX1,TBX20,LHX3
GO:0014003	BP	oligodendrocyte development	44	5	0.00897199	0.737432	PRDM8,SOX10,SOX11,CNTN2,MYRF
GO:0044291	CC	cell-cell contact zone	70	7	0.00894443	0.737432	DES,AHNAK,JAM3,PKP4,ACTN1,OPALIN,TJP2
GO:0001947	BP	heart looping	64	6	0.00905671	0.738227	LBX1,GATA4,CCDC40,TBX20,TBX2,WNT5A
GO:0015252	MF	proton channel activity	24	3	0.00907964	0.738227	ATP5PD,OTOP1,NOX5
GO:0032869	BP	cellular response to insulin stimulus	202	13	0.00902776	0.738227	BAIAP2,OTOP1,MTCL2,SESN3,STXBP4,GAB1,PCSK9,IGF2,PAX6,MZB1,PIP4K2A,BCAR3,BCAR1
GO:0002088	BP	lens development in camera-type eye	85	7	0.00914796	0.739317	GATA3,HIPK2,MEIS1,PAX6,SOX11,WNT5A,BCAR3
GO:0030324	BP	lung development	182	12	0.00915846	0.739317	CTSZ,HIPK2,RBPJ,LOX,NFIB,CCDC40,SOX11,TBX2,TBX5,TP73,WNT5A,LHX3
GO:1901142	BP	insulin metabolic process	16	3	0.00943201	0.75869	CPE,P4HB,PAX6
GO:0051961	BP	negative regulation of nervous system development	147	11	0.0095629	0.763782	SEMA4D,VAX1,DUSP10,ELAPOR2,PAX6,DIP2B,SOX10,SOX11,NR2E1,WNT5A,LHX2
GO:0120035	BP	regulation of plasma membrane bounded cell projection organization	624	33	0.0095484	0.763782	BAIAP2,SEMA4D,TBR1,CHN1,ACAP3,DAB2IP,EPHA4,EPS8,ARC,NEDD4L,SYNE1,CORO1C,GATA3,GFI1,RAPGEF1,MAPT,MDK,PAX6,NIN,PFN2,BCL11A,PLXNA2,CDHR5,DEF8,DIP2B,ISLR2,CNTN2,NR2F1,NR2E1,WNT1,WNT5A,DDR1,CAMK2B,IFT140
GO:0004118	MF	cGMP-stimulated cyclic-nucleotide phosphodiesterase activity	3	2	0.0096391	0.767157	PDE10A,PDE2A
GO:0008543	BP	fibroblast growth factor receptor signaling pathway	81	7	0.00970202	0.769455	FLRT1,GALNT3,GATA3,GPC1,MIR149,TBX2,WNT5A
GO:0040034	BP	regulation of development, heterochronic	12	3	0.00986865	0.777216	RBPJ,PAX6,NR2E1
GO:0097749	BP	membrane tubulation	4	2	0.00986603	0.777216	TMCC1,CORO1C
GO:0060486	BP	club cell differentiation	4	2	0.0101356	0.795467	RBPJ,NFIB
GO:0021782	BP	glial cell development	118	9	0.0103823	0.812015	ADORA2A,MAPT,MDK,PLEC,PRDM8,SOX10,SOX11,CNTN2,MYRF
GO:0030323	BP	respiratory tube development	186	12	0.0105	0.818382	CTSZ,HIPK2,RBPJ,LOX,NFIB,CCDC40,SOX11,TBX2,TBX5,TP73,WNT5A,LHX3
GO:0045687	BP	positive regulation of glial cell differentiation	45	5	0.010954	0.850838	OLIG2,BIN1,MDK,TP73,MYRF
GO:0035050	BP	embryonic heart tube development	84	7	0.0110364	0.854304	LBX1,ECE1,GATA4,CCDC40,TBX20,TBX2,WNT5A
GO:0033189	BP	response to vitamin A	15	3	0.0111226	0.858037	DNMT3A,GATA4,RARA
GO:0034190	MF	apolipoprotein receptor binding	7	2	0.0116305	0.894163	PCSK9,APOA1
GO:0006351	BP	DNA-templated transcription	3298	106	0.0116983	0.896328	SP9,OLIG2,SEMA4D,LBX1,TBR1,RNPS1,VAX1,WWP2,MYSM1,COL4A2,ADORA2A,CX3CR1,DAB2IP,DAXX,DNMT3A,DTX1,EMX2,EVX1,CAMTA1,WWC1,RYBP,MORC3,GATA3,GATA4,GFI1,BIN1,GPER1,HIPK2,SAP30BP,BRF1,HLX,HOXA3,HOXA4,HOXB2,APBB2,AIRE,IGF2,RBPJ,IRF7,SKOR1,LTF,MIR140,MDK,MEIS1,MEIS2,KMT2A,MN1,ZFHX3,NFATC2,NFIB,NFIX,PAX1,PAX6,PDE2A,BCL11A,POLR2F,ZNF562,RNF220,CHD7,MAP2K5,PRDM8,PRDM9,BBX,TBX20,DMRT3,RARA,RXRA,SATB1,DMRTA2,PRD…
GO:0043209	CC	myelin sheath	42	5	0.0121269	0.907839	MBP,PLEC,ERMN,CNTN2,JAM3
GO:0048710	BP	regulation of astrocyte differentiation	31	4	0.0119476	0.907839	EPHA4,BIN1,CNTN2,NR2E1
GO:0050680	BP	negative regulation of epithelial cell proliferation	160	10	0.0120366	0.907839	DUSP10,DAB2IP,GATA3,MIR149,NFIB,PAX6,LIMS2,SOX2,WNT5A,MTSS1
GO:0051240	BP	positive regulation of multicellular organismal process	1618	61	0.012042	0.907839	OLIG2,BAIAP2,SEMA4D,DUSP10,ADORA2A,NCAN,CX3CR1,EPHA4,ERBB3,GAB1,GATA3,GATA4,BIN1,GP1BB,GPER1,HIPK2,HLX,AIRE,IGF2,RBPJ,IRF7,ITGB2,LGALS1,LRPAP1,LTF,MIR149,MAPT,MBP,MDK,NFATC2,PAX6,NIN,PLXNA2,DEF8,CHD7,TBX20,PTK2,ISLR2,PTPN6,RARA,RXRA,S100A1,S100A13,DMRTA2,PRDM16,SMARCD3,SOX10,SOX11,FOXL2,TBX2,TBX5,NR2E1,TP73,MIR657,MYRF,WNT1,WNT5A,NOX5,CAMK2B,RNF135,CD4
GO:0060538	BP	skeletal muscle organ development	169	11	0.0121297	0.907839	VAX1,DES,GPC1,HLX,IGF2,PLEC,RBFOX1,DMRTA2,SOX11,FOXL2,BARX2
GO:0061371	BP	determination of heart left/right asymmetry	69	6	0.0119423	0.907839	LBX1,GATA4,CCDC40,TBX20,TBX2,WNT5A
GO:0062009	BP	secondary palate development	26	4	0.0121029	0.907839	COL11A2,CHD7,SOX11,WNT5A
GO:0048147	BP	negative regulation of fibroblast proliferation	34	4	0.0123801	0.923519	DAB2IP,MORC3,KMT2A,ING5
GO:0001227	MF	DNA-binding transcription repressor activity, RNA polymerase II-specific	317	16	0.0127007	0.925625	VAX1,GATA3,GFI1,ZFHX3,NFATC2,PAX6,BCL11A,SATB1,PRDM16,TBX2,TBX15,NR2F1,NR2E1,IRX1,MAFK,FOXP2
GO:0004725	MF	protein tyrosine phosphatase activity	94	8	0.0125444	0.925625	DUSP10,PTK2,PTPN3,PTPN6,PTPN7,PTPRN2,PTPN5,CDC25B
GO:0004896	MF	cytokine receptor activity	87	6	0.0130583	0.925625	GPR75,CX3CR1,GPR17,IL17REL,CCRL2,CD4
GO:0018993	BP	somatic sex determination	1	1	0.0128983	0.925625	FOXL2
GO:0019101	BP	female somatic sex determination	1	1	0.0128983	0.925625	FOXL2
GO:0021764	BP	amygdala development	5	2	0.0130725	0.925625	TBR1,NR2E1
GO:0021846	BP	cell proliferation in forebrain	26	4	0.0125969	0.925625	EMX2,NFIB,PAX6,BCL11B
GO:0033477	BP	S-methylmethionine metabolic process	1	1	0.0127913	0.925625	BHMT2
GO:0042471	BP	ear morphogenesis	124	9	0.012871	0.925625	OTOP1,LHFPL5,GATA3,CHD7,CDH23,TBX2,WNT1,WNT5A,ZIC1
GO:0047150	MF	betaine-homocysteine S-methyltransferase activity	1	1	0.0131045	0.925625	BHMT
GO:0047865	MF	dimethylglycine dehydrogenase activity	1	1	0.0130093	0.925625	DMGDH
GO:0050666	BP	regulation of homocysteine metabolic process	1	1	0.0131045	0.925625	BHMT
GO:0060014	BP	granulosa cell differentiation	1	1	0.0128983	0.925625	FOXL2
GO:0060023	BP	soft palate development	5	2	0.0126294	0.925625	COL11A2,SOX11
GO:0060043	BP	regulation of cardiac muscle cell proliferation	44	5	0.0125944	0.925625	RBPJ,TBX20,TBX2,TBX5,TP73
GO:0061627	MF	S-methylmethionine-homocysteine S-methyltransferase activity	1	1	0.0127913	0.925625	BHMT2
GO:0071266	BP	'de novo' L-methionine biosynthetic process	1	1	0.0131045	0.925625	BHMT
GO:0046974	MF	histone H3K9 methyltransferase activity	12	3	0.0132334	0.929907	PRDM8,PRDM9,PRDM16
GO:0060045	BP	positive regulation of cardiac muscle cell proliferation	28	4	0.0132474	0.929907	RBPJ,TBX20,TBX2,TBX5
GO:0001709	BP	cell fate determination	42	5	0.0132958	0.93042	LBX1,GATA3,PAX6,TBX2,WNT1
GO:0023051	BP	regulation of signaling	3364	118	0.0133509	0.931388	MIR885,BAIAP2,SEMA4D,PDE10A,RUNDC3A,WWP2,DUSP10,CHN1,CHN2,MGLL,TBC1D16,OTOP1,ADORA2A,SESN3,CX3CR1,DAB2IP,DTX1,ECE1,EPHA4,EPS8,ERBB3,MMD2,ELAPOR2,AAK1,EPN2,GRAMD4,ARC,PHLPP1,CAMTA1,WWC1,SYNE1,PSD3,ALOX15,STXBP4,PCSK9,GATA3,GATA4,GFI1,GPC1,GPR17,GPER1,GRK6,GRIK3,HIPK2,APOA1,IGF2,RBPJ,INPP5A,IRF7,ITPR1,SKOR1,LGALS1,LMNA,LOX,LRPAP1,LTF,MIR140,MIR149,MAPT,MDK,KMT2A,MN1,CCDC88C,UNC13C,P4HB,MZB1,PDE2A,P…
GO:0019904	MF	protein domain specific binding	620	30	0.0134668	0.933709	OLIG2,BAIAP2,MPP7,DAB2IP,DTX1,EPHA4,GATA3,RAPGEF1,HOXA3,FMN1,INPP5A,ITPR1,KCNA1,MAPT,CCDC88C,ATP2B2,PAX6,PDE2A,PMEPA1,PTK2,PTPN6,RARA,RXRA,SH3BP2,TCF12,WNT1,WNT5A,SYNJ2,TJP2,BCAR1
GO:2000648	BP	positive regulation of stem cell proliferation	53	5	0.0134638	0.933709	HOXA3,SOX11,NR2E1,WNT1,WNT5A
GO:0008344	BP	adult locomotory behavior	80	7	0.0135602	0.937316	EPHA4,EPS8,HIPK2,CHD7,DMRT3,CNTN2,ZIC1
GO:1903902	BP	positive regulation of viral life cycle	23	3	0.0136667	0.941796	LGALS1,P4HB,CD4
GO:0001837	BP	epithelial to mesenchymal transition	174	11	0.013796	0.944132	DAB2IP,EPHA4,PHLDB1,GATA3,RBPJ,MIR149,MDK,TBX20,PTK2,TBX5,WNT5A
GO:0030264	BP	nuclear fragmentation involved in apoptotic nuclear change	1	1	0.0140418	0.944132	GPER1
GO:0032774	BP	RNA biosynthetic process	3326	106	0.0137736	0.944132	SP9,OLIG2,SEMA4D,LBX1,TBR1,RNPS1,VAX1,WWP2,MYSM1,COL4A2,ADORA2A,CX3CR1,DAB2IP,DAXX,DNMT3A,DTX1,EMX2,EVX1,CAMTA1,WWC1,RYBP,MORC3,GATA3,GATA4,GFI1,BIN1,GPER1,HIPK2,SAP30BP,BRF1,HLX,HOXA3,HOXA4,HOXB2,APBB2,AIRE,IGF2,RBPJ,IRF7,SKOR1,LTF,MIR140,MDK,MEIS1,MEIS2,KMT2A,MN1,ZFHX3,NFATC2,NFIB,NFIX,PAX1,PAX6,PDE2A,BCL11A,POLR2F,ZNF562,RNF220,CHD7,MAP2K5,PRDM8,PRDM9,BBX,TBX20,DMRT3,RARA,RXRA,SATB1,DMRTA2,PRD…
GO:0038054	MF	G protein-coupled estrogen receptor activity	1	1	0.0140418	0.944132	GPER1
GO:0060413	BP	atrial septum morphogenesis	15	3	0.014133	0.944132	GATA4,TBX20,TBX5
GO:0150136	BP	regulation of interleukin-37 production	1	1	0.0140958	0.944132	MIR657
GO:0150137	BP	interleukin-37 production	1	1	0.0140958	0.944132	MIR657
GO:0150138	BP	negative regulation of interleukin-37 production	1	1	0.0140958	0.944132	MIR657
GO:1900750	MF	oligopeptide binding	1	1	0.0141601	0.944132	FOLH1
GO:1904492	MF	Ac-Asp-Glu binding	1	1	0.0141601	0.944132	FOLH1
GO:1904493	MF	tetrahydrofolyl-poly(glutamate) polymer binding	1	1	0.0141601	0.944132	FOLH1
GO:0071772	BP	response to BMP	171	11	0.0142847	0.946853	MIR885,ELAPOR2,GATA3,GATA4,HIPK2,RBPJ,SKOR1,MIR140,TBX20,SOX11,WNT1,WNT5A
GO:0071773	BP	cellular response to BMP stimulus	171	11	0.0142847	0.946853	MIR885,ELAPOR2,GATA3,GATA4,HIPK2,RBPJ,SKOR1,MIR140,TBX20,SOX11,WNT1,WNT5A
GO:0003214	BP	cardiac left ventricle morphogenesis	16	3	0.0144473	0.947886	CPE,RBPJ,TBX5
GO:0014015	BP	positive regulation of gliogenesis	68	6	0.01451	0.947886	OLIG2,BIN1,MDK,SOX10,TP73,MYRF
GO:0016486	BP	peptide hormone processing	33	4	0.0143638	0.947886	CPE,CTSZ,ECE1,P4HB
GO:0021543	BP	pallium development	183	12	0.0144868	0.947886	TBR1,DAB2IP,EMX2,KCNA1,MDK,PAX6,RARA,DMRTA2,NR2E1,ZIC1,LHX2,FOXP2
GO:0032870	BP	cellular response to hormone stimulus	590	27	0.0144721	0.947886	BAIAP2,OTOP1,MTCL2,SESN3,DAXX,STXBP4,GAB1,PCSK9,GPER1,IGF2,PAX6,MZB1,PIP4K2A,PMEPA1,PTK2,RARA,RXRA,SLIT3,SOX10,SSTR5,ZFP36L2,NR2E1,WNT1,BCAR3,CACNA1H,BCAR1,NCOR2
GO:0003007	BP	heart morphogenesis	261	15	0.014557	0.948221	LBX1,CPE,GATA3,GATA4,RBPJ,CCDC40,CHD7,TBX20,PTK2,SLIT3,SMARCD3,SOX11,TBX2,TBX5,WNT5A
GO:0003209	BP	cardiac atrium morphogenesis	29	4	0.0146577	0.949304	GATA4,TBX20,TBX5,WNT5A
GO:0072091	BP	regulation of stem cell proliferation	91	7	0.0146271	0.949304	HOXA3,RBPJ,NFIB,SOX11,NR2E1,WNT1,WNT5A
GO:0003171	BP	atrioventricular valve development	29	4	0.0152142	0.961916	GATA4,TBX20,SLIT3,TBX5
GO:0034330	BP	cell junction organization	717	36	0.0149802	0.961916	BAIAP2,SEMA4D,COL4A1,MPP7,CX3CR1,DAB2IP,EPHA4,ARC,CORO1C,RAPGEF1,APBB2,FMN1,MAPT,UNC13C,PCDHGC3,PFN2,PLEC,SDK2,LIMS2,PCDHGC5,PCDHGC4,PTK2,DST,CNTN2,TBX5,ICAM5,TRIP6,WNT5A,PRRT1,CAMK2B,JAM3,PPFIBP2,PKP4,ACTN1,BSN,TJP2,MAP4K4,MTSS1
GO:0034642	BP	mitochondrion migration along actin filament	1	1	0.0152886	0.961916	MYO19
GO:0035397	BP	helper T cell enhancement of adaptive immune response	1	1	0.0153242	0.961916	CD4
GO:0042011	MF	interleukin-16 binding	1	1	0.0153242	0.961916	CD4
GO:0042012	MF	interleukin-16 receptor activity	1	1	0.0153242	0.961916	CD4
GO:0042554	BP	superoxide anion generation	39	4	0.0154056	0.961916	ITGB2,MAPT,NOX5,SH3PXD2A
GO:0045309	MF	protein phosphorylated amino acid binding	59	6	0.0149603	0.961916	PTPN3,PTPN6,SH3BP2,SLA,BCAR3,PTPN5
GO:0045666	BP	positive regulation of neuron differentiation	92	7	0.0151297	0.961916	KCTD11,MMD2,PAX6,RARA,SOX11,TCF4,TCF12
GO:0048665	BP	neuron fate specification	34	4	0.0150856	0.961916	NFIB,DMRT3,DMRTA2,LHX3
GO:0048762	BP	mesenchymal cell differentiation	255	15	0.0149703	0.961916	SEMA4D,DAB2IP,EPHA4,PHLDB1,CORO1C,GATA3,RBPJ,MIR149,MDK,PAX6,TBX20,PTK2,SOX10,TBX5,WNT5A
GO:0106015	BP	negative regulation of inflammatory response to wounding	9	2	0.0154029	0.961916	MDK,PTPN6
GO:1900024	BP	regulation of substrate adhesion-dependent cell spreading	60	6	0.0152036	0.961916	CORO1C,APOA1,MDK,P4HB,LIMS2,PTK2
GO:2000677	BP	regulation of transcription regulatory region DNA binding	37	4	0.0154806	0.963933	GATA3,PAX6,RNF220,SOX11
GO:0050728	BP	negative regulation of inflammatory response	194	10	0.0155473	0.96543	DUSP10,ADORA2A,GATA3,GPR17,GPER1,APOA1,MIR149,MDK,PTPN6,TNFRSF1A
GO:0016495	MF	C-X3-C chemokine receptor activity	1	1	0.0157951	0.970154	CX3CR1
GO:0150089	BP	multiple spine synapse organization	1	1	0.0157951	0.970154	CX3CR1
GO:0150090	BP	multiple spine synapse organization, single dendrite	1	1	0.0157951	0.970154	CX3CR1
GO:1904150	BP	negative regulation of microglial cell mediated cytotoxicity	1	1	0.0157951	0.970154	CX3CR1
GO:0010463	BP	mesenchymal cell proliferation	43	5	0.015894	0.971955	SYNE1,LMNA,NFIB,TBX2,WNT5A
GO:0040007	BP	growth	885	39	0.0159104	0.971955	RASGRP2,SEMA4D,DUSP10,BRAT1,WWC1,NEDD4L,FLRT1,GATA3,GATA4,HLX,FMN1,IGF2,RBPJ,MAPT,MDK,MEIS1,NIN,BCL11A,PLEC,CHD7,MAP2K5,TBX20,DIP2B,ISLR2,RARA,SLIT3,SOX2,SOX10,FOXL2,TBX2,TBX5,TP73,WNT5A,DDR1,LTBP4,ING5,DCLK1,LHX2,BCAR1
GO:0038127	BP	ERBB signaling pathway	123	9	0.0161078	0.9761	DAB2IP,ERBB3,GAB1,GPER1,RBPJ,PTK2,PTPN3,BCAR3,BCAR1
GO:1990868	BP	response to chemokine	97	6	0.0160929	0.9761	GPR75,CX3CR1,GPR17,LOX,SLIT3,CCRL2
GO:1990869	BP	cellular response to chemokine	97	6	0.0160929	0.9761	GPR75,CX3CR1,GPR17,LOX,SLIT3,CCRL2
GO:0003143	BP	embryonic heart tube morphogenesis	70	6	0.0165285	0.998913	LBX1,GATA4,CCDC40,TBX20,TBX2,WNT5A
GO:0000002	BP	mitochondrial genome maintenance	30	0	1	1
GO:0000003	BP	reproduction	1437	32	0.729168	1	PSMA8,KCNU1,HFM1,DNMT3A,SPATA24,SYNE1,B4GALNT1,GALNT3,RAI14,GATA3,GATA4,RBPJ,MDK,PGAM2,MOV10L1,CCDC40,CHD7,PRDM9,DMRT3,RARA,DMRTA2,SLIT3,FOXL2,AURKC,WNT5A,DDR1,NOX5,JAM3,PPP1R1B,CACNA1H,NCOR2,CDC25B
GO:0000009	MF	alpha-1,6-mannosyltransferase activity	2	0	1	1
GO:0000010	MF	trans-hexaprenyltranstransferase activity	2	0	1	1
GO:0000012	BP	single strand break repair	11	0	1	1
GO:0000014	MF	single-stranded DNA endodeoxyribonuclease activity	10	0	1	1
GO:0000015	CC	phosphopyruvate hydratase complex	4	0	1	1
GO:0000016	MF	lactase activity	1	0	1	1
GO:0000017	BP	alpha-glucoside transport	2	0	1	1
GO:0000018	BP	regulation of DNA recombination	128	2	0.773292	1	PRDM9,RECQL5
GO:0000019	BP	regulation of mitotic recombination	7	0	1	1
GO:0000022	BP	mitotic spindle elongation	11	1	0.218204	1	AURKC
GO:0000023	BP	maltose metabolic process	3	0	1	1
GO:0000025	BP	maltose catabolic process	1	0	1	1
GO:0000026	MF	alpha-1,2-mannosyltransferase activity	4	0	1	1
GO:0000027	BP	ribosomal large subunit assembly	24	0	1	1
GO:0000028	BP	ribosomal small subunit assembly	18	0	1	1
GO:0000030	MF	mannosyltransferase activity	25	0	1	1
GO:0000033	MF	alpha-1,3-mannosyltransferase activity	3	0	1	1
GO:0000035	MF	acyl binding	2	0	1	1
GO:0000036	MF	acyl carrier activity	1	0	1	1
GO:0000038	BP	very long-chain fatty acid metabolic process	34	0	1	1
GO:0000041	BP	transition metal ion transport	94	1	0.895076	1	LTF
GO:0000045	BP	autophagosome assembly	108	2	0.779211	1	PACS2,PIP4K2A
GO:0000048	MF	peptidyltransferase activity	2	0	1	1
GO:0000049	MF	tRNA binding	74	0	1	1
GO:0000050	BP	urea cycle	10	0	1	1
GO:0000052	BP	citrulline metabolic process	7	1	0.255271	1	DDAH2
GO:0000053	BP	argininosuccinate metabolic process	1	0	1	1
GO:0000054	BP	ribosomal subunit export from nucleus	14	0	1	1
GO:0000055	BP	ribosomal large subunit export from nucleus	7	0	1	1
GO:0000056	BP	ribosomal small subunit export from nucleus	8	0	1	1
GO:0000062	MF	fatty-acyl-CoA binding	17	0	1	1
GO:0000064	MF	L-ornithine transmembrane transporter activity	4	0	1	1
GO:0000070	BP	mitotic sister chromatid segregation	178	1	0.985468	1	AURKC
GO:0000075	BP	cell cycle checkpoint signaling	188	0	1	1
GO:0000076	BP	DNA replication checkpoint signaling	18	0	1	1
GO:0000077	BP	DNA damage checkpoint signaling	122	0	1	1
GO:0000079	BP	regulation of cyclin-dependent protein serine/threonine kinase activity	80	0	1	1
GO:0000080	BP	mitotic G1 phase	2	0	1	1
GO:0000082	BP	G1/S transition of mitotic cell cycle	240	3	0.964342	1	GFI1,PTPN6,SMARCD3
GO:0000083	BP	regulation of transcription involved in G1/S transition of mitotic cell cycle	21	1	0.488409	1	GFI1
GO:0000086	BP	G2/M transition of mitotic cell cycle	134	2	0.89324	1	SMARCD3,CDC25B
GO:0000095	MF	S-adenosyl-L-methionine transmembrane transporter activity	1	0	1	1
GO:0000096	BP	sulfur amino acid metabolic process	32	3	0.0479478	1	BHMT2,GNMT,BHMT
GO:0000097	BP	sulfur amino acid biosynthetic process	16	2	0.0535059	1	BHMT2,BHMT
GO:0000098	BP	sulfur amino acid catabolic process	10	0	1	1
GO:0000099	MF	sulfur amino acid transmembrane transporter activity	11	0	1	1
GO:0000101	BP	sulfur amino acid transport	12	0	1	1
GO:0000103	BP	sulfate assimilation	2	0	1	1
GO:0000104	MF	succinate dehydrogenase activity	4	0	1	1
GO:0000105	BP	histidine biosynthetic process	2	0	1	1
GO:0000109	CC	nucleotide-excision repair complex	10	0	1	1
GO:0000110	CC	nucleotide-excision repair factor 1 complex	3	0	1	1
GO:0000111	CC	nucleotide-excision repair factor 2 complex	1	0	1	1
GO:0000112	CC	nucleotide-excision repair factor 3 complex	1	0	1	1
GO:0000117	BP	regulation of transcription involved in G2/M transition of mitotic cell cycle	2	0	1	1
GO:0000118	CC	histone deacetylase complex	76	0	1	1
GO:0000120	CC	RNA polymerase I transcription regulator complex	6	0	1	1
GO:0000121	MF	glycerol-1-phosphatase activity	1	0	1	1
GO:0000123	CC	histone acetyltransferase complex	86	1	0.880693	1	ING5
GO:0000124	CC	SAGA complex	23	0	1	1
GO:0000126	CC	transcription factor TFIIIB complex	3	1	0.0925715	1	BRF1
GO:0000127	CC	transcription factor TFIIIC complex	6	0	1	1
GO:0000132	BP	establishment of mitotic spindle orientation	35	1	0.633996	1	PAX6
GO:0000137	CC	Golgi cis cisterna	26	0	1	1
GO:0000138	CC	Golgi trans cisterna	9	0	1	1
GO:0000139	CC	Golgi membrane	641	14	0.862341	1	LMTK3,MGAT5B,MMD2,B4GALNT1,GALNT3,RAB30,GPER1,MGAT3,GALNT9,VAC14,PMEPA1,TAPBP,TNFRSF1A,CRACR2A
GO:0000140	MF	acylglycerone-phosphate reductase activity	1	0	1	1
GO:0000145	CC	exocyst	14	1	0.396693	1	EXOC3L4
GO:0000146	MF	microfilament motor activity	37	1	0.762204	1	MYO19
GO:0000149	MF	SNARE binding	104	4	0.350571	1	STXBP4,UNC13C,CACNA1A,EXOC3L4
GO:0000150	MF	DNA strand exchange activity	2	0	1	1
GO:0000151	CC	ubiquitin ligase complex	300	5	0.865171	1	UBE4B,WWP2,DAW1,KCTD2,FBXO24,YPEL5
GO:0000152	CC	nuclear ubiquitin ligase complex	42	0	1	1
GO:0000153	CC	cytoplasmic ubiquitin ligase complex	13	0	1	1
GO:0000154	BP	rRNA modification	33	0	1	1
GO:0000159	CC	protein phosphatase type 2A complex	16	0	1	1
GO:0000160	BP	phosphorelay signal transduction system	1	0	1	1
GO:0000164	CC	protein phosphatase type 1 complex	18	0	1	1
GO:0000165	BP	MAPK cascade	740	25	0.202457	1	DUSP10,DAB2IP,DAXX,EPHA4,PHLPP1,WWC1,ALOX15,GATA4,GPER1,HIPK2,IGF2,MBP,MAP2K5,PTPN3,PTPN6,PTPN7,SLA,SOX2,ZFP36L2,TP73,WNT5A,DOK3,BCAR3,CD4,MAP4K4
GO:0000166	MF	nucleotide binding	2044	49	0.911903	1	SPEG,PDE10A,LMTK3,AGAP1,GLYCTK,CRYZ,HFM1,DPYD,EPHA4,ERBB3,ALDH2,AAK1,MAST3,CHTOP,RAB30,GRK6,HIPK2,NRBP1,MAB21L1,NDUFS2,ATP2B2,HSPA14,NIN,PDE2A,DDX41,PFKFB3,PIP4K2A,SEPTIN5,MOV10L1,TOR4A,CHD7,MAP2K5,MCCC1,PTK2,SRPRB,AURKC,DDR1,NOX5,MYO19,ACSF2,CAMK2B,ACSS1,CRACR2A,DGKZ,NEK9,DCLK1,RECQL5,MAP4K4,ENTPD3,AATK
GO:0000170	MF	sphingosine hydroxylase activity	1	0	1	1
GO:0000171	MF	ribonuclease MRP activity	2	0	1	1
GO:0000172	CC	ribonuclease MRP complex	10	0	1	1
GO:0000175	MF	3'-5'-RNA exonuclease activity	36	0	1	1
GO:0000176	CC	nuclear exosome (RNase complex)	12	0	1	1
GO:0000177	CC	cytoplasmic exosome (RNase complex)	15	0	1	1
GO:0000178	CC	exosome (RNase complex)	18	0	1	1
GO:0000179	MF	rRNA (adenine-N6,N6-)-dimethyltransferase activity	4	0	1	1
GO:0000182	MF	rDNA binding	10	0	1	1
GO:0000183	BP	rDNA heterochromatin formation	7	0	1	1
GO:0000184	BP	nuclear-transcribed mRNA catabolic process, nonsense-mediated decay	42	1	0.66063	1	RNPS1
GO:0000209	BP	protein polyubiquitination	219	5	0.689376	1	UBE4B,WWP2,DAW1,NEDD4L,RNF135
GO:0000210	MF	NAD+ diphosphatase activity	3	1	0.0393822	1	NUDT12
GO:0000212	BP	meiotic spindle organization	18	0	1	1
GO:0000213	MF	tRNA-intron endonuclease activity	2	0	1	1
GO:0000214	CC	tRNA-intron endonuclease complex	4	0	1	1
GO:0000215	MF	tRNA 2'-phosphotransferase activity	2	0	1	1
GO:0000217	MF	DNA secondary structure binding	36	3	0.0737739	1	MAPT,KMT2A,PAX6
GO:0000220	CC	vacuolar proton-transporting V-type ATPase, V0 domain	9	0	1	1
GO:0000221	CC	vacuolar proton-transporting V-type ATPase, V1 domain	11	0	1	1
GO:0000224	MF	peptide-N4-(N-acetyl-beta-glucosaminyl)asparagine amidase activity	1	0	1	1
GO:0000225	MF	N-acetylglucosaminylphosphatidylinositol deacetylase activity	1	0	1	1
GO:0000226	BP	microtubule cytoskeleton organization	628	13	0.877592	1	DAW1,EML1,PHLDB1,DNAJB13,LMNA,MAPT,CCDC88C,PAX6,NIN,CCDC40,AURKC,CNTN2,NAV1
GO:0000228	CC	nuclear chromosome	214	2	0.954978	1	MMS22L,RGS12
GO:0000235	CC	astral microtubule	10	0	1	1
GO:0000242	CC	pericentriolar material	22	1	0.475927	1	NIN
GO:0000243	CC	commitment complex	5	0	1	1
GO:0000244	BP	spliceosomal tri-snRNP complex assembly	19	0	1	1
GO:0000245	BP	spliceosomal complex assembly	77	1	0.822765	1	CELF2
GO:0000246	MF	delta24(24-1) sterol reductase activity	1	0	1	1
GO:0000248	MF	C-5 sterol desaturase activity	2	0	1	1
GO:0000250	MF	lanosterol synthase activity	1	0	1	1
GO:0000253	MF	3-keto sterol reductase activity	4	0	1	1
GO:0000254	MF	C-4 methylsterol oxidase activity	3	0	1	1
GO:0000255	BP	allantoin metabolic process	9	0	1	1
GO:0000256	BP	allantoin catabolic process	1	0	1	1
GO:0000266	BP	mitochondrial fission	40	2	0.304727	1	MAPT,MYO19
GO:0000268	MF	peroxisome targeting sequence binding	5	0	1	1
GO:0000270	BP	peptidoglycan metabolic process	6	0	1	1
GO:0000271	BP	polysaccharide biosynthetic process	64	1	0.842945	1	IGF2
GO:0000272	BP	polysaccharide catabolic process	21	0	1	1
GO:0000274	CC	mitochondrial proton-transporting ATP synthase, stator stalk	2	1	0.0286145	1	ATP5PD
GO:0000275	CC	mitochondrial proton-transporting ATP synthase complex, catalytic sector F(1)	6	0	1	1
GO:0000276	CC	mitochondrial proton-transporting ATP synthase complex, coupling factor F(o)	10	1	0.154208	1	ATP5PD
GO:0000278	BP	mitotic cell cycle	898	16	0.96889	1	EML1,EPS8,GFI1,IGF2,MEIS2,NFIB,PAX6,PTPN3,PTPN6,SMARCD3,ZFP36L2,AURKC,TP73,NEK9,RECQL5,CDC25B
GO:0000280	BP	nuclear division	432	10	0.570893	1	PSMA8,HFM1,EPS8,IGF2,NFIB,MOV10L1,PRDM9,AURKC,WNT5A,CDC25B
GO:0000281	BP	mitotic cytokinesis	85	0	1	1
GO:0000285	MF	1-phosphatidylinositol-3-phosphate 5-kinase activity	3	0	1	1
GO:0000287	MF	magnesium ion binding	212	4	0.839745	1	MAST3,PDE2A,MOV10L1,NUDT12
GO:0000288	BP	nuclear-transcribed mRNA catabolic process, deadenylation-dependent decay	69	1	0.830842	1	ZFP36L2
GO:0000289	BP	nuclear-transcribed mRNA poly(A) tail shortening	34	0	1	1
GO:0000290	BP	deadenylation-dependent decapping of nuclear-transcribed mRNA	11	0	1	1
GO:0000291	BP	nuclear-transcribed mRNA catabolic process, exonucleolytic	20	0	1	1
GO:0000293	MF	ferric-chelate reductase activity	3	0	1	1
GO:0000295	MF	adenine nucleotide transmembrane transporter activity	21	0	1	1
GO:0000296	BP	spermine transport	3	0	1	1
GO:0000298	MF	endopolyphosphatase activity	3	0	1	1
GO:0000301	BP	retrograde transport, vesicle recycling within Golgi	9	0	1	1
GO:0000302	BP	response to reactive oxygen species	197	2	0.967183	1	SESN3,MAPT
GO:0000303	BP	response to superoxide	26	0	1	1
GO:0000304	BP	response to singlet oxygen	1	0	1	1
GO:0000305	BP	response to oxygen radical	27	0	1	1
GO:0000307	CC	cyclin-dependent protein kinase holoenzyme complex	50	0	1	1
GO:0000308	CC	cytoplasmic cyclin-dependent protein kinase holoenzyme complex	2	0	1	1
GO:0000309	MF	nicotinamide-nucleotide adenylyltransferase activity	3	0	1	1
GO:0000313	CC	organellar ribosome	89	0	1	1
GO:0000314	CC	organellar small ribosomal subunit	32	0	1	1
GO:0000315	CC	organellar large ribosomal subunit	56	0	1	1
GO:0000320	BP	re-entry into mitotic cell cycle	3	0	1	1
GO:0000322	CC	storage vacuole	2	0	1	1
GO:0000323	CC	lytic vacuole	722	11	0.982315	1	STARD3,NCAN,CTSZ,ECE1,PCSK9,GPC1,PIP4K2A,AHNAK,CAPN1,RNASET2,PPT2
GO:0000332	MF	template for synthesis of G-rich strand of telomere DNA activity	1	0	1	1
GO:0000333	CC	telomerase catalytic core complex	2	0	1	1
GO:0000334	MF	3-hydroxyanthranilate 3,4-dioxygenase activity	1	0	1	1
GO:0000338	BP	protein deneddylation	11	0	1	1
GO:0000339	MF	RNA cap binding	19	0	1	1
GO:0000340	MF	RNA 7-methylguanosine cap binding	12	0	1	1
GO:0000346	CC	transcription export complex	9	1	0.16389	1	CHTOP
GO:0000347	CC	THO complex	5	0	1	1
GO:0000348	BP	mRNA branch site recognition	1	0	1	1
GO:0000349	BP	generation of catalytic spliceosome for first transesterification step	2	0	1	1
GO:0000350	BP	generation of catalytic spliceosome for second transesterification step	2	0	1	1
GO:0000353	BP	formation of quadruple SL/U4/U5/U6 snRNP	3	0	1	1
GO:0000354	BP	cis assembly of pre-catalytic spliceosome	2	0	1	1
GO:0000365	BP	mRNA trans splicing, via spliceosome	3	0	1	1
GO:0000375	BP	RNA splicing, via transesterification reactions	290	3	0.959612	1	CELF2,RNPS1,DDX41,RBFOX1
GO:0000377	BP	RNA splicing, via transesterification reactions with bulged adenosine as nucleophile	286	3	0.957873	1	CELF2,RNPS1,DDX41,RBFOX1
GO:0000378	BP	RNA exon ligation	1	0	1	1
GO:0000379	BP	tRNA-type intron splice site recognition and cleavage	3	0	1	1
GO:0000380	BP	alternative mRNA splicing, via spliceosome	67	3	0.300565	1	CELF2,RNPS1,RBFOX1
GO:0000381	BP	regulation of alternative mRNA splicing, via spliceosome	51	3	0.199303	1	CELF2,RNPS1,RBFOX1
GO:0000386	MF	second spliceosomal transesterification activity	1	0	1	1
GO:0000387	BP	spliceosomal snRNP assembly	43	0	1	1
GO:0000388	BP	spliceosome conformational change to release U4 (or U4atac) and U1 (or U11)	1	0	1	1
GO:0000389	BP	mRNA 3'-splice site recognition	6	0	1	1
GO:0000390	BP	spliceosomal complex disassembly	3	0	1	1
GO:0000393	BP	spliceosomal conformational changes to generate catalytic conformation	5	0	1	1
GO:0000394	BP	RNA splicing, via endonucleolytic cleavage and ligation	14	0	1	1
GO:0000395	BP	mRNA 5'-splice site recognition	12	0	1	1
GO:0000398	BP	mRNA splicing, via spliceosome	286	3	0.957873	1	CELF2,RNPS1,DDX41,RBFOX1
GO:0000400	MF	four-way junction DNA binding	16	0	1	1
GO:0000403	MF	Y-form DNA binding	4	0	1	1
GO:0000404	MF	heteroduplex DNA loop binding	1	0	1	1
GO:0000405	MF	bubble DNA binding	8	0	1	1
GO:0000407	CC	phagophore assembly site	37	0	1	1
GO:0000408	CC	EKC/KEOPS complex	4	0	1	1
GO:0000409	BP	regulation of transcription by galactose	1	0	1	1
GO:0000411	BP	positive regulation of transcription by galactose	1	0	1	1
GO:0000413	BP	protein peptidyl-prolyl isomerization	22	0	1	1
GO:0000417	CC	HIR complex	1	0	1	1
GO:0000421	CC	autophagosome membrane	49	0	1	1
GO:0000422	BP	autophagy of mitochondrion	90	0	1	1
GO:0000423	BP	mitophagy	34	0	1	1
GO:0000425	BP	pexophagy	6	0	1	1
GO:0000428	CC	DNA-directed RNA polymerase complex	97	1	0.872861	1	POLR2F
GO:0000429	BP	carbon catabolite regulation of transcription from RNA polymerase II promoter	6	0	1	1
GO:0000430	BP	regulation of transcription from RNA polymerase II promoter by glucose	5	0	1	1
GO:0000431	BP	regulation of transcription from RNA polymerase II promoter by galactose	1	0	1	1
GO:0000432	BP	positive regulation of transcription from RNA polymerase II promoter by glucose	5	0	1	1
GO:0000435	BP	positive regulation of transcription from RNA polymerase II promoter by galactose	1	0	1	1
GO:0000436	BP	carbon catabolite activation of transcription from RNA polymerase II promoter	6	0	1	1
GO:0000438	CC	core TFIIH complex portion of holo TFIIH complex	2	0	1	1
GO:0000439	CC	transcription factor TFIIH core complex	11	0	1	1
GO:0000444	CC	MIS12/MIND type complex	4	0	1	1
GO:0000445	CC	THO complex part of transcription export complex	5	0	1	1
GO:0000447	BP	endonucleolytic cleavage in ITS1 to separate SSU-rRNA from 5.8S rRNA and LSU-rRNA from tricistronic rRNA transcript (SSU-rRNA, 5.8S rRNA, LSU-rRNA)	10	0	1	1
GO:0000448	BP	cleavage in ITS2 between 5.8S rRNA and LSU-rRNA of tricistronic rRNA transcript (SSU-rRNA, 5.8S rRNA, LSU-rRNA)	2	0	1	1
GO:0000451	BP	rRNA 2'-O-methylation	3	0	1	1
GO:0000454	BP	snoRNA guided rRNA pseudouridine synthesis	2	0	1	1
GO:0000455	BP	enzyme-directed rRNA pseudouridine synthesis	3	0	1	1
GO:0000460	BP	maturation of 5.8S rRNA	35	0	1	1
GO:0000461	BP	endonucleolytic cleavage to generate mature 3'-end of SSU-rRNA from (SSU-rRNA, 5.8S rRNA, LSU-rRNA)	1	0	1	1
GO:0000462	BP	maturation of SSU-rRNA from tricistronic rRNA transcript (SSU-rRNA, 5.8S rRNA, LSU-rRNA)	34	0	1	1
GO:0000463	BP	maturation of LSU-rRNA from tricistronic rRNA transcript (SSU-rRNA, 5.8S rRNA, LSU-rRNA)	16	0	1	1
GO:0000466	BP	maturation of 5.8S rRNA from tricistronic rRNA transcript (SSU-rRNA, 5.8S rRNA, LSU-rRNA)	25	0	1	1
GO:0000467	BP	exonucleolytic trimming to generate mature 3'-end of 5.8S rRNA from tricistronic rRNA transcript (SSU-rRNA, 5.8S rRNA, LSU-rRNA)	9	0	1	1
GO:0000470	BP	maturation of LSU-rRNA	27	0	1	1
GO:0000472	BP	endonucleolytic cleavage to generate mature 5'-end of SSU-rRNA from (SSU-rRNA, 5.8S rRNA, LSU-rRNA)	5	0	1	1
GO:0000479	BP	endonucleolytic cleavage of tricistronic rRNA transcript (SSU-rRNA, 5.8S rRNA, LSU-rRNA)	17	0	1	1
GO:0000480	BP	endonucleolytic cleavage in 5'-ETS of tricistronic rRNA transcript (SSU-rRNA, 5.8S rRNA, LSU-rRNA)	8	0	1	1
GO:0000481	BP	maturation of 5S rRNA	1	0	1	1
GO:0000491	BP	small nucleolar ribonucleoprotein complex assembly	12	0	1	1
GO:0000492	BP	box C/D snoRNP assembly	10	0	1	1
GO:0000493	BP	box H/ACA snoRNP assembly	2	0	1	1
GO:0000494	BP	box C/D RNA 3'-end processing	3	0	1	1
GO:0000495	BP	box H/ACA RNA 3'-end processing	1	0	1	1
GO:0000497	MF	DNA template activity	1	0	1	1
GO:0000502	CC	proteasome complex	59	1	0.708594	1	PSMA8
GO:0000506	CC	glycosylphosphatidylinositol-N-acetylglucosaminyltransferase (GPI-GnT) complex	6	0	1	1
GO:0000512	BP	lncRNA-mediated post-transcriptional gene silencing	9	0	1	1
GO:0000514	MF	3-sulfino-L-alanine: proton, glutamate antiporter activity	2	0	1	1
GO:0000515	MF	aspartate:glutamate, proton antiporter activity	2	0	1	1
GO:0000578	BP	embryonic axis specification	40	2	0.293601	1	WNT1,WNT5A
GO:0000700	MF	mismatch base pair DNA N-glycosylase activity	4	0	1	1
GO:0000701	MF	purine-specific mismatch base pair DNA N-glycosylase activity	2	0	1	1
GO:0000702	MF	oxidized base lesion DNA N-glycosylase activity	4	0	1	1
GO:0000703	MF	oxidized pyrimidine nucleobase lesion DNA N-glycosylase activity	2	0	1	1
GO:0000706	BP	meiotic DNA double-strand break processing	3	0	1	1
GO:0000707	BP	meiotic DNA recombinase assembly	1	0	1	1
GO:0000708	BP	meiotic strand invasion	1	0	1	1
GO:0000709	BP	meiotic joint molecule formation	1	0	1	1
GO:0000710	BP	meiotic mismatch repair	1	0	1	1
GO:0000711	BP	meiotic DNA repair synthesis	3	0	1	1
GO:0000712	BP	resolution of meiotic recombination intermediates	15	1	0.260279	1	HFM1
GO:0000715	BP	nucleotide-excision repair, DNA damage recognition	1	0	1	1
GO:0000717	BP	nucleotide-excision repair, DNA duplex unwinding	1	0	1	1
GO:0000720	BP	pyrimidine dimer repair by nucleotide-excision repair	4	0	1	1
GO:0000721	MF	(R,R)-butanediol dehydrogenase activity	1	0	1	1
GO:0000722	BP	telomere maintenance via recombination	14	0	1	1
GO:0000723	BP	telomere maintenance	151	0	1	1
GO:0000724	BP	double-strand break repair via homologous recombination	167	2	0.906841	1	MMS22L,RECQL5
GO:0000725	BP	recombinational repair	171	2	0.912256	1	MMS22L,RECQL5
GO:0000727	BP	double-strand break repair via break-induced replication	12	0	1	1
GO:0000729	BP	DNA double-strand break processing	21	0	1	1
GO:0000730	BP	DNA recombinase assembly	4	0	1	1
GO:0000731	BP	DNA synthesis involved in DNA repair	39	0	1	1
GO:0000732	BP	strand displacement	1	0	1	1
GO:0000741	BP	karyogamy	1	0	1	1
GO:0000768	BP	syncytium formation by plasma membrane fusion	61	4	0.145125	1	NFATC2,WNT1,CACNA1H,SH3PXD2A
GO:0000773	MF	phosphatidyl-N-methylethanolamine N-methyltransferase activity	1	0	1	1
GO:0000774	MF	adenyl-nucleotide exchange factor activity	15	0	1	1
GO:0000775	CC	chromosome, centromeric region	244	3	0.924233	1	DAXX,DNMT3A,AURKC
GO:0000776	CC	kinetochore	163	1	0.977411	1	AURKC
GO:0000779	CC	condensed chromosome, centromeric region	173	1	0.981978	1	AURKC
GO:0000781	CC	chromosome, telomeric region	165	0	1	1
GO:0000782	CC	telomere cap complex	12	0	1	1
GO:0000783	CC	nuclear telomere cap complex	12	0	1	1
GO:0000786	CC	nucleosome	111	1	0.860667	1	H2BC18,H3C13
GO:0000791	CC	euchromatin	56	1	0.751937	1	DNMT3A
GO:0000792	CC	heterochromatin	76	1	0.866162	1	DNMT3A
GO:0000793	CC	condensed chromosome	266	2	0.983318	1	RGS12,AURKC
GO:0000794	CC	condensed nuclear chromosome	74	1	0.790778	1	RGS12
GO:0000795	CC	synaptonemal complex	35	0	1	1
GO:0000796	CC	condensin complex	8	0	1	1
GO:0000800	CC	lateral element	14	0	1	1
GO:0000801	CC	central element	7	0	1	1
GO:0000802	CC	transverse filament	1	0	1	1
GO:0000803	CC	sex chromosome	32	1	0.549657	1	DNMT3A
GO:0000805	CC	X chromosome	10	0	1	1
GO:0000806	CC	Y chromosome	2	0	1	1
GO:0000808	CC	origin recognition complex	9	0	1	1
GO:0000810	MF	diacylglycerol diphosphate phosphatase activity	3	0	1	1
GO:0000811	CC	GINS complex	5	0	1	1
GO:0000812	CC	Swr1 complex	13	0	1	1
GO:0000813	CC	ESCRT I complex	11	0	1	1
GO:0000814	CC	ESCRT II complex	3	0	1	1
GO:0000815	CC	ESCRT III complex	10	0	1	1
GO:0000819	BP	sister chromatid segregation	219	2	0.972972	1	SMARCD3,AURKC
GO:0000820	BP	regulation of glutamine family amino acid metabolic process	8	0	1	1
GO:0000821	BP	regulation of arginine metabolic process	4	0	1	1
GO:0000822	MF	inositol hexakisphosphate binding	3	0	1	1
GO:0000823	MF	inositol-1,4,5-trisphosphate 6-kinase activity	1	0	1	1
GO:0000824	MF	inositol tetrakisphosphate 3-kinase activity	1	0	1	1
GO:0000825	MF	inositol tetrakisphosphate 6-kinase activity	2	0	1	1
GO:0000827	MF	inositol-1,3,4,5,6-pentakisphosphate kinase activity	5	0	1	1
GO:0000828	MF	inositol hexakisphosphate kinase activity	5	0	1	1
GO:0000829	MF	inositol heptakisphosphate kinase activity	5	0	1	1
GO:0000831	MF	inositol hexakisphosphate 6-kinase activity	1	0	1	1
GO:0000832	MF	inositol hexakisphosphate 5-kinase activity	5	0	1	1
GO:0000835	CC	ER ubiquitin ligase complex	9	0	1	1
GO:0000836	CC	Hrd1p ubiquitin ligase complex	8	0	1	1
GO:0000839	CC	Hrd1p ubiquitin ligase ERAD-L complex	6	0	1	1
GO:0000900	MF	mRNA regulatory element binding translation repressor activity	15	1	0.38533	1	RARA
GO:0000910	BP	cytokinesis	180	8	0.111689	1	PLEC,SEPTIN5,SSTR5,AURKC,NOX5,MYO19,PKP4,CDC25B
GO:0000912	BP	assembly of actomyosin apparatus involved in cytokinesis	9	1	0.256658	1	PLEC
GO:0000915	BP	actomyosin contractile ring assembly	9	1	0.256658	1	PLEC
GO:0000916	BP	actomyosin contractile ring contraction	1	0	1	1
GO:0000917	BP	division septum assembly	1	0	1	1
GO:0000921	BP	septin ring assembly	1	0	1	1
GO:0000922	CC	spindle pole	168	6	0.25979	1	EML1,NIN,YPEL5,AURKC,PKP4,CDC25B
GO:0000923	CC	equatorial microtubule organizing center	5	0	1	1
GO:0000930	CC	gamma-tubulin complex	16	0	1	1
GO:0000931	CC	gamma-tubulin ring complex	7	0	1	1
GO:0000932	CC	P-body	98	2	0.752433	1	SYNE1,LIMD1
GO:0000938	CC	GARP complex	4	0	1	1
GO:0000939	CC	inner kinetochore	17	0	1	1
GO:0000940	CC	outer kinetochore	20	0	1	1
GO:0000956	BP	nuclear-transcribed mRNA catabolic process	125	2	0.826266	1	RNPS1,ZFP36L2
GO:0000957	BP	mitochondrial RNA catabolic process	6	0	1	1
GO:0000958	BP	mitochondrial mRNA catabolic process	3	0	1	1
GO:0000959	BP	mitochondrial RNA metabolic process	51	1	0.610974	1	MTERF1
GO:0000960	BP	regulation of mitochondrial RNA catabolic process	5	0	1	1
GO:0000961	BP	negative regulation of mitochondrial RNA catabolic process	2	0	1	1
GO:0000962	BP	positive regulation of mitochondrial RNA catabolic process	3	0	1	1
GO:0000963	BP	mitochondrial RNA processing	20	0	1	1
GO:0000964	BP	mitochondrial RNA 5'-end processing	3	0	1	1
GO:0000965	BP	mitochondrial RNA 3'-end processing	5	0	1	1
GO:0000966	BP	RNA 5'-end processing	21	0	1	1
GO:0000967	BP	rRNA 5'-end processing	5	0	1	1
GO:0000968	BP	tRNA exon ligation	1	0	1	1
GO:0000971	BP	tRNA exon ligation utilizing 2',3' cyclic phosphate of 5'-exon as source of linkage phosphate	1	0	1	1
GO:0000972	BP	transcription-dependent tethering of RNA polymerase II gene DNA at nuclear periphery	7	0	1	1
GO:0000973	BP	post-transcriptional tethering of RNA polymerase II gene DNA at nuclear periphery	3	0	1	1
GO:0000974	CC	Prp19 complex	12	0	1	1
GO:0000979	MF	RNA polymerase II core promoter sequence-specific DNA binding	18	1	0.347918	1	PAX6
GO:0000992	MF	RNA polymerase III cis-regulatory region sequence-specific DNA binding	8	1	0.230959	1	BRF1
GO:0000993	MF	RNA polymerase II complex binding	35	1	0.624452	1	RECQL5
GO:0000994	MF	RNA polymerase III core binding	1	0	1	1
GO:0000995	MF	RNA polymerase III general transcription initiation factor activity	12	1	0.239134	1	BRF1
GO:0001002	MF	RNA polymerase III type 1 promoter sequence-specific DNA binding	4	0	1	1
GO:0001003	MF	RNA polymerase III type 2 promoter sequence-specific DNA binding	4	0	1	1
GO:0001006	MF	RNA polymerase III type 3 promoter sequence-specific DNA binding	7	1	0.217567	1	BRF1
GO:0001010	MF	RNA polymerase II sequence-specific DNA-binding transcription factor recruiting activity	1	0	1	1
GO:0001016	MF	RNA polymerase III transcription regulatory region sequence-specific DNA binding	9	1	0.240802	1	BRF1
GO:0001018	MF	mitochondrial promoter sequence-specific DNA binding	2	0	1	1
GO:0001025	MF	RNA polymerase III general transcription initiation factor binding	4	0	1	1
GO:0001042	MF	RNA polymerase I core binding	4	0	1	1
GO:0001046	MF	core promoter sequence-specific DNA binding	39	1	0.681788	1	PAX6
GO:0001054	MF	RNA polymerase I activity	10	1	0.206116	1	POLR2F
GO:0001055	MF	RNA polymerase II activity	11	1	0.198141	1	POLR2F
GO:0001056	MF	RNA polymerase III activity	10	1	0.184217	1	POLR2F
GO:0001069	MF	regulatory region RNA binding	2	0	1	1
GO:0001079	BP	nitrogen catabolite regulation of transcription from RNA polymerase II promoter	1	0	1	1
GO:0001080	BP	nitrogen catabolite activation of transcription from RNA polymerase II promoter	1	0	1	1
GO:0001091	MF	RNA polymerase II general transcription initiation factor binding	23	1	0.434373	1	TCF4
GO:0001093	MF	TFIIB-class transcription factor binding	4	1	0.147794	1	TCF4
GO:0001094	MF	TFIID-class transcription factor complex binding	10	0	1	1
GO:0001096	MF	TFIIF-class transcription factor complex binding	2	0	1	1
GO:0001097	MF	TFIIH-class transcription factor complex binding	3	0	1	1
GO:0001098	MF	basal transcription machinery binding	58	2	0.451535	1	TCF4,RECQL5
GO:0001099	MF	basal RNA polymerase II transcription machinery binding	58	2	0.451535	1	TCF4,RECQL5
GO:0001100	BP	negative regulation of exit from mitosis	1	0	1	1
GO:0001101	BP	response to acid chemical	132	6	0.196484	1	BAIAP2,COL4A1,SESN3,DNMT3A,BCL11A,PLEC,COL18A1
GO:0001109	BP	promoter clearance during DNA-templated transcription	3	0	1	1
GO:0001111	BP	RNA polymerase II promoter clearance	3	0	1	1
GO:0001112	BP	DNA-templated transcription open complex formation	2	0	1	1
GO:0001113	BP	transcription open complex formation at RNA polymerase II promoter	1	0	1	1
GO:0001120	BP	protein-DNA complex remodeling	2	0	1	1
GO:0001147	MF	transcription termination site sequence-specific DNA binding	2	0	1	1
GO:0001156	MF	TFIIIC-class transcription factor complex binding	3	0	1	1
GO:0001161	MF	intronic transcription regulatory region sequence-specific DNA binding	11	1	0.348595	1	VAX1
GO:0001162	MF	RNA polymerase II intronic transcription regulatory region sequence-specific DNA binding	8	1	0.251044	1	VAX1
GO:0001163	MF	RNA polymerase I transcription regulatory region sequence-specific DNA binding	8	0	1	1
GO:0001164	MF	RNA polymerase I core promoter sequence-specific DNA binding	8	0	1	1
GO:0001165	MF	RNA polymerase I cis-regulatory region sequence-specific DNA binding	1	0	1	1
GO:0001172	BP	RNA-templated transcription	3	0	1	1
GO:0001173	BP	DNA-templated transcriptional start site selection	2	0	1	1
GO:0001174	BP	transcriptional start site selection at RNA polymerase II promoter	2	0	1	1
GO:0001178	BP	regulation of transcriptional start site selection at RNA polymerase II promoter	1	0	1	1
GO:0001179	MF	RNA polymerase I general transcription initiation factor binding	1	0	1	1
GO:0001181	MF	RNA polymerase I general transcription initiation factor activity	6	0	1	1
GO:0001188	BP	RNA polymerase I preinitiation complex assembly	9	0	1	1
GO:0001192	BP	maintenance of transcriptional fidelity during transcription elongation	1	0	1	1
GO:0001193	BP	maintenance of transcriptional fidelity during transcription elongation by RNA polymerase II	1	0	1	1
GO:0001221	MF	transcription coregulator binding	108	7	0.0931964	1	BAIAP2,GATA3,PAX6,RARA,RXRA,SMARCD3,LHX3
GO:0001222	MF	transcription corepressor binding	45	0	1	1
GO:0001223	MF	transcription coactivator binding	42	3	0.190902	1	GATA3,RARA,LHX3
GO:0001325	BP	formation of extrachromosomal circular DNA	15	0	1	1
GO:0001401	CC	SAM complex	11	0	1	1
GO:0001405	CC	PAM complex, Tim23 associated import motor	5	0	1	1
GO:0001408	BP	guanine nucleotide transport	8	0	1	1
GO:0001409	MF	guanine nucleotide transmembrane transporter activity	5	0	1	1
GO:0001502	BP	cartilage condensation	19	1	0.454641	1	BARX2
GO:0001503	BP	ossification	425	17	0.129216	1	SEMA4D,CLIC1,ALOX15,IGF2,RBPJ,LOX,LTF,MIR140,MDK,MN1,PTK2,RRBP1,RXRA,SMOC1,SOX2,SOX11,WNT5A,LIMD1
GO:0001504	BP	neurotransmitter uptake	44	0	1	1
GO:0001505	BP	regulation of neurotransmitter levels	180	6	0.566469	1	ADORA2A,GPER1,UNC13C,PFN2,SEPTIN5,PTPRN2
GO:0001507	BP	acetylcholine catabolic process in synaptic cleft	2	0	1	1
GO:0001508	BP	action potential	139	6	0.288628	1	NEDD4L,BIN1,GPER1,KCNA1,PTPN3,CACNA1C
GO:0001510	BP	RNA methylation	88	1	0.807817	1	TYW3
GO:0001512	MF	dihydronicotinamide riboside quinone reductase activity	1	0	1	1
GO:0001514	BP	selenocysteine incorporation	10	0	1	1
GO:0001515	MF	opioid peptide activity	4	0	1	1
GO:0001516	BP	prostaglandin biosynthetic process	31	0	1	1
GO:0001517	MF	N-acetylglucosamine 6-O-sulfotransferase activity	6	0	1	1
GO:0001518	CC	voltage-gated sodium channel complex	14	0	1	1
GO:0001519	BP	peptide amidation	2	0	1	1
GO:0001520	CC	outer dense fiber	5	0	1	1
GO:0001522	BP	pseudouridine synthesis	17	1	0.228399	1	PUSL1
GO:0001523	BP	retinoid metabolic process	82	0	1	1
GO:0001525	BP	angiogenesis	592	22	0.122823	1	MIR885,COL4A1,COL4A2,CX3CR1,DAB2IP,EPN2,GAB1,GATA4,HIPK2,HOXA3,RBPJ,MIR149,MDK,MEIS1,MAP2K5,TBX20,PTK2,S100A1,NR2E1,WNT5A,NOX5,COL18A1,JAM3
GO:0001527	CC	microfibril	13	2	0.0817706	1	ADAMTS10,LTBP4
GO:0001530	MF	lipopolysaccharide binding	39	1	0.564627	1	LTF
GO:0001532	MF	interleukin-21 receptor activity	1	0	1	1
GO:0001533	CC	cornified envelope	60	2	0.309835	1	CAPN1,PKP4
GO:0001534	CC	radial spoke	5	0	1	1
GO:0001535	CC	radial spoke head	4	0	1	1
GO:0001537	MF	N-acetylgalactosamine 4-O-sulfotransferase activity	5	0	1	1
GO:0001539	BP	cilium or flagellum-dependent cell motility	156	1	0.977074	1	CCDC40
GO:0001540	MF	amyloid-beta binding	79	6	0.0508205	1	EPHA4,APBB2,APOA1,ITGB2,LRPAP1,CACNA1A
GO:0001541	BP	ovarian follicle development	54	1	0.755309	1	FOXL2
GO:0001542	BP	ovulation from ovarian follicle	8	0	1	1
GO:0001543	BP	ovarian follicle rupture	1	0	1	1
GO:0001544	BP	initiation of primordial ovarian follicle growth	1	0	1	1
GO:0001545	BP	primary ovarian follicle growth	1	0	1	1
GO:0001546	BP	preantral ovarian follicle growth	3	0	1	1
GO:0001547	BP	antral ovarian follicle growth	11	0	1	1
GO:0001549	BP	cumulus cell differentiation	2	0	1	1
GO:0001550	BP	ovarian cumulus expansion	4	0	1	1
GO:0001552	BP	ovarian follicle atresia	1	0	1	1
GO:0001553	BP	luteinization	12	0	1	1
GO:0001554	BP	luteolysis	6	1	0.235372	1	SLIT3
GO:0001555	BP	oocyte growth	4	1	0.0893319	1	FOXL2
GO:0001556	BP	oocyte maturation	33	1	0.529967	1	CDC25B
GO:0001558	BP	regulation of cell growth	397	15	0.287056	1	RASGRP2,SEMA4D,BRAT1,NEDD4L,MAPT,BCL11A,MAP2K5,DIP2B,ISLR2,SLIT3,WNT5A,DDR1,LTBP4,ING5,BCAR1
GO:0001560	BP	regulation of cell growth by extracellular stimulus	3	0	1	1
GO:0001561	BP	fatty acid alpha-oxidation	8	0	1	1
GO:0001562	BP	response to protozoan	31	0	1	1
GO:0001567	MF	cholesterol 25-hydroxylase activity	1	0	1	1
GO:0001568	BP	blood vessel development	767	29	0.0913676	1	MIR885,COL4A1,COL4A2,CX3CR1,DAB2IP,EPN2,GAB1,GATA4,GPER1,HIPK2,HOXA3,RBPJ,LOX,MIR149,MDK,MEIS1,PAX6,PDE2A,CHD7,MAP2K5,TBX20,PTK2,S100A1,TBX2,TBX5,NR2E1,WNT5A,NOX5,COL18A1,JAM3
GO:0001569	BP	branching involved in blood vessel morphogenesis	36	2	0.290634	1	COL4A1,MDK,TBX20
GO:0001570	BP	vasculogenesis	81	2	0.700214	1	TBX20,TBX5
GO:0001572	BP	lactosylceramide biosynthetic process	2	0	1	1
GO:0001573	BP	ganglioside metabolic process	28	1	0.610418	1	B4GALNT1
GO:0001574	BP	ganglioside biosynthetic process	17	1	0.476652	1	B4GALNT1
GO:0001575	BP	globoside metabolic process	2	0	1	1
GO:0001576	BP	globoside biosynthetic process	2	0	1	1
GO:0001578	BP	microtubule bundle formation	121	4	0.418643	1	DAW1,DNAJB13,CCDC40,NAV1
GO:0001579	BP	medium-chain fatty acid transport	2	0	1	1
GO:0001580	BP	detection of chemical stimulus involved in sensory perception of bitter taste	37	0	1	1
GO:0001581	BP	detection of chemical stimulus involved in sensory perception of sour taste	2	0	1	1
GO:0001582	BP	detection of chemical stimulus involved in sensory perception of sweet taste	2	0	1	1
GO:0001587	MF	Gq/11-coupled serotonin receptor activity	2	0	1	1
GO:0001588	MF	dopamine neurotransmitter receptor activity, coupled via Gs	2	0	1	1
GO:0001591	MF	dopamine neurotransmitter receptor activity, coupled via Gi/Go	3	0	1	1
GO:0001594	MF	trace-amine receptor activity	7	0	1	1
GO:0001595	MF	angiotensin receptor activity	4	0	1	1
GO:0001596	MF	angiotensin type I receptor activity	1	0	1	1
GO:0001601	MF	peptide YY receptor activity	3	0	1	1
GO:0001602	MF	pancreatic polypeptide receptor activity	3	0	1	1
GO:0001604	MF	urotensin II receptor activity	2	0	1	1
GO:0001605	MF	adrenomedullin receptor activity	3	0	1	1
GO:0001607	MF	neuromedin U receptor activity	2	0	1	1
GO:0001609	MF	G protein-coupled adenosine receptor activity	5	1	0.102937	1	ADORA2A
GO:0001614	MF	purinergic nucleotide receptor activity	17	0	1	1
GO:0001616	MF	growth hormone secretagogue receptor activity	1	0	1	1
GO:0001618	MF	virus receptor activity	77	1	0.871462	1	CD4
GO:0001621	MF	G protein-coupled ADP receptor activity	3	0	1	1
GO:0001626	MF	nociceptin receptor activity	1	0	1	1
GO:0001631	MF	cysteinyl leukotriene receptor activity	1	0	1	1
GO:0001632	MF	leukotriene B4 receptor activity	2	0	1	1
GO:0001635	MF	calcitonin gene-related peptide receptor activity	4	0	1	1
GO:0001640	MF	adenylate cyclase inhibiting G protein-coupled glutamate receptor activity	9	1	0.357672	1	GRIK3
GO:0001641	MF	group II metabotropic glutamate receptor activity	2	0	1	1
GO:0001642	MF	group III metabotropic glutamate receptor activity	2	0	1	1
GO:0001648	MF	proteinase-activated receptor activity	5	0	1	1
GO:0001649	BP	osteoblast differentiation	249	11	0.104017	1	SEMA4D,CLIC1,IGF2,LOX,LTF,MIR140,PTK2,RRBP1,SMOC1,SOX2,SOX11,LIMD1
GO:0001650	CC	fibrillar center	144	4	0.552004	1	RAI14,FOXL2NB,NFIB,POLR2F
GO:0001651	CC	dense fibrillar component	1	0	1	1
GO:0001652	CC	granular component	7	0	1	1
GO:0001653	MF	peptide receptor activity	122	2	0.743452	1	CX3CR1,SSTR5
GO:0001655	BP	urogenital system development	66	2	0.600481	1	RARA,WNT5A
GO:0001656	BP	metanephros development	91	3	0.540604	1	GATA3,FMN1,IRX1
GO:0001657	BP	ureteric bud development	94	4	0.391061	1	GATA3,FMN1,RARA,WNT1
GO:0001658	BP	branching involved in ureteric bud morphogenesis	56	1	0.835603	1	WNT1
GO:0001659	BP	temperature homeostasis	181	2	0.976803	1	RBPJ,PRDM16
GO:0001660	BP	fever generation	11	0	1	1
GO:0001661	BP	conditioned taste aversion	3	1	0.0754819	1	TBR1
GO:0001662	BP	behavioral fear response	36	2	0.315412	1	MDK,NR2E1
GO:0001664	MF	G protein-coupled receptor binding	282	8	0.354214	1	ADORA2A,CX3CR1,CCDC88C,WNT1,WNT5A,CALCB,DNAJC14,CCRL2
GO:0001665	MF	alpha-N-acetylgalactosaminide alpha-2,6-sialyltransferase activity	6	0	1	1
GO:0001666	BP	response to hypoxia	282	9	0.401059	1	DNMT3A,EPHA4,HIPK2,RBPJ,ITPR1,LMNA,MIR140,P4HB,CA9,LIMD1
GO:0001667	BP	ameboidal-type cell migration	477	19	0.124606	1	MIR885,SEMA4D,DUSP10,DAB2IP,CORO1C,GATA3,APOA1,SVBP,MIR149,PAX6,PFN2,PLEC,MAP2K5,PTK2,SOX10,NR2E1,WNT5A,MAP4K4,BCAR1
GO:0001669	CC	acrosomal vesicle	139	1	0.955942	1	ARC
GO:0001671	MF	ATPase activator activity	25	0	1	1
GO:0001673	CC	male germ cell nucleus	52	2	0.357863	1	SPATA24,AIRE
GO:0001674	CC	female germ cell nucleus	17	1	0.345377	1	AIRE
GO:0001675	BP	acrosome assembly	27	0	1	1
GO:0001676	BP	long-chain fatty acid metabolic process	105	3	0.44364	1	MGLL,ALOX15,ACSF2
GO:0001678	BP	intracellular glucose homeostasis	152	6	0.296824	1	SLC12A7,STXBP4,GATA4,GPER1,PAX6,PTPRN2
GO:0001680	BP	tRNA 3'-terminal CCA addition	1	0	1	1
GO:0001681	MF	sialate O-acetylesterase activity	1	0	1	1
GO:0001682	BP	tRNA 5'-leader removal	13	0	1	1
GO:0001691	MF	pseudophosphatase activity	2	0	1	1
GO:0001692	BP	histamine metabolic process	6	0	1	1
GO:0001694	BP	histamine biosynthetic process	2	0	1	1
GO:0001695	BP	histamine catabolic process	1	0	1	1
GO:0001696	BP	gastric acid secretion	13	0	1	1
GO:0001698	BP	gastrin-induced gastric acid secretion	2	0	1	1
GO:0001701	BP	in utero embryonic development	381	6	0.959344	1	GATA3,IGF2,RBPJ,CHD7,SOX10,SH3PXD2A
GO:0001702	BP	gastrulation with mouth forming second	26	1	0.577926	1	WNT5A
GO:0001704	BP	formation of primary germ layer	126	5	0.366576	1	COL4A2,ITGB2,TBX20,SOX2,WNT5A
GO:0001705	BP	ectoderm formation	3	0	1	1
GO:0001706	BP	endoderm formation	57	4	0.084478	1	COL4A2,ITGB2,TBX20,SOX2
GO:0001707	BP	mesoderm formation	74	2	0.6913	1	TBX20,WNT5A
GO:0001710	BP	mesodermal cell fate commitment	17	0	1	1
GO:0001711	BP	endodermal cell fate commitment	15	1	0.248644	1	SOX2
GO:0001712	BP	ectodermal cell fate commitment	2	0	1	1
GO:0001714	BP	endodermal cell fate specification	8	1	0.136448	1	SOX2
GO:0001715	BP	ectodermal cell fate specification	1	0	1	1
GO:0001716	MF	L-amino-acid oxidase activity	1	0	1	1
GO:0001717	BP	conversion of seryl-tRNAsec to selenocys-tRNAsec	1	0	1	1
GO:0001725	CC	stress fiber	69	3	0.503687	1	PTK2,TRIP6,ACTN1
GO:0001726	CC	ruffle	177	10	0.0973472	1	RASGRP2,BAIAP2,EPS8,FRMD4B,WWC1,PSD3,CORO1C,ACTN1,BCAR1,MTSS1
GO:0001727	MF	lipid kinase activity	40	2	0.389283	1	PIP4K2A,DGKZ
GO:0001729	MF	ceramide kinase activity	2	0	1	1
GO:0001730	MF	2'-5'-oligoadenylate synthetase activity	3	0	1	1
GO:0001731	BP	formation of translation preinitiation complex	7	0	1	1
GO:0001732	BP	formation of cytoplasmic translation initiation complex	16	0	1	1
GO:0001733	MF	galactosylceramide sulfotransferase activity	4	0	1	1
GO:0001734	MF	mRNA (N6-adenosine)-methyltransferase activity	4	0	1	1
GO:0001735	MF	prenylcysteine oxidase activity	2	0	1	1
GO:0001736	BP	establishment of planar polarity	67	1	0.897661	1	WNT5A
GO:0001738	BP	morphogenesis of a polarized epithelium	87	1	0.952343	1	WNT5A
GO:0001739	CC	sex chromatin	6	0	1	1
GO:0001740	CC	Barr body	6	0	1	1
GO:0001741	CC	XY body	15	1	0.306935	1	DNMT3A
GO:0001743	BP	lens placode formation	2	0	1	1
GO:0001750	CC	photoreceptor outer segment	85	2	0.715861	1	PIP4K2A,IFT140
GO:0001754	BP	eye photoreceptor cell differentiation	47	2	0.375368	1	PAX6,SDK2
GO:0001755	BP	neural crest cell migration	58	4	0.156274	1	SEMA4D,CORO1C,PAX6,SOX10
GO:0001756	BP	somitogenesis	64	3	0.271066	1	RBPJ,PLXNA2,WNT5A
GO:0001757	BP	somite specification	4	0	1	1
GO:0001758	MF	retinal dehydrogenase activity	8	0	1	1
GO:0001759	BP	organ induction	22	1	0.4724	1	WNT5A
GO:0001760	MF	aminocarboxymuconate-semialdehyde decarboxylase activity	1	0	1	1
GO:0001762	BP	beta-alanine transport	1	0	1	1
GO:0001763	BP	morphogenesis of a branching structure	196	10	0.108694	1	COL4A1,CTSZ,MDK,BCL11A,TBX20,ERMN,SOX10,TBX2,WNT1,WNT5A,DDR1
GO:0001765	BP	membrane raft assembly	11	0	1	1
GO:0001766	BP	membrane raft polarization	4	0	1	1
GO:0001767	BP	establishment of lymphocyte polarity	16	0	1	1
GO:0001768	BP	establishment of T cell polarity	15	0	1	1
GO:0001770	BP	establishment of natural killer cell polarity	1	0	1	1
GO:0001771	BP	immunological synapse formation	14	0	1	1
GO:0001772	CC	immunological synapse	45	0	1	1
GO:0001773	BP	myeloid dendritic cell activation	29	1	0.50612	1	RBPJ
GO:0001774	BP	microglial cell activation	49	3	0.102163	1	CX3CR1,ITGB2,MAPT
GO:0001775	BP	cell activation	1064	32	0.228114	1	DUSP10,CLIC1,ADORA2A,CX3CR1,DTX1,GATA3,GP1BB,GPER1,HLX,AIRE,IGF2,RBPJ,ITGB2,LCP2,LGALS1,MAPT,MDK,KMT2A,NFATC2,MZB1,CHD7,PTPN6,RARA,S100A13,BCL11B,SMARCD3,SOX11,ZFP36L2,WNT1,WNT5A,DGKZ,CD4
GO:0001776	BP	leukocyte homeostasis	103	1	0.925556	1	JAM3
GO:0001777	BP	T cell homeostatic proliferation	4	0	1	1
GO:0001778	BP	plasma membrane repair	27	1	0.507969	1	AHNAK
GO:0001779	BP	natural killer cell differentiation	24	0	1	1
GO:0001780	BP	neutrophil homeostasis	20	1	0.413571	1	JAM3
GO:0001781	BP	neutrophil apoptotic process	8	0	1	1
GO:0001782	BP	B cell homeostasis	31	0	1	1
GO:0001783	BP	B cell apoptotic process	26	0	1	1
GO:0001785	MF	prostaglandin J receptor activity	2	0	1	1
GO:0001786	MF	phosphatidylserine binding	60	0	1	1
GO:0001787	BP	natural killer cell proliferation	14	0	1	1
GO:0001788	BP	antibody-dependent cellular cytotoxicity	4	0	1	1
GO:0001791	MF	IgM binding	2	0	1	1
GO:0001792	MF	polymeric immunoglobulin receptor activity	1	0	1	1
GO:0001794	BP	type IIa hypersensitivity	5	0	1	1
GO:0001796	BP	regulation of type IIa hypersensitivity	4	0	1	1
GO:0001797	BP	negative regulation of type IIa hypersensitivity	1	0	1	1
GO:0001798	BP	positive regulation of type IIa hypersensitivity	3	0	1	1
GO:0001802	BP	type III hypersensitivity	1	0	1	1
GO:0001803	BP	regulation of type III hypersensitivity	1	0	1	1
GO:0001805	BP	positive regulation of type III hypersensitivity	1	0	1	1
GO:0001806	BP	type IV hypersensitivity	4	0	1	1
GO:0001807	BP	regulation of type IV hypersensitivity	4	0	1	1
GO:0001808	BP	negative regulation of type IV hypersensitivity	2	0	1	1
GO:0001809	BP	positive regulation of type IV hypersensitivity	1	0	1	1
GO:0001810	BP	regulation of type I hypersensitivity	1	0	1	1
GO:0001811	BP	negative regulation of type I hypersensitivity	1	0	1	1
GO:0001813	BP	regulation of antibody-dependent cellular cytotoxicity	2	0	1	1
GO:0001814	BP	negative regulation of antibody-dependent cellular cytotoxicity	1	0	1	1
GO:0001815	BP	positive regulation of antibody-dependent cellular cytotoxicity	1	0	1	1
GO:0001816	BP	cytokine production	840	23	0.285966	1	ERMAP,CX3CR1,MORC3,GATA3,GATA4,AIRE,APOA1,IRF7,LTF,MIR140,MIR149,MBP,MDK,MIR338,NFATC2,MAP2K5,PTPN6,RARA,S100A13,MIR657,WNT5A,NOX5,RNF135,CD4
GO:0001817	BP	regulation of cytokine production	827	22	0.329678	1	ERMAP,CX3CR1,MORC3,GATA3,GATA4,AIRE,APOA1,IRF7,LTF,MIR140,MIR149,MBP,MDK,MIR338,MAP2K5,PTPN6,RARA,S100A13,MIR657,WNT5A,NOX5,RNF135,CD4
GO:0001818	BP	negative regulation of cytokine production	360	11	0.165239	1	CX3CR1,MORC3,GATA3,APOA1,LTF,MIR140,MIR149,MIR338,MAP2K5,PTPN6,RARA,MIR657
GO:0001819	BP	positive regulation of cytokine production	482	14	0.290625	1	GATA3,GATA4,AIRE,IRF7,MIR149,MBP,MDK,RARA,S100A13,MIR657,WNT5A,NOX5,RNF135,CD4
GO:0001820	BP	serotonin secretion	9	0	1	1
GO:0001821	BP	histamine secretion	9	0	1	1
GO:0001822	BP	kidney development	306	11	0.376884	1	EPHA4,PCSK9,GATA3,FMN1,RARA,SOX11,TP73,WNT1,WNT5A,IRX1,MTSS1
GO:0001823	BP	mesonephros development	99	4	0.43053	1	GATA3,FMN1,RARA,WNT1
GO:0001824	BP	blastocyst development	114	0	1	1
GO:0001825	BP	blastocyst formation	45	0	1	1
GO:0001826	BP	inner cell mass cell differentiation	8	0	1	1
GO:0001827	BP	inner cell mass cell fate commitment	3	0	1	1
GO:0001828	BP	inner cell mass cellular morphogenesis	3	0	1	1
GO:0001829	BP	trophectodermal cell differentiation	19	0	1	1
GO:0001830	BP	trophectodermal cell fate commitment	1	0	1	1
GO:0001831	BP	trophectodermal cellular morphogenesis	2	0	1	1
GO:0001832	BP	blastocyst growth	22	0	1	1
GO:0001833	BP	inner cell mass cell proliferation	14	0	1	1
GO:0001834	BP	trophectodermal cell proliferation	4	0	1	1
GO:0001835	BP	blastocyst hatching	24	0	1	1
GO:0001836	BP	release of cytochrome c from mitochondria	55	2	0.348996	1	GPER1,LMNA
GO:0001838	BP	embryonic epithelial tube formation	124	5	0.343655	1	GATA3,RARA,WNT5A,IRX1,LHX2
GO:0001839	BP	neural plate morphogenesis	5	0	1	1
GO:0001840	BP	neural plate development	8	0	1	1
GO:0001841	BP	neural tube formation	103	3	0.646982	1	RARA,WNT5A,LHX2
GO:0001842	BP	neural fold formation	7	0	1	1
GO:0001843	BP	neural tube closure	90	3	0.566125	1	RARA,WNT5A,LHX2
GO:0001844	BP	protein insertion into mitochondrial membrane involved in apoptotic signaling pathway	6	0	1	1
GO:0001845	BP	phagolysosome assembly	17	0	1	1
GO:0001846	MF	opsonin binding	20	1	0.326003	1	ITGB2
GO:0001847	MF	opsonin receptor activity	5	0	1	1
GO:0001848	MF	complement binding	25	1	0.386478	1	ITGB2
GO:0001849	MF	complement component C1q complex binding	8	0	1	1
GO:0001850	MF	complement component C3a binding	1	0	1	1
GO:0001851	MF	complement component C3b binding	10	1	0.191423	1	ITGB2
GO:0001855	MF	complement component C4b binding	2	0	1	1
GO:0001861	MF	complement component C4b receptor activity	1	0	1	1
GO:0001865	BP	NK T cell differentiation	11	0	1	1
GO:0001866	BP	NK T cell proliferation	8	0	1	1
GO:0001867	BP	complement activation, lectin pathway	11	0	1	1
GO:0001868	BP	regulation of complement activation, lectin pathway	2	0	1	1
GO:0001869	BP	negative regulation of complement activation, lectin pathway	2	0	1	1
GO:0001872	MF	(1->3)-beta-D-glucan binding	2	0	1	1
GO:0001875	MF	lipopolysaccharide immune receptor activity	6	0	1	1
GO:0001878	BP	response to yeast	7	0	1	1
GO:0001879	BP	detection of yeast	2	0	1	1
GO:0001880	BP	Mullerian duct regression	4	0	1	1
GO:0001881	BP	receptor recycling	46	3	0.153998	1	TBC1D16,ECE1,PCSK9
GO:0001882	MF	nucleoside binding	8	0	1	1
GO:0001883	MF	purine nucleoside binding	2	0	1	1
GO:0001885	BP	endothelial cell development	60	5	0.0462086	1	RAPGEF1,PDE2A,TNFRSF1A,COL18A1,TJP2
GO:0001886	BP	endothelial cell morphogenesis	9	1	0.288394	1	COL18A1
GO:0001887	BP	selenium compound metabolic process	2	0	1	1
GO:0001888	MF	glucuronyl-galactosyl-proteoglycan 4-alpha-N-acetylglucosaminyltransferase activity	2	0	1	1
GO:0001889	BP	liver development	137	8	0.0377766	1	PCSK9,HLX,MDK,CCDC40,LIMS2,PTPN3,RARA,WNT1
GO:0001890	BP	placenta development	145	4	0.585581	1	IGF2,RBPJ,PTK2,LHX3
GO:0001891	CC	phagocytic cup	28	0	1	1
GO:0001892	BP	embryonic placenta development	85	2	0.721747	1	IGF2,RBPJ
GO:0001893	BP	maternal placenta development	33	0	1	1
GO:0001894	BP	tissue homeostasis	267	9	0.344291	1	APBB2,LTF,MBP,KMT2A,NFIB,DEF8,CDH23,JAM3,TJP2
GO:0001895	BP	retina homeostasis	78	2	0.579573	1	LTF,CDH23
GO:0001905	BP	activation of membrane attack complex	3	0	1	1
GO:0001906	BP	cell killing	217	3	0.790892	1	CX3CR1,LTF,PTPN6
GO:0001909	BP	leukocyte mediated cytotoxicity	134	2	0.779841	1	CX3CR1,PTPN6
GO:0001910	BP	regulation of leukocyte mediated cytotoxicity	95	1	0.872271	1	CX3CR1
GO:0001911	BP	negative regulation of leukocyte mediated cytotoxicity	26	1	0.460784	1	CX3CR1
GO:0001912	BP	positive regulation of leukocyte mediated cytotoxicity	68	0	1	1
GO:0001913	BP	T cell mediated cytotoxicity	57	0	1	1
GO:0001914	BP	regulation of T cell mediated cytotoxicity	50	0	1	1
GO:0001915	BP	negative regulation of T cell mediated cytotoxicity	10	0	1	1
GO:0001916	BP	positive regulation of T cell mediated cytotoxicity	40	0	1	1
GO:0001917	CC	photoreceptor inner segment	68	2	0.583973	1	PIP4K2A,CDH23
GO:0001918	MF	farnesylated protein binding	1	0	1	1
GO:0001919	BP	regulation of receptor recycling	25	3	0.0487724	1	TBC1D16,ECE1,PCSK9
GO:0001920	BP	negative regulation of receptor recycling	5	1	0.120871	1	PCSK9
GO:0001921	BP	positive regulation of receptor recycling	14	1	0.391658	1	ECE1
GO:0001922	BP	B-1 B cell homeostasis	4	0	1	1
GO:0001923	BP	B-1 B cell differentiation	5	0	1	1
GO:0001927	BP	exocyst assembly	1	0	1	1
GO:0001928	BP	regulation of exocyst assembly	1	0	1	1
GO:0001931	CC	uropod	12	0	1	1
GO:0001932	BP	regulation of protein phosphorylation	928	29	0.290361	1	SEMA4D,DUSP10,CX3CR1,DAB2IP,DAXX,EPHA4,ERBB3,BRAT1,MMD2,CORO1C,GPER1,HIPK2,APOA1,IGF2,ITGB2,LCP2,LOX,LTF,CCDC88C,PAX6,PFN2,MAP2K5,PTK2,PTPN6,TNFRSF1A,WNT1,WNT5A,BCAR3,CD4
GO:0001933	BP	negative regulation of protein phosphorylation	299	6	0.867704	1	SEMA4D,DUSP10,DAB2IP,CORO1C,PAX6,PTPN6
GO:0001934	BP	positive regulation of protein phosphorylation	588	21	0.168239	1	SEMA4D,CX3CR1,DAB2IP,DAXX,EPHA4,ERBB3,BRAT1,MMD2,GPER1,HIPK2,IGF2,LCP2,LTF,PFN2,MAP2K5,PTK2,TNFRSF1A,WNT1,WNT5A,BCAR3,CD4
GO:0001935	BP	endothelial cell proliferation	191	6	0.363884	1	APOA1,IGF2,MIR149,MDK,WNT5A,NOX5
GO:0001936	BP	regulation of endothelial cell proliferation	171	4	0.615177	1	IGF2,MIR149,MDK,WNT5A
GO:0001937	BP	negative regulation of endothelial cell proliferation	70	1	0.791013	1	MIR149
GO:0001938	BP	positive regulation of endothelial cell proliferation	107	3	0.529924	1	IGF2,MDK,WNT5A
GO:0001939	CC	female pronucleus	10	0	1	1
GO:0001940	CC	male pronucleus	7	0	1	1
GO:0001941	BP	postsynaptic membrane organization	35	0	1	1
GO:0001942	BP	hair follicle development	90	4	0.247167	1	MYSM1,RBPJ,WNT5A,LHX2
GO:0001944	BP	vasculature development	799	32	0.0418528	1	MIR885,COL4A1,COL4A2,CX3CR1,DAB2IP,EPN2,GAB1,GATA4,GPER1,HIPK2,HOXA3,RBPJ,LOX,MIR140,MIR149,MDK,MEIS1,NFATC2,PAX6,PDE2A,CHD7,MAP2K5,TBX20,PTK2,S100A1,TBX2,TBX5,NR2E1,WNT5A,NOX5,TMEM204,COL18A1,JAM3
GO:0001945	BP	lymph vessel development	31	1	0.641135	1	TMEM204
GO:0001946	BP	lymphangiogenesis	18	0	1	1
GO:0001949	BP	sebaceous gland cell differentiation	2	0	1	1
GO:0001951	BP	intestinal D-glucose absorption	4	0	1	1
GO:0001952	BP	regulation of cell-matrix adhesion	121	5	0.420868	1	CORO1C,FMN1,PTK2,DDR1,MAP4K4
GO:0001953	BP	negative regulation of cell-matrix adhesion	37	2	0.357787	1	CORO1C,MAP4K4
GO:0001954	BP	positive regulation of cell-matrix adhesion	56	2	0.576869	1	FMN1,MAP4K4
GO:0001955	BP	blood vessel maturation	8	0	1	1
GO:0001956	BP	positive regulation of neurotransmitter secretion	17	2	0.102343	1	ADORA2A,GPER1
GO:0001957	BP	intramembranous ossification	7	1	0.215326	1	MN1
GO:0001958	BP	endochondral ossification	30	0	1	1
GO:0001959	BP	regulation of cytokine-mediated signaling pathway	162	8	0.0445222	1	OTOP1,GFI1,APOA1,IRF7,PTPN6,SLIT3,TNFRSF1A,WNT5A
GO:0001960	BP	negative regulation of cytokine-mediated signaling pathway	83	3	0.293091	1	OTOP1,APOA1,SLIT3
GO:0001961	BP	positive regulation of cytokine-mediated signaling pathway	58	3	0.151664	1	GFI1,IRF7,WNT5A
GO:0001963	BP	synaptic transmission, dopaminergic	28	1	0.554496	1	ADORA2A
GO:0001964	BP	startle response	26	2	0.216262	1	ADORA2A,KCNA1
GO:0001965	MF	G-protein alpha-subunit binding	29	1	0.60685	1	CCDC88C
GO:0001966	BP	thigmotaxis	3	0	1	1
GO:0001967	BP	suckling behavior	12	0	1	1
GO:0001968	MF	fibronectin binding	29	0	1	1
GO:0001969	BP	regulation of activation of membrane attack complex	3	0	1	1
GO:0001970	BP	positive regulation of activation of membrane attack complex	2	0	1	1
GO:0001971	BP	negative regulation of activation of membrane attack complex	2	0	1	1
GO:0001972	MF	retinoic acid binding	20	2	0.0958663	1	RARA,RXRA
GO:0001973	BP	G protein-coupled adenosine receptor signaling pathway	12	2	0.0463511	1	ADORA2A,CNTN2
GO:0001974	BP	blood vessel remodeling	46	3	0.142326	1	HOXA3,RBPJ,CHD7
GO:0001975	BP	response to amphetamine	29	2	0.179439	1	ADORA2A,PPP1R1B
GO:0001976	BP	nervous system process involved in regulation of systemic arterial blood pressure	11	0	1	1
GO:0001977	BP	renal system process involved in regulation of blood volume	13	0	1	1
GO:0001978	BP	regulation of systemic arterial blood pressure by carotid sinus baroreceptor feedback	3	0	1	1
GO:0001979	BP	regulation of systemic arterial blood pressure by chemoreceptor signaling	1	0	1	1
GO:0001980	BP	regulation of systemic arterial blood pressure by ischemic conditions	1	0	1	1
GO:0001982	BP	baroreceptor response to decreased systemic arterial blood pressure	1	0	1	1
GO:0001983	BP	baroreceptor response to increased systemic arterial blood pressure	2	0	1	1
GO:0001984	BP	artery vasodilation involved in baroreceptor response to increased systemic arterial blood pressure	1	0	1	1
GO:0001985	BP	negative regulation of heart rate involved in baroreceptor response to increased systemic arterial blood pressure	1	0	1	1
GO:0001988	BP	positive regulation of heart rate involved in baroreceptor response to decreased systemic arterial blood pressure	1	0	1	1
GO:0001990	BP	regulation of systemic arterial blood pressure by hormone	33	2	0.187794	1	CTSZ,ECE1
GO:0001991	BP	regulation of systemic arterial blood pressure by circulatory renin-angiotensin	14	1	0.264398	1	CTSZ
GO:0001992	BP	regulation of systemic arterial blood pressure by vasopressin	4	0	1	1
GO:0001993	BP	regulation of systemic arterial blood pressure by norepinephrine-epinephrine	8	0	1	1
GO:0001994	BP	norepinephrine-epinephrine vasoconstriction involved in regulation of systemic arterial blood pressure	2	0	1	1
GO:0001996	BP	positive regulation of heart rate by epinephrine-norepinephrine	5	0	1	1
GO:0001997	BP	positive regulation of the force of heart contraction by epinephrine-norepinephrine	2	0	1	1
GO:0001998	BP	angiotensin-mediated vasoconstriction involved in regulation of systemic arterial blood pressure	1	0	1	1
GO:0001999	BP	renal response to blood flow involved in circulatory renin-angiotensin regulation of systemic arterial blood pressure	6	0	1	1
GO:0002001	BP	renin secretion into blood stream	6	0	1	1
GO:0002002	BP	regulation of angiotensin levels in blood	8	1	0.139162	1	CTSZ
GO:0002003	BP	angiotensin maturation	7	1	0.125995	1	CTSZ
GO:0002007	BP	detection of hypoxic conditions in blood by chemoreceptor signaling	1	0	1	1
GO:0002009	BP	morphogenesis of an epithelium	502	24	0.0280447	1	LBX1,COL4A1,CTSZ,EPHA4,GATA3,GATA4,HOXB2,AIRE,FMN1,RBPJ,MDK,CCDC40,TBX20,RARA,SOX10,SOX11,TBX2,TBX5,WNT1,WNT5A,CA9,DDR1,IRX1,LHX2,MTSS1
GO:0002011	BP	morphogenesis of an epithelial sheet	58	5	0.042776	1	HOXB2,TBX20,SOX11,WNT5A,DDR1
GO:0002016	BP	regulation of blood volume by renin-angiotensin	6	0	1	1
GO:0002017	BP	regulation of blood volume by renal aldosterone	2	0	1	1
GO:0002018	BP	renin-angiotensin regulation of aldosterone production	3	0	1	1
GO:0002019	BP	regulation of renal output by angiotensin	2	0	1	1
GO:0002020	MF	protease binding	140	4	0.523567	1	BIN1,MBP,ADAMTS4,SH3PXD2A
GO:0002021	BP	response to dietary excess	34	1	0.628872	1	CNTN2
GO:0002023	BP	reduction of food intake in response to dietary excess	5	1	0.0964797	1	CNTN2
GO:0002024	BP	diet induced thermogenesis	13	0	1	1
GO:0002025	BP	norepinephrine-epinephrine-mediated vasodilation involved in regulation of systemic arterial blood pressure	3	0	1	1
GO:0002026	BP	regulation of the force of heart contraction	26	0	1	1
GO:0002027	BP	regulation of heart rate	99	2	0.812197	1	BIN1,CACNA1C
GO:0002028	BP	regulation of sodium ion transport	80	4	0.259715	1	NEDD4L,PCSK9,PRSS8,PTPN3
GO:0002029	BP	desensitization of G protein-coupled receptor signaling pathway	16	0	1	1
GO:0002030	BP	inhibitory G protein-coupled receptor phosphorylation	1	0	1	1
GO:0002031	BP	G protein-coupled receptor internalization	10	0	1	1
GO:0002032	BP	desensitization of G protein-coupled receptor signaling pathway by arrestin	2	0	1	1
GO:0002034	BP	maintenance of blood vessel diameter homeostasis by renin-angiotensin	4	0	1	1
GO:0002035	BP	brain renin-angiotensin system	2	0	1	1
GO:0002036	BP	regulation of L-glutamate import across plasma membrane	8	0	1	1
GO:0002037	BP	negative regulation of L-glutamate import across plasma membrane	2	0	1	1
GO:0002038	BP	positive regulation of L-glutamate import across plasma membrane	4	0	1	1
GO:0002039	MF	p53 binding	64	2	0.619417	1	DAXX,TP73
GO:0002040	BP	sprouting angiogenesis	182	6	0.348877	1	MIR885,EPN2,MIR149,MAP2K5,S100A1,NR2E1
GO:0002041	BP	intussusceptive angiogenesis	1	0	1	1
GO:0002042	BP	cell migration involved in sprouting angiogenesis	90	4	0.188052	1	MIR885,MIR149,MAP2K5,NR2E1
GO:0002043	BP	blood vessel endothelial cell proliferation involved in sprouting angiogenesis	51	1	0.666329	1	MIR149
GO:0002046	MF	opsin binding	4	0	1	1
GO:0002051	BP	osteoblast fate commitment	3	0	1	1
GO:0002053	BP	positive regulation of mesenchymal cell proliferation	25	2	0.216092	1	SYNE1,WNT5A
GO:0002054	MF	nucleobase binding	4	1	0.101348	1	DPYD
GO:0002055	MF	adenine binding	1	0	1	1
GO:0002058	MF	uracil binding	1	1	0.0519792	1	DPYD
GO:0002060	MF	purine nucleobase binding	3	0	1	1
GO:0002061	MF	pyrimidine nucleobase binding	1	1	0.0519792	1	DPYD
GO:0002062	BP	chondrocyte differentiation	113	2	0.903859	1	MDK,NFIB
GO:0002063	BP	chondrocyte development	32	0	1	1
GO:0002064	BP	epithelial cell development	203	11	0.0674291	1	RAPGEF1,CCDC88C,PAX6,PDE2A,PLEC,RARA,BCL11B,TNFRSF1A,WNT5A,COL18A1,TJP2
GO:0002065	BP	columnar/cuboidal epithelial cell differentiation	121	8	0.0313507	1	VAX1,GATA4,NFIB,PAX6,RARA,SOX11,WNT5A,LHX3
GO:0002066	BP	columnar/cuboidal epithelial cell development	51	3	0.216767	1	PAX6,RARA,WNT5A
GO:0002067	BP	glandular epithelial cell differentiation	72	5	0.0770458	1	NFIB,PAX6,RARA,WNT5A,LHX3
GO:0002068	BP	glandular epithelial cell development	36	3	0.121299	1	PAX6,RARA,WNT5A
GO:0002069	BP	columnar/cuboidal epithelial cell maturation	13	0	1	1
GO:0002070	BP	epithelial cell maturation	24	0	1	1
GO:0002071	BP	glandular epithelial cell maturation	9	0	1	1
GO:0002072	BP	optic cup morphogenesis involved in camera-type eye development	7	2	0.0319524	1	SOX11,WNT5A
GO:0002074	BP	extraocular skeletal muscle development	4	1	0.139494	1	FOXL2
GO:0002076	BP	osteoblast development	17	1	0.471983	1	LIMD1
GO:0002077	BP	acrosome matrix dispersal	1	0	1	1
GO:0002079	CC	inner acrosomal membrane	5	0	1	1
GO:0002080	CC	acrosomal membrane	32	0	1	1
GO:0002081	CC	outer acrosomal membrane	4	0	1	1
GO:0002082	BP	regulation of oxidative phosphorylation	21	0	1	1
GO:0002083	MF	4-hydroxybenzoate decaprenyltransferase activity	2	0	1	1
GO:0002084	BP	protein depalmitoylation	8	0	1	1
GO:0002085	BP	inhibition of neuroepithelial cell differentiation	5	0	1	1
GO:0002086	BP	diaphragm contraction	2	0	1	1
GO:0002087	BP	regulation of respiratory gaseous exchange by nervous system process	10	0	1	1
GO:0002090	BP	regulation of receptor internalization	59	5	0.0588629	1	ARC,SYNE1,PCSK9,LRPAP1,VAC14
GO:0002091	BP	negative regulation of receptor internalization	16	2	0.0840989	1	PCSK9,LRPAP1
GO:0002092	BP	positive regulation of receptor internalization	25	1	0.61166	1	PCSK9
GO:0002093	BP	auditory receptor cell morphogenesis	20	2	0.116627	1	LHFPL5,CDH23
GO:0002094	MF	polyprenyltransferase activity	3	0	1	1
GO:0002095	CC	caveolar macromolecular signaling complex	2	0	1	1
GO:0002096	CC	polkadots	2	0	1	1
GO:0002097	BP	tRNA wobble base modification	20	0	1	1
GO:0002098	BP	tRNA wobble uridine modification	17	0	1	1
GO:0002100	BP	tRNA wobble adenosine to inosine editing	1	0	1	1
GO:0002101	BP	tRNA wobble cytosine modification	2	0	1	1
GO:0002102	CC	podosome	31	1	0.73143	1	SH3PXD2A
GO:0002112	MF	interleukin-33 receptor binding	1	0	1	1
GO:0002113	MF	interleukin-33 binding	1	0	1	1
GO:0002114	MF	interleukin-33 receptor activity	2	0	1	1
GO:0002115	BP	store-operated calcium entry	21	1	0.437802	1	CRACR2A
GO:0002116	CC	semaphorin receptor complex	9	1	0.40784	1	PLXNA2
GO:0002118	BP	aggressive behavior	7	1	0.203999	1	NR2E1
GO:0002121	BP	inter-male aggressive behavior	2	0	1	1
GO:0002125	BP	maternal aggressive behavior	2	0	1	1
GO:0002127	BP	tRNA wobble base cytosine methylation	1	0	1	1
GO:0002128	BP	tRNA nucleoside ribose methylation	2	0	1	1
GO:0002130	BP	wobble position ribose methylation	1	0	1	1
GO:0002133	CC	polycystin complex	2	0	1	1
GO:0002134	MF	UTP binding	2	0	1	1
GO:0002135	MF	CTP binding	1	0	1	1
GO:0002138	BP	retinoic acid biosynthetic process	9	0	1	1
GO:0002139	CC	stereocilia coupling link	7	0	1	1
GO:0002140	CC	stereocilia tip link	1	0	1	1
GO:0002141	CC	stereocilia ankle link	6	0	1	1
GO:0002142	CC	stereocilia ankle link complex	6	0	1	1
GO:0002143	BP	tRNA wobble position uridine thiolation	4	0	1	1
GO:0002144	CC	cytosolic tRNA wobble base thiouridylase complex	1	0	1	1
GO:0002148	BP	hypochlorous acid metabolic process	1	0	1	1
GO:0002149	BP	hypochlorous acid biosynthetic process	1	0	1	1
GO:0002151	MF	G-quadruplex RNA binding	5	0	1	1
GO:0002152	BP	bile acid conjugation	1	0	1	1
GO:0002153	MF	steroid receptor RNA activator RNA binding	2	0	1	1
GO:0002154	BP	thyroid hormone mediated signaling pathway	8	1	0.224331	1	RXRA
GO:0002155	BP	regulation of thyroid hormone mediated signaling pathway	7	1	0.213119	1	RXRA
GO:0002157	BP	positive regulation of thyroid hormone mediated signaling pathway	2	1	0.112517	1	RXRA
GO:0002158	BP	osteoclast proliferation	11	0	1	1
GO:0002159	BP	desmosome assembly	4	0	1	1
GO:0002161	MF	aminoacyl-tRNA editing activity	13	0	1	1
GO:0002162	MF	dystroglycan binding	10	1	0.349643	1	PLEC
GO:0002169	CC	3-methylcrotonyl-CoA carboxylase complex, mitochondrial	2	1	0.0512833	1	MCCC1
GO:0002174	BP	mammary stem cell proliferation	1	0	1	1
GO:0002175	BP	protein localization to paranode region of axon	4	0	1	1
GO:0002176	BP	male germ cell proliferation	8	0	1	1
GO:0002177	CC	manchette	20	0	1	1
GO:0002178	CC	palmitoyltransferase complex	10	0	1	1
GO:0002181	BP	cytoplasmic translation	144	0	1	1
GO:0002182	BP	cytoplasmic translational elongation	5	0	1	1
GO:0002183	BP	cytoplasmic translational initiation	36	0	1	1
GO:0002184	BP	cytoplasmic translational termination	1	0	1	1
GO:0002188	BP	translation reinitiation	2	0	1	1
GO:0002189	CC	ribose phosphate diphosphokinase complex	3	0	1	1
GO:0002190	BP	cap-independent translational initiation	4	0	1	1
GO:0002191	BP	cap-dependent translational initiation	7	0	1	1
GO:0002192	BP	IRES-dependent translational initiation of linear mRNA	1	0	1	1
GO:0002193	CC	MAML1-RBP-Jkappa- ICN1 complex	3	1	0.128755	1	RBPJ
GO:0002194	BP	hepatocyte cell migration	1	0	1	1
GO:0002196	MF	Ser-tRNA(Ala) hydrolase activity	2	0	1	1
GO:0002199	CC	zona pellucida receptor complex	8	0	1	1
GO:0002200	BP	somatic diversification of immune receptors	75	1	0.844884	1	BCL11B
GO:0002204	BP	somatic recombination of immunoglobulin genes involved in immune response	52	0	1	1
GO:0002208	BP	somatic diversification of immunoglobulins involved in immune response	52	0	1	1
GO:0002209	BP	behavioral defense response	37	2	0.321018	1	MDK,NR2E1
GO:0002215	BP	defense response to nematode	3	0	1	1
GO:0002218	BP	activation of innate immune response	258	8	0.313171	1	DAB2IP,GRAMD4,GFI1,IRF7,LTF,MIR140,MIR149,SEC14L1,RNF135
GO:0002220	BP	innate immune response activating cell surface receptor signaling pathway	87	3	0.370574	1	DAB2IP,LTF,MIR140,MIR149
GO:0002221	BP	pattern recognition receptor signaling pathway	222	8	0.19398	1	DAB2IP,GRAMD4,GFI1,IRF7,LTF,MIR140,MIR149,SEC14L1,RNF135
GO:0002222	BP	stimulatory killer cell immunoglobulin-like receptor signaling pathway	1	0	1	1
GO:0002223	BP	stimulatory C-type lectin receptor signaling pathway	22	0	1	1
GO:0002224	BP	toll-like receptor signaling pathway	66	2	0.495657	1	GFI1,IRF7
GO:0002225	BP	positive regulation of antimicrobial peptide production	7	0	1	1
GO:0002227	BP	innate immune response in mucosa	21	1	0.296018	1	LTF
GO:0002228	BP	natural killer cell mediated immunity	77	1	0.826836	1	PTPN6
GO:0002230	BP	positive regulation of defense response to virus by host	31	0	1	1
GO:0002232	BP	leukocyte chemotaxis involved in inflammatory response	8	1	0.14765	1	MDK
GO:0002237	BP	response to molecule of bacterial origin	355	7	0.721917	1	DUSP10,CX3CR1,DAB2IP,GFI1,LTF,MIR140,RARA,WNT5A
GO:0002238	BP	response to molecule of fungal origin	4	0	1	1
GO:0002244	BP	hematopoietic progenitor cell differentiation	133	5	0.308147	1	EML1,GATA3,PTPN6,RARA,JAM3
GO:0002246	BP	wound healing involved in inflammatory response	8	0	1	1
GO:0002248	BP	connective tissue replacement involved in inflammatory response wound healing	6	0	1	1
GO:0002249	BP	lymphocyte anergy	7	1	0.203138	1	PHLPP1
GO:0002250	BP	adaptive immune response	449	12	0.388754	1	DUSP10,CX3CR1,ALOX15,GATA3,HLX,AIRE,IRF7,PTPN6,SCART1,JAM3,CRACR2A,CD4
GO:0002251	BP	organ or tissue specific immune response	36	1	0.458102	1	LTF
GO:0002252	BP	immune effector process	611	19	0.146639	1	DUSP10,CX3CR1,GATA3,HLX,AIRE,APOA1,IRF7,ITGB2,LGALS1,MDK,KMT2A,MZB1,PLEC,PTK2,PTPN6,RARA,SCART1,S100A13,WNT5A
GO:0002253	BP	activation of immune response	497	16	0.219774	1	ERMAP,DAB2IP,GRAMD4,GATA3,GFI1,IRF7,LCP2,LTF,MIR140,MIR149,NFATC2,PTK2,PTPN6,SEC14L1,RNF135,DGKZ,BCAR1
GO:0002254	BP	kinin cascade	3	0	1	1
GO:0002260	BP	lymphocyte homeostasis	72	0	1	1
GO:0002262	BP	myeloid cell homeostasis	165	3	0.858872	1	GATA3,HIPK2,JAM3
GO:0002263	BP	cell activation involved in immune response	293	10	0.194372	1	CX3CR1,GATA3,HLX,ITGB2,LGALS1,MDK,KMT2A,PTPN6,RARA,S100A13
GO:0002264	BP	endothelial cell activation involved in immune response	1	0	1	1
GO:0002265	BP	astrocyte activation involved in immune response	4	0	1	1
GO:0002266	BP	follicular dendritic cell activation	3	0	1	1
GO:0002268	BP	follicular dendritic cell differentiation	2	0	1	1
GO:0002269	BP	leukocyte activation involved in inflammatory response	52	3	0.121113	1	CX3CR1,ITGB2,MAPT
GO:0002270	BP	plasmacytoid dendritic cell activation	3	0	1	1
GO:0002273	BP	plasmacytoid dendritic cell differentiation	2	0	1	1
GO:0002274	BP	myeloid leukocyte activation	235	8	0.221395	1	CX3CR1,RBPJ,ITGB2,LCP2,MAPT,PTPN6,S100A13,WNT5A
GO:0002275	BP	myeloid cell activation involved in immune response	94	4	0.198881	1	CX3CR1,ITGB2,PTPN6,S100A13
GO:0002276	BP	basophil activation involved in immune response	2	0	1	1
GO:0002277	BP	myeloid dendritic cell activation involved in immune response	3	0	1	1
GO:0002278	BP	eosinophil activation involved in immune response	6	0	1	1
GO:0002279	BP	mast cell activation involved in immune response	52	2	0.375533	1	PTPN6,S100A13
GO:0002280	BP	monocyte activation involved in immune response	1	0	1	1
GO:0002281	BP	macrophage activation involved in immune response	19	1	0.396917	1	CX3CR1
GO:0002282	BP	microglial cell activation involved in immune response	5	1	0.0709521	1	CX3CR1
GO:0002283	BP	neutrophil activation involved in immune response	18	1	0.356522	1	ITGB2
GO:0002285	BP	lymphocyte activation involved in immune response	204	6	0.383942	1	GATA3,HLX,LGALS1,MDK,KMT2A,RARA
GO:0002286	BP	T cell activation involved in immune response	119	5	0.175809	1	GATA3,HLX,MDK,KMT2A,RARA
GO:0002287	BP	alpha-beta T cell activation involved in immune response	74	4	0.145371	1	GATA3,HLX,KMT2A,RARA
GO:0002290	BP	gamma-delta T cell activation involved in immune response	1	0	1	1
GO:0002291	BP	T cell activation via T cell receptor contact with antigen bound to MHC molecule on antigen presenting cell	10	0	1	1
GO:0002292	BP	T cell differentiation involved in immune response	82	4	0.167062	1	GATA3,HLX,KMT2A,RARA
GO:0002293	BP	alpha-beta T cell differentiation involved in immune response	74	4	0.145371	1	GATA3,HLX,KMT2A,RARA
GO:0002294	BP	CD4-positive, alpha-beta T cell differentiation involved in immune response	73	4	0.142353	1	GATA3,HLX,KMT2A,RARA
GO:0002295	BP	T-helper cell lineage commitment	20	0	1	1
GO:0002296	BP	T-helper 1 cell lineage commitment	4	0	1	1
GO:0002298	BP	CD4-positive, CD25-positive, alpha-beta regulatory T cell differentiation involved in immune response	2	0	1	1
GO:0002299	BP	alpha-beta intraepithelial T cell differentiation	1	0	1	1
GO:0002300	BP	CD8-positive, alpha-beta intraepithelial T cell differentiation	1	0	1	1
GO:0002302	BP	CD8-positive, alpha-beta T cell differentiation involved in immune response	1	0	1	1
GO:0002304	BP	gamma-delta intraepithelial T cell differentiation	3	0	1	1
GO:0002305	BP	CD8-positive, gamma-delta intraepithelial T cell differentiation	3	0	1	1
GO:0002309	BP	T cell proliferation involved in immune response	5	0	1	1
GO:0002312	BP	B cell activation involved in immune response	85	1	0.8708	1	LGALS1
GO:0002313	BP	mature B cell differentiation involved in immune response	30	1	0.571016	1	LGALS1
GO:0002314	BP	germinal center B cell differentiation	9	0	1	1
GO:0002315	BP	marginal zone B cell differentiation	8	0	1	1
GO:0002316	BP	follicular B cell differentiation	4	0	1	1
GO:0002317	BP	plasma cell differentiation	8	1	0.169036	1	LGALS1
GO:0002318	BP	myeloid progenitor cell differentiation	9	1	0.17482	1	JAM3
GO:0002319	BP	memory B cell differentiation	1	0	1	1
GO:0002320	BP	lymphoid progenitor cell differentiation	24	1	0.492618	1	GATA3
GO:0002322	BP	B cell proliferation involved in immune response	6	0	1	1
GO:0002323	BP	natural killer cell activation involved in immune response	31	0	1	1
GO:0002325	BP	natural killer cell differentiation involved in immune response	4	0	1	1
GO:0002326	BP	B cell lineage commitment	6	0	1	1
GO:0002327	BP	immature B cell differentiation	12	0	1	1
GO:0002328	BP	pro-B cell differentiation	12	0	1	1
GO:0002329	BP	pre-B cell differentiation	4	0	1	1
GO:0002331	BP	pre-B cell allelic exclusion	3	0	1	1
GO:0002332	BP	transitional stage B cell differentiation	2	0	1	1
GO:0002333	BP	transitional one stage B cell differentiation	1	0	1	1
GO:0002334	BP	transitional two stage B cell differentiation	1	0	1	1
GO:0002335	BP	mature B cell differentiation	35	1	0.631276	1	LGALS1
GO:0002336	BP	B-1 B cell lineage commitment	1	0	1	1
GO:0002337	BP	B-1a B cell differentiation	2	0	1	1
GO:0002339	BP	B cell selection	3	0	1	1
GO:0002343	BP	peripheral B cell selection	1	0	1	1
GO:0002344	BP	B cell affinity maturation	1	0	1	1
GO:0002347	BP	response to tumor cell	42	0	1	1
GO:0002349	BP	histamine production involved in inflammatory response	7	0	1	1
GO:0002351	BP	serotonin production involved in inflammatory response	3	0	1	1
GO:0002352	BP	B cell negative selection	2	0	1	1
GO:0002353	BP	plasma kallikrein-kinin cascade	3	0	1	1
GO:0002355	BP	detection of tumor cell	1	0	1	1
GO:0002357	BP	defense response to tumor cell	13	0	1	1
GO:0002358	BP	B cell homeostatic proliferation	2	0	1	1
GO:0002360	BP	T cell lineage commitment	31	0	1	1
GO:0002361	BP	CD4-positive, CD25-positive, alpha-beta regulatory T cell differentiation	8	0	1	1
GO:0002362	BP	CD4-positive, CD25-positive, alpha-beta regulatory T cell lineage commitment	1	0	1	1
GO:0002363	BP	alpha-beta T cell lineage commitment	24	0	1	1
GO:0002364	BP	NK T cell lineage commitment	1	0	1	1
GO:0002366	BP	leukocyte activation involved in immune response	289	10	0.175103	1	CX3CR1,GATA3,HLX,ITGB2,LGALS1,MDK,KMT2A,PTPN6,RARA,S100A13
GO:0002367	BP	cytokine production involved in immune response	117	3	0.557749	1	GATA3,APOA1,WNT5A
GO:0002369	BP	T cell cytokine production	36	1	0.60491	1	GATA3
GO:0002370	BP	natural killer cell cytokine production	9	0	1	1
GO:0002371	BP	dendritic cell cytokine production	18	0	1	1
GO:0002372	BP	myeloid dendritic cell cytokine production	7	0	1	1
GO:0002373	BP	plasmacytoid dendritic cell cytokine production	2	0	1	1
GO:0002376	BP	immune system process	2420	67	0.186238	1	SEMA4D,DUSP10,ERMAP,MYSM1,OTOP1,ADORA2A,CX3CR1,DAB2IP,DTX1,EPS8,GRAMD4,PHLPP1,MORC3,ALOX15,STXBP4,GATA3,GFI1,GPR17,GPER1,HIPK2,HLX,HOXA3,AIRE,APOA1,IGF2,RBPJ,IRF7,ITGB2,LCP2,LGALS1,LOX,LTF,MIR140,MIR149,MAPT,MBP,MDK,MEIS1,MEIS2,KMT2A,NFATC2,MZB1,PLEC,CHD7,PTK2,PTPN6,RARA,SCART1,S100A13,SEC14L1,BCL11B,SMARCD3,SOX11,ZFP36L2,TAPBP,TCF12,WNT1,WNT5A,CACNA1C,JAM3,RNF135,ING5,CRACR2A,DGKZ,RNASET2,CCRL2,…
GO:0002377	BP	immunoglobulin production	103	1	0.900599	1	MZB1
GO:0002381	BP	immunoglobulin production involved in immunoglobulin-mediated immune response	56	0	1	1
GO:0002383	BP	immune response in brain or nervous system	1	0	1	1
GO:0002384	BP	hepatic immune response	2	0	1	1
GO:0002385	BP	mucosal immune response	32	1	0.406966	1	LTF
GO:0002387	BP	immune response in gut-associated lymphoid tissue	4	0	1	1
GO:0002395	BP	immune response in nasopharyngeal-associated lymphoid tissue	2	0	1	1
GO:0002396	BP	MHC protein complex assembly	18	1	0.398476	1	TAPBP
GO:0002397	BP	MHC class I protein complex assembly	4	1	0.101197	1	TAPBP
GO:0002398	BP	MHC class Ib protein complex assembly	1	1	0.0615954	1	TAPBP
GO:0002399	BP	MHC class II protein complex assembly	14	0	1	1
GO:0002404	BP	antigen sampling in mucosal-associated lymphoid tissue	1	0	1	1
GO:0002406	BP	antigen sampling by M cells in mucosal-associated lymphoid tissue	1	0	1	1
GO:0002407	BP	dendritic cell chemotaxis	25	0	1	1
GO:0002408	BP	myeloid dendritic cell chemotaxis	5	0	1	1
GO:0002412	BP	antigen transcytosis by M cells in mucosal-associated lymphoid tissue	1	0	1	1
GO:0002413	BP	tolerance induction to tumor cell	1	0	1	1
GO:0002414	BP	immunoglobulin transcytosis in epithelial cells	3	0	1	1
GO:0002415	BP	immunoglobulin transcytosis in epithelial cells mediated by polymeric immunoglobulin receptor	2	0	1	1
GO:0002416	BP	IgG immunoglobulin transcytosis in epithelial cells mediated by FcRn immunoglobulin receptor	1	0	1	1
GO:0002418	BP	immune response to tumor cell	26	0	1	1
GO:0002419	BP	T cell mediated cytotoxicity directed against tumor cell target	3	0	1	1
GO:0002420	BP	natural killer cell mediated cytotoxicity directed against tumor cell target	10	0	1	1
GO:0002423	BP	natural killer cell mediated immune response to tumor cell	11	0	1	1
GO:0002424	BP	T cell mediated immune response to tumor cell	9	0	1	1
GO:0002426	BP	immunoglobulin production in mucosal tissue	2	0	1	1
GO:0002428	BP	antigen processing and presentation of peptide antigen via MHC class Ib	18	0	1	1
GO:0002429	BP	immune response-activating cell surface receptor signaling pathway	287	11	0.172718	1	ERMAP,DAB2IP,GATA3,LCP2,LTF,MIR140,MIR149,NFATC2,PTK2,PTPN6,DGKZ,BCAR1
GO:0002430	BP	complement receptor mediated signaling pathway	12	0	1	1
GO:0002431	BP	Fc receptor mediated stimulatory signaling pathway	32	1	0.722053	1	PTK2
GO:0002432	BP	granuloma formation	1	0	1	1
GO:0002433	BP	immune response-regulating cell surface receptor signaling pathway involved in phagocytosis	26	1	0.670857	1	PTK2
GO:0002434	BP	immune complex clearance	5	0	1	1
GO:0002435	BP	immune complex clearance by erythrocytes	1	0	1	1
GO:0002436	BP	immune complex clearance by monocytes and macrophages	3	0	1	1
GO:0002437	BP	inflammatory response to antigenic stimulus	76	2	0.581181	1	GPR17,RBPJ
GO:0002438	BP	acute inflammatory response to antigenic stimulus	24	0	1	1
GO:0002439	BP	chronic inflammatory response to antigenic stimulus	3	0	1	1
GO:0002440	BP	production of molecular mediator of immune response	219	4	0.746916	1	GATA3,APOA1,MZB1,WNT5A
GO:0002441	BP	histamine secretion involved in inflammatory response	7	0	1	1
GO:0002442	BP	serotonin secretion involved in inflammatory response	3	0	1	1
GO:0002443	BP	leukocyte mediated immunity	378	8	0.605814	1	CX3CR1,GATA3,AIRE,IRF7,ITGB2,PTPN6,SCART1,S100A13
GO:0002444	BP	myeloid leukocyte mediated immunity	105	3	0.428457	1	CX3CR1,ITGB2,S100A13
GO:0002445	BP	type II hypersensitivity	5	0	1	1
GO:0002446	BP	neutrophil mediated immunity	34	1	0.523469	1	ITGB2
GO:0002447	BP	eosinophil mediated immunity	7	0	1	1
GO:0002448	BP	mast cell mediated immunity	53	1	0.740661	1	S100A13
GO:0002449	BP	lymphocyte mediated immunity	281	5	0.750293	1	GATA3,AIRE,IRF7,PTPN6,SCART1
GO:0002450	BP	B cell antigen processing and presentation	2	0	1	1
GO:0002451	BP	peripheral B cell tolerance induction	1	0	1	1
GO:0002455	BP	humoral immune response mediated by circulating immunoglobulin	47	1	0.638075	1	PTPN6
GO:0002456	BP	T cell mediated immunity	121	3	0.557454	1	GATA3,AIRE,SCART1
GO:0002457	BP	T cell antigen processing and presentation	4	0	1	1
GO:0002458	BP	peripheral T cell tolerance induction	1	1	0.0311537	1	AIRE
GO:0002460	BP	adaptive immune response based on somatic recombination of immune receptors built from immunoglobulin superfamily domains	295	7	0.546077	1	GATA3,HLX,AIRE,IRF7,PTPN6,SCART1,CD4
GO:0002461	BP	tolerance induction dependent upon immune response	5	1	0.115397	1	AIRE
GO:0002465	BP	peripheral tolerance induction	3	1	0.0891807	1	AIRE
GO:0002467	BP	germinal center formation	14	0	1	1
GO:0002468	BP	dendritic cell antigen processing and presentation	14	0	1	1
GO:0002469	BP	myeloid dendritic cell antigen processing and presentation	2	0	1	1
GO:0002470	BP	plasmacytoid dendritic cell antigen processing and presentation	1	0	1	1
GO:0002472	BP	macrophage antigen processing and presentation	1	0	1	1
GO:0002474	BP	antigen processing and presentation of peptide antigen via MHC class I	36	1	0.636821	1	TAPBP
GO:0002475	BP	antigen processing and presentation via MHC class Ib	25	0	1	1
GO:0002476	BP	antigen processing and presentation of endogenous peptide antigen via MHC class Ib	17	0	1	1
GO:0002477	BP	antigen processing and presentation of exogenous peptide antigen via MHC class Ib	4	0	1	1
GO:0002478	BP	antigen processing and presentation of exogenous peptide antigen	38	0	1	1
GO:0002479	BP	antigen processing and presentation of exogenous peptide antigen via MHC class I, TAP-dependent	1	0	1	1
GO:0002480	BP	antigen processing and presentation of exogenous peptide antigen via MHC class I, TAP-independent	1	0	1	1
GO:0002481	BP	antigen processing and presentation of exogenous protein antigen via MHC class Ib, TAP-dependent	2	0	1	1
GO:0002483	BP	antigen processing and presentation of endogenous peptide antigen	25	1	0.549786	1	TAPBP
GO:0002484	BP	antigen processing and presentation of endogenous peptide antigen via MHC class I via ER pathway	17	0	1	1
GO:0002485	BP	antigen processing and presentation of endogenous peptide antigen via MHC class I via ER pathway, TAP-dependent	2	0	1	1
GO:0002486	BP	antigen processing and presentation of endogenous peptide antigen via MHC class I via ER pathway, TAP-independent	16	0	1	1
GO:0002488	BP	antigen processing and presentation of endogenous peptide antigen via MHC class Ib via ER pathway	1	0	1	1
GO:0002489	BP	antigen processing and presentation of endogenous peptide antigen via MHC class Ib via ER pathway, TAP-dependent	1	0	1	1
GO:0002491	BP	antigen processing and presentation of endogenous peptide antigen via MHC class II	2	0	1	1
GO:0002495	BP	antigen processing and presentation of peptide antigen via MHC class II	33	0	1	1
GO:0002501	BP	peptide antigen assembly with MHC protein complex	18	1	0.398476	1	TAPBP
GO:0002502	BP	peptide antigen assembly with MHC class I protein complex	4	1	0.101197	1	TAPBP
GO:0002503	BP	peptide antigen assembly with MHC class II protein complex	14	0	1	1
GO:0002504	BP	antigen processing and presentation of peptide or polysaccharide antigen via MHC class II	35	0	1	1
GO:0002505	BP	antigen processing and presentation of polysaccharide antigen via MHC class II	1	0	1	1
GO:0002507	BP	tolerance induction	29	2	0.180099	1	PHLPP1,AIRE
GO:0002508	BP	central tolerance induction	2	1	0.0451827	1	AIRE
GO:0002509	BP	central tolerance induction to self antigen	1	1	0.0311537	1	AIRE
GO:0002510	BP	central B cell tolerance induction	1	0	1	1
GO:0002513	BP	tolerance induction to self antigen	4	1	0.142877	1	AIRE
GO:0002514	BP	B cell tolerance induction	3	0	1	1
GO:0002517	BP	T cell tolerance induction	14	2	0.0657921	1	PHLPP1,AIRE
GO:0002518	BP	lymphocyte chemotaxis across high endothelial venule	1	0	1	1
GO:0002519	BP	natural killer cell tolerance induction	3	0	1	1
GO:0002520	BP	immune system development	196	7	0.272924	1	PHLPP1,GATA3,HOXA3,AIRE,KMT2A,BCL11B,CACNA1C
GO:0002521	BP	leukocyte differentiation	598	20	0.211431	1	DUSP10,DTX1,GATA3,HLX,AIRE,RBPJ,IRF7,LGALS1,LTF,MDK,KMT2A,CHD7,PTPN6,RARA,BCL11B,SMARCD3,ZFP36L2,WNT1,CD4,SH3PXD2A
GO:0002522	BP	leukocyte migration involved in immune response	3	1	0.113629	1	PLEC
GO:0002523	BP	leukocyte migration involved in inflammatory response	19	2	0.055061	1	MDK,JAM3
GO:0002524	BP	hypersensitivity	12	0	1	1
GO:0002525	BP	acute inflammatory response to non-antigenic stimulus	2	0	1	1
GO:0002526	BP	acute inflammatory response	104	0	1	1
GO:0002528	BP	regulation of vascular permeability involved in acute inflammatory response	4	0	1	1
GO:0002532	BP	production of molecular mediator involved in inflammatory response	100	2	0.647322	1	DUSP10,MIR140,MIR338
GO:0002534	BP	cytokine production involved in inflammatory response	77	1	0.822029	1	MIR140,MIR338
GO:0002536	BP	respiratory burst involved in inflammatory response	9	1	0.148098	1	DUSP10
GO:0002537	BP	nitric oxide production involved in inflammatory response	1	0	1	1
GO:0002538	BP	arachidonic acid metabolite production involved in inflammatory response	3	0	1	1
GO:0002540	BP	leukotriene production involved in inflammatory response	3	0	1	1
GO:0002541	BP	activation of plasma proteins involved in acute inflammatory response	3	0	1	1
GO:0002542	BP	Factor XII activation	2	0	1	1
GO:0002543	BP	activation of blood coagulation via clotting cascade	2	0	1	1
GO:0002544	BP	chronic inflammatory response	18	0	1	1
GO:0002545	BP	chronic inflammatory response to non-antigenic stimulus	1	0	1	1
GO:0002548	BP	monocyte chemotaxis	70	1	0.748264	1	CX3CR1
GO:0002551	BP	mast cell chemotaxis	10	0	1	1
GO:0002552	BP	serotonin secretion by mast cell	1	0	1	1
GO:0002553	BP	histamine secretion by mast cell	7	0	1	1
GO:0002554	BP	serotonin secretion by platelet	2	0	1	1
GO:0002562	BP	somatic diversification of immune receptors via germline recombination within a single locus	69	1	0.810843	1	BCL11B
GO:0002566	BP	somatic diversification of immune receptors via somatic mutation	13	0	1	1
GO:0002568	BP	somatic diversification of T cell receptor genes	4	1	0.167438	1	BCL11B
GO:0002572	BP	pro-T cell differentiation	3	1	0.0857908	1	GATA3
GO:0002573	BP	myeloid leukocyte differentiation	226	7	0.475769	1	GATA3,RBPJ,IRF7,LTF,RARA,CD4,SH3PXD2A
GO:0002574	BP	thrombocyte differentiation	1	0	1	1
GO:0002576	BP	platelet degranulation	7	0	1	1
GO:0002577	BP	regulation of antigen processing and presentation	19	0	1	1
GO:0002578	BP	negative regulation of antigen processing and presentation	9	0	1	1
GO:0002579	BP	positive regulation of antigen processing and presentation	9	0	1	1
GO:0002580	BP	regulation of antigen processing and presentation of peptide or polysaccharide antigen via MHC class II	5	0	1	1
GO:0002581	BP	negative regulation of antigen processing and presentation of peptide or polysaccharide antigen via MHC class II	3	0	1	1
GO:0002582	BP	positive regulation of antigen processing and presentation of peptide or polysaccharide antigen via MHC class II	2	0	1	1
GO:0002583	BP	regulation of antigen processing and presentation of peptide antigen	6	0	1	1
GO:0002584	BP	negative regulation of antigen processing and presentation of peptide antigen	4	0	1	1
GO:0002585	BP	positive regulation of antigen processing and presentation of peptide antigen	2	0	1	1
GO:0002586	BP	regulation of antigen processing and presentation of peptide antigen via MHC class II	4	0	1	1
GO:0002587	BP	negative regulation of antigen processing and presentation of peptide antigen via MHC class II	2	0	1	1
GO:0002588	BP	positive regulation of antigen processing and presentation of peptide antigen via MHC class II	2	0	1	1
GO:0002589	BP	regulation of antigen processing and presentation of peptide antigen via MHC class I	2	0	1	1
GO:0002590	BP	negative regulation of antigen processing and presentation of peptide antigen via MHC class I	2	0	1	1
GO:0002604	BP	regulation of dendritic cell antigen processing and presentation	11	0	1	1
GO:0002605	BP	negative regulation of dendritic cell antigen processing and presentation	4	0	1	1
GO:0002606	BP	positive regulation of dendritic cell antigen processing and presentation	7	0	1	1
GO:0002616	BP	regulation of macrophage antigen processing and presentation	1	0	1	1
GO:0002617	BP	negative regulation of macrophage antigen processing and presentation	1	0	1	1
GO:0002622	BP	regulation of B cell antigen processing and presentation	1	0	1	1
GO:0002634	BP	regulation of germinal center formation	8	0	1	1
GO:0002635	BP	negative regulation of germinal center formation	2	0	1	1
GO:0002636	BP	positive regulation of germinal center formation	2	0	1	1
GO:0002637	BP	regulation of immunoglobulin production	71	1	0.77898	1	MZB1
GO:0002638	BP	negative regulation of immunoglobulin production	11	0	1	1
GO:0002639	BP	positive regulation of immunoglobulin production	51	1	0.65548	1	MZB1
GO:0002643	BP	regulation of tolerance induction	19	1	0.400083	1	PHLPP1
GO:0002644	BP	negative regulation of tolerance induction	1	0	1	1
GO:0002645	BP	positive regulation of tolerance induction	11	0	1	1
GO:0002646	BP	regulation of central tolerance induction	1	0	1	1
GO:0002648	BP	positive regulation of central tolerance induction	1	0	1	1
GO:0002649	BP	regulation of tolerance induction to self antigen	1	0	1	1
GO:0002651	BP	positive regulation of tolerance induction to self antigen	1	0	1	1
GO:0002652	BP	regulation of tolerance induction dependent upon immune response	2	0	1	1
GO:0002654	BP	positive regulation of tolerance induction dependent upon immune response	1	0	1	1
GO:0002658	BP	regulation of peripheral tolerance induction	1	0	1	1
GO:0002660	BP	positive regulation of peripheral tolerance induction	1	0	1	1
GO:0002661	BP	regulation of B cell tolerance induction	2	0	1	1
GO:0002663	BP	positive regulation of B cell tolerance induction	2	0	1	1
GO:0002664	BP	regulation of T cell tolerance induction	12	1	0.320349	1	PHLPP1
GO:0002666	BP	positive regulation of T cell tolerance induction	8	0	1	1
GO:0002667	BP	regulation of T cell anergy	7	1	0.203138	1	PHLPP1
GO:0002669	BP	positive regulation of T cell anergy	4	0	1	1
GO:0002673	BP	regulation of acute inflammatory response	48	0	1	1
GO:0002674	BP	negative regulation of acute inflammatory response	13	0	1	1
GO:0002675	BP	positive regulation of acute inflammatory response	27	0	1	1
GO:0002676	BP	regulation of chronic inflammatory response	9	0	1	1
GO:0002677	BP	negative regulation of chronic inflammatory response	4	0	1	1
GO:0002678	BP	positive regulation of chronic inflammatory response	4	0	1	1
GO:0002679	BP	respiratory burst involved in defense response	16	1	0.296097	1	DUSP10
GO:0002681	BP	somatic recombination of T cell receptor gene segments	4	1	0.167438	1	BCL11B
GO:0002682	BP	regulation of immune system process	1466	45	0.0983397	1	DUSP10,ERMAP,MYSM1,OTOP1,ADORA2A,CX3CR1,DAB2IP,DTX1,GRAMD4,PHLPP1,ALOX15,GATA3,GFI1,GPR17,GPER1,HLX,AIRE,APOA1,IGF2,IRF7,ITGB2,LCP2,LGALS1,LOX,LTF,MIR140,MIR149,MDK,MEIS1,MEIS2,NFATC2,MZB1,PTK2,PTPN6,RARA,SEC14L1,SMARCD3,SOX11,ZFP36L2,WNT5A,JAM3,RNF135,ING5,DGKZ,CD4,BCAR1
GO:0002683	BP	negative regulation of immune system process	503	20	0.0229175	1	DUSP10,OTOP1,ADORA2A,CX3CR1,DAB2IP,DTX1,GRAMD4,ALOX15,GPR17,GPER1,HLX,APOA1,LTF,MIR140,MIR149,MDK,PTPN6,RARA,SEC14L1,SOX11,DGKZ
GO:0002684	BP	positive regulation of immune system process	1010	29	0.283515	1	DUSP10,ERMAP,CX3CR1,DAB2IP,GRAMD4,GATA3,GFI1,HLX,IGF2,IRF7,ITGB2,LCP2,LGALS1,LTF,MIR140,MIR149,MDK,NFATC2,MZB1,PTK2,PTPN6,RARA,SEC14L1,SMARCD3,WNT5A,JAM3,RNF135,DGKZ,CD4,BCAR1
GO:0002685	BP	regulation of leukocyte migration	219	6	0.47689	1	CX3CR1,AIRE,MDK,PTK2,WNT5A,JAM3
GO:0002686	BP	negative regulation of leukocyte migration	54	0	1	1
GO:0002687	BP	positive regulation of leukocyte migration	142	5	0.268654	1	CX3CR1,MDK,PTK2,WNT5A,JAM3
GO:0002688	BP	regulation of leukocyte chemotaxis	121	5	0.18077	1	CX3CR1,MDK,PTK2,WNT5A,JAM3
GO:0002689	BP	negative regulation of leukocyte chemotaxis	22	0	1	1
GO:0002690	BP	positive regulation of leukocyte chemotaxis	93	4	0.180392	1	CX3CR1,MDK,PTK2,WNT5A
GO:0002691	BP	regulation of cellular extravasation	38	2	0.235573	1	MDK,JAM3
GO:0002692	BP	negative regulation of cellular extravasation	9	0	1	1
GO:0002693	BP	positive regulation of cellular extravasation	15	2	0.0658225	1	MDK,JAM3
GO:0002694	BP	regulation of leukocyte activation	581	19	0.173084	1	DUSP10,ADORA2A,DTX1,GATA3,GPER1,HLX,IGF2,ITGB2,LGALS1,MDK,NFATC2,MZB1,PTPN6,RARA,SMARCD3,SOX11,ZFP36L2,WNT5A,CD4
GO:0002695	BP	negative regulation of leukocyte activation	197	7	0.206024	1	ADORA2A,DTX1,GPER1,HLX,MDK,PTPN6,SOX11
GO:0002696	BP	positive regulation of leukocyte activation	363	13	0.166313	1	DUSP10,GATA3,HLX,IGF2,ITGB2,LGALS1,MDK,NFATC2,PTPN6,RARA,SMARCD3,WNT5A,CD4
GO:0002697	BP	regulation of immune effector process	374	10	0.347672	1	DUSP10,CX3CR1,GATA3,HLX,APOA1,ITGB2,MZB1,PTPN6,RARA,WNT5A
GO:0002698	BP	negative regulation of immune effector process	122	5	0.133435	1	DUSP10,CX3CR1,HLX,APOA1,PTPN6
GO:0002699	BP	positive regulation of immune effector process	258	7	0.397137	1	GATA3,HLX,ITGB2,MZB1,PTPN6,RARA,WNT5A
GO:0002700	BP	regulation of production of molecular mediator of immune response	183	4	0.610454	1	GATA3,APOA1,MZB1,WNT5A
GO:0002701	BP	negative regulation of production of molecular mediator of immune response	45	1	0.63802	1	APOA1
GO:0002702	BP	positive regulation of production of molecular mediator of immune response	131	3	0.581561	1	GATA3,MZB1,WNT5A
GO:0002703	BP	regulation of leukocyte mediated immunity	239	4	0.804641	1	CX3CR1,GATA3,ITGB2,PTPN6
GO:0002704	BP	negative regulation of leukocyte mediated immunity	67	2	0.470505	1	CX3CR1,PTPN6
GO:0002705	BP	positive regulation of leukocyte mediated immunity	145	2	0.847703	1	GATA3,ITGB2
GO:0002706	BP	regulation of lymphocyte mediated immunity	181	2	0.91989	1	GATA3,PTPN6
GO:0002707	BP	negative regulation of lymphocyte mediated immunity	57	1	0.737463	1	PTPN6
GO:0002708	BP	positive regulation of lymphocyte mediated immunity	123	1	0.94558	1	GATA3
GO:0002709	BP	regulation of T cell mediated immunity	95	1	0.897173	1	GATA3
GO:0002710	BP	negative regulation of T cell mediated immunity	28	0	1	1
GO:0002711	BP	positive regulation of T cell mediated immunity	66	1	0.806483	1	GATA3
GO:0002712	BP	regulation of B cell mediated immunity	61	1	0.748734	1	PTPN6
GO:0002713	BP	negative regulation of B cell mediated immunity	15	1	0.305313	1	PTPN6
GO:0002714	BP	positive regulation of B cell mediated immunity	41	0	1	1
GO:0002715	BP	regulation of natural killer cell mediated immunity	52	0	1	1
GO:0002716	BP	negative regulation of natural killer cell mediated immunity	21	0	1	1
GO:0002717	BP	positive regulation of natural killer cell mediated immunity	33	0	1	1
GO:0002718	BP	regulation of cytokine production involved in immune response	115	3	0.551658	1	GATA3,APOA1,WNT5A
GO:0002719	BP	negative regulation of cytokine production involved in immune response	34	1	0.561963	1	APOA1
GO:0002720	BP	positive regulation of cytokine production involved in immune response	78	2	0.589776	1	GATA3,WNT5A
GO:0002724	BP	regulation of T cell cytokine production	36	1	0.60491	1	GATA3
GO:0002725	BP	negative regulation of T cell cytokine production	10	0	1	1
GO:0002726	BP	positive regulation of T cell cytokine production	25	1	0.475915	1	GATA3
GO:0002727	BP	regulation of natural killer cell cytokine production	9	0	1	1
GO:0002728	BP	negative regulation of natural killer cell cytokine production	2	0	1	1
GO:0002729	BP	positive regulation of natural killer cell cytokine production	8	0	1	1
GO:0002730	BP	regulation of dendritic cell cytokine production	17	0	1	1
GO:0002731	BP	negative regulation of dendritic cell cytokine production	2	0	1	1
GO:0002732	BP	positive regulation of dendritic cell cytokine production	12	0	1	1
GO:0002733	BP	regulation of myeloid dendritic cell cytokine production	7	0	1	1
GO:0002735	BP	positive regulation of myeloid dendritic cell cytokine production	7	0	1	1
GO:0002736	BP	regulation of plasmacytoid dendritic cell cytokine production	1	0	1	1
GO:0002737	BP	negative regulation of plasmacytoid dendritic cell cytokine production	1	0	1	1
GO:0002747	BP	antigen processing and presentation following phagocytosis	1	0	1	1
GO:0002752	BP	cell surface pattern recognition receptor signaling pathway	68	3	0.216427	1	DAB2IP,LTF,MIR140,MIR149
GO:0002753	BP	cytosolic pattern recognition receptor signaling pathway	135	4	0.438759	1	GRAMD4,IRF7,SEC14L1,RNF135
GO:0002755	BP	MyD88-dependent toll-like receptor signaling pathway	18	1	0.321576	1	IRF7
GO:0002756	BP	MyD88-independent toll-like receptor signaling pathway	16	1	0.334317	1	IRF7
GO:0002757	BP	immune response-activating signaling pathway	431	16	0.119918	1	ERMAP,DAB2IP,GRAMD4,GATA3,GFI1,IRF7,LCP2,LTF,MIR140,MIR149,NFATC2,PTK2,PTPN6,SEC14L1,RNF135,DGKZ,BCAR1
GO:0002758	BP	innate immune response-activating signaling pathway	239	8	0.253453	1	DAB2IP,GRAMD4,GFI1,IRF7,LTF,MIR140,MIR149,SEC14L1,RNF135
GO:0002759	BP	regulation of antimicrobial humoral response	12	0	1	1
GO:0002760	BP	positive regulation of antimicrobial humoral response	8	0	1	1
GO:0002761	BP	regulation of myeloid leukocyte differentiation	122	4	0.441884	1	IRF7,LTF,RARA,CD4
GO:0002762	BP	negative regulation of myeloid leukocyte differentiation	53	2	0.426359	1	LTF,RARA
GO:0002763	BP	positive regulation of myeloid leukocyte differentiation	60	1	0.804007	1	CD4
GO:0002764	BP	immune response-regulating signaling pathway	457	16	0.160187	1	ERMAP,DAB2IP,GRAMD4,GATA3,GFI1,IRF7,LCP2,LTF,MIR140,MIR149,NFATC2,PTK2,PTPN6,SEC14L1,RNF135,DGKZ,BCAR1
GO:0002765	BP	immune response-inhibiting signal transduction	11	0	1	1
GO:0002767	BP	immune response-inhibiting cell surface receptor signaling pathway	9	0	1	1
GO:0002768	BP	immune response-regulating cell surface receptor signaling pathway	314	11	0.235408	1	ERMAP,DAB2IP,GATA3,LCP2,LTF,MIR140,MIR149,NFATC2,PTK2,PTPN6,DGKZ,BCAR1
GO:0002769	BP	natural killer cell inhibitory signaling pathway	3	0	1	1
GO:0002774	BP	Fc receptor mediated inhibitory signaling pathway	5	0	1	1
GO:0002775	BP	antimicrobial peptide production	11	0	1	1
GO:0002777	BP	antimicrobial peptide biosynthetic process	3	0	1	1
GO:0002778	BP	antibacterial peptide production	9	0	1	1
GO:0002780	BP	antibacterial peptide biosynthetic process	3	0	1	1
GO:0002784	BP	regulation of antimicrobial peptide production	9	0	1	1
GO:0002785	BP	negative regulation of antimicrobial peptide production	1	0	1	1
GO:0002786	BP	regulation of antibacterial peptide production	7	0	1	1
GO:0002787	BP	negative regulation of antibacterial peptide production	1	0	1	1
GO:0002790	BP	peptide secretion	239	7	0.549856	1	CPE,STXBP4,GPER1,ITPR1,CHD7,PTPRN2,SSTR5
GO:0002791	BP	regulation of peptide secretion	194	5	0.682192	1	STXBP4,GPER1,ITPR1,CHD7,SSTR5
GO:0002792	BP	negative regulation of peptide secretion	45	0	1	1
GO:0002793	BP	positive regulation of peptide secretion	110	2	0.834146	1	GPER1,ITPR1
GO:0002803	BP	positive regulation of antibacterial peptide production	5	0	1	1
GO:0002805	BP	regulation of antimicrobial peptide biosynthetic process	1	0	1	1
GO:0002807	BP	positive regulation of antimicrobial peptide biosynthetic process	1	0	1	1
GO:0002808	BP	regulation of antibacterial peptide biosynthetic process	1	0	1	1
GO:0002812	BP	biosynthetic process of antibacterial peptides active against Gram-negative bacteria	1	0	1	1
GO:0002815	BP	biosynthetic process of antibacterial peptides active against Gram-positive bacteria	1	0	1	1
GO:0002816	BP	regulation of biosynthetic process of antibacterial peptides active against Gram-positive bacteria	1	0	1	1
GO:0002819	BP	regulation of adaptive immune response	201	7	0.19819	1	DUSP10,ALOX15,GATA3,HLX,IRF7,PTPN6,CD4
GO:0002820	BP	negative regulation of adaptive immune response	62	2	0.411371	1	ALOX15,PTPN6
GO:0002821	BP	positive regulation of adaptive immune response	125	2	0.791847	1	GATA3,CD4
GO:0002822	BP	regulation of adaptive immune response based on somatic recombination of immune receptors built from immunoglobulin superfamily domains	187	4	0.635454	1	GATA3,HLX,PTPN6,CD4
GO:0002823	BP	negative regulation of adaptive immune response based on somatic recombination of immune receptors built from immunoglobulin superfamily domains	58	1	0.728847	1	PTPN6
GO:0002824	BP	positive regulation of adaptive immune response based on somatic recombination of immune receptors built from immunoglobulin superfamily domains	119	2	0.763608	1	GATA3,CD4
GO:0002825	BP	regulation of T-helper 1 type immune response	31	1	0.461411	1	HLX
GO:0002826	BP	negative regulation of T-helper 1 type immune response	8	0	1	1
GO:0002827	BP	positive regulation of T-helper 1 type immune response	18	0	1	1
GO:0002828	BP	regulation of type 2 immune response	34	3	0.0578432	1	GATA3,HLX,RARA
GO:0002829	BP	negative regulation of type 2 immune response	15	1	0.284771	1	HLX
GO:0002830	BP	positive regulation of type 2 immune response	18	2	0.10017	1	GATA3,RARA
GO:0002831	BP	regulation of response to biotic stimulus	488	12	0.528773	1	DUSP10,OTOP1,DAB2IP,GRAMD4,GFI1,IRF7,LTF,MIR140,MIR149,PTPN6,SEC14L1,WNT5A,RNF135
GO:0002832	BP	negative regulation of response to biotic stimulus	144	5	0.264964	1	DUSP10,OTOP1,GRAMD4,LTF,SEC14L1
GO:0002833	BP	positive regulation of response to biotic stimulus	348	9	0.479912	1	DAB2IP,GRAMD4,GFI1,IRF7,LTF,MIR140,MIR149,SEC14L1,WNT5A,RNF135
GO:0002834	BP	regulation of response to tumor cell	22	0	1	1
GO:0002835	BP	negative regulation of response to tumor cell	5	0	1	1
GO:0002836	BP	positive regulation of response to tumor cell	15	0	1	1
GO:0002837	BP	regulation of immune response to tumor cell	21	0	1	1
GO:0002838	BP	negative regulation of immune response to tumor cell	5	0	1	1
GO:0002839	BP	positive regulation of immune response to tumor cell	15	0	1	1
GO:0002840	BP	regulation of T cell mediated immune response to tumor cell	8	0	1	1
GO:0002841	BP	negative regulation of T cell mediated immune response to tumor cell	2	0	1	1
GO:0002842	BP	positive regulation of T cell mediated immune response to tumor cell	5	0	1	1
GO:0002843	BP	regulation of tolerance induction to tumor cell	1	0	1	1
GO:0002845	BP	positive regulation of tolerance induction to tumor cell	1	0	1	1
GO:0002852	BP	regulation of T cell mediated cytotoxicity directed against tumor cell target	2	0	1	1
GO:0002854	BP	positive regulation of T cell mediated cytotoxicity directed against tumor cell target	2	0	1	1
GO:0002855	BP	regulation of natural killer cell mediated immune response to tumor cell	10	0	1	1
GO:0002856	BP	negative regulation of natural killer cell mediated immune response to tumor cell	3	0	1	1
GO:0002857	BP	positive regulation of natural killer cell mediated immune response to tumor cell	7	0	1	1
GO:0002858	BP	regulation of natural killer cell mediated cytotoxicity directed against tumor cell target	9	0	1	1
GO:0002859	BP	negative regulation of natural killer cell mediated cytotoxicity directed against tumor cell target	3	0	1	1
GO:0002860	BP	positive regulation of natural killer cell mediated cytotoxicity directed against tumor cell target	6	0	1	1
GO:0002861	BP	regulation of inflammatory response to antigenic stimulus	46	1	0.710182	1	GPR17
GO:0002862	BP	negative regulation of inflammatory response to antigenic stimulus	32	1	0.587092	1	GPR17
GO:0002863	BP	positive regulation of inflammatory response to antigenic stimulus	12	0	1	1
GO:0002864	BP	regulation of acute inflammatory response to antigenic stimulus	15	0	1	1
GO:0002865	BP	negative regulation of acute inflammatory response to antigenic stimulus	6	0	1	1
GO:0002866	BP	positive regulation of acute inflammatory response to antigenic stimulus	7	0	1	1
GO:0002870	BP	T cell anergy	7	1	0.203138	1	PHLPP1
GO:0002874	BP	regulation of chronic inflammatory response to antigenic stimulus	3	0	1	1
GO:0002875	BP	negative regulation of chronic inflammatory response to antigenic stimulus	1	0	1	1
GO:0002876	BP	positive regulation of chronic inflammatory response to antigenic stimulus	2	0	1	1
GO:0002877	BP	regulation of acute inflammatory response to non-antigenic stimulus	2	0	1	1
GO:0002879	BP	positive regulation of acute inflammatory response to non-antigenic stimulus	2	0	1	1
GO:0002880	BP	regulation of chronic inflammatory response to non-antigenic stimulus	1	0	1	1
GO:0002882	BP	positive regulation of chronic inflammatory response to non-antigenic stimulus	1	0	1	1
GO:0002883	BP	regulation of hypersensitivity	9	0	1	1
GO:0002884	BP	negative regulation of hypersensitivity	3	0	1	1
GO:0002885	BP	positive regulation of hypersensitivity	5	0	1	1
GO:0002886	BP	regulation of myeloid leukocyte mediated immunity	55	2	0.38845	1	CX3CR1,ITGB2
GO:0002887	BP	negative regulation of myeloid leukocyte mediated immunity	10	1	0.214937	1	CX3CR1
GO:0002888	BP	positive regulation of myeloid leukocyte mediated immunity	20	1	0.350774	1	ITGB2
GO:0002889	BP	regulation of immunoglobulin mediated immune response	61	1	0.748734	1	PTPN6
GO:0002890	BP	negative regulation of immunoglobulin mediated immune response	15	1	0.305313	1	PTPN6
GO:0002891	BP	positive regulation of immunoglobulin mediated immune response	41	0	1	1
GO:0002892	BP	regulation of type II hypersensitivity	4	0	1	1
GO:0002893	BP	negative regulation of type II hypersensitivity	1	0	1	1
GO:0002894	BP	positive regulation of type II hypersensitivity	3	0	1	1
GO:0002895	BP	regulation of central B cell tolerance induction	1	0	1	1
GO:0002897	BP	positive regulation of central B cell tolerance induction	1	0	1	1
GO:0002901	BP	mature B cell apoptotic process	4	0	1	1
GO:0002902	BP	regulation of B cell apoptotic process	20	0	1	1
[truncated: 20,936 more rows]
